# Supplementary material for: MORPHEUS, a Webtool for Transcription Factor Binding Analysis Using Position Weight Matrices with Dependency
Source: PLoS One. 2015 Aug 18;10(8):e0135586. doi: 10.1371/journal.pone.0135586 (PMC4540572; doi:10.1371/journal.pone.0135586)
Supplement: S1 Text — (TXT) [file pone.0135586.s001.txt]

MATRIX SCORE SYMMETRIC independent
    A       C       G       T
-1.8751 -0.6611 -1.2019  0.0000
 0.0000 -2.8458 -2.7291 -1.1859
-1.7362 -1.8387 -3.0514  0.0000
-2.5232  0.0000 -5.1484 -4.2659
-6.3337  0.0000 -5.1505 -3.4530
-3.4530 -5.1505  0.0000 -6.3337
-4.2659 -5.1484  0.0000 -2.5232
 0.0000 -3.0514 -1.8387 -1.7362
-1.1859 -2.7291 -2.8458  0.0000
 0.0000 -1.2019 -0.6611 -1.8751
