# Supplementary material for: MORPHEUS, a Webtool for Transcription Factor Binding Analysis Using Position Weight Matrices with Dependency
Source: PLoS One. 2015 Aug 18;10(8):e0135586. doi: 10.1371/journal.pone.0135586 (PMC4540572; doi:10.1371/journal.pone.0135586)
Supplement: S2 Text — (TXT) [file pone.0135586.s002.txt]

MATRIX SCORE SYMMETRIC LFY-TRIP
    A       C       G       T
-1.8751 -0.6611 -1.2019  0.0000
 0.0000 -2.8458 -2.7291 -1.1859
-1.7362 -1.8387 -3.0514  0.0000
 0.0000  0.0000  0.0000  0.0000
 0.0000  0.0000  0.0000  0.0000
 0.0000  0.0000  0.0000  0.0000
-2.5232  0.0000 -5.1484 -4.2659
-6.3337  0.0000 -5.1505 -3.4530
 0.0000  0.0000  0.0000  0.0000
 0.0000  0.0000  0.0000  0.0000
 0.0000  0.0000  0.0000  0.0000
-3.4530 -5.1505  0.0000 -6.3337
-4.2659 -5.1484  0.0000 -2.5232
 0.0000  0.0000  0.0000  0.0000
 0.0000  0.0000  0.0000  0.0000
 0.0000  0.0000  0.0000  0.0000
 0.0000 -3.0514 -1.8387 -1.7362
-1.1859 -2.7291 -2.8458  0.0000
 0.0000 -1.2019 -0.6611 -1.8751


DEPENDENCY (4 5 6)
       A       C       G       T
AA -6.0225 -4.0576 -6.0225 -5.8493
AC -6.0225 -5.1562 -6.0225 -6.0225
AG -3.3644 -5.8493 -5.8493 -5.1562
AT -6.0225 -6.0225 -6.0225 -6.0225
CA -6.0225 -6.0225 -6.0225 -5.8493
CC -6.0225 -6.0225 -6.0225 -6.0225
CG -4.2399 -6.0225 -6.0225 -6.0225
CT -5.8493 -6.0225 -6.0225 -6.0225
GA -5.1562 -4.0576 -6.0225 -5.8493
GC -6.0225 -6.0225 -6.0225 -6.0225
GG -0.7194 -4.7507 -5.8493 -3.5467
GT -4.2399 -6.0225 -6.0225 -6.0225
TA -1.8063  0.0000 -6.0225 -1.1954
TC -6.0225 -6.0225 -6.0225 -6.0225
TG -2.4820 -2.8048 -5.8493 -1.9992
TT -4.4630 -5.8493 -6.0225 -6.0225


DEPENDENCY (9 10 11)
       A       C       G       T
AA -3.9448 -0.3521 -5.1942 -1.7112
AC -5.1942 -1.7853 -5.1942 -1.1116
AG -4.3503  0.0000 -5.1942 -1.1116
AT -3.9448 -1.8654 -5.1942 -1.7112
CA -5.1942 -5.1942 -5.1942 -5.1942
CC -5.1942 -4.3503 -5.1942 -5.1942
CG -5.1942 -5.1942 -5.1942 -5.1942
CT -5.1942 -5.1942 -5.1942 -5.1942
GA -3.4340 -3.6571 -5.1942 -1.8654
GC -4.3503 -2.5585 -5.1942  0.0000
GG -3.6571 -2.5585 -4.3503 -1.7853
GT -5.1942 -3.6571 -5.1942 -0.3521
TA -5.1942 -5.1942 -5.1942 -3.9448
TC -5.1942 -3.6571 -5.1942 -4.3503
TG -5.1942 -4.3503 -5.1942 -5.1942
TT -5.1942 -3.4340 -5.1942 -3.9448


DEPENDENCY (14 15 16)
       A       C       G       T
AA -6.0225 -6.0225 -6.0225 -6.0225
AC -1.9992 -3.5467 -6.0225 -5.1562
AG -6.0225 -6.0225 -6.0225 -6.0225
AT -1.1954 -5.8493 -5.8493 -5.8493
CA -6.0225 -6.0225 -6.0225 -6.0225
CC -5.8493 -5.8493 -6.0225 -5.8493
CG -6.0225 -6.0225 -6.0225 -6.0225
CT -6.0225 -6.0225 -6.0225 -6.0225
GA -5.8493 -6.0225 -6.0225 -6.0225
GC -2.8048 -4.7507 -6.0225 -5.8493
GG -6.0225 -6.0225 -6.0225 -5.1562
GT  0.0000 -4.0576 -6.0225 -4.0576
TA -4.4630 -4.2399 -5.8493 -6.0225
TC -2.4820 -0.7194 -4.2399 -3.3644
TG -6.0225 -6.0225 -6.0225 -6.0225
TT -1.8063 -5.1562 -6.0225 -6.0225


CORRELATION (2.5663 0.3598)
