# Supplementary material for: MORPHEUS, a Webtool for Transcription Factor Binding Analysis Using Position Weight Matrices with Dependency
Source: PLoS One. 2015 Aug 18;10(8):e0135586. doi: 10.1371/journal.pone.0135586 (PMC4540572; doi:10.1371/journal.pone.0135586)
Supplement: S3 Text — (TXT) [file pone.0135586.s003.txt]

>2626-1-10713547-605
GGTGGGTCTTTGTATGTGTACATGTCGACGTGAAAATAGAAGAGAAATAAATATCAGCAAAAGGGCTTTGGACCGGATCAATAGCCACCTAACCAAATCTGTGAACGGCGTTACTTTCAAATAACAAATACTAACAGAAATATCATTGTAGATAAGACTTTAGGGTCTTCGATCGACATATAATAAAGATAAGGTTTGGGACCCTTTCAAGCTTTTTTTCGGTGTCGGCAATGAAGTTTTACGTCGAGGTGGCATTAACAACTGGACAACGGCTTTTTGTTTTGTTTTGGGGTCTCTTTTGTCTTGTGAATAACAACTTTTATCACATTCGCATAAATTATATATAGATTTATGAATTTATTCTCCCAAATTAATGGTTTGTCTCAGTGGAAATCTACTGTTTTGTCCAGTGACTTGTGTTATCTATTTAATTCAGTTGGATGCCAAAAATAACATATATTTTCGATCTATCTATTGTGGATTTTACCCGATCGACATAAAAGGAATTAAGGACCGGTATTGGACCAATATTACATGACTGGTCATGCATGGAAACACACCAAACAAAACAATAAATTTTCTTTGTATAAAAAAAGAAAACCAAT
>18010-5-1021678-458
AGGATCAAACCTTAACACATGAGGGGACCTAGCACGACTCTTCGACACGTTAACCAATCAAATTTAGACAGCCTTTCTATGTTACAAAGCCCTAAACTTTTAAAATATTAGAATTTATGTGTTTATACGAAGGACCAGTAGACTCGGTCCAAGGGTTAGTATGTTTCTTGCTTTCTCTTTTTTTTTTTTGTTACTACATGCAACACGACAGGTCGTCTCTTTTAATCGTAAGGTTATTGCATGTTGGTTTGTCCTCGAGAGTCGTTCTAAACCGAAGTATGGCGGCTAATAATTTCCACTGCTGGTTAATCACCAGGTTTGCGGCTTCGTACCGGTGAAATAGAAGATGTTAATGTACTTATAAATCTATGTACCGGTAGATATAATTCGTTAGTTAATGCGTGATTTGAATGATGTGATTTATATGTGTACCGTGAAAAAAAAAATGTGTACCGTGA
>13043-3-18706710-453
CATTTATTAAAGTAAATAACAATGGACAACTTTGAAAAGCTAAAGGGAATAATCAGTTGTATACTTGTTTATATTTGGTAACTGAGGATAAAATATTGGACCGTTGGGCTTAAGCCATAACAGAAAAGACGAAAGTAGCTCTCTTCCACGCACATTCAAAGACAAAAAAAAAAACATCCTTCGGATCAATAGGAATCAGAAAACAGAGAGGATTAAGGAAGAAAAAGACAAGAAGAAAGAGAGGGAAGGAATAAGGGAAGGGTGTCAGTGGTTTGATCTGATAGGACCGGTCCGGAGTTCGGACCCGAATATCCGACAACGAAAGGACGGCTGCAAAAACAAATAAGACACATCGTTCCATGGCACACACACAACACACAAACCACACCTCTCTTGTTTCTCTCTCTCTCTCTTTCTATGAGTTTCTTCATTGTTTTGGGTGTGAAAGCGACT
>7487-2-10976332-549
AAAGAATCGTCAACTGGGCTTCTCCAAGAACATATCTACTTGGGCCTATAACTCTTTAAAAGGTCCATCTGTTAACTTAGCCCACATACGAAATTGAGTCTTATGACTCATAAGGTATATAATATACCTTTGTTTTTTGGGCAAAGGTATATAATATTACCAAATTCTAAAACCGATCGGATATTTAGAATTATATTTCAAGTAATCCAAATACATAACGGTTCCCGTATCGATTCCAATTCTATAAAGTTTCATTTGTCACCACTAGTTACTATCTCTTCTCAATTGGAGTTTGACTCTATAGATGTAGAAAACGGACTACCGGAGTTTGGACCCAGTCCTTGTGGCCCGGCCGACAAAAAAAAAAAAAACTCACTTTAGAATACACAGACACATTTTCCTTCAGTCTTTCATTTTTTCCGCCAATCCTCCAATACAAACCATGGCAGGTGGTCCGAATACGGACATTTGCTTGTCTAAATAAAACTATAAAGTACAGATAAAAAATAAAAAAGTAATTGTATTACGTCATTACGTGATCTAGTGTGT
>2144-1-8598377-692
ATAAGAAAAAAAAAGGTTAGTAAGAAAGAAAGAAAGAAAGAAAGAAAGCACTTGGAAATACTCTTTTGGCTTTGGGATCATATGCCCTGGATGGAGCACACACAGGTCCCATTTGGATGGATGGATCAACCAACGATGAGAGATCCAACGGTTCTAAAGAAATTCTCAAAATCAAAAATGCTATTACACGTAGGAAAGAAAGAAGAATCTCGATGTGAAGCTAAAGAGACGACGGTGATCGATAGGGGACCATATCAACTTGCAATGTTTGCACTACAAACTAGAACAAATAAATGCCACGTGAAATCCTACACGACAGCTAAGTTGCGGAGTACTGGTGATATATGTGGTCCATTGGGCGTGAGATGAGAATCGGACGGCTTTGAGGCAATGTCGTGAAGGGTCGAAGAAAGAATAAGAACCGTTGGATTAATCTGCTAAAAATAGACGGACAGGGTCCACGTCAAGACGTAATGGGAAGGGGACCTCGTTACCCAAAATAGAAAGATGGAGTTATCGTCAAACAAGTCACGTCTGGGTTTATTGAGTGGGGTTAAGTTTTTGGACCAGTCTCTCTACTTTTTTTTTCACCCCTCCTCTAATATATAGTAAGTTACTGTTGTCATAGACTCTTAGTCATTATGCATTTTAAAGGTTTTCACTTTTCAGCGTGCAATGAAAAATTTGGTTCA
>2224-1-8983680-487
GTAGTAGAAAGATATGTAAAATTATTGAATAGAGTTGACTCGTTGAGAGATAGAAAAATGAGTAATGGGCGATGTGTAATAGCACAAATGGGGATAGAATAGAGGGCCAAGTGGGAAGGGGGTTCACATGAGATTTGGACCTTTTGTTTTGTTTTGTTGTGATTCTCTAATTAAATAGTGCATCCCCCCTTTGATCATGAGGCTTTTCTTGAAACTATATTCGTCCTTCCATATTTGGAACATGACGTGTCTCTTTACATATTTTGCTTTAGTTGGGGAGGTCTTGATCATTAGGTTCTCTTATGTTTCCTACAAGTCCTTACCTAGTTTGGTTTTTATCCCCTAAGCACTTTCTTTGTACGTAGAATCATAGTACGTATTGTTGCCTTTCTTACGCATTGTCTTCCTTTACGCTCAATTTCTCAAATTAACCAATACCACTCAAATAGGATATGTTTTCCATCCTAATTCCTAAAGTGACTTGTTC
>10180-3-1490610-422
GGCCTTGACATTGATGAGCTCATGAAACACAGCAAAGGAGGAGGAGGAGGAGGTAACAAGGGCAATCATAATCATAGCGCCAAAGGGATTGGTGGTGGCCCAATGGGTCCAGGCGGTCCGATGGGTCCAGGCGGTCCGATGGGTCAAGGTGGTCCGATGGGTATGATGGGTCCAGGTGGTCCGATGAGTATGATGGGTCCAGGCGGTCCTATGGGTCCAATGGGTGGCCAAGGCGGCTCTTACCCAGCGGTTCAAGGCTTGCCAATGAGTGGAGGTGGAGGATATTATCCAGGGCCGCCTCAGGCAAGTCAGCAAATGAACCAACAACAATATATGCAAATGATGATGAACCAACAGCAGCAACAACAACAACAACAACAAGCTGTAGCTCATGGTGGCTATGGCGGTGGTCACGGTGGCGA
>7556-2-11284703-343
ATTAATTGGCCGCCTTTTCAGACCGCATGTGTCGAAATAAAGTTGTTTAATGCAAACGATTTGGAACATAATGATAAGTGGTGGTAACCCACTTACATGTTTTGAATTTTCAGTCATTTTCATAGTCGGCATTGACCACATGGTTGTTGGACCATTCGAAGGCATATTTAGACCACGAGGCCAATTTAACCGGTGGTCCTAATAAATAATATCGTTCAAATTAATTCAGTGACCAAACGAGAGGACTTTTGTGTTCTACGTAGAATTGAGTTCACACGATCCATCTAGATACTGGATAAGGAACATTTTGTTTTTGTCGACGGGTAAGATGTATACTACTAGA
>5351-1-27596017-417
TTTTAATTTCTTTTTTTGGTAATATTAGTGATGACACATGCAGTCCACGTGGCGGAAATGTCAATCAAAGTGACGTTGCTATGTTCTTCTGGGCAACGTAATGACGAAAGAAGATATTTGTAGAATCCAGTTAAGGGAAGACACGTGTCTACATTCATGAATCGATTTCGGTTAGTAGATCACGACTGTCTCACCGCCCCAACGGTCTGTAGCAAAATTTATAAGGGCGGTTTGTGACGACACGTGTCTACTATCATTCCGTTGCTTACTATTGGTTCGATGTTACCCACAGGTTAAAACTTAAAAGGCTTAAAGCTACTTTTGTGTCTTCGTTTCGTCTACGACTTGGTTTCCTTTTATAGAAACTGACTTAAATTATGTTTTATTTTCATGTAACCAACTAAAAGACCCAGTAAA
>7274-2-9878418-803
ATTAGCAGGGACTTTAGAATGGGCGATGCTTAATTTGTTGAACCATCCAGAAGTATTAGAGAAAGCGAGGACCGAAATCGATACCGAAGTCGGTTTTGACCGGTTAATGGATGAAGCTGATACTAAAAATCTGCCTTATCTCCAATGGATTGTGTTGGAGACCTTACGTCTTTACCCGGTAGCTCCAACAAATATTCCACACATGACGTCAGATGATTGCATATTGGCAGGATACGACGTTCCACGTGGGTCGATGTTATTGGTGAACGTATGGTCCATGCATAGAGACCCGTCTATATGGGAAGCCCCAGAAATGTTCAAGCCAGAGAGGTTCAAAAATGAAAAGCTTAATCAGAAGTTGTTGTCGTTTGGGTTTGGACGACGAGCTTGTCCCGGGGTTGGCCTAGCTCATCGGTTAATGAGCTTGGCTCTTGGATCGATGGTTCAGTGTTTCGAATGGCAGAGAATTGGTGAAGAATATGTAGACACTAGAGAAGAACCTATGGCCATGATGCGTCCTGCGACACCGTTGCTAGCCATGTGTAAAGCTCGTCCCATTGTCCATAAGTTTCTCGATGCTTTTGCTTGAAGTGTAACTCTTCTTTCCTTGACTTGGGAATAAAATATGTAGTAAAAAAACTTATCATGTCAAAAAATCTAATAGTATAGACTGACCGTTTACTAGGTCAGTGTTGGGGAGCCAAAGGTAAAAAGATTAGAGAGTGATTGTTTCTCACGGGACAAAAGACGATGACTTCAAAAGTCAACTCCAGTCTTCTTTCTTTTTGTTCCACCAATAATTT
>10237-3-1730596-341
AGCATCGGCAAATTAAGAAGTGTCATTCTCAGAGCTGCTGTTTAAGCACGTTGACCCGAAAGAATTGACCCATCAGAGCTTGAGAGCATGATCTGATATTTGTCTCTTTGTTTACCATTGGACCCCAAACGCAGCCGACCAATCCGGTTACGGCTTTTGCCTTTTGGGTTTTAAGTCTCAAGGTTTTTCAACCAACAAGACAAGATATCAACTTTTCTACAGTCAAAATTGTTGACTGATCAAGTTCACAAATCCAATGGTCACATATCTTATATACAGCTAAATCTTATTTTTCACATGCTGATGACTTTGTTGTGCCTTCACAATCCAGGATTTTAGTT
>16674-4-14902497-445
AAACGGAAGCTTCTCGATGTTGCGTTTGCGTACAGGATACTGGTGGACCTAGCGAATGTGTCCCATACATAGGCTAAGCATATTCCAAGTGGGAGAGAGATACGTGAATCAGACATGGTCCTTAAAGATGATCCAACGGTCTATAATTTTTCTAGTTTTGTTCTCAATGGGTAAGTTGAACAATGGACCTTAATGATGACATGTTGCATTGCGTATGATTCCACGTGTCCACGTCATTTCTTACACTGCAAACATGTCTTTTTCTGACCAACCCCTAACGCTACTTTTCTTTGATACATCTTTGTTTTTGCTATAATGGTGCTTGTTGACAAAATAATACTATGTTGAATTGACCTAAAACCATACTCAGATTGGGATATCCGAGAACCATTGTGTAAGACGTGATGTTTGATCCAAATATGGGCTACACTCAAATATTGGATAT
>13022-3-18628939-685
CCTTTTGTGCCCTCCACGAGACTCTAAATTTACTTTTTTTGCCAGCCACGTCAGCTTCTTCTTCTTCTTCTATTGACTTATTCTTATTTAATCCACTGGTCCGTGTGTATTGAAACAAGATCGGATTTATTATTATACAGATCTGTCTACCACACTTTTATTATTCATATAAAATACAGTAATGTTGTTGGTTTTATAGACGAGTTAAATTAATTATGGTGCGTGTAAATGAGACAACTGGGTGTGTAAAGGTCGATAATTCCAAAGTTTTGGTAGTTTCCATCGTCTCTTTAAGTTAACGACAAAAATTATTAAATTACGAAGAGTCAAGACATTCGTTTCTGGTCCTTCTTCTGCGCGGGAAAATCCCAACAGTAAAATACAGATACAGAAATTATATTAAAAACAAAAATCCCAAAGTGTAGGGACCGCAGTACGCTCTATTTGGGCCTTTATTGAGCCCTACCTCACATGTCTATCTGCATTGCAGAATTCATCACTTGGTTTGTATCCGTTTCCTTTATCCATTTTTCGATCTTTTTAGAAGATATACTAAGTATTTTCAGTGGTTTTGGACCTTTTGGCTTTTGATCACTGGACGGAAAGAGAGAAGTCATGAACATAAGAAAATAGTGAAATCATCAAACTATTGTAATTGGTAAAATGAGCTGCATATTATTGAATG
>9748-2-19479074-412
GGTAGTGATAATAATCTTTGGCATGAGAAAGAGAATCCCGACTCAATGGTCTCGTGGCTTTTAGACGGTGATGATGAGGCCACGATCGGGAATAGTAATTGTGAGAACTTTGGAGAACCGTTAGATCATGACGACGAAAGCGCTTTGGTCGCTTGGCTTCTGTCATGATGATATTGATTGATCCGTTATGTAATCTTTTTTGTGCATTCACAGTTTGAATCTATTCCACGTCGTATCATATCATAAAGTTTAGGATCTAAATATTAGTCCATTAGTTAAAATTATCTAATGCAATAAAACCCATGGGATGTTTGGATTGTACGTAAGGTTAAAATATTGCAGTCTTTGCTTTAGTGGAAGAATTAAACTAATATGATGTTTTTCTTTGTAACGTATTTACTATTTTCATGTA
>14565-4-1499710-479
CCGCTTCTACAGTTTCCATCCAATACCAAGTCTTTCAAGGCAGTATAGTATCTCAACGATGCAAAATGAGTAGAAGTCCTAACCCAACATATAGGGGAGTACTGGTCATTGACCACTCCCTTTGTCTTCAGACAAAAGAAATTTCTTTGTGTGTATAGTTGTTCTCACCTTTTTTGGGTCTCCTTATTTGTCTTTTTAATAGGAAAAACATCACAGATACCTCCATAAATGTCACGGGAATTACCGTCCACAAATTCTATCAACACTTAATACAGCTATTAATGCGTTCTCACAGAAGAGTATCCCAGTCTCAACATGTGCTCAAGAGACAAACCTTAACCACAATGTATTTTGCAACTATCATCCAGTGTGGTCCCATGAAAGCCTCTTTGCCTCCTAAAAACCAAAACCCCTACATCATGTTAGCTATCTTTCAACTGCTTTCCCTGTTAATAATTCAGTGAACATAGCCACAAATA
>22208-5-24370405-317
ACACTCAAGTAGAGAGATGGTGATTTTATAGGGTACCTATGACGAATGGGGATTCGCCACGTCAGAAGTGTTAGAAGCTAGAGCATGAACTGAATTTATTGATTTTCCCACTTAAAGATCCTATGAGTAAACAATTGCTTTGGCACCTAGTCACCTACTAAAGTTATGCCTAACGGTCAATGCTTTGGGGATCTCAAAATTAATTTTTGGTCTATAAATGGAGCATATGAAATGTCAATTATCAGAATCGTAAGGCAAGTAACCACTTTATAATGTTGACGCTTATTTTATTTGTATTGTGAGTTACTTGTTTCAAT
>5311-1-27408393-304
GCTATCTTGGCCACGTTAGCTTTTGTTTGATTATATTTTTAATTTGTATGAAGCTTTTAAAATGTTATTTAGCTTTTTGTCCAAAGTGTATTGTCGTTTCCAGACTAAAAACATTTCTGAACTCTGAACAGTCCTTAATTTCCCCCTTATGCCTTTACTCGTTAGTCTTTAGCCGCCCCTCCCCATATTGATGTCACACGCTCTCCTAAGCTCGTGATTCACACGCTCTCCTAAGCTCGTGATTCACACGCTCTTACAATTTTATCATGGGAATAAATAACACGAACAGTTTTAATTTACAAGT
>10407-3-2347044-424
ACCATACATTTTTGAACTTAGCTAATATATTGTTAATTGATATCACGTTATACATTCGTTAGCCATGCTAAACCTGCAATTGTTTTATGGTCCCTTTGAAGGGTCGTCGGTGGTTGGTCTATCCAGCCCAAAATCCAGCAATCCGCTATGTAAAAAGGTAATCTCTTATTTAAGTGAACAGTTTATATTATACGTACGACTATGTTCCTACGTATTAAATTCTAAAGAATGAAAGCGTAGAAACTGTAAAATGCGAATAAAAACCCGTTGCCTGTTGGGATATATATGCCTTTGTTTGCCTAACCCATCGGGCCAAAAGTCGTCATGATCATTAGTAACCAAGAAGTGGTATATCCTCCGGTTCTACTTTTCCCCATTATTACGTGTCTTTTTATAATATGTACTTACATTCGAGATTTATTTA
>12393-3-11510025-493
TCCCTGTCGTGTTTGATAGTTTCTCTGAAGACTGCTTCGATTTTTAGCGGTTAAAGAAGAAATCCGATGAGCAAAGTAAATCAAGTCAATTACTTCCAATGTTCATTGCAAAAGGCGATTGGTAAAAAGAAAGGCTTAATCTGGTAGAAGCTGTTCGAAGATGATGAAGAACTGGAAGGTAAAGAAATATGCCGGTGACTGGAAGTAATTCCCCGACGACAATGGAGTTAATGAAGAAACAACTTTTCTCCAGACCTGCCACGTGCCCGTGTTTATCTTTTGTTAAGACATGTGTCTATGAGCTGTATTGATATAAGCTTTAATCTGTGTCTTTGGTTTATATTAAATATTTAAATGGGTCTTGTACTTTATGTGTAATGCCCTTTGGGCTCTTTAATGAAATGAAGTTTGACGAAAAGAAAAGAAAAGTGTCAGGCAATTTTTTGGAATAAACAATCCTCAGTTATTTCAGGTCAAGATGACAAAGTATTTT
>16042-4-12380438-394
CAATTCTAACCATTCACGTCATGAGTTATATGATCTAGCTAACGTTCTCTAACTGTGTATTAACGACCATAACTACGATGACGCGTCTCAGATATGAAAATGGTACGGCTTTAGGATCCCGTGGTCCATCGAATCTTGACCGTCCACTTGGGTGGGGGCGTAATACCTGTTGGGCCATTGGATAAGCTTTTGTGGAATGGTGGAAATGAAACCAAGTGTTTCTTAGATCTTAAGAGTTATTGCCAAAAACCAATTTGTGAACCGGATCAAACCAGGATTCTGTTATATGTACCGGTCGGTCAACGACTGTCTTGGCCAAAACCCAAAAGGACATGGTTTCAAACTTTCAACGGATGTTTGACTTCTTACTGGTAAATCCTTTCCGTATGCATTA
>10209-3-1608987-305
ATGGGTATTAATTTAAATTTAATATCCAAAAAATTGGAAAAGGAAAAAAATAAATAAAAATGGAAAAAGCTTAGGGGGAAGCAGCTGATGGGTAAAGTAGACAAATCCGTCAGAATAAATCTGAGCCGTCCATTCTAGTCTTTGGACAGCGGTCATTGCTTCTACCCCGTAACCCAATCTTTCTCACACAAAACATAACGCTACAGAAAAAAAAAAAAACTCTAAAAAATCAAAGAGCGATTTTTTTTCTTCTTCCTGGGTCTCTCTCTGGTGGTGACGATCGAAGAGAGTTCACGGATTCGTAC
>3152-1-17062218-436
GTAAAGAAGCTAGGTTAATAGAAGATGATGAGCACATGTTCAAAATCCTCGTGGAAGCTAAGTTTTAATCATTTTGGAAGGACATTGAGTGAAACCAAAGTATGCATGGAATATGGATTGAGACCAAAGTATACTGTCGTCCACGACCCAATGAAACAAAACTAAAAATAAATGTAATGCACATGAACTATCAGATAAATTTCTTGGAATAATATATTATGGATATATGTATAATGCAAAGGATAAAATAAAAGAATTGTAAATCTGGATCACGATCACATGCAATGGAGCCCAGCAAACCCATCACCGTGTTGCTTCTTCTTCTGCTTCTCCTTGTTGTCGTTTTCGCACATGTTTCTATGGTCCGGTTCCTATTAAGCTATTATAAATCATGATTTCAACATCAAACCTAATTCATTATCTCATCGACTTTAAA
>8109-2-13646905-264
TTCTACATGTACAAAAATAGCCAGACTTAGTTATAGTCACTGGTGGCTAAAATATCTTTAGGACTTGATTAACAAAACAAATATTGACCGAATGACCTGCTTGGTCGGACCAGTGAAAACTCGACCTGACCTTGTGAATCGGACCGGTGGACCAAAAACCAGGACCACACTAGGGAAGTATTCGTACTTGAACTAACGTCTTTTGGCTTTACGTCATGATGAGTGGACCAATCTAGGTGGTGGATGAATTTACCTCCTCGTGAG
>5325-1-27473491-369
AAAAAAACGTTTCTGGGAAATGGAAGAGACAAGACAAAAGCATTTGGGGTTTGAATTTGAAACTTAGATTGAATTTTGGAAAGAAATTACATGCAAAACAATCCAAAATACTTTAATTTTGCTATGAGTTGGCACGCAGATGATGATTGATCCATCGTGTAAAAAAGAGTGACACATCGGACGGTGCTGAGTCACTTTTGACACGCGTGCCTTGTGTGTGTGACTGTTTATTATCACCATGATATATAAATCAAACCGGGTAATGACCGACATTTCGATTGAACCGGTCAATTCCGATTTTGACTTAGCTTCCTTCCTCCCCTCTTCTTCAAACATCAACGCGTCGAGATATTTTCCCCAAATACAGAG
>13352-3-19822582-320
TAGTCTGGGATCGGGTATTTCCCAAACCCGAATTTAACCGTTTAATAACCATCCCGGTTCAGATTCATAATAAGAATGGGTCCCATTGATAGCCACGTGTCGCTAGCGAAGACGTAAGAAGAGATTGAAAATGGCTAAGGAACATTGTCCGGCGGAGAATCGAAGAAGAGAAGAAGAACACAACAGTCAGATACTTTTTCTTCTTATTTTGTCCGTACCGAAATCGGAAAATGGACATTACTGTTCGAATCTCCGGCTTAAAATCCTCCAATCTAATCCGGATAACCCCTAGATTCTCATCTTCCTCTAGATTCCGTTGC
>744-1-2950855-467
TAAAGTAAAGAGAGAAAGCGAGAGAAGATTATTAATGAAACTATGGCTCTGTTTTATTTAGTGTTTTTTTTTGTAGAAGAAATACATGACCGATGATGAGTCGTAAATATAAGCGTCCTAGTAGTTACTATTTTGGACCGAAGTGCACAATCCTGAAATTAATATCATTGCCTTAGTGGAAGACAAAAGGTTCGATGGTTTTTGGTCAAGAAAAAAGGTTTGTTCTCTTGTGTCAAAATAAAGACACAAGAGTTTGTTCCCTGAAAACATAGTTTGTGAATATTTTTGAGGTTTTTGGTTAAGATGATTATGGAAAATATTCAACTTTATTTTTTCCAGTGAAAATATCTTTCTTTTTTACGAACTTTGGCAAGAGTTTATTTTAGGCACGTGTGTTTCCACGTGCCATGTACCAAAGTAGGTTTTTGTCCAGTGAAGTGACTCAAACCCTTATTAGGGATTTATTG
>8480-2-15214290-399
GAAGAGACAACTTTAGAAGAAGGCATCTGAGGGTAGTTTCGTCATTCCGTCTAGTTAATGACGAAATATAACCAATAGGCTTCTTCGAAACTGGCATGGTGACGTATATCTTCTGATGATATTACCGTTATACCCTCTTTTATAAACGAAATTGGCCCAATGGGTCTGTTCGGCCCAGTAGTCATCCGTTTTAGTCTATAACGTGGCACGATGTAATTGGTTAAAGATTAGAAGACCGCCGGACTAAGATTTAACCAGCGGTGACTTCGACACTTATTAGCCGGTATATTTCTTCGCCGGAGCTTCCTCAACGATTATGGCCACCGATGGCGAGAGTATCTCGATGTCGTTGGCGGTGGCTACCTGCGTCGCGATGGCACTATTCTACGTTTTGATCCT
>16207-4-13036388-337
AAAGCTAGGGACAGTAACAAAAATACTAACCTGAAATTGATAAGAGAATTTTGGAAAAATGGAAGAAAAAAACAATCACAAATTAAGACCTAGTTGTGGAAAAAAAAAACTCTTGATTTATTAACTATAAAATAGCTCCAAATCTTTGACCAAAAAACATACATATAGTATAACCGGTAATAACCGACTGTACCGGTCAACTAGCTCTAAGCGTCACCGACCTCGTGGATCAAACGACACCGACACGTGCTGATGTCTTAGTAGATCTCGTAATAGAAGTGGGACCATAGTTACGTGGCACCATATGAATCGTTCGATCAGATGCAAATCTCCTACC
>6748-2-7303340-562
CTTATGATTCACTTTTATACTTTAGTACGAATTAAAACATTTGTTACAAGTTTATATGAACCCACATGCATGTTCGTATAAAACATTCCTTGGTGTTTTTGTCTTATGTTACTTGATTCTTCTTATCCGGTGGTCGGATCATAAACCACTCACATATGACATATTGACACATGTTCCTTAGTTAGAATAATAATAGACTATAATAGCTAAAGCCTTGGGGCATGCAATAAGGATTGGAGTTTAGCAATAAGCATTATCACGTCTCGTCTTTTCAGAATTGTAGAGACAGAGAAGTGTGTGTGGTCCTTCTGATAAAGAGGTCAAAAATTTCGAAAAGGGCTCGAAAGCAGACGGAGATGAAGAGAAAAAGATAAAGGACCACCACACTAAAGGGTCCACACTCTTCACCATAGACCACTTTACACATTAGTCTATCCATCTCGATAATAACCGGAATTCGTACCCAAACCTTAAATTTAAGCAGATTTCTTCAAAACATTTTCTTTTACCAAAGTTGTGTGTCCTCGAGTTTGGCTACATCAGCTGATTCTATTTTTGACAA
>6560-2-4483557-436
TCAAACAGGATAACAGGGATACACATGATTAAAAGTTTGAAAAGGGTTACAAAACAGAATTAGAGAGTAAAAGCAGAGACACTACCGGGATGCATAGAGAAGATACCTCCACTTCTCGGTGAGGTGAAAACAGTTGAAAACGCCGGAAAAAGGTCACTGGAACTCCATCTTTGCCCGTTGTGTAAAGCCATTTTTGGAAGGAACTGTTGGATAATTCTGTTTTAGTAAAAAGAGGTAGCTGAGATCTGGTTTTTCAAAAGTTTCCAACTGCTAATAGACTGCATTGGAGAAAGTGCCTGGGAGAAAACTCAACGCTCTTTTTAACCTTCAGTCAATAGCCTCTGAATTCTTTTCCTCTGTTTTTTTCTCATTTCGCGAATTCTCTCTTCTTTCGTATCCTCCGACTGATGAAATCGACGAGCAAAACTGAAGAAAA
>9692-2-19288961-442
CGTATTTTATTGATTTTATTTCGTTTTCACTTGCGAAATTACTAATTTATATGCTGTTCTCTTGTGCATTTTCATTGAAGAAATTTCTTCATCGAATCATGAATCAACGTGTAATGAGCACCGGACCGGACAAATAAGATGTTTACATCTCCTTGTAAACGAAGATCTTTCTTTTCTTTACTATACTGGTCACTTTCTTATTGAAAGACAATTACACTACATTGATATTGTTAATAAATCATTAGTAGGATGTGGATTTATCTGATGGTACATTGTTACCAAAATTCCTGATCAATCTGACCGTAGGGTCTTTTGACCAGTCGCTTTGACTTTACTCTTTGGCGCCTGATATCCGAACACGTGTTACGTTAGTTAGCAATTGACGCCGTTAGTTGCCATCGTTAATGGGCTAGCCCAAATGATTCATAGTAATATCCCAATA
>18424-5-2944251-575
ATGAACAGTGGATACGGTCCCACTAGGGTCACCAGGCGTGTTCTAATTGTTTCAAACCCACGTTAATGAATTTGAGAGAATCTTCTTCATCAGTCCTTTACCTCATTGATTATCTTTTGTCCCATGTCTTCTCTTTAACCAACCAAACATGCCTTATCAATAGGACAAAAGGGGTTGTAGGTTTTTCACCAATGGTTATTCAAACCCTTTGATGAGTTTAAGCTTTGCTTCAGCAACTTGAGGTAATCAATGGCTTCGTCTAGTAGTAAAAGAGCTTCTTTTCCCTTTGCCCCTGGAACTACACTCTCCAGGATTCTCAGAGCGGTGTGAATCTTGTCTTTTCTTGACTGCTCGTCGCTCAAACCAGAACCCGTTTCTTGTTTGCTTGAAATGTTTGATTCAGGAAGGTTTTCATCTGATAAGCCTTTGACTTTAGTGGTGCCCACAAGGGATGGTGATGAGTCTCTGTACGAATGGTCCAGTAGTTTCTGTCTTTTAAGAAGTGGACCATCAACAGTGCTTTCAGTTTCATCCAGCTCTTCTGTTGTTATGTTGCACGCTTGTTGTTCAACTGT
>18692-5-3833294-349
ACTAAGTAAGTAAAAGTTTGAAGAGGTCATTTGCAAGTGACTCCGACCAGGGATAGACTCCTGAAATCTTATCCAACTATGGACGACGACTTCATGTCGGTGTGTCCAAAAATGAGGAAAAGGAATCTGCCCAAGGGACAAATGGCATTACCCGAAACGGCAAAGAAGAACCGCAGGAAAAAAAGTTGACAATAACGTATGAGGTGTGACTGAAAAAGAAAAACTTGTAGTTTGGTTTATGACGTAAATGAATAATTTGGAAATGACAATAAGTCATCATATCTAATTTAGTGCATGACCTCCAACGTCGGCATATATTTGAGTCGGTGACCGGATATCCAGTACAAAG
>8108-2-13646218-405
TAGGGCATCAATTTGTGGGGCTAAGTTGTTGTCCATACCCCCAACATGGCAAGAGGCATAATGGTGTGAAGGCATTACAAACATTCTACAACTTACCATAATCTAAAATCTTATGATCCATCAGTCGCCGCTTTTGTGGTTCTTATTTGGTGATGGAATATTGGCGGACGAATCATGAGTAGCTTATGTAACAACAAAGTATGATGATAGCTATATTTTCTGTTGTGGCCCACATAAATTTATCCATATGAAAGATGAGTTCGAATCTTTTTTTTTTTTTCTGGTGCCGGATAACTACGCGAAGTGGTACCACCGGTCCACCCTAGCCTTGGCACGATGATAGCTCAGCTGTGCATTTCGAGTGTTATCCGATACGATCTTTACCAGTAACGAGGGATAACCCTG
>830-1-3296129-613
TAGGTATACTGTATACACATTACATGTTATTATTTTGGTGAGGATATTTCTCTAGACGGAAAGATAACTGAAAAAAATCATTGGGCAAAATTCTCCACGTTGGTGTAAATGTGGAATCGCCAGATCATGTGACGTGGCATAACGTGAATGGCCCAAACTAATATCTCGTCGGCAAAGGTCTTTTTAGCCTGTGATAGTGACTACCTTGTCGGCGAAATTATGACCGTTAGATTTTTGTAAAGCGATACGATTGTGACACGTGGAATTAACATTGACAGTTAACAACAGTTTTTGCCCGGGAAAATTAAAAAAGGTCGCATATCTATTATCCGCGTGGTGAGAGTGTGAGACCTACCCCATAACAAGGACCGGTCATATTAAATTATGCCCATTTGACTATTCATTCTCTTTATTATGTATGACTATATAATAACTCGATTCTCTTTATTAGGTGTGACTATGAATTATGATACATGCTTTATGATGCGGTATGCATATAACTGGTTTAGCATCTTTACATAATTATCGGTTTGATATTCCCAACGGTCAGTATCTTTATTCAAAGCTCATAAGAAATAGGTAAAAGAGTGATAGGTTTCCTCTTTCCAGTTTA
>6351-2-1017974-307
TTATTTCGTCTATTTTTGTAGTAATCGTTGAGTTATGATTGGCTAATAAGGGAAAGTAGTTTATAAAAAGCGTCGGTTTAATGTGTTATATTACAATTATGTCCCTTGAGACAACGATGGTTTGTGCCTCGCAAGTCAACCAGCAGCTCTAAGCACGACTCGACGGGTTATAACCAATTTGTCTTCACCACGTTCTACAAATTGCATTTCGCCACGTATACATAAAATGAATCGGAAGTTATGGTCGATTTAAGCCTAATCGTAACTCACAAGAGCTGTTTTATGTCCTAAATGAAACAATTTATGG
>2064-1-8177711-528
GCTTTCTTCGTTTGGGTCCATTTCTTTGTTACTACTCGATTTCAAATGCATGCACACTATCCATTGTAGACCAGTAGATGCATACAACTCTCAATTCTTCCATTTGATTATCCAGGAGGTATGTATCATCCATGCTGTCCACGGTCCACCTCAAGAAACCCGTTGGCTTTCACAGCGAGGAGGGAAGGCTTAGGGGGAGTCTATGGCCCGATTGATTTGATGGTTACATCAATTTACAGTGAACGTTTTGGAAGCCTAAGTCAATTTTGTTATAAGAACATGTAATGTATACAAATCTGTATATGACTTGGGGTAAAGTCCAATGAAGATTTAGAGAGTGTCACGTACAACTCACAAAGAGACAAGGAGAGAAAGGTCTATAGCTATAGAGAGCACATGAGGTGAGGGAGTGGGCCGAGAGAATAATAGAGGCAATAGACAGAAAAAGAAGAAGAAGCTAACAAGCAAGAAGCCGACATTTTTAGACATTGGCTAATAAGTACACTAGCTAGTCACTCACACTTCAAC
>4896-1-25986344-518
AAAACCACAGTGGTTTCTTTAGGATTTGCGTGTCGACTTCTCATTGGTATATCTCGTACTAATGTCGGGTCCATGATTTTTTAATAAAACTGCGGACTTAAAAATATGAAAATAAACAATTTGATTATCGACGTCTCGTGAAGAGAAATGGGTAAGTAACATTGTACGGACCACTGGTCCTTCCCCAAGTGTCACCTTCGCTTTGCATTGACGGCGGAGATTTCCCTGTAGATCTACGAAACAAAATCTGAACCAACCAAAATATCTATTTTTAATTTCCTTTTATTAACATTTCTCTATTACCCTATTTTACACTATTCTTTTGGAATAAGGTGAGAACCCTTTGTTTTATCAAATTTGCTTATTATATTTAATGTTCTCAGCTGTAACAGTGAAGTACAAATAGACCTTTCTTTTGGCAATAGATGTTTTTGGTAGAGCTGAGAACCAATTGACAACTGTGTAATGTATTGCGTCGACGGATTTGTACGCAGGATTTAAGGAAAGAGAGGAAGATC
>9138-2-17509781-340
CTAACATTATGCAAGGAGTACGTCTTAATATTATCCTAAAGCTTTCAAACAAATCTCAGCACATTATTGTGATAACAGGTTGCAGAAAGTGACATTGCAAAACTTCTGACCTTAAGTCTTTAGTCGCGGAACAGGACAGTCGCTGTCTATATTACGGGGAAGGACCAAACGGTGCAAACTCAGCCTGTCAATCAAAAGGATGAGAGATAAGGTTTTCTAGACAAGTCTTATGCAACAAACTATTGCAATAAGGATGCATATCAAAATCACATGGGAACAAAAAACCAAACGAAAAAGAAGAAGAAGACATATCTGCCCTCCTTGGAACAGTTATTTGGAT
>11676-3-7711760-372
CTGATCAAAAATACGCACACTTATTAGACGGACTGAAATAATAATGAGACGAAAATATTATTATATTTGTATGTTTGATACGTTATGGAAAAAAAAAGTGATGTTGTTGTTGTCCACAAGTTGATTCAGTGTTGATGCATAAGTCCACTTGTGTGGATCATATTGGTTCAAAAATCCAAAAGCTTTTTATTTTCTAATTTTGTCCTCAGATTTTTCTGTCTGTTCTTTATTGTTGCCTGTTGGTACGAGACCTTAGCCGTCCAATCTTTCCAAAAGTATGTGACCATTATTTTTTTGCAATTTTAATATTCAGATTTTTTTTTAGTTGGTACGTAGGACATATTATCACATTTACGCATGTATACGCGTAAC
>2135-1-8537390-385
AAGCAGAGGTCATTTCTGCGTTGCGTTTGGAGAATTTTCTATGTTGAAAATGCTGCATTATTCAAAGGAAACTTCCTCCGTCCTCGTTTCAAAGGGTCTCACGAAGAAAAAGACTAATGAAGCTTCTGCCAATAGATAGTGTCGTTTTATGGATAATTAAAGTTGATTGGTGGCTTGGTGCAATAGATTAGGCCCGATTTAGTCTTGGATGACTAGAAATTGTGATTGACCGGTGGTAAAGGACCGGTTAAATGCAAAGTTGGAAAAAGAACCATGCAACAAAAATGGTTGAAGGCGGCAGAATCAACTAAATTGGTTGAAAGTGTTTTTGTTTTTTTTGGGTCGTTGAATGTTTGAATTGGTCTTTTTTCTTTTTGTGATAATT
>2357-1-9492634-354
ACAGAACCGAATGTCTTCAAATAGTTGTGTTTTGTGTCCAACTAAATTCACGTAGAAGAACTATAGAAACGTGGACCCCAAAACGTGAGTGTGGTTGTTTGACTTTTAAACACGTCCGTGAGATTTTCAGATTGACCTTTAGGTCACATTTTTGTCCACCACATCAACATGAGAGGGCTTTTCTCAAGCATTTCAATAATCGGAATCCAATCACTGACCGCCACGTGGACATCATACGTCTCAATAACCAATCATAGAATGGTTGTGACGACGTTCACGGTGAGTTGCAGTACCCGATCCCTTTTAAGGTCCGTGACAGAATAATTTTGAAACCAGCAAGACAAATTTAGTCAA
>11511-3-6906669-397
TAGAGAACAGTATGAAGTAAATATACCCTCTATCCATCGCATATGTAGTTTGTGGGAGTGCTCTGTTGGTTTCGCTTTCCTCTGATGTTGTATACCCTGTATTGTCAAATATGACTGCGACACGGTTCCCACTCATCTCATAGACCGCTAGATAATAGTCTGCATGTATATAAAATAATTGTTAAAGACAAAACATAGGGCATACCCAATATCCTTTGTGCATAGTATTTAGTATGTCATGGAAGTTAACTAGGTCTTTGAGAGTTCGAACGCCATGAAGAGCAAAAGAAAGAGAGGAAATACGGAAGAGAAAGACAAAACAAACTAAAAACCAAAAGACATTTGACCTATCGTTTCTGTTTCACAGGACGACCATAAGATGTAAAAGTCTTGCCCA
>19514-5-7314890-303
TATATATTCGAGTAAAACACATACTCGACTACATATACACATATATAGATAATATCATAAGCTTAATTTATGCTTCTTTGTAAATTACCCCTTTTTGGTCTTAAGGGTCTTCTTATGTGGCAATGCAGAAAGGCTCAACGGACAAGAGAGACCTCCTTCGGTCCTTGCAACCATTTATCCAACCGTCACCCATTGATTTGTTGACAAAGTTTTGGGCTTGAAATTGGGTTTTTGTGTTTGGGCCAAATGATTCAGTGTTAGTGGACTTCCAAGAGTAGTCACATGTGTTGAAGCAAGCGGCCC
>9629-2-19138790-350
GCATATTTGTCATTCCGTTAAAATTATTAATCCGCTTAACGCTATGGGCTTTTGTTTTACAACCGGCCCAAAATGTTCAATTACAAAGTGCTCAAAACTCAGAATCTCATACTTTGGGGACTCAAAAGCAAAATCTTATAAACTTCTGTACATCAACTAAAACCCAAAAACAATAAAAACAGAGTAACAACTTTCTCTAGTCTACGCTTTTTGTCCAGACTCTCTCTCAACCAATAAAACCAACCCACGTGGCTGCTGACTTTTAAAAACTTTTTAATCACTAGCCGTCCCTCATCTCTCGAGCCACATCGAACGATCCAGATTTTCTACTACTTTTAATTCTCAACAAC
>7957-2-12965348-612
TAAGTTAAATGGATGATTATAATTTATAAACTAAATTAAAGAGAAACCTGCGGTATCCCCTAGAGTGAACTTGGATTGCTTACGACTGCGAAGGTGACGAAGACGGTTGGTGTTATCCATTGGTATTTGAAAGTGAAAGAGGACAAATAATATACAACTGATGATTTTGGAGTTGGAGAATGCAATGAAAAAAAAGTAGATGTGAGGTAGAGAAAACTATATAGAAAACTTGTGACGAAGAGTAAAGAGAGAGATATAGAAAAGGAGGTCCCAAGCTACCGTAATGAGGACTACTGGACCAGTAGACTTGCTCTTGATACAACTGGATAAAATATCTGAATATCCACCATATAATTGTAAATTGGAGTAATATTTATCAAATACTAAACACTAAAATTTATAACTATGGATACATGATTTGCTCTTAAATACACATATATAATGTCCCGGAGAATTTTCGTCCTGTGGGTTCCACTTAAGGGTAAAGTCTTATGTGAACACAACAAATACATTAGGAAAATACAATGGGTATAATCATAAAGACTTATCTAAAAAACCACATGTTATGGATACAAAAAGATATTAAAAAATCCAGCTCCGCGTTGAACCCGA
>9370-2-18369006-319
ACCTGCTTGTGTATATTCAAGTCAAAGGGGCTTGATCGTCTTTCCCCAAGAAGATTAAAACTGGAAGGAAAATAATTTTGAAAACGATCGATGGTGATGATGATGTGGTTGGCCACTAAGTTTGGCCAATCGGCTTCTGTTAATGTCTTTGGTTCCCATATGATTGGCGTATTGTGATTGAGACCAAAAGTCCAAACCTTATATCTGTTTGGTCCATTCCATTGTATACAACCCTGGTATACTACATTAATTAAGTTTGCCTACTTAACAAGGCACTTGTGGGGATCTGATTGACCTTCAAATTAGAATTAGACAAATT
>22662-5-25991796-366
ATCAAAACGGGCTTACCGGTTATCTTTCAGGGTCACAACCATAACCCAAATAAACCGATGATCCGGACAAATGATAAGTCACGAGCTGAAATGACGACTCAGCTCGAAAGATATTTATTTACGAGCATCACGAAAGTAGAACATTTGTCGAATCGATTTGTTGGATATTGATATTACGTGGAACTATCTTACACCATTTTTATTATTAACCAAGGGATAATAACAAAGACCAACGCGCCACAAGGGAACTCGACATGCGTTAATACGTGTCTAAACTCCTATTAAAAACGCACCGTTTAGACTCTTTGAGTTTGTGGTTTTGGTTTAAGCGAGAATTTTTTCTTTTCCTCTCTTATTAACAAAACA
>19446-5-7058716-405
CATCATAGTGTGGCATGAAATAGTGCAATAAAAATAAGATCAAACGGTTTCTAAAAGAAAAGAAAAACGTTAATGGTTTGTCATCCGGTTTTATTGGACGTTCCCGAAGGGACTAATGGTTTTGTCATCCATTTGCTAAAAGGTTATTATCCATTGGTTACATATAAATGATTTGTTGTGATGGAAGCATTTTTCTAAAAAGAAATTGTAAATGGTCGTCATATAGATAAAATTTAATTGCCCATATATCGACCACCACGTGTTGGGCTACAAGAAGAGTTTCATGTGGAATGACGATATTTGTGAATCTAGGAGCTACACCAACAAAACCGGAGGACTTAGATAAAGGCAAAATAGCAATTGTGACGTGGCTTTCCACCGACTTTGAAATAGTATCAAATTTGT
>19917-5-9445098-322
TATAGATCACATTTAAACTTTCAAAGTAAAAACATAAAGAAATTTACAAGATTTGGATAACTTCGAAGCCAACTTTTAATGAGTTCAGAACCTAAAAATTGTGGGAAGGACAACAACCAAATTGTTAGCCTTTGGACATTAATCGATGGAGCATCGATTAGCCTCTGGACATTAATCGATGGAGCATTCTGACACAAGACAGGACTATAGCCTAGTTCTGCTTTTTCTAGTGAGAAAAGAAAAGAAAAAAACATTAAAATCTGTGACATCTCACGTGCTCTCTCTCTCTCTTCTATCTCTAATTGTAGTTTGTATCCAAATC
>13152-3-19107805-339
TGACCGATTCTTAAGTCTTTTATATAATGGAATTACCTGATAAACAAAACAAAAAGGAAATATTACAACAACTACTTAACCATATGAGGATCACATTTCTTCTTAATCACACAAATGTCTAAATACAGTTGAGTTTGGAAACCTCTAGTCGGTCCAGAGTGTCTTACGCTTTTGGACCTTTGGTCAGCCAATTATTGCAATCTTTAAAATCAGACCGGACATTAAAACCGGTATAATGTCTAAGCCCCTTTAACGGGGTTTTACGGTTTGAAGTCAATGTCGGTTCTACACTAAAAATCATAAAAGCCAAACCGAACTCAATCTTCTTCCCGCAACTTC
>22129-5-24045946-413
CCTTTTGTGTGACACTAATTAACGACCATTGACCAGTTCTCAGAATTTCTTCATGTTGTCATGGTGTTGAGTGTCTAGTGGCTTATTAAAGCCAATATCTTTGTTGCGTGATTGATACATTCTTTGGAAGTTATACTAAAAGCAAGTTGCATATTTCTGACCAGGAAACTAAAAACTAGACTGATATACACAATTTTCATGATAGTGATGTTGGACCATTATCTCCCTTTTATTCTTCTTATTCCTCTCGTGGTGAAGTTGCATTAGAATACACCTTTTGGTCATTATCCATCATGTTTAAGCCTAAGGGCTAATTGTTATAAACCTTGTTTATTTCCTGCTGACCTACTTTGCTTTGTAATATCTAGTCAGCATATATAGATCATTGTGTGCCTAAATAATGCTGAATATTG
>1610-1-6400348-340
CAAACAAAAACCAATTACCAATTGACGAGTCATGTAAAAACGATAAAACTGGAAACTTATCACAGCATCTTTTCCAAAACATCAAGAAAGTTCTTACACAAAAACATCAAAGCTGCTCAATTTTGGTCTGCACATTGATTATGTGTCGGACAGAGACTATCGAGTAATACCCAGTAGTCAATTATCTGGTTTTTGATCGATTCCATCAAAATTTGATCTTTTTTCTTCTCTGAAGCGAAAGCTCTCGCCTTTACATTTTCGCCAATTGTGCAAATTTACTGTTCCACAAGTTTTCAAAATGAAGGCGATCTTCAACCGTAGAGTTGTCGTCGACTCATCT
>16941-4-16091363-361
ATGAAATAAAAAACAAAAAACACAAACGGACAGAGTATATGTTGCCAGCAATAAAATACGGACATATACCTTAGTTTGGCATTAAAAAACAAAACAAAAACACAACAAACAACTCAGTACAGTAGGCTATTTAAAGGCCCATCAGATTAAGACTTGGAAGTCTGACGAGATTGTAACGCCTCACAATCCTTCCTACCCGTGAGTCCGTGACCGATTGTGTATCATCCATCTTCTTTCTTCTTCTTTCTTCTTCTTTCTTCTTCTTTTATATATAAACCAAAATATAATTCGTGAAGACTTTCACTTTCTCCTTGCCACTTTTTGACGATTCACATGCACCATCCAATATTTTAGTGCCCTT
>9273-2-17993456-471
AAACACAAGTCCTAAAAAACCTATCAATTGCCTTTTGTTCAACAGATCTTCTTTTCCGATAACTCATAGTCAATGGATCAAAGTGTTACAAACACACCACGTTAAACATTTGAGCCAGAGTTCAGGGCTCCAAACAAAGCAACATACTTGTTTTTTTATCCGAGATTTTTTTTAATCTAATTGCAGTGTTTTATTTCGACTAATAGAATTGCCGTAATCTTTCTAGAATCAGTAAACAAAAAGTGTTGTTAATGATAACGTAACGGGTCTAAGAAAGAATTAAAGGAAGTTATTGGGGACCAAAAAACGCGCCAAGAATGACGCCCGTTGGATTATGACCGTTGGATCTATAAGGTTGTCGCTGTTCTATTGGTTTACTTCTTCCAAGTGGACCCGTCACTCAACAGCCAACAATTTTCATTTTTATTATTCATATTGCATGCAATACTAAATTATTAATAGGAGGAAGAA
>9019-2-17112687-591
GATAGCTTTAGAAGTGTGACAAAGGAGAATATGTTCAAACTTCAAAACATTGACTAATGACTAGTGTATAAGATTGGTGTTGCAGGTCATTGACTACTGAGAATGATCAGTAACCTATATGCTCTTTGTAAAATATAGAACCGTCTATGAGAACATTTTTGACTCATGGTAGGGTTTGCAAGAAGTTATAGATGCAAAATGTGTATTTTGAAGCAATGATCTTTGTTTCCACATCAGTAGGATAGAGAAAAAGTATCTTGTTAGAAAACCTCACATGTGTAGGATTCTATAACCGTAGAGTAAAATGAGCATACTTATTGCTGAGGATATTAAATTATTAATGGTTGGTTTCCAATTTCCGTTAATAGGAAAAACAAAAGCATGTGCATCTCTGTTTGTTTACATGCTACATGGATATTCGCCTCTTCCTGATTGGGTTTCCTTCATCTGTATTTACACCACAGCTAATAACTGATACGACTTTTGCATATTATCAGAAATCATTCGAAGAAGCAATGGAATCAATCGAGAAATCAAAGTCACATAAAGATGAAGGGTGAAAGAGAAGAATCAAAGGTACTTCTAAAGACT
>8032-2-13276537-323
TTCTTCGCAGTGTTAAAACAAAAATAGGTGAATTTACTGAAAGTGAAGACCAGCCTATGGTCTATCTTTCGTCTCGGTTCAATATTTTTTTACCATTTTCAGATGACACGCTCTAAATACGTAGTTTGTTCTTTTGTCGGACAAAATAAAAATATTATAGATAAAGAAGATGTTTTGTATTTTGTACAATGGTCCGAAGAAAAGCCCTTTTCACATATGTCCAAGGGAGAAGAATTGAGGGCTACTTTTGTAAAATATCAATGAACTGTCAATCAGTTCTACAGTATAGATAGAAATATATAATTAAAATATTTTCCCATCTT
>21198-5-20085764-349
AAATTGTGAGAAAAATACCTACATGTGATAACTTGCAATCGAAATCTGAAATTATTTAGGATAACTCGAGTGTAAAAGCTTGGTTGAATAACTGATGGTCAACACCTTTGACTTTTGACCACTTCTTCTCACCCATAATGAGATATATACATTTTCTTAGATCTGGTCTCGTGAACTTTAGCAGTTAGCTATCTATGATCCTGTGGTCAATCATACCCTTTGTCTTTATTTTATCAGCTTTGAAAGCACTACTTTTATTCGCAGTATAATATAAAAACACTACAAATCAAACTTAATTAACAAACCCCGATCTCATTCATCTCCCATGTGCACACACACATGTATACGA
>22081-5-23846795-360
GATAAAGGTCATCCTTTGATGTTCTCAGCTTTGAAGCGAGTGTTTGAAGAAAACAAGGAGGCACGTGAAAACGTTGTCGTTTTGGTAGCTGGAGATGGTCCATGGGGAAACAGATATAAAGACCTCGGGTCTACTAATGTGATTGTTCTTGGACCGTTGGATCAAGAAAAGCTAGCGGGATTCTACAACGCGATCGATGTGTTTGTGAATCCGACCCTTCGAGCTCAAGGGCTGGATCACACTCTCTTGGAAGCCATGGTTTCAGGAAAACCGGTCTTAGCTACTAGGCTAGCGAGTATCACTGGGTCAGTGGTTGTCGGTCCACATTTGGGATATACTTTCTCACCAAATGTTGAGTCT
>9419-2-18521551-273
TGGTGGTCACGTGGGAAATGGGAAGGGGTTCACGTGGGAAGTTGCCAACGTGGCAGAACATGGTCCCCAGTGACCACACTCGTGCGGCGTAATTTTTGTTCCTCCACGACCAGACATTCACTTCTCTTTAATCATTGGATACTTCTCTCCTCCTCCGACTCGATGGTTCCTAACAATTCCACGCGCTCACTCTCGCGTAATTTTTCCTGTAAAAATCGCTGTGATTTTTTTTTTTTTTTTTTTAAATCGTTGAGAGAATTTAAAGAAGAGAAC
>9919-3-423403-283
ACAAATTCCATTATTGTTTGAGATGTGTGTTCGTATTTATTATTTTGTACCGTGAAGACTACCTCTCAATATCATTAGCTTCCAACGGCTATATTGATTTCTGAGGAGATAGCGATGGTTGAGACTGGATTCACGACAAAAGCCTCGGGACCAACGGACAAAGAATTCGATATAAGGACCTTTGTTGCAATAACATGAAATAAACTTCTTTATTATTATTTATGGCAATCTAATTTTATGAAATACAGCCGAATTAAATTTATTCAAAGATTGCAAGGAAATC
>1423-1-5513923-325
TATAAAGTCCCACAGTGTTTCCATTTGAATTTGAATAGCCATTGGGGATTGTGCGAGCACAGAACCAAAGACACAGATGGACTTTTCTTTTCTTGTCTTAAACACAAAGGTTTTTTAGATGTCTGCGTTTGGTTTTTGCCCTTTTTCTACTTTCTACGGACCCAACGGTCAATACACGATAGTGGGATTTTGATTAATATTTTGTCGTTTTCCTTTGTCGGGAAACTGAAAGGTTGATGATTGGATTGAGGTTTAGCGGGAACTGTGTTTCAAACACTCAAACACTTAAAGTATCAACAACCTGCCGTTTTTTATATTTATCAAC
>10576-3-3068736-319
CCTAATTCAAGTCATTAAAGAGAGAGAAAAAAAAATCACGACGATTGGTAAATGTTAATGGACCAATGGAAAACCAGAATTAAATTACCGGTTAAGTTTGGTTCGGAATTGACGGTTTAGACGGGACAGCTGAGTTGTTAACGAGCTGTCACCGGATTCTACGGGTCACCCGTTTTGCTTCCTTCATCAGATAATAAAAAGATCCAACGGTTACAATAATCAGATTCTCTTCCCTTTATTCCTACTTTTTATTTTTGATTTTTTCTTTAAAACCCTCACTGTATCTTTTTATCGGTTGTTGGTGGCAGTTAGGTAATTT
>21901-5-23147300-475
GTAATATTCAATGGTTATTGCTTGTAGACAAAATTAAAACATCGTAGAGAGAATATATCCTGCAACAGGTTGATAATAAAGCTTGAAACTTTTCAATTATGTGTTTTCTTGTTTTGTTTTGTAGCAATGTGTGGACACTTTTACCCCTTTTACCACTTTGGTCAATTAGTCTCAAGTTTTCTCTTTTATGTCTGATAGCTAAGAGACCGTTCTATATTAGGGAAACATCTTGTCTTTTTGTCTACAGGGCTTCTTTTAACAACAATCCAAAATCTCCTTTTACTTTTCTGTTTTGTTTTTCAAATGTTATTTGCGATATTGCCACTGACCTCTGGTTTTTGACCGTTCGTTTATTGCAGTGGACATGAGGCAAGGAACATGAGTACTGTGAATGCAACAAAGTCACTTTCTGGTTATGATAAAGCTGAGGAAGAAGAGACAATAAGCCATGTTCTGAGTTGTTGTCCTGAATGTG
>19927-5-9490817-344
CTTTTCACTATTTCCCCAAAACTTAAAACTTTGGAAACAGTAAAAAAAAAAGTTAAAAAACAGTTGCGCGGCTAACTTTGTCCTGTTTCACCAGCTTACCAAATACAAACCAATAATATTTCGACACGTAAGCGTCGTACTAACAGCATGACGTTTTGATATTCCAAAAGGGAAAAACACGGCGGGTAAAAGGTTTAAACGGCATGCATTCGTGCGGGCTGTTAAAAAACAATTTAATACATGTAATAGAACTCATCTCTTCTATGTCTTTCACTCTCTCTCTCTCTCTATATCCAAAGAATTAAAAACCATAATAAAAAAAGAAGATAAAAAGACGAATTCCA
>21409-5-21164901-425
TATTAGTAGGTTGACGTTGTTTATATCTTTTTGACAAACTCTAGAATGCTTAAAACTACTAGTTTCAGAGTTTGTACATATGTTTTAGGATTTTATTGGAAACGAATGACATGTTTTGTGCTTTTATCCATGTCCAATAGACAATAGTAAAAGTTTCAGGTCCATATGGATACAATCTTGAATTTTTAAAAAATCTTCATGTGGAAATTGGAACGTAGTGAATCCGAGGAAACGTGAGACCATCTTTTTTGTTTCATTCACAATTTGATCAGCGGTGGGTGATAAGACTCATGGGATTGCCGGATTGCACCTCACATCGGTTTAACATACACGCTTGATCATCTAATCAGCGAGTTTGTACTTTGGACAAAAAACCTCAACGTCTTCTCTCACTCCTATCCTTGAGAGACAGAGGCGACTTCTGA
>13161-3-19137292-401
GTACATGTCAAACAAGGTGGTCATAAGGCTAAGCACATATTTATGAGGCCACACGATTTCAAAAGAGTAATACTATTGCCAATAGTCTATTGGACATGTGGACCAAAAATGGTGATCAAGTGGCAGTTCAAGGAAGTAATGGAATAGAGAAGAAAAAAATGGTAATGGTCCAAAGCATCATCAAATGGTAAAGAGTTGGAGACATCAAAGGAAAATGACAAGAGAGGAAAGCATGGAAAACAAATAGACGGCCTAAGAGATTTATATATTTATCGAACAAGGACTCTTGGAGGTTATACGGTCACACGTACTTGGAGAAATCCAAAAGGATCTCCACAAGTCCTAGGCAAGTTATTTACAAAAAAAAAAAATCAGAAAAAGAAAAAAAAAATGTCGTAGGC
>15340-4-8996568-311
AGATTTTGATTTGAAATTCGTTAGGGGAATAATAATCAATGGTGGGGTTGAAAAGCTTAATATAAAGAGAAATTTTTGTTACCTTTTTCGCATTTTATATTCAAAAATTCAAGAGGAAAAAAAGCAAAAGACCGTTGGTAAGGTTTTGGCTCCAACGGTCACAAGCATCGGTTCGGTTTACATGAATTAGATTCGGTTATCTGGTTTATTGTTCAATTCACACGACGTCGTTTCATAACTTTTAAGAAACGACAGCGTCTAAGTTATCACTTTTGCGCCACACGCGAGTGAGAGCTAAGCTAATTCTCCGT
>12529-3-15867460-318
TAGAATTAGGTGCACGTGTCTCATCACTAAACTAGCTGTAGCTGCTTCCAGCACCAGGGCTCCATGTTGCTTCTCTATCTCTATTCGTTCTAAATTACATGATGTTTTTTTCAAACGAAAACCAGAAAAGACTCTGACTACGCGGCATTAACCAGTCCACCACATCAGTTGTGTGGCTATGGTTCTATGGGCTTAAGCCCATTTGACCTACGGAAGTTTCGCAAGGTAATATGTTATCTATTCAGTTTCAGTTTGAAACCATTGGATTATCGGGGTTTTTTTCTAAAGTTTAATATCTATTCGATTATTTTGAAATTT
>12094-3-9713900-340
TCAAAAAACTTATAACTCCAACTAACCGCTAATAATTTTGTACAGCTTTGTGTTACCAATCGGATCATGTATCTTAGATTAAATGTCACTTTAACTAGTGGACATTGTTCCCAACTGTTGTGAACAAATTTGACAATAATAATAAAGAGAACTGTGATGTAAAAGAAAAGAAGAGAATAACGGGACCCATTATCACGTGGGCCACACATGGAGATGGTCCATAGGACTTTGCATGGCCCGTAATGCAATGACGCATTCAAGGCATTTTGTGATAGCCCATAAATTGTTTTTTATTTTCGTCAGCCGATAAAGTTTTAAACACCAAATAAATAATTTTGTT
>5238-1-27105716-283
TTACCATTAACAGAAACAAAAATATTCATAGCTCCCAAATTAACTTTAATATGTGGAATAATCAAGAATGGTTGTCTTGTGATCACTATGGTACCATGGTCTACTACGGACCACCAGGTAATAAGGCATGGGTTTAGAAGGAGTCATTGACTATTGACGAATCAAAAGTCTTACAAGACACAATCCGACAGAAACAAATTAGAAAAAGAAGAAAAAGACAACAGAGTACGACCGTTCGATTAATATCATGCATGTACTTATACAACCCTACACTTCCAGTAAT
>12750-3-17441284-340
GGCGCCGTGATGTCGCGTTTGGTTCTGAAGGAGTCGTGTATGGGAACAAATTATTTTTTTACTTGTAACCGGATAAGTTACCGGATAACTCTGACCAGCTGTTTCCACGTGTTAATTAACCTTCTTACGACGTCCGATGGGTTCTTACTTCTTAGTCTTTACATTCTCTTTTGTCCGGTTTCTTCCAATTTTGACGGTGGGGCAAACTTCCGGTTTAGGGTTTATCCGGCTGAGTCAGCAAGTGGATAGGTACTTATCTGACGGTGTAAAAACTGTCCAATGATTGTTCTGATTGCTTTAGAGCCGTACACGTGTTATCACGACAATGGTGTATTTGATT
>16791-4-15412595-306
CTATAATATGTCCCTAATGATATCTGGTTAATTTATTTAAATGGTAAATTGTCTAACACGTTCCGTGATATGTCTCAGCCCTAAACCGGCTCTTGTTTCTACGGCCCCTGTTGTCGGCGACAGCAATAAAGTGGATAAAACGGTTAGTACGGCTGACCAATGGTTAGTACGACTGACCAGTGGTTTCTCAATTACCGGTTGAGTCAATTATTGGCTCTTATAGGTTTTCTCATAAATGGGCTACTTTCAAAATTAAATTTGGGCTTGATTTCTGGATTTTTAAATTTCAATAAAATATCTTTTAAA
>16372-4-13708784-502
ATGACAATTGAAAATAACACCCTACAAATGTGAAACATGTTTGCTTACTTGGCAAATCCCAAGGATCGAACTTGTAGAGATCGATGTCTCCGATGACCTGGAGAGAGAAATGATAGCCTGCAACTTTCCGACATAGATACTGAACAAGAAGCTCTTCATCTGTCGGATAAAATCTAAAACCTGGTGGCAAACTCAACTGGGCTAACGGATCTTTCTCTCTAACACCCATTTATACTCTTCTACTTCGATTCCTCAGCAACCAAAAAAAAAAAGATTTCAAGTTTCGAACTCTAAAAACCCAAATTATATGTTTTTGTTTTTATGTTCGTCGATCTTTTGGACAATATAGTAAGTAGTTGGTTTATATAGGCTACGGAAAAGCCAAAGGTTCTTCAAGGATAAGTACGGTCGTCCTTGTCTTACTGTTCTAAAATCTAATTACGATTTTCTTTGTGGACCCGTTTAACCATTTAGATACTGCCACGTCTATGAACTGGCCGAC
>8874-2-16606837-331
CAAATTTTTATTGTTCATGAAGAAAGGCTTACAACTTTACAAGTTTGACATAATATAATACTCCCAGAAAATGGGTCCAAACACTTGTCAATTATTCATAATTTCATGTACTCGTCCAAGTTCTGTTACATCACTCCCAGATTTTAGCCAATGAATAAGATAGCGCTTCAAACCAACGGTTTTTCCGCACAAGTAGTCGCATTTATATATGGATATACCAAATAAAACATATATTCCACGAAACTAAAAGATAATAAAGTAACCGTCGAAACTCACAAGACACAAGCCAATGAAAATCAATTTTGTGGACACGAGATTCCTAACAAAAAAT
>12574-3-16272803-340
AGTCCCGGCCTCACCATAACCGCCCGCTTAGGGTTGTTGGTGACGGGAGCTTTGGGACGTCGAAGAACTTCGAGTACATGTTTTACGTGGATTTTGAGGCATCGATGGCTGAGCCGCGTGCACAGAACGCGCTTGCGGAGGTTCAAGAGTACACGTCGTTCCTAAGGGTGCTGGGAAGTTACCCCATGGATATGACACCATGGTCCATGACATCCACAGAAGAAGCATGACCCCATCGCCAAAAACAAACTCACCAATAAATTTATTAAATTATTCTGTTCTTTCTTTTTTTGTGAAAATTGTAGTATACATTGAAATTAAACCGTAAATGTAGAGCTCA
>18709-5-3880682-273
GTGGGTGTTCACACACATATCTTATATACGAACCCAATAATATTATTATAAAATAAGATCTCAAAATGATTGTACCTATAAACTGAAAGAAAGAAGTGTGAACACGTCAAGGAAGTATCGGACATTGTTTGTTAGTCTAATGTATTTGGCGGTGTGGAACGTTAGGTGGCCGATGGAGACTTTTGGTCCCATGCTTCGTTTCCTTTTTTCTTCCTTTTCTTTTTGTGTTTACTTGAGTTGCCAAATAAAGAAGGCATTAGGGGATCTGCTAAC
>18034-5-1152586-491
CTCAATACTTGTATGTTGTATTTAAGGCGTCTATAGTCAAGAAATAGATTCGTAGCCTTGACCCACATAGCGAATCCTCTATCCACTCGAACAAACCAATGGACCACAAAACACTTGGTTATACGATTTCTTTCTTTAGAAACCTCATCCACTACTTCTTTGAGGTCCCATGGAAACATCAATCTTCAAAGATTGTAGGCGGGCTGAATTGAGCAAAAGAAGATGCCCCATGTGTCTTTGTTGTAGGTACATTCAGAAAACAAGTGGTTCTTGGATTCAGGTGCATTACAGAGGAGACAAAAATTTCAAGAATATTCATGCCCCAATTCCTTAATCTATCACGAGTTGGGAACTTGGGAGATGATTCCAAGCCGTTACCCAAGAGATAATAAATGCATGCATAGGAATATAAACAACTTTATGCAATAAACAGACTGTAGTATTGGTCATCGATTTAGTTTTGTTTATTTGTTAAAAACATAATCCAGCAT
>7146-2-9436591-360
AATTAAAAAAAAAAGAAAAGTAAAATCAGATATTGTGTGTGTCCGAGTCGAAACCATTGAGTGCGAGTTCCACTATACTTCCTTGTTGGCTTCCTTTGGATATCTTTTGGTTATTTGGCGTTGGAGCGTTCCCATCAAGCGCCACGTGGTCCCTTCCAATTTGATCATGCTGACAAAAGAATATTGAGATATTTGTTTTTGGTAATTAATCAAATGTTTTCTTTGTTTGGTCCACTGGTCCATATACTAACCTCTTGTAAGAAAGTGAAGTCGAACTTTACTGCTGAAGAGAAGAACTTGAGGGCCAATGATCTATTATTGTCTATGACGCGTTAATGGATTTAACTATATGCAATGCAT
>8042-2-13309343-460
GTAACCACATGATTCATTATTGCCAATTATCCAACGGTTGTACACGTAATACCACATTTTTTAATTTTTCGTCTTAACTGCAATAACTATTTTTACGGTTGAAATCATTCTTGTTTTTTTTCTTTCTCCAAAGTTGAAATCATTAATTTTGAGTTTTGTTTGATAAAGAATTTTAAGAGAAAAAGATAGATCGAACTGTGGCCCCAAGAGAGTGGTCTTTTCTTGATGTGCCGACAGCCACTAATATTGGCACAAAGACAAAATAGATATTTCTCAGATCCAAAACCTAAACAGAAAAATGAAAACCATTGGTCAAAATTGTTGGTCCATTTATATATGGTTGGAGAATAGGGTTCTGTAATAAAGATCGATTGAAGCGTCACAGTTTTAGCTTAACTAAATTGACTTTCTTTTTCTTTGTTCTTAAAAGACCGAGAACTGAAACTGGATGAGACTTCCT
>2390-1-9651310-252
ATATTATCATCATATATATAGGATTAGAATATTAGTCAATCAGAAATGGGAAGAAAATGAGTATTTTGATTGGTTAATTTCAAGTAGGGCCTTGGGTTAGAGGAGTCATTATTCTTTGGGTAATACGCGTTGGGCTTAAATGTTTGGGTCCACTCTTCACATTATTAACTTCTTCTCTTATGATCGTATTCGTTTTCTTGTTTCTCATGAAAAAGAACTCTCTCCTCTGTGTGTGCATGCATGTGTGTCAAT
>17616-4-18361576-298
TTTTTCTGTAATGTTAATGACTTAATTCTAAGGGAAAAAACGCATGGAGGCCTGGATCCTGGAGCATCATCTAAGACTATGGAAGAACGTGCCAAAGTAGATAAGAAAACCCATTATCCAGAGGACCATGGAACCTAAATGTGCCAAAGTAGACAAGAACCCAAAGGTAGGTACACAAGACATCACAAACGTCTGTATCAAACACCACCGGCCACACAATCCCCAGTGTTCAATTATTATTGCTTTCATATCAATTAATACGAAAGATACAGATTCATGAGTTCTAATGGTATCAACA
>13370-3-19902718-373
CGGTGTTAGGTGTTCCTCATTCGTTGGGTCATCCTCTCTCGTCCACTTCTAGTCTCTATGGTCTCTCGTCCTTACTGTTTGTATATGTATTATGTAGGCTCCGATTGTTTTTGGCATTGATGCTAGCGTTTTCAGATTATTGACTATAAGAGAAAAACCTAGACATGATCTCTTTTATTCTCCGGTTAACTTGGCAGATTTCAGACCAACCCGGTCAAATCCTGTGGTCCTATGGTCAGTCCACTATGCTTCAATAACTATCCTCGGTCGTAATTTCAACCACAACCACAAGCGTCGTGTCCTCAACAATATACTGTATATGCTATAGTCATTATTGTTGGGGTCAGTGGGGTTCCGATTCTCCACTAAAACT
>3952-1-21539866-317
AGTTTAAACTCAATTTTGTAAAGAAGAAGAACTAACACATGAATTTTGCAATAAAAGAGAATGAGTTGGCAAAAGCTTATCTAGAGAAGAAGAAAAGTTACGCAAGTGATACGTCTCTTTGCCTGGTCACAAGTCATATCCACTTGTCAATATAATCCAGCACCAATCGTTGTTGAAGAAAATGATAATATTATTTTTTGTGATCCATTAAGAAGACCGAAAGATATAATCCCACAGATCAAACATTTTTAGACGGTTAAAAGTTAAAACATTTGGCTATAATTGTAAAGCCCAATCTCTCAATTTGGTTACTATTG
>19389-5-6813187-532
ATTTTGACACGAGACGATTCGTTCAGATTCTCGCTGCTAATCCTTACATTAGTTGTACTACCGAAAAGTTAAAAGTTAGTATCAAAGACCAAAAAACAAAAACAAATACACTATTGGCCATGTTATCAACTTAGAAATGGGACCCAAAAAAAATCAAAAGATAGAAATGGTTATGGGCCAAAGCGTCAATTACAACATTCGTGAGCCACATGGAACCGTGAACCGTACAATCAAAGAAGGACCCACCCACCCAATTGATACTCAAATTACACATATACTTACAATTCAATTTTATTTATAAACAATATTTGTGTTTTTTGCACACATCTACCTATAACTACATTGATACGTTGTGCAAAAGCAATGAACGAATCTACCGTCCATCTGTTACATTTGCATTAAAAGAGTTTGTCCCACGTGTCATTTGTAGAAAGATCAGCCGTGAACCTATATTTTCTGGTGACACTGCCGTCCACTTGCAATTCTGCGACCTTCGTGAACTTAATATTCCGCGTTTTGTAACTTTTGTGCA
>14232-3-23363815-364
ACACAAACTAGATTTGTTTCTGTTCAATATTATAAGTGTATGGGCAAAAACTTATAGGACAAGAAACTGCAAAAAACTTTTTTTTTAACTCTGCTCTTTCCAATCTAAACCCATTGGTCCCTTACAAAGAATCCATTATATTTACAAAGCATACAACTATACACAAGTTTGACGAATCCTACAATCTTATGGAGAGATAACTAATGGGTTTTAAACCAAAAAAACTGGTCACTTCTCTATAATCCTAAAGATATTACTTGTTCAGCGCTGAAGCTATACTTTTTTACTCTCTTCTGTTTTCACTCGAATCTTCTCCTGTTTGTCACCGAGAAACAGGGCTTAGGCACCAGAGATCTTGACCAAT
>2138-1-8556590-297
TATTTGATTAGAAAACACTAATTTTAGTAAATATAAAATTGGTGTAATAAATGTTATGCCTCCTCTTCTCAGGACACCTGTGTGGATGTCAGGGTCCCCATAGATTCTTCTTCTCAGCGGTGAAACTCAACTACACACGAAAAATAGTTATGAACCAATGGTCTTTGAATCTGACCCGATTTTTGATTAGCCATAACAAAAACGTAAATGGGCTTTAATACAGCCCATTAGTAGTTTTCAAATGACGGTGTTTTGTCATGTAACTGTTTTGTAACCAAAACATTTATGATCTTTCTT
>16642-4-14815267-327
TGAATTAACTAAAATTGGTTTATATATTGATGCACAAAAATGAAACAAAATTGAAAATTATGTAGGATTTGAAAATAATTAGGTATTTACAAGACCATTGGTTGATATTGTGGGGGAAAATTTTGGACCAAAGATTCTGTGCAGAGATCCGTTGGTGATTCTTGTCTTGGAGTTTTGTATCCTCTGGTTCCGAGCTAAACCCAAAAGGGCCAACAATAAATAACCAATATTAAATGTCAAAAGTTGTAAGGCTATATTATTATGTTATGTTACAAAAGCCTCCTCAAGTACACAATTGGCATTTTATACTATTAGGGTTTGTAATGA
>16430-4-13920990-297
TGTAATATTGGGCTGATTGATTCCTTTTTTTTCTTTCATAAACCTTTTGATGGGCTAACAAAAATCATCCTACGAAGCCCATTTAGCTGATCCTTTCACTTTCACAAATCTCATGATCTTTATCCAACGCCCAACGGGCTACAACAAAACCCCATTGTCCGAGAGTTAATAGAAAGCTGACGTCTGATGTACAATAATCCAACGGCTTAAAATAATACAATCGAACGGCCAAAAAGGAAAGCTGTATTTATAAGGTAATAAGACAAAATAGCACTAGTTTCTCTTTCTCCCTCCATT
>21390-5-21116338-469
GGTTTAAATCGGTTCTGATTTAGACCGGATTGTAGGTTTATGCTTTTGCCTTGGAATGAAGGGTTCTAGGCACAAGCACAACCCTATACATAATGAAGGGTTTTTAAATCTAGCGAGCCAAGAAACCCCACACTTCTATAACTGAAAGAAAAGGACATGTAAAGTTAGTGAGGGCCAGGGACATGTTTTTCTAGTGAAAAGATTTCCAAGTGTTCAGTGTTTGCTTAGAAGAAAAAAGATAGATGATTACCATAAGGCGTGACTCATGAGAAGCTTGAGGCCACATATAAATATTCTACCTTTTTTAAGAACCACAATATAGAAGCTATATCAGTCTAATGGTCAAGGACCTCTATTACTCATTCACGTGTTTGGACTAATGTGTAAGAGATTTTATAGTTTTAATTTTTTTTGCTGAGTCTACAAGGAATATATGATAATGTGAATCAGGATTATATTTGGAAAAGCA
>2580-1-10521723-318
GTTCAAATGAGATTAAAGAAGCTAAGTTGGTGGTCTTAAGCAGTACTAGGACTATATTTCGGTTTAAATATATATTCGATGACTGAGGCCTAATTATATCTAATGGTCAAAAACGAGCAAAGATTGTCAGTGGTCTGAGTTCTTTTGCTTCACGTTTCAATCGACAATTGGCAAGTTCCAGCGGTACGGGACACTTAAGGAGTAAGGACCATTAGACGCACAAATTCTTGAGTTGTCGACATTCCAACCTTTTTGAATAAATGATTTATATTTTTTTATTTTAAAAGTAGATTGAAAAGTAACCGGTCAAAAGCTTAT
>12183-3-10120943-303
TAGGAAAAAACAAAAAAAAACGGATACTTTGCGTGTTTATTTTTCATGTTGTAAGTTCTTTACGGCTTTTATGAATTTTTACGTTTGATTTTCCGTTTGAGGCGTGATTTTGCTTTACCTTTGACTAAAGTTAGACCAGTAGTTAATAACTACTAGTTATTATGGCCGCAGAAGTTATTAGGACCTAATCACTAATCAGCACTTAGTTCTCTCCTTACGACGCCGTTTTAGCATCTAGTATAAAACTAATATAACCAAATCCAATGGGCTTCTGAGTTAGGCCCAATAAAGTACGTTTAGAGT
>12428-3-11953744-324
ATTTACGCTACTTCTCTATTTTTAAGAGGAGATAACAAAACTCAATTACAAAAAAAAAAATAACAAGAAAAACTTGAGAAGTATAACTAGTTGTTTATATCCATCGGACATAACCGCAAAGGATGCGACCAGTTGTGAGGAGAAAAGTGCTTTACTCCCTGCCATCGGACGTCTCACTCAAGACCATTTACGTCAACTTGCCCAAAAGACAATTACTTTCCAATACCACTCAGCAAAAAATTCACAAGCAAATTTTTCTGATAAGAAAAGTCTTTGTTTGGTTTAGTTTATTTATAAACAAAGAGTAACCGTTGACGTTGAGTA
>12414-3-11798493-324
TATTTTAAAATGATTAGCACCAGTCGACAAAACAGAAATCAATCAAACGTGAGAAAGATTAATTGAATAGAAAAGAATGTAGACAGTTTATAATCCGAGCAACTCATTGGATAAAGCAAACCACAACAAAACATTGTTGTCATTGTAATAAACCTTAGTCCGGTCTTACCTCCTATTAGACTATAACCAAACAAGAGTAACCAGTAGACTTAGGCAAGAGAGAAGAAAGTCCGTGAAGGATAAGAGAGAGAAAACGAGAGAGGAGACAAATAGGTCAACTTCAGAGAATAAAGACATGGGTACGTGGACACTAGTAGCCACACG
>17440-4-17754795-384
AATCTAAAGATTGAGGAGAAAAATACCGAAATTCTAAAATGATTAGTTTTTTTTTTGTTAATACTGCCTAATTTATATGTAACAGTTATGGACTAACAGGCAAAACATGGGAGTTCTTGATACTGCCTAATTTTTTTGTTAATACTGCCTAATTTATATGTAACAGTTATGGACTAACAGGCAAAACATGGGAGCGAAAAGAAAAGAAATTAATAAGGATGGATGTCATGGGAGTTCTTGTCAAATGTCAAAGTGTCATGTGGGTTTCACATGGCAAAAGAAAACAGAGAACATCTGCTAATAGTTTCTGATTGGTCGTTCGACAAATATATTCTACCATAAATTATATATATTTTCGACCAACCTTGTATAGATATTTGTTCA
>20010-5-10455507-318
GAAGAGATCTTTTTTTCCTTTTTATTGTTTTCTAGCTTTTCTACTTTGGGAGATGATAGAGAGACAATACACAAAAACACACTTGTCAAGACTCAAGAGTGTATAGTAGCTCCAAGAGAGGAGAGAGAGAAGAGAAGAGGACTAAGTGTTTACACATCGTAGAAAAGAGTAACTTCATAGATGAAGAGAGAGAGAAAAGAGAGTGTGACCAATGGTTAAAGTGGGGAACTTGAAGTTGAACATTGACATGACATGAGGAGGGAAGAGTCTGTGTTCTTTGTCTGCAATTTGCAGCGACATTTTTCATTTTTTTTTTAT
>17159-4-16922967-374
TTACAATTAAAATCTTACAGAAAGAAAAACAAAAGAACTAGACTCTTAATCCAAAAAAATCATGATATTCATAAGAAGAGGTGGGAATTCGGACCATGGGTCACATGTGTACCGGTTTAGTTATTTTCCGGTTCATACCAACTGAAGAAACCAAGTTATAAGCGTAAGTTCTGGCAGGGGCAATTTCGTCAAAACGAGATTTTGATTGGATCCTACGGACGCAACCTTTTAAAGAAAAGGCGCGAGAGAGATCTGAGCGAACACGTTAGACACACATAAAAAAATAACGGTCATAAACCGCCGTGTGGTCATAGAAACTATATAAAGACCACTTCGATTGAAATTGAAGACGTGGTATTCTAAATCTCTGCAAA
>9940-3-508309-342
AGAGATATCACTAATGTGAAAAGTAAATCATATTGTTTAAAGGTATTTTTATTCTTTAAGGTTCATGGTACCAAACTAGTCCAAAATCTCAGAATTTTAAATACGACTTATGGTTGAACAAAAAAGATTTGGAATAAATAATTACACACTGGTCAATAGTGATTGGTTATAATTTTGATACATTTTATTTGTTGATTTTTGACAAATGGTGGACATGAGTCATGAGTGAGTCACGGGGAGGCCCAATTTTGTCATGTAGTGGAGCAGTTGAGAGCCTTTGAGAAATAGAATTTGATTCTTTTAGGCCCCACGGCTACGCTACCGTGACAGCTCGCCTCGAGT
>17352-4-17502444-337
CACGATCGAGAATCTAATCAATCAACGGCATCAAAATCTCGACGTCTTTATTACAAACAAAGTCGAGACGTTTCAGTTCCTCCTTGAAAGAAAAAAACGATTCTCATGATAAAGAATCTGGATTAGTTGGACACGTGTCCTGGTATAGTTGGCTAACAGTGAGCCGTTTCTTTTGGTCCGTCCGTTAGATTCCTTGTGGTCTTTATTGTTTATAGGTCCTAGGCATTTTACATGCTACTGTGTTTCGGAATATCTTTTTGTTAGAGGAATCAAATGTTATTTTGAAAAAATTGAATGCTATTTTAAAATTGAAAGAAATTTGTATTTGGCTAGCAGG
>5201-1-26981799-310
TAACTTTTTATTTCCTCAGTGAGTGACAACTGGTAAAACAGATCTAAAGGTAAATAGTGTTTATCTCTATAAAAACCAGTCCATTCACATCTCTAGTTTAACCGGCGAGTAAACCAAAAAACCAACGTAAACCGGTGGCACATCGAGCAACTTATTAACGTTTGGACTTTAGACCTCCGGGTTTTGTAAACCACAGCCAGTCCTGACTACAGCTAAGGTAGTTCCTTACCACATGTAACTGACGTAAAACCAAAATTAATTAGTTGTTAAACTTTTGTCGTGTGTTTATTTGATCAGGATTAATAAACTA
>10714-3-3697690-330
AAACAATAAGAGAAATCGGGCTTAAGATAAAAGACTTCGAAAAGATGGGTTTAAATTCAGTTGGGCCTTAAAGCCTGTCTTCTTATCAGGCGGGAACAATCAGAATCGCATAATTGTGTTACAATTTTCCACAAGTCCACAACCATTAGCCAAAGACGCTGTCCTCTGGCTCTTTTGATGTAGTTGGACGTAAGGGCACGTGCCAAGTTGGAGAGCGTGAGAGTAACAGGTAAGTGGAATTGAGGTGGGACATTACACGATTCACGAACTTAGCGTAGCAACCAAAAGGTGTCCCAATAAATAAATAAATGATGGTTGTATTAGGTCATA
>18674-5-3760871-329
GGTTCGCCTGAACCATGAAAAGTCGGATTTGGCTGATCCGCACGCTCAATTTTCTTCAGCTAAATCGCGAATACTTGAGCTTGTAGTAAGTCGTGGCCACTAGTGGGACACACAAAACCACAAAACATATATTTTGCAAGCTAAAACCCAATGGACTAAGATTTGAGGTTCAGGGTTGGACCATAAAATTTGGAATGGATAATCGGATACTTTAGGTTGGGTTGGTAGTTTTCAATATTGAAATTGGGTTTTTGGACCTTTCCTTAGTTTTTGATTTAAAACAAAATTGTAAAAGAAAATGAAAATACGAAGGTGGCATTCTAGCTTTA
>14222-3-23340202-308
AATCAGATTCCACTCCTTCAAAGTTTTGAAGCTTCCTTCTCTGTATTTCAGTTTCAGAGCTCTCGTCGTCTCCTTCTCCTCAAATGTTTTGTGCACAGAAAAAACCTACCCCTGGAAAAAAGGATGTAAGAGAGACGACGGTTCAAGATCTTCAAATGACCAGAATGTCTTAATGTTAGCCGTTGGATCTTACCGTGATTTGGACGGCTGCGATCTCGAAATGCCAGCATGGCAGAAACGTCACTTTCTTATGGAATAAAGCCACTGCTCAATGTTTAGTCACATATATTATTATTATCTGTTTCCCT
>13748-3-21411580-320
GAATAGTTATTCTCTCTTCTTCTTCGTCTTCTTTCTCAAATGTGTGTGGAAGAAAAGCTTTTACACCAGAAGAAGAGTAGGACGAAAGCAACGTTAGCAGTGGAGTGCGTCTGTTAAATAAAGGCCACTGTTAGACAAAAGAAAGAGAAAACCAATTTTGGTTATTGTAGGTACGGTACGGTTCTTTTGTTATATATTTTGCTGGATCCCAATGGATATTACTTGGGCCTTTTGGGCTTTAACCGGTGACTTTTTATCTCTGATTATAAACTTTTTTTATCACTCCTTAATTTTGTAATTAGTAAATTTTTGAAGTATTT
>10176-3-1483133-338
CTCTTTTTCGGACGAAAGCAGATGTTTCCTTCTGCTTCATGTCTTTGCAAACCCAATAAAGTATTCTCCTTCTCTTTTTCTTTTCTTGATCCTTGGGATTTGCTCTCTTTACACTTTTGTTTTCGGTTTTGCCCCAATACTCTTCTTGTCTTGTGGATTTTACCCTGTAAAAAACTATCAAACGGTCATGATTCTAAAGTTAAACCGTTAGACCAAAACGACGTTTTGGTACCAAGAAATAAAATCGCAGTTTGTTTTTGGTTAAAGCTTGATGAAACACGAGACTTTGGTTTCTGTATTGTACAGAGTTTGTTACTTTGTTTCAACGTCCATATAGT
>6167-2-181012-304
TAAAAGGATTTGAGAAAATTGACAGCAAAGAGTTAGGTCATCTACTTGGTGAGACCCAAATAAGTAGACAGAGCCAGTGGGGACTCGGCGTGGGGACCGGACACACCAACATGTCTGGGTCAGAGGGTCAGGATTCTCTCTTTGGGTAAGTGCTTTGTACAGTTTATATGACTTTTACCAATTACAAGCTGGACAACTACGACTAATTAAACACACAGACCCACTTTGCATTAAATGAATCTTTTTTAACAGATAAGATGAGAACAAATTTGAACCCAACTTTAAAGATTAGATCATCATCAAA
>670-1-2588900-366
TGTAAAACACCAAACAGAATGGATCAGTAAATATAAAACTTTGTTATCTTCTCCAAAATTTACATTTTCATGTGTGTATAGACTATAGTATGGTTACGATGAAGTTGATGATGTTGGTGACCAAGGAGTCATATCCATGGGATAACTCCCAAGCACCCGCAAGAACGATGTAAACTCCTGAACCTCGGCAAGCGCGTTCTGAGCACGCGCCTCCGCCATCGAGGCCTCGAAGTCAACATAAAACATGTACTCAAAATGCTTCGCCGTCCCGACATTGGCATCATCCACGACCCTGATCGGACGGTTGTGATTCGGCCTCGATTCGATCTTCGTCAAGCTAATGTCTCTGAAGGCGAAAGCAGAGAG
>22412-5-25077316-312
TTGTTGATAATTCTTTTTTCTCGCTAATACAGTACAATTTAGTACTTAAGAAAATGGCAAAATGGTAAATAAGGGAGTAATTAAATATTGGCTCAATTAGACAAAAATAGTCTCTTACACGATGGGCTTTGCGCCTTTGCCCCATTTTGTCTTGTGGTATCGACCAAGTGGACCCTTTTGTAGGCCCAAATGTAATGGAGCCATTTCGACAAACGTCCTAATTCCTCTCTTTTATCTTTTTGACATAGTCTTCTTACTCTGTTTGATCCCAACAAAGCAAGCAGAGAAGAGTCGTCGAACTCTTTTTATGCC
>2372-1-9531399-280
TGGAAAACGAAATTGGAGAAATAGCTTCAAGTCACAGATAAGTAAGAAATTGCTTGTGATGTACTTTTTTTTTCCTTGAATTCAACGACCAAAGACGGAAACTGGTGCACATCACAAGGCGCGTGCTATTATGGGCTGAGTTAATGTCCATTGGGCCTTGCTAACGTCCAACGTTGACTAGTTATAACTTCCGTAGTAGGTCATGATCGTTTTAGAGTGGCCACTATCAACAACTAGTTAACGACAACAATTTTTTATATATATGTTTTATAGTTGTTGG
>13991-3-22499049-324
CTAAAAACGACAGGCTGTGTTGATAACGTGGGCTCTCTTGGGCTTTGAATATAAGTTAATGGGCTTATATGAAACCTGTATTTTCTATTTTGAAAAGAAAGTTATAAAGGACGGTGTGGACCAGAAGACACTCTTCGTTTTCTCTCCACGTGGGATATCACAGGTTCAAGTTCCAACGGTCCATTTTTTTGGGTGCAAAATTCCAATGGTCCATTAATCCACGCATTTAATCTTACGACGTTGTTTAGCATAATTAATTAATTTGAAATTTAGAACAAATAAAAACGCAAGAGAACACAAACCACAAAATGGAAACTAGTCAAT
>20966-5-19045276-377
TAAGAAGCCTAAGACCAAGCAGAACCGGTTACAGAGTAGCTAAACCGCAAGGACTGAAACCGGTTAATGAAGCCGAGCCACATTGGTATGGTACAGCTTTCGTTTTCGCTGACTTCACAAAACTAATCATTATACCTAACTCATCACAGTTTATTTATTTATAAGAAAAGAGAAACCGAAATTAAGAATGGACCAATGGATTTCTGTTGGGATAATGGCTTTAACCGGGAACCGGAAAACCCGGTGAGCTCACCACCACCCACAGTAACAGTAACCAAGAAAAACAATTGTCTTCCCAATGCACCTGCCACGTGTATAGAGACAGTACAGAAGTGTCACCACGTTTCGACTTTCTGTTGTTTAAATGACTTGAATAC
>13160-3-19136265-366
AAACAAATCAACCTAACATAAAACAAAAATAAAGTTATGGAGACGTACCTGTCGCAATTGGTGCTAAAACTGATGGGGTAGGGAATTGAAACACCACAAGTGGTAGGAAGTGCGGCCACAAGGTCGGTGTTGAGGCCCTTGATTTCTTTACCCGCTAGTTTAAGGCACTCACATACTTGTTTACGGTCCGGTGTGGTCTGAGCCAATTGGTACAATGACTTGACTCCCACGCAGCATTGTGATGGCAATGGACCACTGTTGGTCAAGTAGGTCAGGCACTGTGCCAGTGTGCTCGTCACTGTCCCACACTGGATGGTTGACTCTGTTGGGGATGCCATGTAGATCGTAAGGACAATGAGGCATGTG
>21796-5-22731639-349
GAAATAAATAAATTCGAAGAAGAAGTGTTTATAAATTTAAATCAAAATGTTGAATTCGGTTAAGTTTGGTCGACCATACGAAGCTTCAAATATTGATGACATTTAAGAAAGAAACGCATGAGGTAACAGTGTAACTCAACAGTTAATGCGAAATACACGAATACACGCGATGCAAAAACCGCAGAAGAAAACGTGCGCAAGCAATTTATTACCAAATTGATCCCAAAACGACGTCGATTCGATTCACATAAACCAAAACGACGTCGGATTGATGCAATCATATAAAAAAGAAAGGCGTGGAAGGAGTTAATAAAACTTGGAATGAGACATGTCGGCCATTTCATGGTGT
>10544-3-2945798-465
ATTTGAATACAAAACCGAATTCTCTGTTGCCTAAATCGGAGCTTTTCATCCCTTGACTCTCTAAGACATCTGAAGCAGCTAAAGTGTTGGATGTTTCACATAACGACATGGGCGGCAAGCACCCAGTGGACACAACAAGGTACCTTTGTTCTTGGCCGCCCTCTAATTCGGGTGAAATTGGAAGAGAGGTGCTTGGTATATACTAGGATGCGTATTTGGTGCTTAGAGATTTGATGAAACTGAAGCAGTTAGATATTAGAGACAACGACCTAATATTTGCAGGTGAAGAGTTCAGCTCTTTTGTCCGCCAGGTTTTTCCAAAGCTTGTATGGCTTGATGGCCACAAACTCGCAAGTTAAAGATAAATGTTAGGCCACTTGTTTTAATTAAAGTATAAAACTCTTTCGTTTTTTTGGATTCATTTTCATGAAATCAAAAGACTACAAGTCTACACGTGCTTCAAGC
>22364-5-24939146-350
TAAAAAAAAGGAAAATCCTGGAGAGAGCTGGAACTAGGCAATGAACTTGACGCGCCTTTGTTAATATACCTAGAGGAAATCGTAAGAACCAAATCTGACCGGACAAGCCGGTGACCCATCTGCTTATGGTTTTGCAAGTACTTTTTATTACCCGCTAGTCAATACTGACACGTGTCTTGTTTATCGTAACAAGTATCGTATGACCGATTGGTAACCTTTAGCTGTTTTGATTGCGTGGCATATTCTTGACCTTGCGATCAATAAAGTTAAATCAATTGTGGATCGTTCGATTGAGAGCATGGATCGTGTGCGACGCGTGTAGTTTAAAGTTGATTGACCAAATTATGTTT
>8056-2-13371337-355
GAATACATTTCTCTTTATTTCTAGGACCACTCATTTCAAAAGAAATACTATTCGCCAAGAATAAAATCCAAAGGTAAAATCATATATTCCTATTTACAAGAAAATCCAAGCAGCCTATAAACTTGTGTACCATTTTTTTAAAGAAAACCCAACAGTTAAGAAAGAGTACCGACTTCAAATCCGAAAGAGATAAAATAGTGCCGACTTCAACGTAAAAAGCAAAGGTGATAATGTTGATATACGTACATCAAACTTTAGGTTTTAACCAAAAAGCCAATGAACTCCAAAAACCAATATATTCGCATTGAAAAAGTCTCTGCTTTTCTTCTTTTGTAATTTTCTTTTTCATCTTTAT
>19266-5-6361805-401
TTACACATAAGCTCATGGACAAAGACGATTATAAACAATATTAACAATAATCACTTCACAGCCGTTTGATTGAATTATTTAACAACATCAGGTCACCCCAAACACGTATCGGACGGCAATCCGCCGCCAAAAGTTGGGTCAATGTCCAACACAACAAAACTCCCTTTTTAGTCCGTTGGATCCTTTATTCTTTTTTAACAAAACCGCGTTGACCAACGATCTCTCTCTTAAACCTGACTAGTCCACCGTATAAACCGTACACTATTCCGCACGACACCCTAGCCCTAAAGTACTATACCCGGAAAATAAAATAAGGGAAAAATTATCTGCGTCCGCCCCGCGCGTGCAGCTCACTTCCCTCAAAACTGTTTTTTCCGTTTAACCGTAACACACTTTCTTTA
>17928-5-766325-370
TCTAAACAAAAAGTGAATGTCCTTTTATATATGACCCTAGCTATAAAATTTATTCGAGTCCCCCACATGTTTTGTTATGTTCAGATTATTGTCCAACAGATTTACCAATTATAATATGTTTCCTGTTTCTACAATAATATCATCTACTTGTAATTTGTTGGCTATTGCATTTTCATTTTGTCCATCATGCATTTGGTAAAATATTAGTAGTATTTCGCAAGATGTACCAAGCGTCGTTAATATCTGGTCTCTTTTGTCCATTTTCGTCTTTCAGCATCAAGAGAATGAAAAAATTGGAGAGCTGAGTGACGTGTCGCGATACTGACGCCTGAAATATCCGTAATTTTCAAATTGAGATGAGGTCCAGTGG
>10468-3-2607694-400
TGAGAGGGCGAAGCAGAGAAGAGAGACGAAGTTTTCTCTGTGGTGAAGAGGCGAGCTTTGAAAAGAGCGATTGTTTGCCCTTTTATCGTCTCGAAAAATAGGGTCACAGAGTCTCGGTCGTCACTCGCCAGTGGGGACGAGTTATTATCTGCTGCAAAAAAACTATTTGGGCCTTGCAATTTAATATCCGTTGGATCTTACTGATTTAACCCTAAGAACTTGTTAACCGTTGGTTATGTTTACTTTGTGAAAGAATTGTTATTCTTTCTGATGGTACGACTTTACTTGCTAACCGTTAGATCTTGCCCTAGGAATCTGGACCGTTATTTGGTAACGTTGAGGGCAAATAGTGAATGGACGGCTGGAAGGGTAGCGTGGAAAATTATTTTGTCGACCATAC
>6281-2-642233-280
ATGCATTAAGTTTTGTCCCCACAATTAAAATTAAAATAAAAGTTAAATTTTGTAATTTTGTGTAAATGAAGACAAATCATTCTTCGATCAACTTGTGGCTGCATTATTGGCTGGGCGGTCCATACAACACACACACAAGATAAACATAAAATTGTACGTCGGTCTTATTCTTCCATGCAATTTGGTTGGTTTTATTCTATAGAATAGCCATCCCTCAAAAAAACCCATATTTTGGTTTATTTATTGTTTGACATACCAATCTTTTCACTTTCATACCTTT
>14575-4-1531747-302
CCTTGTTTGTTTCGTGTAAAGCTGTCGTTGGAATTATAAAATTAAAGAAGCTTAAGTTTTAAGCTTAAAAAGGCAACCGCATATCTCAACGTAACTATCACCAAGAAGATTAAAAAGGAAGATAGCAGGAGACTCATAGGCGGAGACTTAGACCGATAGTAGCTTTGTCCGCCCGCATGAAGACTTGGAAGATTCCTTACAAAAAACAAAATAGAAACCTGGAAGATGTCTGAACAAGACAAAATTCTATCGAAGATTTCAAGGCCTTTCTTCTCGTAGCCACAAAAATAAAACATCATAAA
>4630-1-24968649-352
ATGTTCTAAATATAAAATATCTGAAGCATTAATTTGTTGGGTAAACGAGAGGCTTTGATCTCACATGGTACACTTGACATTTTCTCTTAAAAAATATGTGTTCCCACAAGAAATGTCATCATCTAATTGTTGTCACATGTAACTAGTACATCTAAGTTAAAGTCTGGTGAGTTACTTGTTTAACGCTTGATAGTGCTTTTGTATATTCTAAAGTCTAAACATTTGAGTTATTAACTTTTGGGTAAAAGAAAGTTTTTATTTTACCCCATTGGTCTATTTGGCATTTGTTTTTTCTTAAAATATTTTTTTTCTTTGAAATATCAGCTAATTATTGTCACATTTAATTAGTACA
>22369-5-24956207-275
TTTCGTGCTCAAATATGTGCATATGAAACACTTAATGGATGCTTATAATAAGAAGTAAGACTTTCCGCCGCTGTGGAAAATATAAACCCATAGAATTGGGACTGCTTTTGTAGAATGTGGACCGATCGGACTTTGTCAAATTTCGTTTTAACCGTTGGTCCTCCTTTCGCTTACTCATTTTCCGCACGCCATTAACGATAAAGATTCCCATTATTTTTCGTCGTCAAATTTGTCTAATCTCAACCATATTCTTTCACTAACATCATTTTTTTCTT
>9068-2-17250097-386
CCATGAGTAGGCCTAGAGCTTAAGTCTCAGTCTCATTTTCATGCGTCTCTCTCACTCAATGTTCCACTAGTTCCAGTAGTATTAAATGAATAATAGAGCCTTTGCATATAACCAGAGAGAGTGAGAGACCTTTGGGCCAAAAGCTCTAACAAAAATTCCTTTTGTTTCAGAGAATAGAGAGAAAGAGAGAGAGCTAGAGAGAGAAAATGACAATTGAAAAAACTTGGGAGTTGGAGTTAAGAGATACCTGAAACTTTCTGTTTCTGTGATGACTGTGACCACTGGACTTTGCTTTTCTCTATCATCTCTGCTCTCAGGGGCTTTCTTGTCTATTCATCATCTTATATATATCATTTTCAGTTAACTCTACTTATCAAAATTTACAC
>7090-2-9119716-350
CATAGTGCGAAAAATCCGGAGAGAAAGAGAGAGAATCACAGTACATTACCTTCTTCGTCTTCGTCTAGTTACTCCATCATCATGCTGCTGCTTCGTCGTCGTCGTCGTCTATATCTGGAAATTGGCCAATGGCTCTCTCAGTGTGAAGGAGGAGGGACCAATGGGCATTGATTTGGTCCCGCAAATCTCGTAGCGAAGCGCCTCTTCTCTCTCTCTCTCCTTTGTATTTGTTGAACCGAGAGAATGCGGTGGAAGGAAGATACCTTTTGAAATACCTAAATTACCCCTGGGAACGTTGTCGGGTATCTGAGAAAGCCCTGCCACGTTGGCTTTTCGGTTTTTTAAATTTA
>15961-4-11996524-309
TTTACTATTTTTAGTTAAAATTTCCTTTACTACCTCTAAAATGGTTCAACCAACACCACCCCAAATAAATGTATCTTTGTACCTCCAAAAGTAGCTTTGGTACAAAACCCAAAAACCCTTTGAACAAAACTTATGCCTAAAAAACATACATAAAGATTTTGAAATTTTGTCTTACCCCAAGAACCCACAAAATTTATAATTTGTCCTTTTCTTTAACACAAATTTGGGTCTTTGTGTACCCACATTGAACGTATTAAATGTCAAGTTTTGCTTAAAAAATGATGGATAAAATTATTAAATTCACAGTCA
>18824-5-4392072-333
GCGAAGCCATTTTGCGGCTGCTGGATTCTCCAAACGTTGAATTCGAAGAGGAGAGGATAGGAGAAGAGATGAATCGTTTTTTGTTGGTTGTCTCTTACACTTTTTGAGCTCCAAGTGGGAGTTTATGATTCTCTCATCGGTAAACGCTTCGGACCAAGGAACTAAAAAAGAAGCGTTGGTTTTGAAGGTAAGTGGTGAGAGGGAAGGACACGTGGACGAATAGTTACGGAAGAAGGGAGAGTCTACTTGTGAGGTTGAGTTTTGTCGGATGTATATCCGCTTGGGACAATGAGATGGACTTTGCTGGCCTCTGATTGGCTCATTGAGATTTCT
>3569-1-19578989-302
GAAATTTAGCATAGTTAATTACAATAATTTAGTCAAAATATTAGACAAGAAACGTATAATTTTCGATTGGACCGTCACGTGGTTTTGGCGGTTAGCAATTTGGACCGCCGGTTTGTTTCGTTTACAGACTACACAGTGACCCATTATGGTTTGTTCCGGTTCACCAAACCCCACATGTGGCTAGACTTGAGTTAAAAATTGGTATTGGTCAAAATATGGCTTCTTGTCCAGGAGTCTTGTATTTTTCTGCCTCAATATATACAAGAAACACTCGATTTTGTAAAGAATACTAATTACTAACA
>4986-1-26257689-304
CTTTTTCACATCAAAATAATCAAAACTAGCATCATAGAACATCTGAAAATCAATAATATCACTTCTCTCTTCTTCCCACAAAAAATAAAATAAAATTATGTACAATCCCTAGATCCACAGGTCTAGGTCAATCCATGTAGACACAATACGATTATTTGATGGGTCTATATATAGTCCATACGTACTAGCGTGATTAAATAGGATCAACATTGGACCCATTCACTATCCAGCTTCGTCCCTACCCCAATATCACTACATCATTATATATATGAAATTAATTTACATCAATAGAAGTATGAAAGGC
>22300-5-24693934-368
GTTGATACATAAACATTTGTGTATCAACTTTATCTGCATGCATGAACTCGTGTAAACCAAAGAACCGGGATATCGATCTCCCAAGCCTTAGTCGAAGCACATTCGGTCCAAAATGCTTTGACAATCAGATGATTCATATTAAAGTCCAAACATATTTGTCTTCAATAGGGCAAACAAAAAAAAGAGAGTTCATACTTAATTACGCCGCAACATGTGGACTTCGAGTCACGAGTATAACCAATGATCGTTTTTTTTGGAAGACGCCATTCCGTCTCCGGCCCAAAGAACAATGACCGTTTTCTTCGTGTACATTTGTTTATTCAATAATCAATATAAATATACATGACAATATTTTCAATGTTCTTAAT
>12332-3-10910941-352
AAACCAATAAATTATTAAACCCAATAATATTTTTTTTGTTTGTGTTATTAGGGTTTTTGAAAGAAGCAAGCCCACATTGAATGCCACGCGGTTTTGTATGGAGGGTAGAGACTTTTCCTTTTGCCACACAGCTGACTTTGGAGGCTTTACCTCCACTTTTGTAGTTAATGCTTTACACATTTTTTATATACTTTTATTTATTATCTATACAATTTGAGAGACCCAAGAGTCCAAGACCAAGAGGGGTCAGCAAATTTCTCTTTCTCCTTTTATATATATATATAGAAGAAGAAGTGGACATAGACCTTTGTCGCCAAGCTTAACCATTAGATCCATTTCAGAGCTAAGCGTA
>13175-3-19184461-385
TTTATGGTATGAATACCAGTGTAGAATTGTACGCACTAGTCGCAATTCGCAAAGCAGACCAAGGCACGTCCAACGGTTAGTTGAAATAGTGTCATTTTAAAAACTGAGACTTTCACTATGTGGCCCTTCTTTATGACCGTTAGTGATCCCCACCACAAACTCCATCATTGACGCAGCTAACTCCGGCACAACTCCCTCTATAATCCAACGGTCCAAATACTCTTTCACTTTTCTCCAAATAAAGTTATATTTCTAATCACATTTCTATTTCTAGATTAGAAGACAATTGAGAAAACGACTACAAGTTCACACTTTTTTATTGAATCCAACGGTCCAAAGATTCTTTCACAAATACTTTGAATTTACTTGAATCAATTAATCTCAC
>22517-5-25416876-339
GTTCGATCTCTTGTCTCTGGTATGTCCAGAACATTTGAAGCTGTTGCTGTTGTTGCTGGAGGAGGTGGTGGTATGTCGCTCCTCCTCCGGTGACTATTGATGCAGATCCAGATGGTGGAGGAGGGATTACGGTTGTGACGGCGGAGCCAGGTGGATAGACGGAGGTTGGTGGTGGTTGCTGGTTGTTGTTGTTGTTGTTATTGTCCATTGGATCTTTGCCTTGTGATTGGATCAAAAGATCAAACTAACGTTTTAGATAGTTTTTGTCATATGGATTGGAGTAATAGTGGATAAGGTAGACAGCGATGTAGCTGATTTCTTTCTATTTTTATTTATCTA
>7129-2-9369231-298
AACAGGAGAAGACTTTTCGCTTCTTTTTTTTTCTTCTTCTTCCTCGAAGAGAGAGAGAGAGAGAGATTTTGCGCCCAATATTTTTGGGGGAACAGAGAAGAAGAATTGAAGAAAGAGAGAGAGAGGAATCAGAAGACCGGTGGCTAACACCGAACGAGCCAATGGATCATGTGGCGTGTGGGTTTTTTACCGACACGTGTCGGTGTCGATGACGTGGCTGATGACGTATTATATCGACGGTCTGGTCTGGTAACTTTTATAGAAGGAGAAGGAGGAAAGTTTACGATGCGGACGGTCT
>10636-3-3371922-279
CTTGATTGGTTCTTTTCCCATAAGTCTAATCTTAAATATTAAATCCAAAAACATTGTTGATTGCCAATCCAAATTTATCCCCAAGTCTCTAATCGAATCTTGTGATTTGAGACCATCGGTCAAAGAAGTGATTTATCAGGAATTTTGGGAAAGTGTCTTCGTCTCTACAAACTTAGAAAAGGACCCTTCATGCCTTCACCACCTCATGTTCTTCTTTTATGTAACGAAAAACAATCATTTTCCATTTTTTAAAATATAGTAGCATTTAAGAATCTAGTT
>2389-1-9650790-251
GATCCAGGTTCAAAACAGTGCACGTAAGACACATTTTGATGTGTATATAAAGGAAAACATGAAACTTGTGAGGTGGATATATGTGATGCAGAGAACCAAAAATGTATCTGTCGGCGTGTCATCATGCATGGGTCACGCATTGCCTTCTGGATAAAGAACACTCTCACTCACACCAAACTTGTAATACATGATAAAAGTACGTTTAAAGACAAACTCAAAAGTGTTATCTAGTTATCTTTTGGGTTAGTTCG
>4722-1-25403227-289
AGAAGAGGATGCATGTTGTCCCTGGTATGTCAATTTTTCGTTACCCTTTAGTTTTTTTTTATTGTGGGGAGGGTTAAAGTAGTAAGATGGATTCGATGTGTATACTAAAGTTATGTGTGGATTCCCTTTGGACCAATGGGTTTCTTTAAAACTTTTTGGAGTAGGGACCAATGTTTATGTTGTGGTGGGGATAATGTCTGTACAATTGCTAAGCGATTATTGTTGATTTCTTATATATTGTATCAACATCTTAATTATTAACATCCGTGTGTTAACAGTTTTGAGATGT
>17102-4-16710175-291
CATGTCAGTTCGTAAATATCGAACAATCCAAGTTGGAATTTATTATTCACAACATCACAAGATCCTTCAATGTACATTATTACAGCTAGCGTCCAATTAAGATACAAATTTCGGCTGAACATGGTGTGTGGGTCTTTTGGTTATTATCCTCGTGTCGACTCTAAACCATCGGGTCATATGTAAACCATTCATTAATTGACACGTGTTGAGAAGGAAATATTGGATTCCATTTGCTATGTGGTTACATTTTCGTTAGTTGACAAGAAAACAACTATTTTCGCTCCATTTGCT
>3823-1-20812858-310
AGTTTTCGCTACTACTTAATAAATTAATATACTCTTCTTTTCTTTTCTTTTGGTTCATTTTGAAAGAAAAAAAATTCTTTAGGTTTGGTAATATTGTGTGTAGTGTTGGGTCCAATGGTCCTTATCAGAGTGAACAAATGGAGAAAGAAGGTAAAAGAAAGTGTGCATTGGCAGCGTTGGTCAGTAGCTTTTTGTTACCCTTGGTCTGTCTCTATTTTGCATGCGTGTCCTTTTCTTCCCCCATGAGTATTTAATTATTGATTTCAATGTCTAATAAATTCACCCCAACATGTATATAACTTTCGTTTTT
>13542-3-20606369-448
CAGGGGAGGAGGATTTTGTACTTTGAAAGTCATGAAGTCTTTTTATTATTACCGTCTCTTTCTATATTGTACTTTGGAAAATATTGAGAGCATGCGTACGTTAAAAAGGACTGAAGGAAAAGAGGCGTACGATAAGGGGGTTGTGATTTGATCTTTCGTGATTGAAGTTCTCTGAAGCGGTCCTCTCTTCTCTCTCTCTCTCGACCAGAGCCGTCCTTTTGGACCATTGAACTTTTAGGTGTTCGTGCAAAAGTTTTTGAGCGAGCTTCTCTAGACGCCTGTCTCTTCTTCCTTCTCTCTCACTACCCCTGGATTGCTCACTTTTGTGGACCCGTTTAAAATTACTATAATACCCCCAATACCTCAATTGTCAATTTCTTGGTTCTGGACTTCTGGTATTGCAACAAGTTGTCTTTTGTTTTGGTTTAATAATGGTGAGAAATCAAAC
>10827-3-4146151-420
AAGTAACGCATTACCATAATAAGTAATTTCCACTTGGCTTTTCGACTTTTCATGTGATTGACTTTGTGGAAGAGAGAGAAAACAAAAAAAGTAAAAGCTTCTTCGGTCTGGATATTTATTTGATTGGGTAAAACCGTAAAAGTGCCACTGGTGTTGTGTTCTGTCCGTTGGATTTTAATATTTCCGTTTTTCTTTTCTTACTGGAATCTATTAGTAATATATATTTTGCCATAATTCATAGGTCGGTAAAAAAAATAAAGATCGGCGTATCGTACCAAAAAAGGATATTTTGTTTAACCCGGTCATTATCCTACGCGCACCGACCTTTCTCATTCTCCGTCGTCGTCCTTCTTTTGTCTTTCGCCGTTTCTTTCCTTATTCGGCATCGATTTTTCCGGCTTTGATCTCCTTCTCCGTCGT
>2566-1-10475981-286
ATATTGTAACGTTTGTTATATCTGAAGTAATCTTTATCTGTTCATTCATTGGATTTTAAGATTTTTGTTTTATCGTTTAGTAGTCTTACGTGGCAATCTCTAGTCCACCAGCATTTGTTTTGATTTTTTCATTGCAGCCAAGCGTTTTGTGACCACAAGTTATGAGCCACTGAATACTTCAACGGTTACACTTACTTACACCCTCGTGACAAGAATGATTTTTGCTACAACCCAATAACTAAAACTTAAAGTATAACATTTTGAAAATATAGATTCTGATGATCGA
>3312-1-18118578-313
TGCTTGTAAGACACGAAATATATGATGACTTCAACGACCTAACAAAAGTCAAGATTACATTCGTTGATCATAAGCGCCAAAACAAACGGTAGAAGACGGATTAATGTATCGTACATGAGGTTTGATATATTGTGCAATGGACAACTATTCTTTTATCCGGCAGTCGGAACTCGAGATCGCTTCAAAAGTCAACCTTCTCTCCAAACGAATCCGCTCTCAAGAACAAGGTAAGGATTTAACCGTTGGTTCAGCAGAATATTTTTTTTAATGGTAACTTGGAATTTGTAGTGTAAAGAGAGATTTTCTTTATAAT
>3718-1-20208932-340
CAATTGGGAACGACATCAAGAACCTACCATGAATTCGAGTTAAAATAGTAGATTTGGCACTGAAATGTTTTATGTTTTACATTGCAGTCATACTTCAAAGATTTAGTGGTTCTTGTTCTCATCATGTCCGAGAGCATACCTATCTAAATTTTGGTTATTACTTCTCGGTTCGATCCATTTGGTTTTCCCCACAAGGTCCAACCCACGAGCCTAGTGTTGTCTTTAGTGACACATAACAATCCTCGCAGTAAAATATGCTATTGATATCACGACTTGTAAAATATGATAGATATCAAGCCTCTATTAGTAGATGGATCAAATCATACATCATAAGTTCATA
>2170-1-8727122-267
TGAAGAAGAGCATAAGAATAAGAGGTACTGAGAGAGAGAGAGAGAGAGAGAGAGAGAGAGAGTTATGTTTAAACAAATGTGGAAACGCAAATGTTGGAGAGATGGAGATGGTGTCTGGTGAAACACATGGGAGAATAAAAGTGTCTGCCAGTTAGACTTTTAGACCTCTGTTTTTTTCTCTATAGTTCAACGATTTTTTTAGGGGCACTTAGCCAAATAGTAGTATTATTTTTTCTAAATTAATCAAGTAAAGTACTCTGCTTTTTC
>7652-2-11799399-304
TTGGAGGGTCCACCACTCGGCCCATTAAATCCTTGAGGTGCAATAAATGCAGATGGGTCACGAGGTCTATTAACTCTTACACTCACAGCCCCACCACGACCTCTTGTTGGATTATTACGAACATTTTGTACCCTTCTAGTTTGAGGTCCTCTAGGGCTTTGTATTGGACTGTTGGATCCTTGAAGCCCACCACGTGGGCCATTACCAACTATTTTCTTAGACCGAGAAGCCTGACCATTCTGGTTCGTGTTTTTCTTCCTTCCGCCACCCGAGCCTTGGTTCATACGAACCGGTCTTGGTCCTT
>13755-3-21430207-383
ATATAAACTCGAAGAAGACACAAATAGGAGATTGGGGGAAGATGGAATGTGAAGTTACAGATGTACCCCTATGTTAAAGCTTTAGAAGGGTAATCGGAGTATCGTACGGTCCAGATTTCGCGGCGAATAAATGTCCTTTCGTCCTACTTCCTCCACTTTAATGGTTATTGACCGGTCAATTATTAAATTTTAACCAGGTATAATTATTATCTACTATATCATAAAATAAATGAAAAGACGTAATGAAAAAGTCAATGGATAAATGTGGCGTGAAACCTACGCGATGATACCCAAAAAAGCTACCAAAAGATTCTTTCTCTGCCATAACGTATCATCCCATTTGTCACGTGGCCCATTACCATATCTGGGCCCATTTACTTTGT
>10499-3-2740494-320
GACTTTGAACCCCAACACACTTCTGAAATTAGAGACCGGTAAAAACAGTTTAAAAGCCGCAGTGACCCTGATTTACTCCAGTTAACCACACTCTATAGACAAGTTAGAGTGTTACTTTTTGGCAGAATAACAGTTTAAAAGCCGCAGTGACCTTCGGGCCTTTGACCGCGAATCCAACGGTCACGAACCGGAAGAAACCAGACTAAATCCGCGACACGAACTTTTTGATTGAACCGGCTAATTTATGGTACCAGCTAAACCTTGTAGAGCAAAAGAGAAACCCTGATTCTTCTTCTTCACATCGTCGCGAGCTCTGGTTC
>6810-2-7673817-359
AACACAAACTCTTGAACATGTTCAAAATTCATACAAAATGTGTTCTTCCTTACAAAACCTTTCTTTAATCTCTATTGATTTGGTCTGTAGAACAATGTTCTTGTATGGGGTTTATTGAGAAAACACAGAAGATCTTTCGGTTCTTTAGAGAACATTTTGCGGAAAGATTGTTGTTTTTAGGGCTTTGCCCACAAACTTGTACAGAAAGCAAAGAAAATACTGTGTTGAGGCCTTGAGGGAGAGAGGCTATCGCACAAACTGACTTTGGGCTACCATTCAAAAGCCCAATAGGCCCAATGTATTTCTACGGTTTTTCCTATTCGCTAACGTAAGCAACAGACTACCATGCGCCGTCCTCT
>1166-1-4579168-294
TACTATAGGGAACCTCTATTAAAAAAGTAGGTTGATGTTGAGAATTTTGAGTTTGGAATAAGGTGTGGATTTAGACAAAAGGTGATTGTTTTAATTGGTGGACAATAGGCATCTTAGTGTTGCCAATATACGTGGTTTAAGCAAAGTTGTGATTCTTGGGTAATACATTTATGTATCTGTGCATCCATTACTTTCTTCTTCTTTTTCAAATCGAACCATTACTTTTTTTTTAAAGAATATGATTGTATTATCAAAGATGCACGTTTCTCCTCTTTTTTCGGTATGACATTTCGA
>10955-3-4656079-319
GATTTATATGCAGACTTGGAGATATTTAGTGGAATCAGATCGGTTAGTTTCGGTTTATGACAAGAAGATGTGGTCCCTAAATAATTGGGTAATGTGATTTGCGTAAGAAGCAAACGTATTATGAGGATTATGTCAGCTATGACTTTAAGTCTTTAACCACGTGGAATTGTTGCGTTTGCCTTCACGCAACTAGCCTCCTTACACACGCATCCTCGTTCCGGTTTTCTCTTAACCGAGAAAATAACACGCTCGTGTATATTACTCTGGCTTAGTTTGAGTAAGCTTATTCATTAGCCCATTACTCTAGCTCCTGGACTGG
>20577-5-17141108-433
TTGTAGAATAGCATTCATGTACCTCTGTTTACGGTTATTGTATATAACATACCTCTTAAAACAAATCAATTGTCAGTGCCACAGTCAAAAGCAGACCACTAGTTAAAACAATTTTCCACCAAAGAAACCGTTGATACACTTTTGCGCCCAAGTCCTTACCCAACGTTAAACATTTTTTACCAAATAGTGGTTCAGAACAATATCGTGCACTCCAATGCATGGAAAGAAAGTGAGGTGATGACTTGGAGAGAAAGTGAGGTGATGACTTTTACAACTCTGGTTTGCCCATTAAACAACGATATTTTTCTTTTATATTTCGGAGAATGTTAGTTCACGACAATGAATGTCGGCGCATGACCCCATCTTCATGTGCACGAGTTGTGGTCAGTTAGGTCAATGATGTGATGTGACCATGCTTTTTGTGTCAGAAGTC
>4559-1-24654007-320
TACGGCAATCTAAATAATTCCATGGAGAAAATGTTTTTTTATATTTCTGTGTTAGTTGGATTTGGAATTGCATAGTGCTTATCCTACGTATCACCAGCGGTCCCGTATACGTATACTTAATTCGTGCATTAATATCTCAATAAATATGGGACTACAAGTCCTTGTTATGGACTGGACTACGAGAATATGGTTGTGACAGAAAAAAAATTAGATACAAGATTCAGTTTTTCCAAATTTTTAATTCATTTTGAAAAGATTCTTTGTTATTATAGTATGTGGAAGAAGTAACCACGCACTTTCTTCTCCACCTTGAAGTGTAA
>18403-5-2851286-306
AGGGTATGAGAGAAGATACAGAGGAGAGAACGGCCATTGCTGACTTTATATATCGCCGGAATGTTTGCCGGAGATGGAAGTGATATTTTTTGAGGCGTCTCGTTTCTTATGGATGTTTTGGGTTCCACGCTCTCTACAATTTGGACAAACGTTTGGTCTGACGGACTTATGATAAAAGGACAAAACGCTTCCACTGCCAAACAGACGCGGTTGAGACTAGCGTGCGATTGTCGAAAAATGCGATGCGGTTAAATAAATATTTACATAGCGGTAAAAATCACAAATATTTCATGATTCTGTTAACCA
>11160-3-5452463-281
ATCTTTTGTGTCTATTACTCAGCATCAAAAAGACTAAAGTGAAAATTTGTCTTGTCTTCGAATAAAACGTCTCGCTTTTGTTTTGTTGTTCCTTTTCCATGTTATAATATCTCTTTTGGGATGCAGTACCGAGATAACCGTTGTGCAAGAATCAAGGAACCGTACTCTTTGTCAAAAATCATGTTTCATGAGTTTGACCATTGGACCTACTTCATGTATTCATCTAAAATAGCTAAATATTCTATCTCTCTTTTCTTTCCAACAACACCCAAAGATGAATT
>1536-1-6088119-354
CTGTGCCTCTTCAAGACTCCAGTAGCGTTTGGAGCCATCTTAGGGAAGTTAACTGGTGCAGAGAAAGAGATTATAGGAGATGTTGAGCCTTGTCGCTTGCTTGACGGCGTTGACAACGGAGTTTAGATTTTAGCTGTCAGAAAAAACTGCCTCAAAACGAAGTTCGTAGGTTTGGTCTGAAAAATAAAGCGGCGGCCGAGCAGATTAAAACCCAAAGTCATAACGGAGAAGATGATGATACGATGTTACTAGTACACGTCGGTTTATTAGTTATTGAATGGGCCTTGCAATAGGCCCAATATATTTAACGCTTTCCTTTTCTGGTTTCCTATTATTTTTTTGTCATCTCTACCC
>18797-5-4254944-338
AAAAAAATGGGGTTCCCGCCTTACAGTGGGGCCCACGATGTCAGGTGGTCGTGGTTAGACTGGGTCCCATAGCCACGTAGGCGGATGAAAGGGGAAGCTCTCGTTGCTTTCATGAGTGGCCGAAAGCAAGACATCGAGTACCGAGCTTGAGGGAAGGTAAAGACTAAAGAGAGCTGAAGCCAAAAGAAGATCTTGTCCGTTATTTAGATGCGGTTAGTGAGATATGGACCGTTGGATAGAAGAGAGTCTCGAGAATTTGTGCACTTTTGTCTTAGCGTGTGAGATTACTACTACACCTACAAAAGTGGTTCCTTTGTTTGTCTGAGAATAATTGCTTT
>14200-3-23278948-296
AAAAAGAAGCCGAATTAAAGAGAATGTACGGTAATTATATGTTCTCATTAGTTAGAAAGGCCCAATGGGCCGAGCTAGTGGGAGCCATGAAAGTAGGGTGGGGGTGAGTAGGTGGGGTGGACGTCGAGTCTTCTATATTGCCGTTCATGTTTTGCCCAATCACATCTTTTGTCTGCTTTATCAAATAAAATTATTCTATGGTCTAACTCTAATAGTGTGTGAACGTTCGATGGGTTTGCAATAGTAGAAATCTTGGAACTAAATAGTCAAAACAGAACAAATTTGCCTTTGGATCA
>20681-5-17681233-533
TTTGACATGATTAAAAACCTTATACTGTTGACATGTGGAGTTTGAACCCACCAGATAAATGACTCGAGAAACCATCCAACTACAAGCTCCCAATAACTTTACATTATTTGAACCTATCAGATAGTGACTGGGCAAATAAAATCCTACTACAATCTCCCCGTATAGTTACATGTCCCCTTTTTCTTTTGTCCACTGCTTTGCAAAAAGCTAGTTTGAACCAAACATAACAAGGAACAAAAGGCACTGTCAAATAGCTGAAGTAGTGGCACTTTCATGGGCGATGTCTTACCTTCACAACCTTGGAATTGGACTTGTGATGTTCATAAGTGACACCAAAGCATTGTTTCAGGCGTTAGAAGGCCATCATAAGTGGCTTAGACCGGAGGGTATCACGACATAGATCTTAGAGGCAAAAGGATGACACATCATACCATCTTAGGGAGCATCTCTATCAGTAGTATCTCATAGAGTATTTGGAGATTAAAAAAAAAACCAATGAAAAAGTAGGAGTGAGAGTGTTTCTTGTTTGAGAA
>5973-1-29765523-345
TTTGGGGTTTTGGAAATGCTGAAAACGATTTTTCAAAAGAAAAAGAGGAGAGGAGAGAGAGAGAGGTTTCAGATTGGACCAAACAACGAAGGAAAATAATATTGGGGGATTGCATGATGTGTTCTTCTGTCCAAAACAGTACACATATAATTCACAGAAAAATGGTTGGGACTGTAGGACCACTGTACAATAATGGACCATATAATTTTGTCCCAAGGAAATCAAAAACCTCCATACATGAAAACGATACCCCTAAAGTTTTGATCTTTTATGTGTCAACTTGTTTATTTTTGCATCATCATCCAAAAAGTATCTAAATGGGGCTCCCTTTGGTTTTTAAAAGAA
>1894-1-7508838-369
CTTCATTTTTTTTGTTTTTGAATTTTTTTTGGTTCAAGTAAAACCTAACACCACACGAGTCTTTAAAAGTATGAATCTTTAAAGAGTAAACACATCTTTAAACAAAGACCACAAGACACAGAATAAAACCAGAAAAATCAGAACCCAAAGCCAAAGCGTTTTTATCATTTCTGTCTTCTTCTGTGTAAACAGTAAGACCCCAAAGGTCAAACCTTTAGGCTTTGTTTCTTCCTTTAAGGCTTTTTTCCGACGTTTATATCAGATTTCTTCTTGTCAATTTCTTCATTTGGACAACCTCCATAATCCAAGACCGACCCTTTTCCTCTAATCTCTCCTGGTAATTGACTTCATCAACCAATTTTTGTTTCC
>7845-2-12585289-542
ATTATCTACTTTGGCCAACGCCTAATGGTATCATTTGGTGTCTCAACATGTGATGGAGTGTCTAATTTGGTTTGAAATCCCAAAATTCAATATCCATGGGTATTCTCTAGTAATTTATAAAAGAACTTTGGTCCAAATCCTACAAGTGGTCATATACTGACATACCACATAGTGGAAGAACTAGCTAGCTGGGTTTGAAATAAACTCAAGATAAGACAAGTGGTCAGAATTGATGTTGAGAGATTTTTTTCCTCAGCATGGGTGTCAAATGAGGGTCCATCAAAGTATGCAGATGTCACTAAGGGTTTCCATTTAGAGTAATGAGACATGAAATAGTGGGTTTTGGGTTTTGAGTATTTGGGTTTTGAGTAAGTATTCCAATATAATATATGTTCGGATAATTTTGATAGCTAAAATCATTGTCCACGGTCCCAAACGCCCACTAGTTTAGGTAAGATGGACAGCCCTAGATGTAACTATCAGGAGTTGCCCAATGTCTATCATGTAATTGTATCTTTTCTTATTTACAAAGTTGTTAGTAA
>4779-1-25622529-252
GATGTGACTTTGTACAGTAACATGGGAGACACTGTGCAAGTGTGTGTTGTGTGAAAGATATGAGAGATTGTTGTGTGATTAACTTTGGTTTTTGTTTTCTACGTATTTGTTTTATTTTTCGGACATCCCAAGAAGAAAGAAAAAGAACAGTGAAAGTGGGAGTTTGAGGAACACACGAACCGAGACGACATGGATAATGGGACCCTATTGGATTTCATTTGTCTCCTTTTTTTTCATGTGAAAGGAAGTTTC
>22736-5-26215459-304
TGAGGCTAATCACGAGAAATGAAATGAAAGAGTGCAGAGCTAAATTCGTGAAGGCCCATTAGTATTAAGTTGGGCCGTATTTTGTTAAAAGCCTAAAGCTCGCGTAAGCATCTGTTGTTGTTTGATGGGTCTATCTCTATCCAGTCTATGACTTTATCGAAAAGATAATAACGGACTGGACCGTCCGGTGGCTATTCCGACCATTAGTGTTGTTCCACGTGTCATTTGTTTTTGACTACAATGATTTGAATTCAAACAAGACGTAGTTGCCTTTTATTAGCGTTGATATTTTGCGAAATCAAAT
>3568-1-19578539-254
TGCTTTCGGTTTGCAACTACAATCTACTTTGTTATTTAAAAACCGTTTCTGATTTTCTCTAAGAACAGAAATGGGACCGGTTACGACCAAAAAAGCCCATGTGTCCAGAGTATTGTCGAATTATTAGCTTTTGGACCGACCTTATCCATCTTTGGACCGTTGTTGGCTTTTAAGTGCCCTCTCAGTGTTTTTGTTTTATTCTCCTTTACATTTAACCAAATTAAATACTTCAAAAACTAATTGTAAGTTAGGTT
>16706-4-15062992-445
CCCCATAATAATTCCGTTTCTTTTACAAAAACTGTTACGTATAATGTAATTGTCCACAGTCGTAGACAAAAAAATGTAATTGTCCACAGTCACCTTACCCGTGGGTCTCACGTGCACCACCCGATGACTAAATGAATGAATGTTTTTGGAGAAAGACGGGTTTTCAACTTTCAATATAACATGACAAAATTGAATTGGTTAACGACTTAACGTTTAATTAGTGCTCCAATGTGTCTTAATGATCATAATTTGCCAAAACATTAATTTTTATACTCCAATATTAAGTGTAGTACTTACTCGCGACGGGGGAGACCAAAAGACAAGACACCGCCTACCAAAGTGTGAGAATATACTTTTGGGTCCCTTGCTTACGTTATCATGTAATAGAACCTGAACCAGAAAATCCCTGCCCTTCTTTGTTTCTTTGTGATTGCTTTTGTTTTTG
>7734-2-12123330-335
CAGAGATCTTTGATAACGTTGCACAGACGTCGCGTTCGTGCGGTAGGACCCACACGTGTGTTGTTTTGTTCGGAGCGGTCTTGTTAGGTTGACATGGCAGTTACGTGTTGAGCGTGATTGTCTCCCATGCTATGCCACGTGTATGGTAGATTGTACATCTGTCCGTGTGAATCGTTCGGTCTAGATTCCTCCTTTATGTCTTCGATCCACTTTTACCGGTTTGTCAAAAGATTTTGCGGGCAAGCTAGTTGTGTTTTTTGTCAACGATATTTTCCAAAGTTCAATTTCTCGGTTTTAGATTTTCTCAAAATCAAAAATATCGTATCGTGTGTATA
>16257-4-13223290-297
CCAGAAAAGACAGTACAAAACATAAAATTATTGTTGTCGCAGTATATATATAAAATAAAAAGATGATTCCGAAGGTATTTTGATGGATAGACTCATGGACATAATTATGCAACGACCCAAAGAACATGAAAGAATCCGTCCAATTTTTTAAAATAAAATAAAAATGTGAATAGGTCCCACGTTTAGCAGAAAACAAAAACCGGTGGATGGTCGACACGTAGACGAAGAAAATGGGAAGGAGAGAGGGTGACGTGTACGGTTTAAGATGTGTTAGTTGGGTGGCGGGAGAGATTTGAT
>20474-5-16563579-274
AAAAATCAGTTTATGTTCTGTCTCTGTAGTAACACTCTCGTGATGTGAATTTCTGTTTTACCAAAAATGGCAAAAAGTAAAAAAGATTTCCACAAAAGTTTTTTCTTTGGTTTGTGAGTTTCTCTGTTTCAGAACCAAGACATGACAGGTGAAGTTTCTTTTGTCTGGTGGGCAATGTGTATTTATAACGGCGGAAATATTTGAGTTTTATAAATATGTCCTTATACATTATTGATTTTATGGATTTCTTTATAATGTTTTGTATTCTTACATT
>10726-3-3741590-349
GTCTATAATAAACGGAGGAGAAGGATTCTCATGGAGTCTCTCTTCTGTCTGTCAGACTCTGTCTCCTGTTCCCGATGATGGTTGTCAGGGAGACTATTTTTGGTATAAACGAGGAGACGATCCTGAATGAACGTCAAGATGAGGTATTGGCTAAAGATCAACGGCTGATATTTGATTGAGTGAGGTGTCATAAGTCAATAACCTACGAACAAAGTACATGGCGGCATGACCTCAAAAATCAAAAAAAATATCTCGGGTTCATAATTTCAAATGTTCTTTTAAGGCCCATATCCAATAGACCAATACAACCAGCAAATTTTGTGAAGTCAACTTTCTTGTTCGAATTCAG
>14264-4-56296-308
ATACACACATTAGTTGACAAAAACTGACCGTTGATTTGGTTGATCATCTCTCACAGGGAAACGACACATGTGTTTCTGCCGTACACGTGTAGATTGACCGATCACGACCGGTCTTCTGCTTGAGGACACGGCTTATGATCTGTCAAAACTAAACTATTCACATTCAATCAAATGTGTCTGTATCCAACCAACGTTTATTGCACAAGAGACAATAACTTGCGGCATATTGTCATTTTTCACTCACAAATTTTAGTCGTCTTTCTCCATTTAATCAACTCTTGATATGTTTCTAAAACGGAAATCTTTTG
>16184-4-12967113-364
TATATGACATATATCAACGTACGTTCCCACTTGAGATGATTAGGTTTTGGTCAATGCCTTGGTGGTGGCTCTATACGCGTAAATCGTATCTTCTACATCGGTTGACAAAAAAAACTGGTATCTTCTACACTTTTATCTTTTGAGCTTCTCTGTTTTGTCGCCACCTAATGTGTAATGTCTTTTATTCAATGCAAAACCCGTATCTTCTACATTTCGTTGACAAAACAAATTGGTATCTTCTACACTGTGTAGTGACCACAATGTATCATCAACTGGTATTGCATCAGCTCAGAAGCGAGTCATTTGGGCATTGTATATTCTACGGACCAATTTTTTTCATTTTTAGCAAACAAATTTTACAAAC
>13859-3-21969398-281
TACTATGTTGTTATTATGTGAAGTCACTATTCAAATTTTGTTCCACTGCATTTGTTTCAGCTTTATTTGTTCCCCTTTTTTTCTTTCCTTCTAATTCTGGTATTCTTAAAAGGAAAAAATGAGGGACCAACGGTCATATTGCAACGGGCGTCATTCTCTCGGTAGTGACACGTGCTATAATGCCCACTTTTATTCATTTTTATTGTAAACAAGTTGTTTAAAACCATCAATAAACGGGGACAAGAACCAAACATCAACAATTATAACAACGCGTTTTGTTA
>12692-3-17049100-306
TAATTTGTATCTAAATCCGAAACCTTTTGGAGACTATTTCATCATTTGACTTTGCTTACATGAAATGATGCAAACTATTGGAGTACCTACTGACCCAAGGGCTTCTGACACCTTTTTGAACGACTTAAATATCGGAACCATAAGTCAATGACCAATAGAACGGCCACTTCCGTCTCTCTTTCTTATAATTTCTTCACCCGTCAAGTTGATAAGTTCTTTAAATAAACAAGACAAGTTGAATATTTCTGACCAAAAGAATAACAAATAGAAAGTGTTGCCAACTAAAAACCGTATTTTTCTCATTTG
>1793-1-7097551-262
ATGATAAAGAAGATGTTGTACGTTTTGTGATTATAGAAGTACCTGATTAGAGATGAAGTCAATAACTTCTTTTTCGGAGAGATTGCTCTCGGGCTTTCGGGCTACATAAGCCATCGGATATTGTCCGGCTTCTCTATCCGGAAACCTGTACAATGCACAAAAGAAACAAACTACATGTTTTTCGATATTTGAATGGCAAAAATCATGGTGTTTTAGTTGTTAAATATTTTACGGAATAACAGCAGCATCAAGAATGTGTGGA
>4725-1-25409204-398
GCTTAGTGATTGTGATAGGCATGTGCTTCTTGATTCTCTTGTTAGTCCGATATTGTCCTAAAACGAGGAATTGCTTTTGTTCTGTTTTTTGATTTTTGGGTTTGACAAAAAGTCAACAAGACCTAATGGATAATAGTAATGAGAACAAGCTATTTGTATTCATATGTTTACTATTTTTGTGTATATTCTGGTCCCATGGAGATTAACAAATATCGACTAGTCAATTTTATAGTATTGTTTCTATTTACAGACAGAAGCTGCTTTTGAAGATGTTGGACACACATTGTAAAGATTGTAACCAAAGTGTAATCAAAGAAGGGAACAAAACTCCTATGTCTTCTTATGACTTTGTCTACCTCCCCATTGATTTCAGGTAATTAATTGATTACCCGTTTTCT
>9137-2-17508767-358
AAAAACCCCAGAAGACTCTTTAGATACAAAATGCTTAGGGTCTCTGTCTAATTAAAACGGTCTTTTACCGAATCAAGAGGCAACGAAGGATGGGTAAATGCAGATGTTGATGATGATTCGGTGACTGTGGGGATCACTGAAGACAATGGACAAGACAAAAGGGGAGAGAGAGAGAGAGAGTTGAGAAGTGAAAGTGGTCCATGATTACAAGTGTAGAGTTAGCCAAAGATAGAGCTTTCACATCTTTCTCAACACACAGAACCTAAAGCTAAAGCCTTTCCTCAAAAGCTTTCTTCTTTAGTTTCTTTTCTAACCTTTTTTTGGGCAGTTCAAAGAGAATCATCAACTACAAGCTGTC
>18718-5-3902879-242
ACTCGTTAGTCGTTACCTAGTTACAATAATCTCAACATAATTGGCACAATGGCTGATTATTGATATCCCTAGTTTGCAATGTGTAAAAATGAAGAATCCAACGGACAATATTTACTTTCAATGGCAGAGGCAATGTAATGACTAGATTCTGAGTTTCTGACCGTTGGATAAATTTGGTAGATTCTGACAGTTGATTTATTGACAGCATTGTTTTTGGAGATTATAAATCATATATATGAAAG
>13227-3-19371083-307
ATAAAAACAAAAATACAAAAAACAAACTGAAGACGGTGATTATTATTATGGGCCAAATAAGGCTTTAGGCCCATTAGAGGTTAATAGAAACAAAAACTTGAAAAGACACGTGTGACACGTGTCGTAAGCAAAGAAGGAGAGAAGTGGAGAGAAGTGACCACCAGACAATTGTAAAGCCTACCTAATCCACACCGATTCAATTCAAAACCCTAAACTCAAAATCCGTCTCGGTGGAGGAAAAATGGCTGAAGAAGCTCAAGTAGATCGTTCTAATGGCTCTGATTCATCATCTCCTCCCATAAAGTTA
>16449-4-13997213-367
ATCTTCTTCTACGAGAAATTTAGGGTTTGGAGAAAGAATTGGACACTTGAGGAGGAAGAAGGAAGAAGCGAGTATTTCTTGAGGATTATTTGACCGTTGGAAATGAAGGAGACGTTACTCATTACTCCATTAAGGAGCGTCGTCAGATTTGGACCGTTGGATTAAGCAGCCACGCTCCGATTTCATTCAAAGCCAAGTTACATAAATGGGCCAAATAGCCCAAGAGCTGATCTCGTTGTGGGCCTCTTGTTCCTCGCACAATTGGCCCGACGAATATAACATTTCAGTTTGCTCGTAAGATGAATTATAGGACCTACCTCAATAATGACAACCACAATAGATAAATAAATAAAAGCATTATGGAGTG
>7554-2-11280608-422
TGAATCTGAAGGACACGTGGCAGATCTAGATCATGAGACTGATGGAGAGAAACAAGACTCTTTAGACCATGAGCCTCCACAACAAACACCATCATCAGCTCATTCTTGATTAGTTTTTCTCTTTTGATTCTTTTTTTTTTTGGTTGTGTTGGTTAAAAGTTAACCAATGTAATTGAAGATTTCACTAGTTCGATCCCAAAGCGGTCAAAGTTATTGAAAATGGCGCTCTAGATTTTGTTTTTTGCTTTTTGCACTTTTTATCTTTTAGTATTTGATTTCTTTCATGAACTAGTGGTTTATACCGAAGATATATAAAAGAAAATTCAGAGGATAAAAGTAATGAAGGGACGTATATAAAGAGAATAATACAGGGCTTGCTTAAAGTGCTTTGTTTGATCCACCTAAATAAACAAGATAGAGCA
>12655-3-16815059-408
TTGATTTGTCTAGGGAAGAAAAAGGGGTCAATTTAGAAAATGGGAGAAGTTAAGCGGCCAATATGTGAAGATTGATGTAACATTTTCAGCCCCCACCACACACTCAAACCCACAATGGACACATGATGGATAAGATTATAACCCGTTAAGATCTTTTTTTCTCTTTGATCAATCTTCACATGGGTTCTGGTCCTACTTGTATATGAAATGTTACCATACTCTCCTCTTTGTATTATACCCTTCACAAATTTTGTCCATAGGGTTTCCGACAAAAGGGTTTGAATCTGAACTGTTCTGATATTTTTAACCAAGCCTGATAGTGATCGTGATCGCTTGGGATGACCAGTCTGTAGTGGCAGATCCATTTTTGTTACCGGGATCATAATATAACTTTTAAGAGAAAAAAAT
>16569-4-14550296-375
GAATATTGTTTTTAAACTGATCAGTTAGCATTAATTAAGGGAACAGCGTGATTATAAAAGTTGATATATCAGCCATAACAAGAGGCTAATATCTTGCAGACAATCCGTTCATGGCATATGATCCAAAGGGGATCATCCATAACATGAGGCATTAATTAAGTATATTTTATCACTTGAATTGTGACTTCGAGAGATATATCGTCTAAACCTTCGGTTCTCGTCCAAGCATATCTTATTTTTGAATCCGGATTATTGTAGTATGTATGGACCATAGTGTCATATAATAGCATAAAAGATTTTCTATATAGACCATTATAAATAAAAAAAAAGTTTTAGTTTACCAGCAATCAAGGCTCCATGAGTTATTTCACACAC
>19534-5-7421002-318
ATTTTAAGAATTAATAACTTTTTCATGTATTTCTTTTTTATAGATGTGTATTTGTGATGTATGACGTCCGTCTCCATAACAGTGGTCCGTGGAGCCCTGTCCGAATCTATCCACCCAACAGATATATCACGACTTCACCTTTTCCACTTGGTCAATGACCAACGACATCTTCGTCCTTACCTCATTTATCTATATCTTTATTATATATGCTCTCAAACACACGTAGATCAATAAAGTTTTACTTTCCGAATAATCTTATACGAATATTTATCAACGTCCACAAAATATGATTTAATCGTTAGCGACTGACTAGATACC
>16400-4-13830694-434
ATACAACAGAACCTAGTGGATTAAAAACCAAATCACTCGTTGAAAATTTCGACTCTTTGGGTTGTTCCCACTTCCACTACAATTAAATCAAATACTAGGCGTACAACTAAATCAACGGCATCAGCCCCATTCCTTCAACGTATGGGGTCCTCTGTGTGTCTGTCTCTCCACCGACACTCTCTTTATCGTTGATCACTCCAACGGACCGTCAGGATAATGCCACGTATATTTCTTCTATTATCCTCTGCACTTAACACACGGTGGACTACGTACTCTCACGCTGCTTCAGATTCGTACATTGCGATTTGGAATGTTTATTATATACCCAAAGAGCAAAACTTTAGGTGGGCCTTAAACTAATTAATGGCATTTACGCGTCAGTGAGAGTGGAGTATATAACAATCTGAAGCTGAAGAAGAAGAATTGAGAGATAA
>14926-4-6839821-390
TATAAAAAGTGTTTTCACAGGACCGAGATGTTAACGCTGTTAAGGATAACGGCTTTTTAAGTCACGTGTAATTAACGGCTCTGTTATTAAAATGGCTATTAAACTTTTCTGGTTCAGGTGTCACGCGGCTGGACAAAGAAACGGTCGAACCGGTGGTCATGTGACACGTGGTTGAATCGTAGCCGCTTGCTTATGTGACTCATGTACTTTCGGTCTGCATTCAAAAGACAATGATAATTTAATTATCTTGACACTAAATTAAAATAATATTTTGCTGCTGGCCAAAAAACTAGAAAATAAAAATATTAGAGAAGTAGGAACCGTCTCTTGGTTAAAAGAAGTGTTTAAAAAAGAATGCTCTAGAAAGTGAAAAAGCATTTAACTTGACAG
>18162-5-1750681-393
AAAGTTAATATCTCCAAAATTAGAAATTTAAATTTAATCAAAATGGTAACAATCTTTGCATGAAAAAAATCATGGAAAGTGTCGAGTGAATCCATTGGTTCATAGAATGAGAGTCCTTGGGATAAAAAGAGTTGATACGTGTGTGTACATGGTCCTCATCATTATCGTCCTCCCTTTTTCAATCTCTATTACTTTTCGCAATTCTTGTTCCTTAGCTTCTTCATGAAAAGCCCACTCGAGTACTTGAAAGAGTTTCTAGACACTCAAAAACTCAACTGTCACAGTCTCCAAGCTTAATCAAGCCTTTTTTGGTTTCTTTTCAGCTTTTTTGTCTGACTTGTAAGTCTATTATATTAACCAATTTACTCCTATATCTCTCTCCGACCCCATTTT
>15647-4-10421264-295
AAGTTTCCTGATGTTGCATGAGAAAAATATGAGGTGAATGATTTGGGATGTGTGCCATTCGTTAGAGATTGGTATGTGGTGGATGATGTTTAGTTTTGATCTATCAGGTCAAACCAACACGTGCCGTGCCCGGCTTTTAAGTTCTATGGACAAAAGTATTGCCCCACTAGGCAAATGATTGTGACTCCGGATCTTGTGCTTTCCTTTGACAAATTCCAAATTCTACATATTCAACAATTTTGCTTAAAACTTTAAAGTTTGATCTTTCTAGAATTGAATTTTATTATTTAAAAAA
>21176-5-20001364-323
TGAGAGAGTGAGTTAGTGAGAATAGGAGAAACCATCCAGGTGATTAATATAGGAGAGGACAAAAGGGAGAAAGATAGTAAGGTTTGAAAATGACTTCGTATAGGTGAAGGAATGAACCACGTTGCGGTGGAATTAAAAGTTATGTATTGTCCATCCTAAAAACCATCGGCACATAAGACACTCCACGTACCTCTCCTTCTAACCTTTGGTCCCTCCCTCTCGACCCTTTTTCCGTGATTACAAGATATTTATTACTATGTATACTTTTATACCTAAATACGTACTTCATGCATATACATGTACATGTAATGTAGCTATACGCA
>19149-5-5838857-479
TACGTTCACACAAGACATGCATTGTCCTAGGAGACTAAAGATGGACCGGCCGATTACACCTCGTATCCGATCCAAAAATTATGTGATATATTATCATCATTGAGGATAAAATTTACTATTGATTGTTTCACACTTTCACTGTATGACACTATTTATTCTATTACCCGGTTTAATGCATTATGCATGGATCCCAACGTTACTAGAAATATCCAAAAAATAACAAAAGAAAGAAGAAAAAAAAATCCAATCCAAGATACCCAACATACATGGCCCTAACATTTCTTTACACAAAATGGACAACTCCTCTTTAAGATATTTAAGTACCCAAAGAACCCTAACCAAAAGAAGAAAACTTGGACAATAATTTGGACTCGTAGGCCATAGTACTCAAATACAATTTACTGTATTGACTTTCTGTTTGTTCCAAACTTCCAATTATCAACATTTTCTCTGAATCTTCCGAATTTTCTAGCTGTGTA
>6860-2-7943639-329
ATTAACTTTTTGCATCTACCTATTAGTCAACAAAACAGCAATACTAGTCACTAAACTAAGGTTTAGCACTTGTTCATTTGACTAGCAGATTTTGAGAACATTGAATAAAAAGAGTGATGGCCTGATGGGGTAATGGTAAAGAGAATTGACAAGTGTAAGCTGGCAAAAATATATGGTTCCCAATCTTATCAAAATTTTGTCAATCCCAATGGACAAACACACAAAATTGGAATCAATACCATCATGCTTTTTCTTCTTTTCTTCTTTATTTATGGACCCATTACACATAACTTACATATGCATTTGTGCATTACATAATATCTACTTCT
>7773-2-12263247-496
TCATCTATCAACTCCAAACAAGACAGTACCAAACTTTAAAGAAAAGACAACAAATACAAAAGAGATTCTGCAGGTGTTTCATTCATGTATCACTGTATGATGTGTCAAAGGCTAAGAAGAAAACACGTGTACTTGAGGGTAAAGTAATAGCCGTTGGATATAATTCGTTGAATAACTACAAATCTCTCTCTCTCTTCTTTCATATGTCTCTATCTCCGCAGTAGAACTAATGGGTACTTTTCTTTAAATTAATTTTGTTAAAAGTTCTTTTCTTTTTATAAGATCTTTGATGGGGTTTGGGAGTTATTATGAGTTGTTAAAATGGGTGTCTTGGTTTCTGTAATTGCATGCATGCATGTGTAGGCTATTGTCTTTAGGACTAGACAGTGAGAAAGATCTCCTTTGTCTAACGTGTAACTTCACTCTTTATTTTGATGTGGTCACCTTTCCTTTTGATATGTACTATGATTCTCTCCTTTCTCTCTTTTATTTTCTC
>10162-3-1453447-331
GGATTAAGGTGAGTTTTAATATCTTTTTAAGCCTTATGTTCATATTAACTGGAAAATAAAAGAGAAAATAAAGACCTTGTGCGCTCCATTCAAACATAAAGTTGAAACCATAACTAACGAACCACCCAGTGGTCCACGATGTTAATGCAACGATTGACCCTGCTGAAACTTTTATATTTATCGGAAATATCTGAAACAACAAAAAGACACAAAATAAACCTTTCTTTTCTTTGATAAATATTTGGTTATTGGATTTTCTTTTCTTTGAATATAAGTTATTAACCTCAGACATAATGATCCAAGGTAGCCCTCCTATACCGATTGCAAAAAA
>85-1-267953-308
GTGTGGGATTTTGAAATGATATGAACCTATTGCAAAAAGACAAAAAAAAAATATAAACGGAGGAACTAGGCAGTGGGACCGGAGATCCACCGACCGGAAACGAAGAATCCATAGTAAGATAGAGCCCAGGGGTTCGGTCGTATCGGACCGGTCGGATTTGGATTCTAACGACAAGTGAGTGGACCCCCAGAAACGACAGACGTAAGCAATGACAACATCAAACTCATCGCCACGTCAGCAACGGAGTTCTACTTGCGAAACGTGTCCCGGCAGCGTCATCCACCCACGTGTGTTCTAGAAGCTCTTCT
>10612-3-3267054-314
TTTTCAGACAAGAACTCGCTTTTGTTTGGTTTCCTCTCAAGAAATGTTCAGTCTCCATAAAGAAAGCTTTTTCCTTGGGGTAATCATTAGTGGTCAGATATGAGGGCATAATCGTCATTGTCATTTGAAATGACCTTCTGGTCTTCCGGACAAGAACCACTCTGTTGCTTGATGTTTCTGTGTGACTGTCTCCACAGTCCACAGGGAAGAGAGCTTCTTAGGTAAAGTCGTGATTAGTGGAAATGATTGAGGGTATAATCGTCATTGACTAATTCAGCGTTACGATTTAGGAATGTGGTTCCGTCAACGACGTT
>1268-1-4970217-411
AACCGTTTAGATGAGTTAGATAACGACTTGGCGCGTCATTAATCTTTTTAAAATATGATATTTGCGTACGCGTCAGACTTTTTTAATCCACTAATTATTAACTACAAATTTTGAATTTGTTATTCTATTTCACAACAGTCCGACTTCAAAACCACTTCTATGTTGAGTAATAATAAATATCTGCTGATTATTTTACACGTGTGAAGACTATTAGCCGTAGAAAGATCACACAAAAGAGAAGAAGAAGAAGAAATCACGTCACTTTTATAGTGGGATCTACATGACGTGGCTTCATAAATGACAATTTTGTTTTCTATGATCCGATGGTGTCTCTGAGTGTTGTAGAGTATAGACGACAAAAAAATTAAAAGAGGAAGACGTCTTCCACATTTGTATTTTCTTACAATTCCG
>2375-1-9544206-293
GTACTCAAACATGGTGGCGACGGAGAAAGAGAAAGAGATGAGAGACGACGAAGCAAATTGCGTTTTTAGGTTTTTCAAAGGGTTTTGACTTTTTTTTAGTTAGGAGCGCAGTTTAAAATCGGTCGGGTCGACCCGACCCATTGGGCCATAAATCTGGTTTCAAGTTAAATACGTTGTATAATGCCACGTAGGCAAATACAAAATAAGAAGGAAATACAAAATAAATATTTGTAGAGCCTCTAGATGATTACGCGGGTTCCATATCCACCATATACTACTTATCTTAAGCCTTA
>6679-2-6865493-501
CCCACATAACATATGGAGCTCGTGAAAAGACTGAGCACTCTCACTACTCACTAGCCTAGTAATGGTGGGGCAAATTTGTTTAATTGTCAATTAGTATCCGATGGACATTCTTCGTCGAATGAACGCAATAGCCAAAATACATTGTATGTCAAATTTTACATTTGTTTTTTCTTGTATTCACTTGTATCAAACGTCACGAATTAAACAATTATCATATTTTCCCATCAATTTGATGGAACCTCAACACCACATTTAAATCCACCAAAAAAGTGAATAAATAATAGATTAGGACAAAAAAAAAGTGCGAGAGGGATCAAGAGGAAGCACGTGACAATGACCCAACTCTAGCAATTTCATTGACCGCAGGGTTAAACCCTAAGCAGCCTAACCAGCCTTGCTTGTACGGCAAGAATGTCTTCCTCTTCAATTCTTCCGATACTGCTCTGTTCTCAGTGTAATGCATCTCGTGAGCCGAAACCACCGCTCCGTTCCTCCTCCTTG
>14201-3-23279359-242
TAAGTTAAAAATAAATAGTGAATTTAAATTTCCGATATACTATCATTTGTCTTCTTTTTTTGGTTGGTCCAATGTTCAGTCTCTCCTCTTTATCCGATGGAGTAAGCGTGTTAAAAACTCATTGGTCAGTTCCTTTGACGGACACTTTTCGCAATCATAACTTACTTTAAACAAAAACTAAATAAGCATGTCTAATCATTTATATTACACGTGTCTCCACAAAGCACAAAATTTCTTAATTA
>23-1-76310-353
GAGTGGGGAGTGACGGCGGACCTGGTGGAGATAGACGCGGGTCACGATTTTAATTCGGCATGGGCGGATATAAACCGGGCGGTTCGGATACTCCGACCCGGCGGTGTTATATTTGGTCACGATTATTTCACGGCGGCGGATAATAGAGGAGTGAGGAGAGCCGTGAATCTGTTCGCAGAGATTAACCGGTTAAAGGTCAAAACCGATGGTCAACATTGGGTTATTGATTCGGTCAAAGTAACCTGATTCCCTTTTTCCCATAAGGAATGAAAAAATTCGATGTATAAATAATAAGAAAATGTGTAATATTGCATAGTCAATTCATATTTTTTTTCCATCTTTTGAAAATTAAT
>13255-3-19450389-358
ATAACCATTTCTTTACTTTTTCTTCCAACATATCCTGAAACTACATTACACAAAGGTACCATATAGTTAAAGAAAAAACAGTAAGATCATTACATTTTTAGAAAAGCTTATAGACCAGAGCTTAAATGTAACAATAAATATACAAATTGGTAATGGTCTTAAGTCTATTAGTCTATGCACAACGGATATAAAACGCGCATACATATGGCTTTTACACACAATAATAATATAAATATACACAACCATCTCTCCCATACACATATTTCTTCCCATCGTCACTAGTCACGACCACACAAACAAAAAAAATATAACATTTAGAGAGAGAGAAAGGTACAGCAGTGGCAAACTCGTAAATAAA
>1881-1-7470723-290
ATATAATTGTGCTACGGCCACGAAAATACGTTATATTGTCATAAATTTCATAATAGTGATAAGGCCCACGTACTCTCGACCAACTCAATTTTTCATTTATACGAAAAAAGCTCAATATCATGGCTTCTTTGTCCAGAGACCAGAGGTTTTTGTCTCACGACACACACTCAATGCGCCATTCTTGCGCGTGGGTTCACGTTTTGTAGTCTCAGAGAAACAGAGCTTTTTTTTACAGTTAGCTGAATCGCTACATAACAAAATTAATCAAAACATCACTACAAAGTCTTGAA
>9283-2-18020950-290
ACAATTATGAAATTGCGTTTGATAGTGGTTGGTGACTGTGTTGCACCAAATATGGAATCTCATGTTATTTGGTCATACGCAACACATGTGACCATAATGTGACTGACCTATGTGCAAGCCGCCATGTACTTTGTCAATTGGTTAAAGAAATCTTCAATCCTATTTAATACATAGAAGAAACATTTGGACAATCTATTTTTAGATAATGGGAAGAGTAATGAATGAGCTTGCCACGTCATCGCCGAGTCATTTCTAAGCTTTTTGTTTTTTCTTTCGTTCTTTCTCTGTTT
>14382-4-629484-367
ATGTCGACAAGAGTGAATATACACAACATAATTATCGCATTTTCTTATTAGACGTACTACGAAATTTCATAAACCATTGATTCATTGCTTGTTTCCTAACGGGGACCAAATTAATCCCTAACTTTTTCCGATGGGTATAGAAAAGGTCGAAAAATCCCCCAAGGACCAAAAATATACCTTCAAGTTGAAGAAAGTAAATAGATAATATATTTTAAAAGGAAAATGTGTGAAGGAAAGGAGGCGTGGGAGGTTCTTTTGCGACAAACTCTACATGGACGCGGTGTGGTCCCTCTGGTCCTTACCCTAATCGTTTGATGATATATTTTTACCATGTTATCATTTCGAAAACGTTTTATAGTATATATAT
>17230-4-17150063-304
GTTATTTGCATTCAGAGAAAATAGAAATTAATTAAATGTAGCAACGATGTAAGTGATAGCCATAAAAATATCACATTCTTTGTATATCGGAAATTTGGTTGAGCTTTTAAGTCTTGAACCCTCGGATAAAAAAAAATGTACACTTGAAACCAATATAGCATTGCTCCATAAATATCAATATCTTAGACCCAAAAAACGATATTGTTATTCCATATCGGATTTTAGTCATTTCGACTATTTTCCCAACTATTTTTCCTACTGAAAGATTAATTACAGATCTACTATTGGCCCCAACATTTGGTTC
>2532-1-10305348-299
GATTGATGAAGAAGAATGCAAGAGGCTGTTGTTACATTATATTATGTATATGCAATAGAAGCCAAAAAAATGTCAAACTCAAGGTCTCAGGTTGGTTAGTGGTCCATCAGCTGAATCAAATGTGAGTCACAAATATAATGGATCAAGTACTTATTCAGGGGACAACAAATCTGGTTGAAATTAATGATCCGATAGAGAGATACAAAGAAAGGCATGTGCTGGTGGAGCAAAGATGAAGAGCATGTAGGTCCTTAGATTTTCTGGCAAAGAAAAAGACAGTGAGTCAACTATTCCTGCTA
>4342-1-23632654-388
AACTCGAGACAATCTTCACCCCAAATGAATTTCATACGCCCAACCGAATATATCGAATATGTAACGTTTGATCCCGATGGAACAAATGTCCCGTCAGGTAAAACATCGTTGGCAACAACAAATTTTGAATCTTCTGGTACCGATGGATATAGCCTCAATGTTTCGGACAATGCCGCTTTTAAGTAGACCAACTGGTCAATTTCATCGAAAGTCAACGGCTCGTCGGTCCACTTCGACACATTGGTGTCACGTGTCTTGATCAGAATGGTGCAGATCTCGTTTATGATTTTTTCTTCGACTCGTGGGTTAAGACTAACCAACCAGAAGAACCAACTCATAGCAACCGATGACGTGTCACGTCCAGCTAGGATGAAATTTAACGCCACGT
>6356-2-1039938-307
ATTTCTTCTTTACTTGATCGGTGAAGAAATCCATGTTTCTTTGTTTCAAAGGAAAAGTTTTTTCTTGTTCTTGAATTTGGTAAACGTACAATAACAACTTATCCGGAGGATGATATTTATTGAATTTCTTGAAATTAGGTTTTTGTTCTTTTTCTTTGTCCACTAGTTTTTGGTCTTCTTTTTCTTTATCCACTAGTTAATGGGATATTTATAGTCACGATTCTTACGCCTTAGATCTACTTTTCGACTTTAGTGAGTGAATTTTATTCTCTTCCTACGTAAAAAAGATGCTTGATTACATTTGACC
>16245-4-13176388-249
GTATACAGTCTTAAGTTTTTCTTACATGAATTTGAGATAAATCTTTTCTTCTTGAACTGATTAAAGAGGGTATCAATGTCTTATTGAATCTCAATCCAGCGGACATAGATCAAAAGTCCAAAGCAACAACATGTGAACGCGTTTTGATATAAATACAATCATTATCCATTAACACGAACTTCCTTTTTTACATCATTTTTAACTTCATTGTAGGGGCGACGTGTTGAAGTCTTGAATAGGGGTGGACAT
>1727-1-6862833-319
CAATCCCTATAAATAAGACATATATCCTGTATATTTGTCATTTCTTATCTGTCCAAACGAAACAATACGTAATTTAACGATGCGACATGAAAGTAAAAAAACATATCCAACAGTCCATGGTCGGGTCATGACCCGTGCTGTTTGGACTGTGTAGCGGGTTGAGTCATGACCCGTACAAAACGATTACTGAACCAGTGGAACCCATGGTGGGTCAGTTTCGTATAATCGTATTAAAATAAGATTTTTAACTCTTAGTCATATTTGAGTGAGTGAGACTGTGACTGGGTCCATTCAAATAAAGCCTTGATACGTGTAAACT
>4929-1-26093226-418
CTGGATTTGCCAGCAACAGGACTGTGACACATGATTTGGCCATAGGAAAAAGGTAACTGCTTTTTCATCTCTTAATTATAACTCCTTTCCTCTCTTCTCTCTCTCTCTTCCATGGTGGGTTCTTCTTTTAGTAGATCTCTGCACCACCCAAAGCCCAAAGCTCAAAGCTTTGCACAGAAGATACAGAGAGAAAGAACCACATACAAAAAAAAAGAGTCTACTTTTCTTTTTGTTTCTACTTGCTATTTATTACTTTTCACACCACACCCTCTGGTCAAATGTCTTTCTCTCTACTCTTCTTTCCTTTGGTCTGAGACAACAGTAGCAAGAGTCCGTGAAAGAAGAAAACAAAATGTTAGAATTTTGAAGAAGATGAGGGAAAAGGAAGCAACTTTATCTGTTTATTTGACTTGAGTCT
>18112-5-1504436-321
TCTTAAAAGTTGTTTGTAACTTTGCATTGAAAATATCATAAAGCATTTGCAGGTACTGAAATTCTCTTCCTCTTCTAAAACTCAAGACCCAAATGGCCAAATCCAATTATGTATAGTTGAATAATACACAAATATTGACTAACCAATGATTCATTCAATAGTACAGTGTACAAAGAACATGAAGCAGCCAAAAAGCAAGGACTAGACAGTGCCAGTCAGAAACTGATTCCCAGGATCTGATGGTCTCATATCCTTAATCATGCCTTATAATTGATTATTTATTCATGTACGTAGACTCAGTTATGGGACCAAACCCAATCA
>15930-4-11868081-275
TAATAAAAGCTGTGGAGTCAACAAAATGTAATAAGACAGTAAATTATAAATTTGATGTCAGATGTATAAAAGCATAATGTTTGTTATTCTCATTTATTACAAAAATAGCATGGACCGTGGGATGTTTGAGGCAGTGGACCGGCGTGGCGTGGCGTGGAGGACCCGGTACTGGCTTGTTGTCCCACTGTCTCACACGGGCCAGAGTTCAATTTTTTCTTTCTCTATTCTCTTGCAGCCAACATAACTTAGATACCATTGTAATATTATATAATCTT
>6821-2-7720905-317
TAAACTAGGTCTAATATGTAGTGAAACGAAAGGTCCATAGGATATATTGGACAAAGATTAATACGAAGAGAATTAAAGCTAATGAAGTTTGGGGAAAGAGTAACACAGACCTGACACTTGTTCTATCCATGGGAGCTTGCCACGTCAATCTCATTGTCTTTGGACTCGTAGACAAACATAACTTTTTTTTTTGGTCCGTAGACAAACATAACATGGGTGGGTTATTACTTTTTTTTTTTTTTGGACAAAAAGGTGGGTTATTACTTATTAATTTCGATTAAGAGATTTTCATGGTTTCGTATTCGATTTTATTTTTC
>15355-4-9128394-314
TGATAAACGAGCCGACATGCACGTGCTCTCTTCCCTTGTTACGCGTTCGTTCATTCTCATCGGATCCTATACGAGCTTTTTTCATCCAACCGTCCTTATTTGTCCACGTGCATGCTCTGCACTCAACCCGTTCCATCATTTGGAAAATGACCACCAGTTCAATAACCCATCGTGCAAAAAACACAACGTAATACTCAAAAACTATTTCTATCGTTTGAGCACAAATTTTGTATCACGGGCTTCACTATTTCTTTCTTGCTTTGTAATTCCATGAACAAATTTTTCTTTAAATCTAGAAAACAGTAATCGAAATG
>18080-5-1353980-318
ATTTTTCGAGCTCCCCTCCAACATTTTAATGGATTTGCTGAGAACTTTTTGTTCTATAATTGATGATATAGGTTTCAAGTTTCAGACGTTATGACCGGTCTCAATGATCTCAATGTTGTTAATGACCGTACAATATGTTAATTCCGGTCTCAATGTTTGACCGGTCCAAGAGTTTTTATTTTTCAGGAAAAGCATTATTTTCAGGACTCATAATTACTGTACTAAAGAATTTTCTAATTAGGCCCATTAATGTCTTAGGTTAGGCCCAACATTTCATGTTTCTGTCAAAGATCCCTTTTCCATAAGTGGAGAAGATCA
>1554-1-6155894-458
GGACCAAATTCCGGTTCGCAGCTGTGAGTTACCAAATTAGCTCCATCAGCCAGGTGTCCGTACTCCGTACCATCCATAAGAAGAGTACGGATTCGAATAAAATATAAGCCTAGTGGTTTGGTGAAGACTGTGACAAACCTTTAGAAGACTCAAATAAACAAACATTAGCCTAGTGGAGCATTTTTGCGATAGAAGACGACACATTCTTTTTCATCATCGATGATTGGATGAGATGTGATTTTCAAACACAAGCAAGTAAGTGGTAGTTACAAATTATGCAGTGACCGACGACCGTGGATGCTGAAGTCCAAGGGATAAGGAAATATTATAATGGTCTTAGACCTCTTCGTTACACACAATTAGAAATGAAAAAATCAATTTATGTATAGAAAATGTCGCTCATAGAGACGTTTGGAGAAAGGAATTGGGCAAAGGAAAGAGGAGAACCACTAGGTTAC
>7070-2-9055244-304
CGAATGAAGCCCATAACAACTTTACAGGTATGTGAATACGTTAGGTCTTGCATAAGCTCAATTTTTGTTGGGCCTAAAGGCCCCAGCCGTATTGCATCGATATATAAAACAATTTGGATCTCATTACCCTATGGATATAATGCTTTTCTAATTATAGAAAATATCCATTTATGGTCTATTGGACAAAACGCCAAAAATCTTTAATAGCAGTATTACAAAAACGCCACAATTCCTTAAAACTTTCTTATTATTAATGGTGCTTAATTAGGAAAATACGCAAAAGCAGAAACAGAGCAAAGATCAC
>9047-2-17204252-280
TTCTTTCATTTAGATCAATTTTAGTGATATTACCAAAAGAAGGAGGAGGGTTTGAATTGGTATTGTGCGATTGTTTTTGGAATGTATAGAAGTTAACATTATCATTTCGAACGATGGGTTTGAAGTCCATTGGAGACGTGTAAGAACCGTAGGTTAGTAGAGAGCATGGCATTTACACGTGGAACCACAGAGAATAGTTTAGCTGTTGAAGCATACGATGCTTGATATGGCTTTCAACGTTCAACTCTTATTTTATGGGTTTGGACGCAAAAAAAAAAGT
>6072-1-30216787-516
TTGGCAATTTACAGTTCAAATCCGTGGCGGTATTCAGTTCTGGAGAGCTACCGGACAAGCTATTCATCTCCTAACCGATATGACACACGAATCTGTAGTAACATTTTTCTGATGGTCCACATTCATCTGTCTGTCAAATAAAACAGTGTCTTCCCACGGTCTCTCATCATTACCAAGTAACCGGATTCGGTGTTAGTTCGGTTTAGTTGTAGACAGGTTTGGTTCTTTCAAACCGGACTTGTTCTTGTCGGTAACACGAGTTAATTGTAGTGGAATGTACATTTTTCCCCCGGTTTATTCAAGGCAATATCTGGTCTGCTTCGAATATTTTATCTTTTTATTACAGTTGACAGAGAGACAAAGCATTAATTACACATTATCCAACGGAGAAATTGTGACTCACATAGTATGTGGCAAGAATTGCTTTTTCGTTTTACGAAAAACCAATAATAAAAAATTATCAAGTTGGTCTTCTTCTTCCTCGTTGCTGATGTGTCGCTCTGCTTGAGAGAGTCA
>10632-3-3357565-307
GTGTTTGCATTTTCATCCTTTTTGTTTTGTTTGTGTATTGATGGTGTTTGTTATTTTGGATCTAAAATCTGCTATATATATAGACTATACGAGGAGCTTTCTGCTATTTAATGAATGCATGGGCTCGAGGGAAACTGAATTTATCATTTATGTAATGCATGTTGGTCTAATAATTAAGGGTTATACTCGTTTTGGTCAAATGAAGAGTTTTTTTGGAGCCGGTGGTCCACCGTCACGACGACCAAACATGGGTTGACTTGGTTAGGAAAGGTTTCTTCATGTGATTTAACCGTAAAAAATGGCTATT
>12350-3-11034476-292
CAAAGCCAAAGGTAATATGTATATTGATTTATAATGTTTTCTTGTGTTGTTTGTGGATGCAGAACGAATGTGTTATTAGTCGTGTTTTTCATACACGGACTGATGGTACGAAGGAGCATATGTCCGTTGGTTTACCTCCGCTGATGGATTCTTCTCCATATCTAAAGAGTAGAGGACAAGACTCTTTAGCCGGGACCACCCTTGGTGGGTTGTTGTCTCACGTTACCTACTTCTCCGACCAAACAACCGATGACAAGAGTCTTGTGGCCGATTTTAAAACTACCATGTTTGG
>15574-4-10108758-439
TTTCTGAGCAGACCATAACATGCGAAGAGAGAATCTGAAAGATTTTGGCCTAGTGGTTCTGAGCATAAAAACCGGAACCAAAAAATGAACCGAACCAAATCGAAAATGGGTTCCTGTTCGGTTTTGGATACTACTAAATACCCGAATGAATTTCAATCACACTATCCACTAGATAAAAATAATAACCGGACCGAACCGAATATCTATGGATACTCGAATAATGTTTGGTTGACCTTCTACAAACCTACATCTAAGTCCAATATGTTTTGTCCTAACATTTGTATGTAATCTACAAACTTACATCTAGGTCCAAGATATACGCACAATAGACCGATAGACGCTCTGACCTTACGTACGTTGTACTTTAAAAAATTACATTTGAGAAAGCTTAAATTAAGGAGGCTACTTAAGACAAACATGCAGTAGACTAGCAGTAACT
>8717-2-15977722-255
AAAAGAACTTTGCAAAAATGTTTCTTCTAATAGCATAAAATCGTTAAAGAGAAAAGAAGAAGTGAATGTGAGTCATATTATGCGATATGGAGTAGGACCCTTGGTAACGTTTGGTTAGTGACCCTTGGTAACGAGTGGGTTCAAATTGTCAATAAACTATTATGTGGCGAGTGGTGAATCGTCTTTAATTTGTTCTGATTTAGGCCATGTGAGTTTTGCAACTACATTTGAGGCTTTTCTTCTTCTTTATATTAG
>10683-3-3582756-341
AAGAATAATTGAGAAAGAGAGGTCAACATCAAATCTTGGAAACCAAATCTCACATAGACCAAATAGACACGTGTTGCTATTTGATTGTCACAAGTAGGCATAATCTTATCTAAGCTCCCACTTGTGTTGTGTCCCTCTCAATCCCCAACTTTTATTGTGTTGCCCTCTCACTCTTTCCACAAACCCAACAGGCAACAGCTAAAAAAATCAATCCATCATTATAACATTATGCGAATTCCGATCTAATAATTTTATGGCAGTGCCTTATCTTTTGATGGTGAAATCTCCAAACTTCGACCAATTGTGATGTATTGGATTATCCAATCGAACTTTTCACGCGT
>10907-3-4490338-329
TTCAAAATTGTAATAATGGTGCATGAGAGAGAAGTCATGTTTGAATCTGACTTTGCCTGTCAATACAGTGATGCGTTGGTCCTCAGTATCTTTTCTACTTATCCGCATCACCAATTATCAAAAAATTTCAAAATTGAACACACAAGAAAAGCCCAAAGATGGCGAGGACTTTGGTGGGGCAGTACGTTCAGAGGTTCCATGGATTTTACTCACTGGATCATGACAAATATCTGATTGTCTCTTTCTATCAACGTGCTCATAACAACATAAGATTTTGGAGATCTTATTAGTAAATCTTGAATAAATATATTCATATGTATCTCTTAAGT
>17442-4-17761695-378
GTAAAAGACATTTTTTTAACATAGAATATAAAACATTGCAATAAAAATATGATAGTGACGGTTATTTCAACAGAAAGAAGAGTTTACCAAAAGACAATCGGTGTGAAAATCAACGTCACGAGTCAGGACCCAGATATCTTCAAGATCTTTCGTTGGGAAAGACAAAACTGCACTATGTGTTTCTTAAGTATGGTCCCTGCTCAAATTGGGGGCAATTTTGTCATATCCTAGTACGTGCGATCCTTCATAGTTCATACTTCATAATCATCATATATTGCTTTATCTGATGGGCTTTGTCTTCGTTTCACTTTTCAATTTCATTAAAATTTTGATAATCGCACAAACGAAGCTAATCTAATTATAACCACGTATCAAACA
>9015-2-17087305-294
AGGCCTACTTGTTACATTTAAATAATAATATTATTAGCTCTCTTTTTCTGACAATGAAATAAAGAAATTTTAAAAGTGAGCTCAGGTTCATGAATCTGAGGGTTCATGCTAATCCAATTCTCTCTCCGTCGACCTTCAGGTAAAGACTTCTTCTTCTGTCACTTGTGTGCTCATATTCTCCTGCTATCACCGATGCCCCCTTGGCTCAAACCATGGAATCAACTAACTGATCACTTTTGTCTACTTGGATTTCAGCTTCTATTGTAGAATGACATTTTTTGGTCATCGACTTTT
>5660-1-28630598-378
TGCAACACACCAAAAAAAAAATGTTGTTTTACGAATCGTTATCTTTTTTTCCCCTTTTTAGAATCAACGGCTAGTTAATCTTAACCGTTGGATACAACCTCAGAAAAAAAACCTAATGGAAAAAGAGAATAGGAGCCCAACGGCTATATTTGTAACCATGTGCGTTTTTCAAATTTGGCTTATTTTCTTCGTTATTACTTATTACTACCACGCTCAAGTCTCAAAGGTCCAATGGTCAATGTTTTATTTCAATGTCACCGACCACCAACCGCTTCCTCATTATTAAGCCAATCTAAATATTAATACCAGTCGATTTGACCCCAAAACAAAAAACAAAACTTAGACCACATTATTATTAACCCAATCTGATAAATTTTA
>19523-5-7377453-318
CGACGCCGCCGTATCCTTAGAAACTCCAACCGCCTTCGTGTCCATGAAGGCTCGCGCGTATACAACAGTCGCCACAAAAAGAGCGCGTAAGAAATCGGCCACCGCCCAAAGAGTAAAATCCGGGAATTTTCGATAACCTGAAGGATTTTTCTTCTCAGTGTGGTCTCTTCTCACTTGCTCAGGGAGCTTTTGAATTGTTATTGGAACACTTCACAGGTGCACACATATGGGTTTTTGCATACGTGTTGCCAAGGCATTGCTTAATCTACGTGTGCATGCCACGTCACTAAACCTAGTTATATTATAGGTTTTATTTCA
>12187-3-10132793-306
AAATATAAATTTATAGAGACACAGGGGATTATAGCTACGTGTGCATATTTGTAAATGTGAGGCTTAGGTTCATCTACGTATAAGTGCCGTTGATCGTTTGAACACGTAATGTTCTGAATCATTGTGACCGTTCGTTATGGATACCGACTTAAGGTCAATCGTGGCGAACACACCACTGGATATTTCAAGGCGCGTGGTCTTCTCGAAAAGTGTAATACACGTGGCTTTGTTTGGTTGGATATTTTAACTTGAGGAGAACTTGAGAAGAACTGCGTCCCGTTTGGTAAGAGAAGAGAAACACGTAGT
>16490-4-14138094-293
ACCTCTTGCTTGGAGATCTCAACTTGTTAATAACCTCCCCAGTCTTTGTTTACAATAAGATTATGAATTAGATATCTCGGAGATAACCGGTCCTGGTTCGATTGCCACGTGTTTTAGGCATGAGAACCGGATACTTCAAGGACTATTGGTTTTTATCCAATTCAATGATTCCAAAGGTAATACAAATAGCTTACTTTAAAACCGAATAACGAAACTTTTTGATTTGTCAAAAGGTAATTGAAAAAATCGGTTTGGTACCTCTACGACTATAAATGATTTTCCCAAGGTTACAA
>6571-2-5050671-372
GTCTTCCTTTCAACGGCCCTGATAATCTCAATCGTTCGTTTAAGTTTCCATCTAACTGTCCCGACACAATAGGGCTTCTATAAGCTAAAATGAGTCTTTCTTGGACACTTCTATCCAACGGTCCAGATAGGTTCATGCTTCGGTTGCTTACTAACGTCATTTTCTCTTGTATTCCATGGTTTCGATCCAACGGTCCAGATTTCACAATCCTTTTCCTCTTTATCACAGGTAATCTCTCCACTTGTACCACAGCTTTTTCAGCATTGACTTTATTGTTATTACCTGAAAGTTGTTAACTAATTTTGTCAACAAAAACGTTTTAACTAACACCACTTCAACTACAAACCCTAATTATCCAAACATTACTTTAAA
>8191-2-14065774-235
ACATGGATATATAACGCGCCTATAATACATATACATACACTGATACACACGTATCACGTATACGCGTATATACGTATTCGTAGTTTCGTACGTCTCTCTGTAGGATCCAAAAGCGTGCAAAGGATATATATGGTGGATAATGAAACCCCACACATGTCCATGTCACCACCAATCCAATCCCATTTTTTCCACTAACATTTGTAACCACGTGAGACTATTCAAAGACTCCATGATT
>12164-3-10043779-293
GAACATGTATCCAGTGGAAGCACGTAACCCATGACCTGAACTAGATCCAGAACCCGACCCTGAATCCGAACCCGAACCTGAACCTGAAGGAGAGGAAGCGGATTTGGAGTCAGAAGAGACAACGTTGACTTTAATCTTCATGCCTTGTTCGCAATGCCCAACGGTTCCACAAGCGAAGTAACGAGTACCGGTTTTAGAAAGCTTAACGACGTCGTTTCCAGAGCTTAAGGAATTAACTGATGTTCCCAGGTCACAACTCTTGTATGCTGTTTCACTTCCTAGCTCCACAACGC
>17302-4-17364288-293
ATGCAAAATAAATAAAGAAATAAACAATAATAATTGGAAAGATAATATTGAAAAAATGTGGTGACAGAAGACCATGAGAATGTTGGTCCCTTGGACCTTCGCACATAAAAACATTTTGCTTCTTTTGTTTTTCTTCATTTGATGACAATTTTTGCTTTATTTAACCAACTATTGCCCAATGGTAACTTCTAATATAGGTTCACACATATATTATCAATAGTTGATACTTTTTACTTCTATATTGATGAAATTGGAAGAAAGGTCCGTTGACTCGATGGTCCATATACAGTTTT
>616-1-2357540-432
ATTTTTATTTTATGGAAACGAAGAAAATCCAACATCACCGGTCTTAATTCTTCTAGACCTTTAGTAAATAATGAATTTTGGTTTTTAAAGAGAGAAGAAACAAAAGAGTCGCTCGTTTCCGATTACAACTTTTATTTATTGGTCCAAAACATTGTGTAACAAAACGTACTACTTGTTAAAAGAGCTCTCCATTTTGCAGTTTGTCTCTACATTTTCTCTACTTTAATGTTTCTTTTCTCTCTTATCTCTTCATTGATCACTCGTTTCGTTTATAAATTGCTAAACCTCTTTTTCAGAAAGGGACCGCCAAAGATAGCCTACTTGCTACATTATTATAACACACTGCTTCGAGTGGGGCAAAACTCTCCACCGCGAATAATCTAAAAAAACTAGATTTCTCAATAAACAAAAAAAAAAGGACGTTCATGCATG
>8431-2-15071590-286
TCAAGAAAAACTCGAAGCGTCCGATTTGTTTTTTTATACTCAGGCCTCTTTGTTCGTGAAACCGACTTACCGGCGCGTGAGGATTTTCTTTTTCTTCACGGGTCGGAAAAAAGTTTGAACCAAATCAAACCAAACTAAAGTAGTCAAATTTCTCAATCTGAACCGGAAGACCGCTGGTTAATAGATTTTTAACGTATGATGCGTCTCAAATTGTTTGATTTATTGTATTCGCGTTTAAGATCCACTCATTTTATTACCTTGTATCTTATTCTTTTTTTTCATAGAT
>17185-4-17002035-305
AACGGTTAGCATTCTTTTGGCTCTTTCAACTCCAAGTTTTTTCCTTTATTTATTTTTATTGCTAATTTTAGCAGTAAATTATTACGTCTACTTTGCTTCCGTACGGTCTAGAGACAACCTACGGACAGATGATGATTGTACATACCAGTAGACTTACAGAATCCAACGGTTATTGAACTCACGGGTCATTCATATTGTTCGTTGGATTATAAATTTGAATGTAAACGAACATGAATAATTAAAAACAAGTTGAGATTTGTCTCTTCATCAAATCAAATCACTTGTCCACCGAGTTCGAGTCTTTT
>18939-5-4876004-301
TAATAACAAATGTCGTTATAGCTCGGTTTAATTCTGTTTTTTTTTTCCAGATTATAAACCCCACTTCAAGTCGTTTTGTTTAACTAATTAGTGGACGAACCATGAGTCAACAATATTTTAGAATTTGGCTTTAACCAACAGACAATATTTCTTCAACATTTGCTCTTTCAGTCATTTGATTGGATAACAATATATTTGATAGGCTACACACATGGACCATTTCGATTACTTGAAAATTTAAAACGCGTTCTATTGACCTTCTCATTAGGCATTGTGAATTTACTAGTGTATAATTACATTG
>9456-2-18635535-311
CTATACAGTAGTTTTCACTGCAACGAGTAGAAAAGTAAAATAAAAGAAGAGTACGGAGTGGAGAGCTAGAGAGAGTAGGTAGGTCATAGGTGGATAGGGTAGAGAGTCATGTAGGCTAATAGGTTAAGCATGTTTATGGACCGTCCAGGCTCCTCGGCTCCGACCCTATGGTCCGTCTCTTTGTCTTTATGTCGCAGGCTTCTCTCTGCCACGTGCATTCTTTTCTCTCCTCATATTTCCTTGTTAGGGCACAGCAACATGCCAAATTGGACATATTCAATCCCTCTCTCTCCCACTATATGTATTTTCTA
>21526-5-21634180-290
GGAAAGGAAGAAAATAGAGATGGTGGTGGACGAAAGACGAAGAATACGAATTATTCTCTGTGCTCACGTCTACAATAAATACCGTGTGGATTATTTACTTTCTTTGACTAGTGGACTCTACTTTTAACCCTCTTATTATTCGGTGGACCTTGAAACGACGCGGCGCTTCTTAATTAAAACATCAAGTTGCATTGAAACGACATCGTCTTAAAAAGTCATCTAATCTAACGGTTGATATCCTATCCTTAAATCAAGTGGTATTGAAATCTAACGGCTGCGAGTTTATTATA
>18777-5-4187732-305
CGTAGAGTCACGCTCAAATCAAAATAAGGAAATGACTATACCAGAAACAGAATTAATGACTCAAAAGTTTTAAGGGCCCAAAAGGCGTGGCGTTCTATAGTGTTTGATTAGAACTTGATTCATATTTAGTATGTTTCAGATACAAAGAAATGTGGTCTAGTGGTCAGAACATTCCACACGTAGCCATATAATTATTGTCTTCTGGATACACCTAGAAGTACAAACGACATCTCCTTTCCAAAAACCCCATCTCTATGTTTTCTTTTTGTTAAAATAAATGGTTTTCTCCGTTTAAAAACAAAAGA
>8821-2-16399625-327
AAGTGATCGCTTTTTCGATCGGACTTAGGTTTAGTGTGTTCCCGGAGAAAGAGATGATAGAACCCGGCCAAGGAATTTTTCAATTAACACAAAAAGAGAATTGAGGGAAAAAGCCCAAACGGGTCAAAAAGACCCAATACCAACGGGTTTTACCCGGCAGGACTAAGCAGTTACCAAAATAATTACCAAACCGGAACCGAAAAAAAAACCCATCGTGTTGGTAAAGGAACCTATGTCTGAATAGGTAAAGCCATGGAAGCAAAGAGAGGGACAGTGACATAAAAGACATGACACGTGTTCCTCACGAGCCTACTAAAACAATCATTA
>13773-3-21510041-493
ACTTAACATCATTTAATTACATAATTGAAAAATTTTGAACTTGAAACTAGAACTTCTTTTGCACATGCTTCGAAGCCTCGGACCATCATTTATCTTTGGAGATTGTTTGCTATATCCGTCGGTTTTATACTTCATCCAAGATCTGAATCAAAATTCAGATGGAAGAAAAAGTCCAACATTTTTATAAGTTACAAATACTATAGGAATGACACATTTTAGACAAACCGACGAAAAAAATACATATAAATGTACAAACCAAACAAATCACACAAAGGTGGTCCCCGTGAATGGAGTTGAACCCCACAAGGCCTTAAAAGCCCACAAAGTCTCAGAAACCCTAACAGCAAACACTTGGTTACAAACACCTTTGCTTTGCCATTAAAGTCATAGTCATATATGTGCTTCACAGATTAAATTGGCTTTTGTTGAAGGGACCATTTACCTCTCACTTTCTCTGCTTCATATCCTCCTTTTCTTAGATGCAACTCGTCCA
>13085-3-18863371-440
TTTGAAGTTGGGAAGTTTTATTATTAAAAAAAAAAAAAACTACTTTGTTCATCTGACAATGTTCGGTGGAAAAGGGATAATAATGTCTTTGAGTTTGGTTTCTTCGCCGTAAGATCACAATCTGTGTGGTTTAATCCAACGGACAAAACATGTCGAAGAAGAAAATGGTTGATGAATGATTGGTTAAAAAAAAAAAGATGCCATTTGGGTTTCTCTGGTAATTGTGGTTCATAAAATGTGACGATGAGGTTAAAAGTTTGAACGGCTCAGATTCAATGGTCCACACTACACAGCACCTTCTGCTCCAGTCAGGTCAACATGGGAATCATGTATATGTTACGTACCAGAGATTTGTGTGCCCTGGTGTGTGTGCCACACACGTGCGACACAGAAACCTCGAGCCGGACCGGAGCTATGGGACCCATTAAGCCTTCGAGCCC
>2823-1-11763149-318
CTAATCTATAACTTCTTAGATTTTGGCAAAGCAATGGACACATATATATAACTTCTTGCTTTTTGAAATTTCTTAGATTTTGGATTTTGGTGATATTCGCTTATATGTTTGGATGCCCAGTGGTACGTAAATGTTGTTCCTTTGGGTAATTAACCAATGTCCATCAGTCCATGCATCTGCGTTTTGGATGTAGAGTTTTTTTTTTGCTATAAAGCTTTTTTTATGTAGAGTTGGGATACCATTGGCATTAATAAACAAATAGTGTGCTAATTCCAGTTGTAATTATATACATTCTCTATAGCTTGTGTTACATCGTCT
>17673-4-18556897-325
TGACTTTTGTTTTGTTTTGTTTTTTTGTCTTTCGTAACAAAAGCAGTAATAGGGGATGATTGAAGTAGTGGTTGTGGCCGCAATGTAGTTGAATTATTATTTATAATACTCACGAAAGGGTTATCACGATACGCTCCTTTGTGCTTTCTCACATTCTTTATCCTACGGTTCAAACTATTGTACATTGTGTTTTCTCAACACAGCCCAACGGCCACGATTAGAGATTTTAAGTGTCACACGGATTACCAATTTCGTGAACGTAAAAGTTGTTGATATTGAAAAGAACTTTGAAACAGAAAGCTTATTGATAAACAATAAAACTCAA
>20440-5-16399672-324
ACTCATAGACGGAGAAAAATGTATCTGAATCATACCTTTATGCCTAGATATGAAGTTTCTTTAGTGTAGAATAAACTCATTGTACAGTGAAGCAATGGTTATGAATCTTTGGTTTTTGTTCGTTAGACCAATTCTCCTTCTATTTGTGCAAAAATGCAGGGTCCAGAACTAAATACAGAGGTTCACAAACATGGTTTAGGTCCACAACCATTGGGCGGCACCGCAGGACCACCATCTACCAGTGCGAAGGTATTTTCTTTTCTTCAAATATCCCAATTGGTTTGATGAAAATCTAACATTTTTGTTCTTTCTTAGATTACTTTG
>22238-5-24476856-272
TGCGTGTGTTTTGTACAATAAATGGAAGTATGATAGACGAGAGCTGTGAGATGTTGATGGGAGATGGGCCTAGTGGGCCCAATGATCACGTGACAGAGGTGATGATGATATAACGGTCTAGGACCCATGGGCCTTAAGAAGACTTTGCTATCTCAACCGACCACCGACGACTGAACCTTGAGCATTGATGGTGACCTTTCCACTTAACTCACTGACATGGCTCGTCGTTTTAGCAAACACTCTTCATATTTGTTAAGAGTATAGTATCTCTG
>20663-5-17624960-337
TAAAAATAAAGTCATGAAAATGACGTGGCGAGTACGTGCACTCGATTATTAATAATTAAAAATAAAATTAAATCGAGGAAAGCCACATGGGTGATCATAAAAGGCAATATCTCTTAAATAAAAGGTCAATCCAACGGTTCGATTCGTCACGCGCTTCGATCGAAACGTATAACTGACTTAAATTAAAATAATTGTATCGTATTTTAGCTACTTTTTAAAATTGACAGCAATAAAATTTGTGTAAAAATGTAAATACTTTATAGTTAGTGCTCAGGAGAAATAAAATGTTGATAGACGTCTTTGAACAATCAATGGAGTGGAAGGTGTGGCCGAATTA
>8436-2-15082193-286
TTTTTTTGTTTATATTTCTTTTTAGGTGGCTTTCTTTGTATTCTATATATCTCTTTCATAAATATTTGTCTTCACTCTCTCGACTGCGTCCTGTAGTACTTCGACGTTTCTAATTTCGCTGGTCAATGAGAATATGAGTCATTACATGTGATGCAAAAGTATAACACACTGATCTCTATGTGTTTTATAAGAATGGCAATTAATATTGTAATTTGGAGGAATGAAATTTCAACTAGATGCGATCTAGACTAAAGATTTTCTTTTTATTTTGTTTTTGGGTACCCTC
>8313-2-14593549-294
GAAAGAAGTTTGGAGAAAAAAGAAGGAAATAAGGAGAAAAATGCATGAGATGTTTGGTGGAAGAGGGACAAAGTCGTAATTGTGCCAGCTAAATTGGCAAAGAGACAAAACAGAACTGACCTCTGGACTTATGGTTAAATAAACCCAGAGAGATATTCCCTTCCTCGTTGGTTCCTAAAGACAATAACTGTTCCCGTTACTTCTGTATCTTCTCAAACTCTCTCTTAGCCAAGTGTTTGGTAACTAGTTTAACTATATCCCAATCTTGTACCAATTACTAAAACTACATCGGAA
>17274-4-17304677-309
GATTCTTACGCGCTGACTTAATGATCAGTCAATCTCTGGCCCATGGGCTTCTCGGTCATTTTCTCCGACATTATTACCTCAAAAGTTAGCCCATTGTGGACCCGCTTACTTTCCCCCTGCTTTTTACCGTGTTATGTGGGCTCCACATAAAGCCCAGTGGTCACTCCCTTTTTCCTTTCCTTTGTTTTTTGTCGCAAGCAGCGGGGATTAGTGTCCGTTAAACATCATCGACTCAAATTGTTTCATGCAATTTTCCCCTTTTTTATTGGTTATCAATCGAATAAACCTCTCTAGCTTTTGTAACTAGTT
>13962-3-22408304-318
AAGAGTGAAGTTCAAAGCAACATATAGCAATGATGGTGAAATGGCTGCAGATTTTCTGAGATTGGTCTGTTCTGTTGTTTGATTGAACCGGTATGCAATTTTTGGTTAAATGCGAGTAAACTGGTTCGTTAGGCGAATTCTCGGACCGTTGGTCTGTCTTGCCTGACCGGTAATGGAACGGCGGCGTTTGGTAATTGATTTAGAGATTCATTCTTGATTTACTTTCCAAAATAATTTCCTCCTGTTTTCCAGATAATGGATTAAAGGAAAAAGGCCTAAAATCATGTGGGGATGTTAATGAAAGCGTTGTTCCCAAGC
>10121-3-1290580-315
GTAGAGAAACAAAGGGCTAAATATTGGATCGTGTGTGGTATAAAATTATATATGGAATTGATCATTGAGGATGATTATTTGAACGGAGGTGATGTTGCCAGGTGGATGCTGGGATTGGTTGGACCGTAAGGAGTGTTGTCGGGAGAGAATGATGTCACGAATGGCGTCATTTTCCTGAGAATAATTGCGGCCAAGCCAGTGGGCAAAGGCCAACTTGGCACAGTCTCTCCTTTTCTGTGTCGAATTTATCCACCCAAAATAAATTCTAATCAAACTTGAAATATGAATCATTTTTACCACTCGCATAAAAAGGTA
>14649-4-2578254-353
GTAAAATTAATTATTCTTACAAATTATTTATTTATTTTTATTGAATATTTGTAGTCTGCAGGTCAATCCGCCAAACCGTGGGTCAAGTCCACTAAAATCCGTAATCCGTTTTGGCCGATCCGCAAGACCCGTTATTTTTCGGATATATAATATAGTGTCCAAACCCGCTCCATCATGGTACTAGCCCGTGAGTCTTTGGCCCGCTTGACACTGATACATACATAGTTTAAAAAAAAAAAAGTATATTCGGGTAGGTCCAAAAACGGGTTGATCAGTTCGCGGGTAAAACCGGTTCAACCACCGGTTAATGGTTTAACCGTCGTTTTAAGTTGGTTTTGTTTTTCCTCCTGAAA
>9036-2-17162246-411
TTTGGGCAACGTAAAGCATTGGACGAGGGCTTGCTTTTGGAATTTGGTCCAGTGGGCTTATCTTATTTATCCTTTTAAAATACGGATTTTGAGAATCGTTGATGAGGAAAGTTGTAACTTGTAAGTGTTGCTTTTGGAATTTGAAATTTGGTCCAATGGACTTTAACAAAAAACAAATTGGTCCAGAGAACTTCTCTTTCTATGTGTAATGGATATCTTCATGGACAATAACTCCATAAATACGTATCTACTTGATAGATTGTCTTGGAAGAAGTGAGAAGTCGTTTGGGTCCGTTTACTTCCAAAGTCAACCCACTTACGTGCTCCCCGGATAATGCAACAACGAATAAATTTTGTTTGTTTTTTGGTGTCTTTTGTCGTTAGTGTTCAAAAGGATCACCAATTTCTTCG
>15929-4-11865109-477
CAATAGAAAAATATATTTTTTAAAAAACTGAATACACTAAGAAACCAACTTGAAAGAAAAAAAAAAAAACAATGTGACCACTGAACAAAACCCTAAACCTACAAAAAGAAGCCAGATTGTTGCAACCAACACACAAAAGATTTTAAATTTTGAAAAACAAACAAGCACCTGTTGATGTGACCCACTAGAGATTCACAGCAAGTTAAAAGCTGGGAAAATACCAGCAAGATTAATAGTATTATTATTACACAAAGACCAAAATCAAAGTGGTCAAGAAGAAAGTAAGTGATGAATCTGATGATGAAAGGTCATTCATAGAAACGAAACAAGAGAGTAAATTTCACATTTAGGGTTTATCTTTTTCACCAAGAACACAACAAACAAATCTATAAACCACTGGTTATTTCCTCTAACTATGAGTGATAAAAGGCGTTTCATTTCCCCAGAAACAAATCTGTATCCATGATAGTCAAAATT
>8808-2-16336812-367
TACGAATGATTCTTTGAAAAATGGGTAGTCACATTAGGTTAACATACAAACACATTACACAAACGAATGCTGATTAACAAGCACATACGAATATTTAAATAATCATGGGTTGTCGACAATAACAAATGGTCATGGCCTCATGGGCCAACAAAAGGTCAAAGGGGTCAAAATTAAGCTAAAGCCTGAGCTAGTAGGGTCCTAAAATCGAATTTCAACCATTTCGTCTACTCTTGTTTTCTTTTAATAATCTGGAGATGAATAATTTAGTAGTATTAATCTACTGAAAGTGGTCTGACCATTAGACTCCCCTCCTACGCTTATATCTATTGACCATACGAGTTCAATCCACGGGTTATGCTGGTTATAA
>2892-1-12096389-308
TTGTTTTGTATAGATTATGAATTTGTGTTTGTGAAAAATGTTGATGAAGAAGATGAGACTCTGATTAGTCTTGTTATATAATAAGAGAAAGTAGCCGCTAGTTAAAGTCTAAAACCAGATCCTTTCTCCCACTAGTTTTTCCCAGGTTTCTATTGTCTTGGTGGTGAAATTACCATTATGTCCACATGAGAACAAACTGAATTAGGGGCACTATCGGCTTTACGGAAACTATGTGTGTTCATGCGCTACTGGTTTCCGTGATTGTTTTTGAGTTTGACGAGTTTTGTGGAATTTTGATATCTATATAA
>12073-3-9596242-321
CTTTCTTAACAATTGTGGCATCACCAGCCTCTTCCATGTCAATATCTTTATCCTCCTCAGCCAATCTCCAATCAAAGTAGTAAAGCAAGTTCAATAGTCCCAGTTCAACGGTCGCTATTCCAAAAGCTATCCCTGGACATATCTTCCGACCAGAACCAAATGGTAACATCTCAAAACTATTTCCTTTGTAATCCATAGGACAATCGATAAATCTCTCCGGGTTAAATTCCTCAGGGTTTTCCCAGAGTTCAGGGTTTCGTCCTATCGACCATGCATTAACCAAAAGAATGGTTTTCCGAGGAATGTCGTAGCCTTGAATCT
>18690-5-3829947-353
GAGGATTTTTGTTAGGTGTGCGACTGTTACAGTAACACTGAAGGGTTTAGAAAAAAAAAGTCAACAAGTTTAAGAGTAGTTCCTGTCGGGTCCGGTTTTAGATATCCGACAATATCGAACCGGTGGTTATAGTCGAACCGATGGTTAAAAGAAGAAAGAACAAAGTCGATTTTAACTTCTTTTGGATATGGTTTTTGTCCTTGGGGGATAGTTTCTGCTAGTGTTTGTTTTGTTCGGTTGTGTTAGTTGTGTGTTGTAATAATCTTGATGCTTAAGGGGTCACCTAAAGCAGTCATGGAAATCTAGCCCTATCTATAAAAATTTGCCATTTCTCATCACCTACCAATACTTCT
>8440-2-15099704-422
ATAACATTGATTAGGCAATCAGTTTTTGGTCCTTTAATGCCAAGATAGATATGCGTGTATCTCCGACTTTTTGTCATTGTCGGTTTGGTTTTTATATACACGTGTCAATTCTTAGTACCACTCGACGTTGTCCCGCATTTTTTCTTAACCAATGGTTCCAAGATCACCTGGACCCATCTCCATTACAACTACGTTTCTACCCTTGATATGCACCGTTCGTTTGGGTTTTGGTTTTTGATCGGATGGCTGAGATTTGATCCGACACGAGCGCGTGGAATATTATTTCTAAAAGTTGCCGTGTTAGGAGAGGGAAGTGGCGCGTGACGTAAGACCTACGTTGTTTTAAAGAGGACAAAAAAACATAGAGTGCTCACTGTGACATCACAGTGCCATGACAACAACCAAAAAAAAAACAATAAGCT
>9815-3-38476-315
TAATAAGTCCTCGATGCGACACGATACCATTTTTCTCGATTTTTCCATTCCTTAAAAATAACCATCTTTTTTTTCATTGGGATTCAAAAACAACGAATCGTAAAATGTTGCTTACTGTTGGGTCCGGATCCGGAACTTTGGGTTGATTACCCGCTGGACAACACATGGATTTGACAAGCAAAAGTTAGTCTTGTCTTAATGTCAATTTAAAATTTAAAAGCAAATAAAGAAGATAATAATACAATTACGTTTTGGGCTCTCGTCTTTATCAGTGGACTTATTAAAAAGGCCCATTAATCATTCTCTCAAGACATG
>3600-1-19699247-269
GACGGGTTTTCTGAAATGTATATGTGCCAAATGTTGTAATAAGAAGGACACGCGTAATGTTGTGGTAGGGTAAGGGAAAGAGCTTCGAAAAAAGCGAAGTTGAAAGGACAAAGGAACTGTTCAATGTATCTTAGGTTACAACATGGAAAGCGTTTTCCATACGGACAAAACTACATCATGACGACACGTGTCCACGTGTCTATCGTAGAAGTTAGGCGCAATTTGTCATTTGTCAAAAAGACGTTATAACGATGGGAGAAGAGAAAAAA
>20994-5-19172740-362
CACTGTCCGTACATTTTCAGAGAAACTAACTATAGAGTTTTTTTTGTTTTGTTGATTGATTTATCAAATATCTGAACTTTTTTCTATGTGGAAGGTGGTTAAGAGGTTTATATAGAGGGTACGAGGTTCACGAACCTGGAAAAAAAGAAAAAGTTTTTCATGTTTTTCCAAATTTGTTTTAGTTTAGTGGGTAATTAAAAAATATGAAAGTTGTGGATTTTTCGTTACTACGAAGGTTCGTGAATTAAACACGTGCGCTTTATCCACAGATATCACAATGAAGAAGGGTCAAGATGACGTCATGTGGTCATGACATTTCTGGAAGAAAGATGCTGATTTGGTTTTGTCTCTCAACTTGTCCC
>8709-2-15961892-296
CGTGCCTTTTGTTTTTTGAGATATTGACTCTCCCTTCGTTTTCTATCGTTCGATCTTCATTTCCCAAAATGTTTGCTTCAGTTCTTCAGGTCGTTAAAGTCTGTCCACGAAGTCTCGAAGACAACCATTTCAATAACATAATCGCCCCTTGGCTTTTAACCAAGCGACCTAGAGATGAAATGTAATACGATGGGCAATCGGTAATTTCTGATATCAAATCATTTGTTGTGTTACGATCGAATGGGTCCTCAAGAGTTACTTGTGTTTTTTTAGTGGGGTCAGTTTGGGATAACGTC
>5886-1-29439227-458
AATTTTGTTTTGAGTGTATGGTATACAGACACACATTTGGGATTTGGATTTCTGGTTCTAAAACACGTGATGATCGTGTGATAGAAAATTTAATTTTGGAATCTACATGTACACTTTTGTCCATAGGTCAAAGAATGGAACAGGGACGTTGGATAGGTGATTAATCTAAGCTGACTGTATAGATAACGTTACATATATATATCATTATGCCGACGTTTGATATTGTAAAACAGCAATCAAAAATAGACAATGGGTCGTAAAAAGGTGATTCATTGTTGAGGAAAAAGAGTGAGACTGAACAAACCCAACAATGAAAATCATAGCTATCAAAATTAGGAAAAAAATGTGTGGTGCTGATTGATTTAGAGCTACATTTAACCACCGGTCCACCGGCAAGATAATTGTTACTGAATCTTATTTTCTATGAAGTCTATTCCTTTCTAACAAAGGAAGAAATT
>10366-3-2209232-322
GTCAATAAAAATATATATAACACGACAAAAATGGCCTTATTGATAATTAATAAATATTTAATGTTGCAATTTGCACGATGATGAGCTGGTTTTGTCGGTAAAGTCAATGACTATTGGGTAACACTAAAATACTGTATATGACCAGCTCAAAGGGATAGAAAGAAAAATGAGTTAGCAAGGAAGTATATCACCCACCCACACATGACAAAAAAGTACAAACTTGTGCCTTCTCTCTGATATTCAATCTTTCGACTTCTTCACCCATCAAAAATGGAGCCGATCACGGACCAACCAATGGACCAACCAAAGCAAAAAGTGAAGA
>12758-3-17478582-331
ATGGAACTACACAAAGTTGGTGTGATAAGGGCATTTTAGTCAACACAACGAGTTCTCATCTTGGCCCACACACATTACCTCAGAAGTTTTGGAAAACATAAGAAGGGTAGTTACGTAAGTTTAGAGGTCATTATGGAGGGAAATGGCATATTCGCATATACCGAAGGATTATACTTAACGTGCAGTGGATATTCTATCAACTTGTCCGGGCCCATATTGGGGCCCATTTGGTGCCACGTTTTTTGTACGGAACCGCCCGACGTGGTAATAATTGTGGATGTTGTTCTTTAACAGGATCGATCCTTTGATGACGAGGCGACCAATTGTCTTG
>2024-1-8037161-309
AGAGATTGACACGTCGCCAATGGGAAGAGTGAAGTTTACGCGCACTCGGAGATAAACCAAACAGAGGAAAGCGGTTAGACTCCGTTAATGACTCATTTTGTCGGAAAAGAGAAGAGACTTGGTTGACTTTTGTTTGACAAACTGAAAGAGATTTTAACTGTTGTGTCCTAAGTAAACGACTAACGGACAAAGTCTCATTGTTCGTATATCAGTGATGAGTAATTAAGTTACGTTTTCCGTTTCGTTGATACGTGTAGGTTTTTATTTATTTATTTAAGAAGCCTGAATTTATCAAAATCGAGAGGTTTG
>1585-1-6330981-304
AAACCCTCCATGCAAAACATTAATGGATGTTTTCATTAAAACAAGTTTTGATATCAACTTAGTTTGACTAGCTACATCCATTTCAATATTTTCTTCCCAATATTAATAATAAATTTAAAGATAGACCACTAGTTCTTAACCTCACACCAAACTGACTAGAAATGTTCTTCCCCCTTGCAAACAGAGAAAGCCTAATGGAACCCACGACCAAACATTGGTCCTACTTTTCCTTGTTTGGACATATCTCCCCGACACACAAATCCCAGAACGTTCACTTGCCCACGTGGCTCTCCCTTTATTTCTC
>896-1-3616074-313
GGTTACCGACTTACCGGCGACGGTGAGTAAAAAACGGATCAATGTCGACGAAGACCCGAAAGACGGAGGTTTTTCCAAAGGGTTTGGTTTTCTTCAATTTGGCCTTTGCCGAATAACGCGTGGGCCGCGTGGCTCTCTCTCTGCCCATCGGTCAACTCAATTTTGGTTCGGTTTAACAAATTAACCGGGTAAAATCCGATATAATTTGGTTTGATCGGATTCTCAATTAAATGCGGGTTTAAAATTCAATTATGTTCCAGCTCTCTTCCCGGTCTGAGCAGGCTCAAGAACATTATTAACCAAACGTTTTGAT
>13929-3-22321092-477
TCGTCCTATAAACACACACACAAACAGTCCAAAACATTAAAATCCGATATCCGGTTTAACTATCCGGGAAAGAGAAAACCCGAAGTACATTTGTTTCTTGTATTCGAAACTGGCGGTTATTGTTCTTGAACCGGAAAACTGAAAACACTTTAACCAAAATTTGACTCAAAAACAACATTGGCGGTTTTAATTCTTAAACCGGGAAAACTGAATAGCTTAAACCAAACCTCCTAATTTAAGACATGAGAGACCCATTAAAATCCTTTAGGATAATCTTATGGGTCATAAAATGGACCATTACACATATCACCATCATAGCAATAACTACTAATGTTTTATTTGTTGGACTATATAAAATTTACGAAAGTAACCCCTTAAAATAGAATAAAAATTTCTACCTTGCCCTTCGGTTTTGGAACCACACTTCAACTTGTCTCGTCCTCAGATTCAATTGCTTAGCCAAAGCCATCTTTTGCT
>1250-1-4913876-276
TACCGGATACAAAATGAAAATAGAAGTCTTGGTGAGATAACAAATTAATGTGTAACATAACAATATAATATCATAAAAGATTCCAAATGGGGCTTTTGTCCACACGTGATATGCAATATGCAAAAGAAAAAAGAACTCTCTTTCGATCTGCCGGTCAATAACAATGTGAATATAGATTAACTGATTAATAAGTAGTTTCTTGGGTCAATGCATGGGATATTATATTTAAGAAATACACCAAAAATGTATTCGACGTTAGCCACCACGTTCCATTAA
>4980-1-26242927-308
AAAGTTGTATTATCTTTAAAAGGTATAATTTGTTGAAATAAAAAATAATGGTGGTCCAAAACGAAGGAAGGTTTATTTGTTTGGGGAAGAAGAGGAAGTGGGGACTTCTCGTAGCCTTTCTGTAATAGCACACTGGTACTTGCCATTCCTCTTGATATTATGTCAACTTGTCCATTGTCATTAAACTCTACTCGTTTCTTTCGTTCTATATTCTAATTTATTCGTTTTTTCTTCTTCTCAATTGCTTGGATTCGGGACCGTCGAATAATTGCCTAATTTAAAAATCGATTTGACGAAAAAAATGGAAC
>1908-1-7570787-269
TTTATTTTGTTTTACGTGTCATTCTAAGTGATTCATGTAATTTTTCAAGTGTGGCAATAAATAAAGATATTTGTATTAAAAAACTGAATAGGGAAGTTAATGTTCGGTGGTCACAGAATGGGCCAATGGAACCAACCACACAACATGACTGCTCTGTCGGCGACTTTGACATTTGTAATCCCACTCACGTGAAAATCCAATCGACCGAACATGATACCGTACACGTGTCTTTTCCTGATGTCATCATTAATTACATCAAAAAGTTTAGA
>21028-5-19287335-449
TCCAAAAGGATTATGACTACTTGTAGTTTTTTACGATTATAAGCATATTATTCAATAGACAAGTAGTGTATAGCAAAGGACAAAGAAAGAACATAAATGAGTGTAAAGGACAAAAACTAATTAAAAAGCAAGACGTTATAAACCATGCATTGATGTTTTGTTTTCTTTGCTTTTTGTGTTTGTAGAAAACCGAAAACAGAAGAAGACACGCTGGACAATGACGTGGTATGGTATGGCCAGGTTGGACCGCGCGCTGGATTTGCCACTAGTTGCTATTGTTAGGAAGAAGAACACACAAATCTGTATTAACCCTTTTTCATATACACACCAAACAAAAAAAAAAAGGGACCAAAGTTACCGGTACGTTGGAAGCACAAAAGAAAGCAATGGTACCGGAAACTATAATCGGGCGGGTTACAAAAATGGGCCGATTTTGTGAATTTTGACCT
>21037-5-19308696-353
CCACAGGAGAAGATCGAGACCGTCAAAAGTGGACAAAACTGGGACGCTTTTTGTTTCCAAACAGCTGTCTGATCTGATTGGTCGATGCAGTTTTGATGGCAATGAACCCCACCACAGACCACACCCTCATGATCCAACCCAATTCGCTCGTAACACAAAAAAAAAAAGAAGTGAAAAATTGACCGAAGGGTCGTTGAGTGGCAGTTACCCTCTGTCTCCCTAACGCCCACCTATCTTCTCCGTGTTTTCCACGCGCTATCTTTCTCTCTTCTGTGTGTTTACCACGCTCCTCTTATGCGCGTCGGCTCGTGACAAAAGTGTGCCGGGTCCACTAACTGTCCACAACACGTGGC
>20684-5-17686612-316
TGAATAGGTTTCTGGTGGGTCATGAAGTTATGGGCCTGGGAAATAAAATATTACAGGCCCATATATCAGATATCGCAAGCCCATTACAAAAATATCACCACCTCTCATCACCAAACCAATTATTCTTCTCCTTAGGTCCCGTCGGTCCTTCCTCGCCGGATAATTCTACCGGAATCTTCCTCAACACAGCATCAACCCAAGATCTCAACCTCCATGGCAATCGTTCATTCAACTTCTCAATCTCCGATCTCGAATTATACACAATCTTCGGTCCCCACTCTCTCATATAACCTAACCACGGCGGCTCCACCACCGC
>17603-4-18321393-290
CTTACATGATTTTTTTCAGTTTTATGGAGCAAAAGTTAGGTAACATTTACCGCCACAAAAAAAAAAAAGTTAATGAGAATCTGTATCATAATGAAGAAAATATAATAAAACCAGAAATTGGGAGAGACTGATGGTCAAAAGACGACATATCAACGTGCGAAATTTTGCCACGTCATCAACCTGGACATGAGCACGTGTAGTTTCTTAGCTTTGGTGGGTCCCAGAAAACTGATCATCTATTCACGATAATGATAATTGTTCTCATTTTTTTTCTTTGTTACGATAATGAT
>5810-1-29216834-268
CCAGAACAAAGGAAATATTGTTACATCAATATCTGAGCTTCTTTCTCCTCTATGACCATGCTTTAGTTAGCTAGATGCATACGTCACCAAACCCCTCATAAATATTTGTACTTCACTATTCATATTGTGGTGTTGTGACCAAAAGTTAATAGTTTCATCTGGATTTTCAGTGGACAATAACCAAAAGTACACAAAAATATTTCCAGTTTTAACCATAGTCGTACACTTTTGTTTATATTTTTTATCCCGAGACAAGTTTGAATATATT
>3413-1-18581404-269
TTAATTTTTACAGTCGTAGAGCTAATGAACAACAAAAAGATCAACTTTGGCTGCTGCAACTGGACAAGAGACGCTATGAAATGGCGACAACGATTTGAGGCAGCAGATGTCACATGGGTGTCAAGAACAAACAATGGACCAGCGGATCTTCTTGCAAAACATCGGCTACCAGATAATTGTTCGTTTCAATATCACTATTATGTTCCACCTTTCATTGTATCAGCCTTACATTGTAATCACTCTTGACTTGATTAATTGAAAAAAGTCGA
>5337-1-27541799-308
ATTTGCTGAAGTGGGCTTACCTTGTTAATCGATTTCTAGGGTTCTTCGTTGGTCGAAGGGTATAAGAAGAAGATAAGGGAAGAGAGAACAGAGGAGAGAGAGATCCAAGCGGCGCTGGAGGGTTTTGCCCTTTAAGTAAATGCGATGTGTAATGTAGCCAATCTAAGCTTTAACCACTATACAATTATTATATTAATCATCATCCAACGGTCACGATCTCTCCTTCGATATTACTATTAGCCACGCCATGGGCCCTAATAAATCTCTGGCCCATTTCAGATTCTAATTTTGGTTTCCTTCGTAAATTG
>18772-5-4179670-435
AGTACCGGGTAGAACCGGTTTGGGTCGGTCTTGACCCTTTTTTGTTCTTATTTCTCTCAAGACTCTCATTTATTGTCAAACATAGAAAACAAACAAAAAAACATTGGGACGACGAGTTGCTGTACATTATATATGTGATGTTGCAATATGGGCACAAAGGTTAATAACCAAAACTCTCTAATTGAGATTCTGGAGAGTTGTGAAGATTGTTCATGTAAATTTTGTAGTCTTTCTATTTTTAAATTTTGACAGATATGTGTTTCATGATGAGTCACATGTGGCGATGTTTACGTCTCATTGAAAGATTGAATAGCAAAGATCCAATATTAAGTGTTTCTGGACTCTATTCATGTGGTTCAGTAGTGTGGCTAATGTCCACAATCGCGGAGTTTCGGACAACGTGGGTCACATGCCCTCGCAATCTGACAATTATTT
>9436-2-18586559-326
AGCCGCATTTTCCACCGTCGTCGTTGCGATCTTCTGATACTCCGGCGGATGCACTGGCGAAGATTGTTGAATCTCCGGCGATTTCGCGTTGTCCATCTCTGAGGATGATGATTCTCCCAACGCTGCCATTAGAAAAGATCTCTCCAATATCGCGACCTCCTTCGCTCAAGTTCTGAAGAAAAACCCGGTGGACAAAAGAATGACCCGAGTATAATTTAATCGGGCCCCGTTTCAGATTGACAACTAAGACCCTGAAAAGTTTAGTTTATCTCCAACATTTCCCATCTATTTCTTAATTGTTCAATAAACGCCAGAGACTTTTATAG
>20919-5-18819250-394
TATGTCAAAGCTAAAGGAAACATTTGAGTGTATATTAAGTTTGGGCTGAACTTAAAGACTCTAAATAATAATATTGGTCATTCTTGATCTTTTGGACAAACTTAGCTTCATGGCCATTCTTGATCTTCTGGACAACCTCCAACGGATTTTTATTTCATTTTTTTCTAGTAGATAAGCCATAAGATTTTTAGTGGATCCCAAAAGGGCGGTGACTCACCCAACCCTCTGAAGACGAACTCCACGACGGCCACACAGATTCATAGGAACCGTTGTTAACCACTGAATCAACACTGCGAAACCCACCAAAACGCCACCAACTTCCGCCATAACAACCACAACAAGAGAAACGGTTGAGCCCTGTGGAACCCCGAAGCACTCCACGAAGTCCTCAACC
>8982-2-16951044-281
CATTAATGATATAATAAGATCAAGGGACTTTGAAGGTTGTGGCCACATGCAAATGTTGCGGTTAGACCAACTTCGATTCCTAATCAAGTGGCCCATACTTGCACATGCTTCAATACACTTAAGTATTTATTAATTTGTCTTTTACTTCATTTTACGTTGGTCATAACTCATAAGATCATACCTCACATTTTTGTTGAAGGTTTTTTTTTTGTTGTTGATAAAATACTATTTTTGTGTGTTAAAAGTTATACAACAAAAGACTTGTAATCAATGCATCATCA
>7463-2-10835630-316
GAAACCCTCCAAGAAAACACAATTAAAAATGGCCAAACAAAGAGCGACTTGGTCAGCAAACGCAGCAAATCCGCGTTTGAGGCTATCGATAAAAGGAATTAAAAACATCACGTGTGACTCACATGGTCTGGTTTCCGCGGGCTAATGCTGACGTGCCTATTACTAATTGGATGGATGAGTTTGGTACATTGGTTTAAGACAAGACAAGCGAAACTTTCTCTGTCTAAACAACTTTTGCAAGACAAGAGAACTTATTTTCGGACTGGTTCATCTCTACTCCTTTCATCATTTTAAAATTTGCTTCAAATTGTTAAAT
>20997-5-19179571-336
ATCTTTTATTTTATTTTTGTCAAGCATCGACATCTTTTCTGTTCAAGAAAACGACCGCAATAGTCGAATAATATAACTCTTGGACTAGTTAATATATATTTGCGATAGATTTTCGATCTCACTTATATCTTATAACCAAGAGACAAAAACAATATTGCAGTCAAGTACAAAACGAAAACAATCACAATGTCGACTATAGATGAGTCGGTCATTCGATCCAACGGCTCTGAGTCCACGAAACACGCAACCAAGTGGTGCTCTCTTTTACACCAAATCATATTATAAAAAACTTAAAAGAAAGAGAGGATGGTTCGTTGGCTCCTTCTTGTTCCTTAA
>13677-3-21146006-270
ATCATTTACGTTCTTTTCAAAATCCTAATTTTTATGAACATGTAGGAAATAAAGAGATTATGTAATGTGATGTAGGATAAAAAGTGGGGAAACAAGAGAAGAGACGGTCAGAAATGGACCAACGGTCAAACACCAGACCATCAAATCACATTCACTTAAGTTAGTACAGTGGAGACTTTCATTGGTTTTGCCTTAACGAATTAGGCCAATGTTCTTATCCATCACCGTCCTGTCCAGTTTACCATTTTATCCCATCTTTATACATAATTA
>5078-1-26598632-343
TCACATCGTAAAAAAGATTATTCTCTGTTCCTTTTTCTCTTTTTCTGTGTTTACGAAAATGATACTCCAATTTTAGCGTTTGAGAATTTATTTGATTGATTATTTTTGTAAAAATGACTTATTTTGTAGCATGCGGTGGGATATGTAACCGGGAGACAATATTACGGGGCAAAAGCAAGTATTAACGTGTGGTCGCCACGTGTTACGAGCCAATACGAATTTAGTCTTTCTCAGATTTGGGTTATTGCCGGTTCGTTCACACACGATCTTAATACCATTGAAGCCGGTTGGCAAATTAGCCCGGAGTTGTACGGCGATACTTACCCAAGATTCTTTACCTATT
>6981-2-8552601-228
GACGCTTTTAAATATTTTCCATCAAAGCTATAAAACTCTTTAAGGGAAAAAAAAAAACATCTGAATATTTGACTTTCGAAAAAGGTCTCGTAGTCATAGATCTTATCCAAGGGAGTATTGACTTTTAGAAATGGGTCTCGTAGTCAAAGATCTTATCCAAATGGTTAAGCTTAAGAATATTGACAAATTTTATATTAGTTTTTCTTCGATCTATAAAAGCTGAATATT
>9848-3-193524-258
AGACTTCTCAGATTTCTTCATACTCAAAAAACCTTTCTTTTATGACAAACAAACGTTTACACGTGACCACATGGGGTGTCCTTAAGGTGCTAGGGGTCGACGTGTGTCGGCTCCACTTCTCACAACTCTCTTTTGGATAATAATTTGTATCCGGACCCAAAAGTCCAAAACAATGGTCTGATATACTGTTATCATTTATTTTTTTCTGATTTTATTTTTCAATTTATTTAAGATTTTTTAAGGAAAAAGTTTTAACTC
>14204-3-23286977-308
AAACGCTTTATTCTACTTTTGTAGGTATTACATGAGAAACACAAAATACTATAGCTTTAAAGTTTTTATGTCCAATGAACTCCTACGACTGTAAAATAAAAAACACAAGTTGTATGGGGACAAAACAACGGCTGATATCTACTGTTTTGGTCCCATCATCGAAAGATTCATGGTTCTGATTTGTTAAATCCAAGAGATAGACCAAAAGGTAACATTATACGACCTTTTTGTTTCGGCCAGAAGGTAACATACTAACATTATAGGACCTATCTTGTAAAATTAACATCGTTTTTTTTTTGGTTTCTCAG
>14764-4-5646198-295
GGTCTATTTCACTATAATTATATGTGAGAAAATTAGAAAGTCCACAAGAATGAAAAGGAGAAGTCAATGAAACAAAGAAAAAACCAAAAGAGAAATCAGTGACATAGACTTGGTGCGACGACCGACGAATAAACGTTATCTTCGGGTTTGGGTTATAAGACTACCAAGTAGCAACTGTATTACAATAGTTGTCTTCTGGTCAAAATGTAGTTAGAACCAGTCATATTGGGTTGTGGCATTAAAATGGGCTAAATTTATTTTTACATATATTGCAATATGATAAATTACTTTTACA
>1165-1-4578542-313
AAGCACGTAAGAACTGTTTTAATCAAATTGAAATTATAAAATTGTTAGTGGTTGTATATGTCCAGTGGTCATAGATAGACTTATTACTTTGGGTGGTCCTTTAGCTTACTACTATATTCAACTTCATCTACCATTGTACAATTTAAACGAACGAAAAAGGAAAGAATATATATGTATAAATATACAATAAACTTTTTATCTACTGTTTTCTTTTTTTGATAGAAAACTTTGCTAACTTTTTGTATATTATATTAAAACCATTGGTCCATGACGAGCTATGTGAATGCATTTTTTATATGAAGATTTCATTCCA
>10173-3-1478177-397
ATGAAGGATTGGAAATTGAACCGGACGAATAGTCTTCTGGTTCTTCCTAGAGGAGGGAGTTCGAGGAGAGGTAAACCGATTGACCGGTCAAGGGCTCGGTCTGATCGATGGTTGTTTCGTAAAACGCCTTCGTTTCTGTGGAGGAGTCGTGATGATGGTTCGATTAGGTTAGGTGCTACCGGTAGCGTTCGAGCCAGTGCTGTACCGAATTCAACCGGTAGTGATTCGGTACGTGCAGGAGACCGGTGGGCTTTTCTTAGAAACGCGTCGTTTTTGTGGAGGAACTCTTCGGTACATGTGCCAAGAGGAGGAGTCAATAAAGACGGCGAAGGAACTTCGGTTAAATCGACCGGTGCAAGTGGCTCAACTAGCGGTTCGGTGAGATTACCGGTTTAGT
>16209-4-13055729-347
ATTTCGTGGGGCAGTTCTCGATAAACGACTAATGTTTCGCCACGTGGATATTGTAGTAGCTGCATCTACTAGTTCCGCTTCCGCGCTTCGTGTCTGTTTCTTCTACCACCAACCAAACCATTAAACCGCGATAGAGCATACTGGATCTTTTTTAAGGCCCATTATGTACATTTCTGTTGGACCAACCCATTGCGCAATGGAAACTATTCATATGATATCATTTCTTGTCGTTTTCGGATTTCAGTGACTGTGTTATGCTGTTTTTCCAATGATCGAAACGGCATGTTGTTGGAATGGGCTAGTGGGCTAACTTGTGAAAGAAGGTAACATCGACGGTTCTTCTCGGA
>17452-4-17781843-317
CTATTTTCAAGACGATTTCTGACAAATACCAATTTTATGGATGAAAGTTACATCACACACGTACGTATGCATCTACTTACATATATGTGAACTTTATGTATGAAAATATTTGCTGGTTTATTTGAGAGACAAAGATACGTTTGATACATAAATCCATTAGCCGATAGACAAAAATTCAGCCGCTTTGCTGTCGTTTCTTCGAACGTCGCCGTTTTCATTCACATTGGATTTTGGGTTGTACTTTTTTTTATTATAAAAATGATTAATTTTATTAGTGACCACCGGTGATTTTCTGTGTCCTAGTACTTGTTTCAGTA
>16022-4-12276049-321
GTCTTCCCGTGCTTGGACATCCACATTTGGAAAATAAACTCAACCTCCTCGTTGCTCCGGTTGTGACCACCGGATGTGGCGGGAAGGTCCATGGCCGAGGACGGCGCCGAAAGAACGAATACAATCAAAAGAAAGAGGATTGTCATGCAAACAGGTCTAACAAAGCCCATTTTGTATATTCTTCTTAGTGACTATGAGATATTGCAAATTGGTCCGAAACAAATGAATGATGGGTTTTATCGTAGCCAATTACGTGTGTTTGTGTTTGGATATATATGAATTTAATCCTGATTTTTAAATTCTTGACCTACAGCTACTTCT
>609-1-2334022-408
AAAATATGATTTTTTCTACATAATTAGTATTATTTGCATATGTGAAAAGAAAAAGAAGTATTATTTGCATGATGGAATGAGACAATGTCCGTGAGTATTAAGAGCATCTTTCCAGCTAAACCCTACGTACGTTGGTTCATTCATTCAGATTATTTTTCTTTTTCGTGTATCATGCATGGGATACTATCGTTGATTATTACACTTTGATGAAAACCACAACATGTGTGTGATGGTTCGTTGAAATTTGAATAAAATACAAAACTTAATTCATTAGGGGACTGGGCCCGTTCTATACTCGTATATCGTCCACAAGTTTTGAGGTCTTCTTCGATAAGAATTAACATATTATTAAATCCAGAGAGGAGACCGACAAAGATTGTCATTGACTCGATGGTTAGTCCTACATAT
>21991-5-23501186-332
GATTTCGATGTTTTCTTTGAGGTAAAAGGATAAGAAGAGATTCTGTTCTTTATAAGGAAATAAAAAAATAATATCAAGGAGATTTCGCTGGGACGAGAGGATGCCACGTGGAAAGCGTGTAGGGCAAGGGTTCTAGTAGCGTCTAGCAGTTACAAATGTGAATAAAGGTGGAGGACACAAATGTCTTCCTTGTTCTGTGGGAAGAAGGATACAATACAATGGGCCATACAGTCACATTTTGATTTGACTTCCTCTAGCCGTTTCTAGGCCCCACCAAATTATCCTATCGACATCTAAATATCTCTTCTTGTTGACACTTCAAAATAGCTCCA
>22352-5-24906265-396
CGAAAGGAAAAATACAAAAAAATGAAAACGAGTAATTCATTATGGCTTTTACCTGCGAGACCCACGTGCGTTGGAAAGTAGACTGGTCACCACGTGGCGTGTGACCATTCGTTTTCTGGATAACCGGCAAGTCACTCCAGCGTTATCCGGAAATTTGTAAAAACGACATGTAAATCAACTCGTTTGAATAGAATGGCTCGAGTCCACCAATCAAATCTCACGAGCCATTTTGTAACTGACCACCGAGTAATCTGTAATCTGAGCTCTTTTATTAATCGGATTGAATAAATTCGCTTGGAGTCCGTCAGTCGTGTCCGTGAGCGCGTGTCTCACTCGCTTGAGCTGATGAAGTGCGATAATGACGTGGCATGTTGGGATGGAGACCAAAGACCAGCA
>9920-3-424735-311
TAATTTTAGACACCAAGTACTAACCACATTTGGAAAAACATCTGTTAAAGCCTTTAACCGCCTTTTACCACCGTATATTTCTCCTGCAGCTATGTAAATCTGAACATTTCGGTCAATACCCAATGCAGATAGCGTAAGAGCTGTTTCTTCAGGAGTCAATGGGCAAAGACCTTCTTTCCTCTTCAACTCGGAGTCTATTACTTTCTCTTTCCACCACGGATAAGCATATCTAAGCAATGAAACAAAATGATAACATCAATATCACGAAACAAAAGTCGGAACTTTTTATATAATTAAGAAGAGATAGTTGT
>7159-2-9489804-527
CACTTTTGGCAGAGAAAATGCCATAACATCTATTACAAAGTATCTTTGCTAAAAAAAACAAGGCAATCCACCAATATCCGTCAGATTCAGACGTATTTTTTGTTTAATATAAGAAAGTTAAATATGGTGAAAGCGAAACATAACGTCAAATATCCATGTTGACTCGTGAGTCATGAGTCCACTCATGGAAAAAGGGTTTGGCTTTTTTGGAGTTAAAATGGCAGAAACTTATTAGGAAGGAAATAGTGGAGACACAACATCTATAAAATAAAAGAAAAAAAAAAACTGATTGTGACTCTATTTTGCTGTCCACAAATTAAAAGAACAAAAACAATTGTCTTAGCAATTTTGGGAGAAAAGGTTAAACACCAAACAATCTATATCCAACAAAATCTTATGTGTAGCATAAAGCATGTTGACCACGAGTCCATGCATAGAACAGTAAACCGATAAGAATCTTTATCTTTTTGGTTATAAGATAAGAATCATTTATTAATTGTCAACTTGCTTAAACTAATGAAAATATT
>12248-3-10434779-253
AGGATAGGGAATCATGTTAATGGCATTAACTAATAGTGTGTACCTAATTAGTAAAGACATGTCTATTAAGAGAAAATTGACTAAACCGGACAATTTTGGTTAGACCGGATAAAGACCATGTGGTCCATTTAGCCTTAGTGATCATATGTATACTCGATCTAGTTGTAAGTTGTTGTCATGTAGCTAACTTCAGAATCTTACTCACTAACACTTCGAGTTTCTTCTCATTGGCACAAAACTTAACTCCATTCTC
>21811-5-22777190-355
GAAAAATCCTCATAGAAGCTTGTGCCATGAGAGCCACTTGGTCTCTCCTATCGTAAACCCGACGGTGCGGGTATTTTCAATCCGACCCGCTTTTCTCGGGTCGGATCGTTGACATGTTTCTCTATTGACTATTGGTTCGATCATCGGACAGTCAAAACAAGTCTGCTGGGTCCATTCCAAATATTTTATTTTTATTAAGCTATAATGGGCCTAATGGGCCAAGTGATGTAGAAATTAAACCAAGTTTACACAGTGGAAATGGGAGCCTAGTAGCCCCTAGATAACAGTTCGATTTTTGGTTCGGATGGGATCGGTTTACATGGATAATTGAATACTTAAAACTGACAAGACATCA
>6643-2-6544712-280
GTCTCTTCAAGAAAACAGAAAATTGGTTTTTGCTCTAACCTGAAATATGTGGCTATATTTAGTTTAGTCATAGATGGCCACAAATTTTAGCAATGGTAATATATGGTCAAACTGGTTGCAAAGCGGTCACGGATTATATCCATAGATGTAACACTGATATAGCTAGCAGTCAAGATGGAAGCAAAACTGACAAGTGATTATTGTGGACAATCGTTTCTATTTTATTTTTTCTCTTTTTTCTCCTACGGCAAAAAAGTAGATCTAGAGTTTTTTTTTTCTT
>12942-3-18301386-317
TCGATTACGCTATTATTTATCAAATGCAAAGATAGGTTTATTTATTAAGCTGAGTGATATGACTCGTCAACCACTTGGATTAGGTTTGGGAATATCCCAGATGCAAAGTATCACAAATCATGCGTCTGTTCTGGTATATACCTTACGTACAAATGTTGGATCCGGTTTTAGTTTCGTACCTTTTTTTTGTCTGTGGATTCTAGAAGTATTTAACCAAAATGACTTTGGAAAATGAAACTAGAATAGAGTTTATTGTGTTATTTATTTAATTTGACATGGTTTGGCTTTGAATGAAATAAATTGATTCACTAAAAAAA
>2063-1-8176954-237
TTGACCAAACAAAAAAGAAAGATGCAAGGCTTTTAAGCTTTAATCCTTTTTTTTTTAACAAAGAGAAGAAGAATGGCGTTGGCATATGGAAAAGAGTGTGAAAGTCCCATTAACCAGTTGTTCACTTGTCGGACACTTTGAACCGGTGGTCCGCGGTTTCGCCGACACCCATCACCTGTAATTTATCTCTTTATTTCTTTACCTAAAATATTATGTTCTCTCTTTTTACTAATAGAA
>7786-2-12298512-249
TTTAAAAATGTACTCAAATAATACTAGTCGATATTTAAACATATATATAGACAGTGCCTTGCATATGTGTGTGGGGATCGGAGAAAATGAGGAAAAAGGATGTTTAACATGAGGACCATTGAATTGTCCGGCGTGCTATGTTGATATTTTATAATTTCATAAACAGTGAAAAGTAAAACACTTAAATACAATTTTTTTGATCAAAGTTATCGTTTCTTTTAGTGTCGTAGGGACATGTGCTTCTTTCAA
>5601-1-28430048-465
GTATGTTACAGATTGTTTTTGGAATAGAGATTCATACGTATTTTTAGAGAAAGATACAAAAGAGAATAGGAATATAACTGGAGAACAAGATATATTCTATGGTCTCCAAATCCGTCGTTTTGCTTGGAAACACTTACCATGCGATGGGACCATTGTACTATAAAAAGAAACAGCTGTCTCTGCTCTTAACTAAATTCAATGTCCCCCTGAAATATTACGTGTCATTTTTCAATTCGACAGTATCAGAATTAAAACCCCTCACCTGACAAAAACCGAATTATAGAACTGTCTTTAATGTCCCAAAAACTCAGATTTTTGTTTTGACTTGCATATTTTTCCTGATTTTATGAGCAAAAACGTTGTCGTTTAATTGCAGTTTCGGAGTTAGGTCCGGAGGATTCGGGTCGAAACATAGTGGAGATCATATTCAAATCAAGCTGGCTTAAAAAAGACAGTCCCATCTGT
>15691-4-10650150-266
CGATCCTATTCTGTAAGGTCTACCATCTAGAATTGTAACAATTTCGCAATCATCCAGCTTTTGCTGACCCGCCCGCCACTCATCTACTAGTCGTTTGTATCACAATTCCAGGTCAGCTACAATTTGGCCAAGTTACTTCTAGATAAGAATCCTCTGGTCTAAAGTCCTCTCATATTGTACGTAACTTACAAAATTTTATTGCAAAAAAGAAAACCCTCTCATAATTAAATAACGACACATGGATCATTTTCAACTAGCAATGGCCC
>18731-5-3963539-385
GTGATTGGTTTAATCTATCGGAAGCTGGATGCCGTTGGATGGTGAGATATCAACGTTGAGGATGGCGTTGGGTAAGATGTGGGAGCTACTTTATGTTAATTGGATTGTGATTGTCGGTTCTTCCTTCACTCCTACATACCAATTATTGTTGTCACATGAATAGTAAAAAAATCTCTAACATTGGAGTCTTGGACCATTGGTCTAACATAGAAAAGATAAGTATTTCGGTAGTAATGTCAAGATTCTTATTATTTTCCAAACGCAACTTACAATTTTAGAGAAGCTCTCTTTGGTTACACACTTAATACACGTCAAATGCATAAACAAACTCATCAAAAGCCGTAGGAACAGGCAGGAGCAATACCTTGTAATGAGTGTGTGACAG
>14020-3-22669954-220
AAATTATTAATATGAAAACTACGGCTTTGACTTGTAGCTGACTACATTTACGACATATATATATAAATGGACCCCACTGAGTGTCTGCAAGGTCTTTACACAACAGTATCTTCTTCTGTTTCTTTGACTCTTTGTGATCCCTAAGCCTACCCATAATACGTGTCTACATTTTATTGGATTGTTTCGTGACTCTGTAATCTTTTTTATAAGAAAACAAGTA
>10811-3-4116594-267
AAAAAAAGGTGTCGCAATCATCCAACTTAGGCATCTTGATTTTGTAGGGACTCAATCTTAATGGTCCATTTTTGTGGTGGATGGGGTCCCTTATTTGCTTTCTTGATTCAATTAAGTAATCGTGTTGCGTTGTTGTCTTGGCCTGCTGGACACTAAGGACACCATTCATCCATCACTTCACATCATTCATCTTCCTTACTATGTATGCACCACTATAATCATCATCACTATTATTACTTTGAAAAAAAAACTCTTATTGGAATCTTA
>13204-3-19276403-400
AGAAAAAAGAGAAAATGGGCCCAATCTTAAGACAATAAAAGGTAAATTGCACGTTGTGTTGCATTCAACCCCCTCTGACAACATCATTTTTTTTAACTTTCTCTCACTCTCCATTGCTTCCACTCTTCCAGACATCCACTCGCTTCTCGTTGGTCGTGACTCTCACGCTTCGATGATTGAGCTCTCTCTTCGTTTCCATTTAATTGCAGTTGTGTTGGGGTTCGATTTTTAATGAATCGACCAAGTCCAAGTGTGTGTTGTGCCTCTTTCTTTGAAACCAATACCAATGGTCAAAGATCCCTACCATCGATTTATTTCATCACTGTCCTCAATATTAATTGCCACTACCTATTTGTACGGATGTGAATTATGAGAGTGCCTTTGTCTCTAAGGAACGGTA
>6963-2-8488740-289
AAGCTTTATTGTGGGTACTGCCTTAGATTGTACGCTTCAACGGCTCTTTTGGGTTTCACTTTGTCTTCTTCTTCGATGGAATGGACCACTACTACTTATCTCTCTCTCTCTCTCTGTCTCGATGTCTGAGTCTTATAAGCAAAGCCGCGTTGCGTTTAATTGTCCAGCGGTTAATCAAATCATTCCCACCGACGCCGATGAGTCTTCTTCAATTTGATTTGCACCGATCTTTAAACGGCGCCGTTTCTGTAATCATTTTCTCATTTTATTCATACTATAATTCATTTTA
>7782-2-12289206-330
TCAAATACCAATATTATTTACTTATCAATATAAATTAAATCATCACAAACGTGTTAAACAGAAGAACCCGAAGAATGAACTGACGAACCACTCCCTGATCCACCAGACCCAAAATACAAATCCGAAAGATAATTCCCAATATCCTCAGGGTCAAATCCGACATTCTCCAATAACCTGACCCGGTTCCTTTCACAAAACCCGGAATATCTCGGTATAATCATCATCCCAACAGACCGTTTAATCTCATCTCTCAATTTCGAATCCGGTACAATCCAACCGGTTTGTCTCTTATACGCTTCCTCAAACCCATCACTAAACCGCTTAATCCCT
>19224-5-6170182-353
ATATGGTTTAATAAATTAAAAAACATACAGTACATAGTACGTAATACAATGTTGGAAAGTCGAAACACACGGAACCAAACAAGGCACTTTAGAAACGAAAGACAATTGGATAAATACTTCGGGAAGGAACAAATAAACCAATGAGAAGTAAACACGTAAGCTAAGAGTAGCCCCCACAGAATCTCAACCAATGGGAAGTAAACACGTAAGCTAGGAAGAAGCCCCCACCGAACCTAGTTCGTGCACATACTATGTGGGACACTGTCGATGACACGTAAGATACTGTTGCCGCACGCGACAACGAGGAACACACAAAAAGTAACCTACTTTGCGTACGTGTCGTGATCTGAGCG
>17350-4-17495616-321
TCAAATTCATCCTAAGAATCAGAAAAAGTTAAAGTCAAATTAAGCAGAACCAATCTAGACTTGTACGGTTCGATTTAGTTCGGTTATGTTCGGTTTGGTATTAATACCTAATGGTTCTTGCTTGTTTCATGGACCAATGGATATGGTAAGTAGGACCAATGGGGAGAGGCCCATATGCAGCGTTTTTGGAGCCTTGGTAACGGAGACTCGCGGTTGTGGTTAGTACCGGTTTTGTAAACCGGGTTGAGGCCACGATGAAATAGTCCCTCACAGAAGCTTTTAAAGTGACCAGGACGGTCATGGACTGACCAACGTGGACGT
>4025-1-21998705-343
ATTATTTCAGACATGGGCCGAGAAAGATATCTTAGTGGGCCAAGAATTGAGAAACCCATCTCAAAGAAAGAGTCCATCTGAGCAATTAGGGATTTGAGCAGATCCAGAAGTTGAGGGCTGCTTGGAGGGGGATGCAAGCCGTCGTGGGAGACCAATAGTTAGGGACCAAAGGTTTTGCAGGTTTGGAGCTTCCGCGATTGTGAGTGAGAGAACTCACTAGCTTTGTCAATGAAAACCCATTGGAGAGCCAATGAATCACCACCCAGAAGATAGACGGTCCAAGAGAGACTTCTCTTGCCACAACGAAGTCGAGTGTGAGATTTCTTCTGAAGGGATTTGAGCA
>17587-4-18281117-308
TCTCAAGTAAATCATATAAAGCAAAAACAATTACGCCAATGTCGTCGTGCACAATGATGAGTTCACCGCAAATATCCAGCAGTTACAACGTTGTTAATGTTTAAGGAAATTTGATGTTGAGAGCTGCTTGGACCGTATCTCAATACTTATGTATGTGACAATAGATTGGTACCAATGGACATTAGCTACACTAGATTCTATTGGGCCACATTGGCCCATTCCAAACATACGTTTTCTCCCACATGTTAGGTGCTGTTGCGATTGATTCTAAAAATATATGCCATTGGCACAAGTATAGACTATGCATC
>9187-2-17667778-296
ACTGACAGGGAATAAACACGAACTATTGTCTTCTTGTCAAAATTTCTTAATTGGTAAAAGGGATTGAAACGGCAAGAGTTAACGCACGTGGGACCCGTGGCTTAAGTACACAATCGAAGTCTTTGACCGTTGAACTATCTATCTATCACACGTGCGGCCTGCTAAAGTCGTTTGTTTATAAAGATGGCCCACCTCTCTATTTCTTTCCCCAGGCCGTGTATAATTAGTTTATTTGCATTTCTTGAATCAGTGCCTTTGGAGGTGTCATGTGCCATACTGCCATGTGGCACATTTCA
>9605-2-19050891-293
GAAAGTTTGGTAGAAGAGAACAGCAAAACGGGAAAATAATATTATAATCAGAAGAGGGTAAAAAAAGAAATAGTTAGTTCGAGAACATATCTCTCTCTATGTATCTTTCATATATTCCTTTGGTCTGATGGTAATGTCGTCAAAAGTGGGCACAACACCCGTATGGTTGTGTGCCTCTACTGGTCCGATGTGGTCCGAAAACGTACTTGTTTTTCTTCATTAATTATATATTTTTGATTACAAATATGCTTTAACCACATCTCGAGACCGGTTTCATTACATATTTCAAGGTT
>8875-2-16607973-359
CGTTCAAAGGACTATTTCCCAAAAATAAGTAATTTATCGGAAAAATAGTCTAAAATTTGATTGCGCAAAAGTCAATAGAATATGAATGAATACTTGAATCGTTATAATGGAAGTGTAGAAGTTCTAGGGGTTATACTTTCTTAAGGGTTGCAATAAGTATCGTTGTCGTCCGTATGTTAAGCAAACTAAAGCTGTGCGAGCCAAAAGAAAAGTTTGTGTCTGAGAGATCATGCAAGAAAAAAAAAGCTATACCCCTTTCTTTTGATTATTTTCCTACGGTCACAATATTTTTTGTGGACAAATTTGGATATTTTATAAATATCTTAAAAATATTATCGTCCACGAAAGAAAAATGTTCA
>16366-4-13677593-244
AAAATCGATATAAGAAAGTAGAAAATATTTGTTAGGAAATTCGCTGGGTTTCACTATCAACGCATGACTAGCGTCAAATACTTCAACCATTAGTCCATAGTTCCAATTCCTAAAGTCAAACCAAAAACCTAACGGATCAGTCTTTATCCCGTACGTTGAGTTTGACTATTAGATTAAACTACACTAATTAACTACAAACCTAACATTCATTCATTTTATTCAACCATAACGTAATTTACATTCA
>19600-5-7812191-270
CTCCCGTGGGCTCATTGCGCCCTTTACTTTAATATGAAGGCACAGTAATTATTGACACAAAAGTTATGCATCTATCTATTATCATCATATCAAGAAAAGTCAATTCCATGAAACTTAAACGGTCCTTCGGTCCATAATTCATTATGATTCCAAACATTACACATGGTCCATGCACGTATATGCACGCCCTAAAAGTTTTCTCAAGTTTGTTTTTATTCGTGTGTTTCTTGATAAAGGCAAGTTTATCATTATAAGCAACAAAACCCTTAA
>18139-5-1609290-323
ATCAAACTTATTTCTCTCTCGATCGCAATATATACGATTCCATAAATTCTCCCAAAAACAAATTAAGAGATAGAGGAGAGATCATGAGGTCACCGGTGCAACTCCAACACGGCTCAGACGCCACTAACGGTTTCCACACGCTGCAGCCTCACGATCAGACCGATGGTCCGATCAAGAGAGTGTGTCTCACGCGCGGTATGCATGTCCCTGAACACGTTGCGATGCACCACACACACGACGTTGGTCCGGACCAGTGTTGCTCCTCGGTGGTGCAGATGATCCACGCGCCGCCTGAGTCCGTGTGGGCTCTTGTGCGGCGTTTC
>20702-5-17760148-257
TTAAACGACCTGTTAATGTCATAATATAACACTACATTATACAGAAAAAAATATAAGAATTCCACCATATGCCAACTTGTTCATCCCAGGCTGTCACTTAGCCAGCCTTGTACTTTTGTCCATTGAATTTCTTCTTTTTGCACCATACAATGAAACAAACACTTACATTTCACATACATGTCTACATCTTCGTGTGTACAATGTATATATGAATAGCATCTATATTTTTGTATTCACGGTAATGTCAACATATTACA
>13056-3-18764191-276
ATATATGTGTTCTAGGTGAAAGATGGTACTGTCCAATGGATAGTGTGGTTCTTAGACAAAGAGACATGTCATGTGGAAGAAAATATAGCAATTGGTTCTTACTTGTTAGACTCTACAAGATGTTTCGAAAAGACCCATATAAGGTCGACCGACTTTTGTAAATTACGTGGTCGAGGATTTTATTTCGATCTATTGGTCAATATACCATATGCGAATTTTTCATTGCACTTTTTTATGATTTGGTCGTTCTAAATTGTTTAACATTAAAAATTAATA
>18608-5-3561904-311
GCAATAATTAAGATTGGTTTGACTTGGTTTGTTGAGTGAATGTACTCATATATTGATAAGATTCCACATTGAAAGGAAATAGACTGAATATCACGAAGTGACTAACGGTTTGACGAAAAAAAAAAGGGACTAAAATCCCACTAACAAATCATATTGGAAAAGGTTATTATTAATAAGTCTCTCACAAGCCTTTGGACCTAGCAGGTAAAGCCCATGCTGCCTTTACATGAGTACGTCTCTTTATTTCGAAATGTTTGTTTGTTATATATTGGCTTAAGTTTTTTTTTTTTTTTTTTTGAACACCATATTGG
>21978-5-23452641-498
ATGTTGTTGCTGTTGTTGTTGTTGTTGTTGTTGTTGTTGTGAGAAGGAAAGAAAAGAAAAAAGAAAACAAAAATTAAAATAAAAGGCAAAATTTGCTTTTTTGGATGTGAGTGTGTTGGGTTGAGACAGCAGTGATGAAGATGGAAGCAGACTTATGCAGGAAATGGGTAATGACTTGTGGCACTAAGTAAATTGTGTAATGGGTCAAAGAAAACACATAAAAGCAACTTCCTTTTTTAATAACATTTTATCAACTAGACAACTTTTTTTATATTAATGGGTTAGTTTGGTTAGAGAAATCTTGAAGAAACCAAACCTTTCTGTTTTGTTTCTTGTGTTCCATTGTCGTCTGTAAATATTAAGTTTATCTTCATTCAACTGGGTCCATTGTATAGAGACCGATGAGAATGGAGGTTGAAATATATTTTTCAGACTTTTTAATATAATCCCTCAAGAAAAGTCAGATGGTGGAAGAGAAAAAAAAAGATTCGCCTTTTA
>8209-2-14139689-387
ATCACTACCTTCCTTTTGATTCCCTCTCTCTCTCTCGATCGTGCCCACCAGCTCACTCACCCTCCTAAATCCACACTTTAAACTAAAAAACCCTAAATCTCGAGCCTTGACACAAGAGAGAAAAAAGAAACACACAACACAAAGAAGTGGGTCCGCATTTGTAAGAATCACCATTCCTTAGTAGTGGCCATAGTCAAGTGTCACCACACACACACCAAAAATAAAGACGTTCCTTTTTTCTCTTCGTCTCCATTGGTACTTACTTACTAGTCAGACATTAACGTGCCTTTGTGAAAAACCAACCCATCTCTTTCCCTCTCTCTAGAAACCCAGAGAAGAAAACTCTTGCTTCCAAGCTTTTCCCACTCATAATTGCTTATTAGAAGG
>16441-4-13959254-395
TAGAGACGAACCACGTGAGGGCTCCCTAGATTTTGCTTGAGTCTTTGTCTTTTTCTCTTTTTGAAAATCCATTTTTACGCGTATGAAGCCTAAAATTGAATGATATGCATAAGGCATCTAGCTATCTATGTGAGAAAGGGGAAAACTACTTGACAGAACGTAGACACGGGGAGCTTGAGCAAAGCAATAATATATGTTCAAGGTGACATAGAATCCAGTGGATAAAACCTAACACAAAATGATACATTGATATGGGCCATATGGCCCAACGTGTATGAAATGTCCATTTTAAGAAAGAAAGAAAGAAAGAAAACAAGTAGTATATGCATTGACAAAAGGATCAAAGCTGGAAGAAAGAAACACATAAGGTGGATGAGTCAATTTTAAACAGAGAA
>18913-5-4767701-345
TTGAATGGTTATCATAATTCGGTCTTATATTATTGATTTTTATTATTCGTTAGGTTTTTTTCAGTTGTCTGATGGAAAATTCAGAAGCCACCACTTACAAATCAAAAGTATAAAAAAAGACTCAAAAGAAGACTCCAAAATCCAAATAGTTTTTCTCCATTTTTTTTTTCTTTTTCCAGAAATTATAGTTATAGAAATAAATAGTTGTGGCCGTTGGAGATTTGCATTGGCCACGAGTCATGGAAAAGTGAATGTTCTTTTTCCATGATTCTTCTAGTCGGTCATGCTTGGTGCATGTATGAACACATATTTAAAGTTCTATACAAGTTGTTAGAATTCTTTTAA
>14021-3-22670327-266
CATCACATTTCATGTCCTTCGGCTCCTACTACAACAACAAGTCACTGTCATCTCCATTACTTCCACTTCTGCTCCTTTCTTTATTAACTTGTTCAAAAACAATTCTAAGATAAATAACAATAAATGTTGGTCTCTCTTTATTATTTCCCGGCTAAAGAAGGAGGATGTCTCGTATTATCCGCCATCAATGCTCTTTTGTTTCCTGTTTCTTGCAATTTGAATCCCTGAGAATCCTAGCCCACTTATTTACTACTTTGCCTTAGCTG
>22839-5-26559334-269
GAAATTAGGGTTCCTTCGATTTGACGAAAACAGTAGAGTATATCAATGGCGGTGCCGAAGGTGGTTTAAACGGCGGTTAGGTTTTAGAAGAGGAACAGGGACAAGAGAAACCTCAATGGTATCTCTCCAAAACCCTGCGAGTTTTACCCCTTAGTCATTGGGCCAATATATGGGCCTTTAACATTGTGAATTGGCCCAAATCGTAATTCAGACATTAAAAATCCACATTTGTCTGAAACTTGTTTAAACTGCAAAAACTTTGACACATT
>15290-4-8709528-286
TGGTCCAAAACACAAAGAAGATATATTTTTCTATGATTAACATGTAATTGAGATTAAGGAGCTATAAGTAGGAAAGAGTCAACGACTCTTGTTTTGTTTTTTGGTTTCTGATTTTGTCTGATCGTCTCGTAGCTGTATGCCTAATTAATGCCTGTATGACCGGTAGGTTTTGTGGTTGCATCAAAAAACAGTGGAAATTCTCTAGTAAAAAGAGCAACTTTCAGTTTTTTTTTTTTTTAATCTCCATTTTGGAATCACCTTTGCGATGATTTTAAGTCTTTGTAGT
>9523-2-18822422-474
GCTGCGCCACCAAAAAGCTAATTAGTGTCTATGGAATAATCCTCTTTCCAGGATTCCAAAATCCTCCTATCGTCCGTCCTTTGATTAAACCGGTCACATACATATACGCATACTTATGTACTTGTGTACTTGTACAATCCGGATATTAAACATACAAACCGAACTAGAAATCAGATCAAAGTAATCGAAATGATTGTAAGTTCGACGGTAACTAGATGTAACCGATTCAAACTTATTTTGATTCGTTGGTACTTGTTTCGGGTTTGAACCACTAGCTATGCTACTTGTACATACGACCGACCAGAAAGAGGGACCGTAAGCACCAGAAAAGAAAGGCTACAAAACGAAAATGTGAATGTGGGCCTGAGCTGGACCCTACTCTCTTCAGTTCCACACATTGTTGAGGGCTAGGCCCAACTATTCGACCCCACCATTCCCTACCCACTCAAAAATCAAAATATTGGCGATAACGTG
>13869-3-22047224-267
CTGCTATATTACAATTACAAAACCACACCTTTTCTTTTTGTTGAAGTTATATTTGAACTCGTCATATGGCTGCTGACTGCTGAATTTTTCTATTTCCACCAGTTAATTCATATGTCCCATGTATCTGTAGTTGATCGTATAAAAAGACACACGCACGCGACTGAGGTGGCGTGTCAGCAGTATATGAAGAAGAAGGAATGTTGGGAAGGAGACTTGTCAGTTGTCACTTTGGGTTAATTGTTTTATTTTTTCAATCTTCTTGCTTGA
>17534-4-18119483-472
ACTCATGGGGCGTGTTAGGTTCGCTATTTAACTTCAGTAACCGACAAGAAAATCATAAAGAACACGATGTTTAGTCATAATGACTGTGTCTTTTTAGCCAATGGTCGGTTCCTTTTTAATATCTTTTTCCGACTAATGTTTGGCTGTATCATTTTTTTGAACTTATATTCCGACTACTTGTAATTAATAATATTAGTTGACATGTAATTAAATACACGATCATGACGTATTATAAATAGAGACCGACGAACTAAGCAAACTCCAGAAAACATAAATGGAACATCGAACAATCTTGACCACTTAAGCTACTATGTGGATGTGGTCCGTATGACACGGGCAATAACACTTGTGTGCATACATGCCAGTCCACGGATAAAAATATAAAATCAGTAACCGAGTCGTGTGAATTAATTATATTTTCCACATAACTGACGGAGCTAAAGATTTCTGACAAGAGCAATTTACCCTCTTG
>5919-1-29573018-292
AAAGAAAAAGCGAGATTTGCGCTGCGGCGGTGTAAAAATCAGTCGTAAAATACACGCGTTTGAGGAGCGCGTGTGAATTTTGACACTTGTCAGCTGTGTGTTAGACAGATGTTGCGGCCCATGGGCCATTGTCGTATCTTATTGCGGACCACAGGTTCGTAGAAGCAACGCATTGTATAATTTTTCTTCATGTTTCATAAGTCTAAAAGTAAACAAGCCTGTTAAGTCTCGCTGTCTTGTTTAACAGCTAGGCCGATGGATGCATTTTTCTCTAGAGGCTTCTAAATTAAAA
>4991-1-26276177-397
CAGAAGAAAAAAAGAGAGCTTTTTTGGTTAAGGAAAAAAAAAAGAGAGAATTTAGAACAGTGGTGAGTGTGGTCGGATAAGCAACGTGTCGGAGATGGACCTTTGGTTTCGCTTTTCTGGCGGTTACGCGCGTCCTGATGAAGTGCATTGACACGTGACGTTATAATAAGTGGTCGTGTGTCAAAAGAGTTTAACAGCGTTATAACCGGAGTCGCTGACGTGGATGGGCCGAATTCTAAGATAGAAAACGGTAGTAACGGGCCTGAGCCCAAGATTGATTTAAAAGTAATATCTGATGGATCATAGTTTCATACGTTTTCTTTCTTTTGGTCATTTTGTTTTCTTTCCTTTTTAAGAATCGACCATCTAAACATTTAGGTGGCTCAAACAATTCAGA
>22870-5-26644960-474
AAATTCTTAGCTTATGAACATGTCAATAAACAAAAAAATTATTTTACTGTCACTGTCCTTAGACGGGGACAAAGGAGGGTATTACCGTCGCGTTGTCGGACCGTAAAATAATTAACCAAATTTTGTTGTTGAACGAATAACATTTTTTACTGTGGGAATTTGTCGTGTAGCATTACGTTCGAAATCGCAATTTGTTTTCTTCTTTGTGGGTGTATATTTCTGGTTAACGAAACTATAACCCAATTTAATGCAATGTTCGTCTGTTTTTGTTGACTTTGACCCTTTTTTGGTAATATTCGTTCAGCTTTTGTTTTAACGTTTTCATTGCCTTGTAGGCATCTGAGAAGCTCAGATTCTGACACGTGTCTTTTGTTATCTGAATTTGCATCCGTTGGATAAACATGACGCTGACAGGTGGATTGAAAAGTAACCAGCTTGGATTTCTGTGTATATGTTACACCGCCACTTCCCTTA
>5138-1-26749001-332
TCTCTATATATTATTATTTAGTATTATCCACTGCCCAGTCTTCTCATGTGCTCACAAATTCTCTTCATTGGCACCATCTGTTACGTTTATCTCCATTGGATTTTTCCCGTTATAACATTGCTTTCCTTGATTTGATCAAATTGGGCCATGCATGTAAACGGCTTTGGCATAAACTAGAACGATCCACCCTACAACACGATGGGCAAAGCGTAGGGTAGGGACGTAGTAAACACGAACGCATAATCCGTTCATTGAACGAACAAACCTTTGAAGATGATTAATGAAACTAGAATGGAAAAAATGGACGTGGAATAGATAAGAGCTATGTACTA
>8654-2-15764098-255
TTTCAAAACTCTCATGTAAAACCAAAATTTAGATATGAGAATCGTGTACCGCTAAAATCCATCGTTAGTCTCCAATATACCTCAAAGCTGAAAAAATCACTGGCCCATTGAGTTTACGACCCAAACCAAGAGTCCCAGGTAAATAAATAACCAAGGTGGAATAAAGAATAAAAATCATTTTTGGTGACACCGACAAAGCACCAAATTTCCAACCACTACTTCCATGTACCCATCATAACAAAACACCAAAGAAGA
>18949-5-4919699-283
TGAACAATATATAGAAACCCATTCTAGGTTTAGTTAGTTCAGTTATTGGTTGGAAATACTGTTACATTTTTATTCGAGTACATTTGCTAACGACAAAAAAAACACAAAAACAAAAATCATCATGCTATATATATGACCAGTGGTTAGTGCCCTGAAGTTTAGGTCGAAAATTCAAATCTTTTCAGATCATGGAAATGGAAATTTATGTCCTCTAAATAAAACTACACTATAGCAAATTACTTAATCAATTAGGGTCTTACGCGCGTAACCAAAAAAGTCAAAG
>4883-1-25951673-277
TACCATTTTCTAACGAGACAAAAAAGTTAGAAAGTGTGCACGTTAGCAAAAGTCAGAATCTCACAAAAACCTTCTTGTCTTCGCATCTGGCTTTTACAGCTCCGTCTGACGTGGACCCTTTTTAGTCTCGTACCGACGTCTCTTCGTTTTCTCCAAGAGACTCTCTCTCTCTTCCTTATTTTTAGGATTGTTATTTTAACGAATTTTTAGTATACCTTTGTCGATAAATCAATTTAGCAGTCGTGTATAATGCAATTACGATACTTTTTTCTTTTGA
>12004-3-9338778-281
AATTTTGTTCTGTTATAACAACTAACATAACATTTCGTCCAACAAAAATCTCTTTTCATAGGTTAATGTGTTTATATATTCATGTGACAACTTTCACGGAGTAGACGTAAATGTCAAACCATGCACACGCATGATCCGTTGGATTTTGATCGTCCACTGGAGACAGATATTCGTCTGGACCACTAGATTTCTGAGATTTTAATATGTTTGCATAATTATAGGTAATAACATATGATTTCTTCAGAATTATTCTAGAAATTTTAAAGTAGTCTATACTTATA
>10408-3-2348722-487
TCCAGATTTTACGATGAAGAAAGAATTCTACGCGGAAAATGAACATCGTCAAGAAAACACACAAGGTTCAGAGAAATTATCGAGTGCGACAGGAATATAGATAAGACTTTAATTTACAGCCGTTCGATATGATCCAAGAGTAAGATCCAAAGGTTAAAAACTTGAGAAGACAGATCAAATGGACGTGAAGATTTGAAGTAGAGGATAATGTTTTATATACAAATTGTTATGTGTCGACGTGGAAGTAACACGTAACGTAGTTCTCTCTCGCGTGCATTGAATGTGACTTGGCGTAACAAGTCAGGTCCAGGCCTAGGTGCATGGGTTTGTCGTCTAGTTTCGACCACACCTGATAAAAGCCTTTAGGAGAGAGAATAAACAAAAATTGGAGCACGTGGTCTAGATAAGGTTTATTAATATTTCTACATTTGTTTTTCTCTTTTGGTTTTATGCGAATATTCGGTTTTTCTTTTTCAGACCAGATTTT
>742-1-2945999-342
ATTTTAATCCTGTGCGGCCGCATGTATCAACGATGAATAGCCCAGTTGATCAAGATCGGCCCATATGTTTTAATGGGCCTGTTAATATATTGTTCTAACCGGATCGAATGTGTTTTTTCTTATCATTCAAACCGGAATATTGTATGTTAGTTATTACAATTCGAACCAATTTCGAATCGGATTCGGACCATCGGGTCATTCATTCTCCTAGGTTTCCTAAACACTGTCGTTTTTGGACAAAAGAGACACTAGATCGGAAACACTTGGGGATTTTTTTGAGAGAAACATTCTCTCGGTTCCTCTACTACCACCTCTCAAATCTCAATTCGCCGATTAGTAACT
>7821-2-12430176-307
ACATATTTACGATATTGTTTACAAATTTCTCATTGAAACCTAAATTTCATATTTGTTTAAAGTGAATGGAAGAGACTATAGATGTCCTAGGGAGGGAACAAAAAGAACCCACCACCCATGTGCGAATCTCGTCTTCTTCTTTCTACTCGTTAAGTACCCAATGGACCTTCCTCGTTGATGTGACTCTCATATATAGCTTCTTTCCGATTTCACCCTTTTTTCTATCTATTCCCTCCTCTCTTTTTTCCATGTACACATTTAAACTACAAAAATTGATGGGAACATGAAAATGGATTATACAAAGAGC
>22088-5-23894817-378
CGACACCTGTCATTTCCCTTTCCGGTGATGATGATACTTGACCATTGACTTTTCCTCTCAAACACATTCGAACGACGCTACATGCAGTTTCGTTTGAAACAACGTCCCAAAGACCGTCACTTGCGAGAATAAGAAAATCGTCTCCGTTGGCCCGGTCCGTCACGGTTACCTCCGGTCTGCTGATTACATACGGCTTCAAGTAATTATCTCCTGAAAAAAAAAAAAAAAATCCGCGGCGAAACGAGAGTTAATAATCATCATTATTGAAAGTACGGAAAAACTTTGTACAAACATTAGGATAGGGACAAGAGTGTTTTCGTCAAGTGTAATCAATTAACTGACCAATGGCTCGTGACATTGCAAGTACTCCAAGGACAC
>3830-1-20848000-308
TAAAGAAACAGTGTCAGCATTCTGAAAGATTCATCTTTTGTGGAACAGAAACAAAAGTAAACCATAATCAAACTATTGAGTCAAGAGATCTTCTCTACCTGGATGAGATAGAGCCTTTCTCTCACCAGTAGAAGAGACAACACGAAGAGCAAAGGAAGCAACCGGTGGATTTTCTCTGGTAAGGTTTGATACCTCTGGATACAACTTAACATTTAATAGCATCTTGCTTTTCTCCACAGACAAGTGCCTTCAAATTAAAACCAAAATTGTCAAAATCTATCTGATTATCTTTACCAAACACATCAACT
>4859-1-25870187-537
ACATGAAGAGGAGTTATATATAGAAGTGAGAAAAAGGTGGTGGCTAAGGACAGAAACCGAACCGTACCGAACTAGACCGGTCCATGAAAGAGGCAACGAGTGGGTCCGTTGGGGTTTGTGCACTGTTCCCTAACCCACCGGACACTGTGCCCCTCCATACCCACGTGGACCCCATCTTTTGAAGGAATCTTTGCCCTAAATGTGATTATTTATCCTCTATCACATGCTTTTGCTTCTCTCTCTTCATGAAAACATTAACCAAACCCAAAATTGTTAAAGTCGGATCCACTCAATTACCATTTTCTGTAACCAATGAATACTATACCGAATTCGATTGGTTTAGTCTTTCATATAATGGATTTTGTCTAAAATCTTAAGTGTATCAGTCTTTGATATGGTTTTGTCTAAAATCCTAAGTGTATACCAACCCGTATTCGAAGTTAGCAAAAGATGTGACCAACCAAAATTGTCGGGAACTACTATACTAACCATCCAAAATCGACAAGTGGCCTGGTCCCCGCAACATATTGTAAATCA
>18210-5-1938207-380
ATCTGAAAATTTTAGATGCAATTTTTTGGATAAATCAAAAACTTTGCACACCATCTGTTTATTCAAATGACCTTAAATCCTATGTGGCTTTACACATTTAGCAAAAAATTCTTCCAATGGTTAAGAGTCCACTGATTCTTAGAAAAAAAAAGAGCATTTTTAAGAGAGTATTTTTTTTCTTCTTTTTGTTCATTTTGGACCAATGAGCATTCAAGACGTAGTGGTATCTTAGCTTAAATCCTATGTGGTTTTGCTTTTTCCTCTCTTAAAAATTAAAATCTGTTGCCGGTTCCTTTTTTTCCTCAGCACCACCACAAAATGGCGTCGTTTTGCCGATTTGATTTAAAGCATCTAAACCGGTTTAATCCAACTCCGTATTG
>2032-1-8060583-344
ATCAAAAAATATATTTGTATTACAAGCAATTACTGAAAAATTAAAATTACAATTTAGCCCAGTTACATAACTCCACGTAAGGTTTGAGCCCATCACATCACATGGTACATGACCAAAGCCCAGTTATGTTACCATGGAGTATTCTTCAGACAAGAGCCATCCAGACAGAAGTGGACCACACAATCACGAATCGTATGGAGATCATTACAATATATTGCTCACATCTTATTGCGCCACGTCTCTTATTTGGCGAGTGATCAACGTCCACAGATCTCTTGCTCCACTCTGATTGGTACACGTCATCATTTTATTGTGCTACTTGTTTATGTGGTACAGTAGAGACA
>19072-5-5419385-275
CTCGTTATGGTCAGGTGGCGAATTGATTTGGGTAAGGAGTTTAAACCCTTATGCATTGAGTTTAATTCTCGCCTAGAACAAAGTCATGGCACGTTTTGAAAGTCGGGATTGATAGCGTGTCATTTGATTCTTGTGTTGCAAATTGAACCTTGGTCCCTCAACTAAATATCCGATGGACAGATGGATAGAATAAGTTGTGACTGGAGCATGTTTTAGTCATGTATACCCAATCTGATGTTGACTTGTATTATCCAAAAATATAAAGAACTTTGTAA
>5693-1-28739865-358
GTTTAAAGCACTTTCAGCGAAAAGTACTCACTAGATGATAAGAACTCTTTGGCACGTAACAGACGCTTTCGAACCCTACGATTTCAAGAGGTGGCTTATGTACGGTCCACTCAACTTCTTCATCCGACGGTCTAAGATTGGTCATGTGGGTTGAACTACCAAAAGGGCCAAAAGCGTGAGCCACGTTACATTATAAAAGATTTTGTCTTTTTAATCCAACGGTTCACACCAGAATCTCCAATTCGGTTCTGTCTCCTCTCGTGTCGGTCCATCTCTCTGGCTCTTCACCTCTAGCCACGTGTTTCTAATTTTGACCTTTTAAAATTTTAAGAAAAAAACAAATTATTTCTTGTAGCTA
>4746-1-25473071-413
TATAAAAGTCGTCGTAGCTGTTTGATATAAGTCAGACATATTGAATTGGAACTTAGCACCTCCTATAGGGCCATTGGGCCAAAAACTGGGACAAGAACCGAGAAAACCAAAAAGACATAACGTGTAAGCTTTAAGGCCGAAACAAAGAACACACGAGTGTCAAATGTGTTTGAATAACGATTAACGACTGATTAAAGGAAATGTTTCAAAAGGATATCCACTAGAATCTTCTAGTTGACTAGCGACTTAAGTCCATCCACATGGCAGCCTTTTGGTCTCTCAACGGTCAAAAACCGACGATTTCTCCAATTTCCAGTAAAAATCTTATTAAACAAAAGGTCAAATCGAAAGATAAACGTAAGCGACTCGTCACAAATGTTTCAACGTTACCGACACGTAACCAAAACTCACCG
>2850-1-11874486-405
CTATAAAACAAAAATAACACACTACAAACTAGAAAGTAAAAACTCAGTCTCGAAAAGCACAAACATTGAGTAACCACCGTTGTACCTAGACCGCATTTCGTACTTGATGACGTCACAAATTAAGAAAACCACCAAAACATTTTTTTAATTATATTATCTCTCGAAATTTCCAAAGTTGACTTTTTAGATATTAAGAACTGACAAAAACAGCTGTTCTAAGTTGACCTGTTTTTTGATCTCCATATTACAACAACACAACCGCTTCTGTTGTCCTTCGGACAAAACTAAGAACATCAAATTTGATCCAAACTCTTTTTGTCATAAATCAATTTTTTATTCCGACAAAAAAAAAGAAAAGAAATCAGTTTTGACTTTCTTCGAAACCAATAACACACGATTGTAAAA
>2004-1-7975224-374
CCGACACTTTGGCCCATTTCGTGTAACACATGGTTTTAATATTTGCTTGAGTAGTAATTAAGAGTCACAAGTTATCTAACATAGTCGTCGCTTTCAAATACGTATATCATCGGTACATGGCGTGTACACATGATATATACTATATGCTCTTTGTTCCTTCCACAAGATCCAAAGTTGGTCCAAGCTTTCTCCAAGTGGAGTAATAGGTAATGATTGAGTTTCAAATTCTTTTGTCCTCCAGTTTCGAAATCTTCAATTTCTTTCGGCCCATTCAGCAAATCGTTCAAGAAGGATAAGATTTGCTTGCAATTTACGAATTGGACAAACAACGTACTTAAAGATAGATGGTCACACTGATTTATGTCAACATAAAA
>20429-5-16337582-310
CAAGACTCTTGTATGGTCCTTCTTTGTCCTCCCAACCAACCAAATTGCATGAAGTGTCCTCCATTTCAAAATTGAAAAAACTGGCATGTCAGGGCACATTTGGAAATATATACATGTGTATATATTGTGTCTCTATTTATGGAAGTGTAAAGCAATGACCCATAAGGTCTTCTCATTGTCCTATGGTCGGATCTATGTACTTATGTAGCTCCGGTTCTAGGGATGTGCTCTCATTCTATAGCTAAAGTCATCTTGGTGTGGTTTTGGGTGTGTTAATCATTTAGGTTCGGTTAGAACATTTCACGGAATA
>12886-3-18092148-459
CACACGTTTTAATATTCTCCGTGTTATGATAGGTTATAAGCAAAGCAGGTGACCTTACCGGGATCAAATATTTTCCGGCAGCTCCAAAAAAGCAAGAAGTAGAGAAAAATGGCATCAAATTGGATTAAACCCGTAAGGCAACAGTTTCTTTCCAAGAGATGTTTGGCTAGCAATTAGCTGTAGTGTACAATTATCTCGCTGTTCGTCTTTGTCTTGTCGTGAAACATGTGATTGTTGTCATTCTTCTCTCTTTATTATTTTTATTGTTTTTGTCAGAGTTAATAATTGTATAGTGTCCCTCTATATATTGTTGCCCCAAAATTTTTACAGGTGTTATCGCAGTCATCTTTGCTCCACGAAATTAGGGGCCCAATTCGTTGGACCAGGTCCAGAAGTATTTATGAATTGTTTTGTTTTGGTCTTCCAGACCACGAATGTGCTAGCAGAAGAGTGGTTCTC
>12662-3-16892298-308
GTGTATTTGTTAGGTTAAAAAAAAACAAATATGTGCTGTTTCGTTTATTAATAAGTTTCACAAATACACAAATAATTCAGAAGAGTAGAGAAGAGAGCCTCTCTTAGAGAGGAGGACCGACAGGTAAAAGGCAAAAGAGTCGGTACAATGCAACGTCACCCACCCATTAGTCATAGCATAGACTCATAGTTGGTAAATATATCCAATGACTTTATGTGATATTAAATATGTCATTTGACCAATTAATGACTATGAGTCAAACGCGTAATTAGAAAGGTTACACACAGTCACACACTAATAATGACTAA
>1794-1-7098435-362
TTTGTTTACCTTTAGAAATAGAAGGACCCTTGAGCCAGAGCTCACCGGGTTGGTTCACACCCATGACCCGACCCGTATCCGGATCCACAATCCTCGCTTCAATACCGGACGACAACAACCCAACCGCACCGTATTTCAGACTCTCCTCCACAGATTCCGTCGAAGCTCCTGAACCGTGCGACTCAGTCAACGCATATCCTTGAAAAATATTAACCGTTGGATATTTCTCTAGGAAGCTATCCATAACCTCCTTGCTCAACGGTGCTCCACCACACCTAACCTTTCTCAGGGAGGTCAAATCGTACTTGGCCTTGAGCTGATCTGCACCGTTAATCATAGCTACCAAAACCGGTGGAGCCAAA
>614-1-2348669-369
TTCGACTCCTCTCATACGGTACTAACCAGCAGAGTCGCGTGCAATTCACGCACTTAGTTGAGAGTGGTCCTTATAGCATCTTTCCCCATTTAAATAGAAACCCCTGAGTTAAAGACTCTTTTAGTCAACGCCTCTCTCGCGTTCTTACAACAAATCTATGCGAACCAAAAGTCATTTACTTGTTTTTGACGTCACACTTTTCATCTACTAGTATTTATTTTCTGTTTGACACCAATTTTTCTTCTCGCAGATTTAAATCAGACAAAACCCGAATAATATCTCTTACAGTTTCTTTTCTTTTATTCCTTTCTCTGGTAATTAATAACAATTGGTTAGAAAAATCATTTTCTCTTTGCACATAAGTCAACT
>21305-5-20700903-347
AGGTTATCGGATTTGGGGCAGACCCGGATACCCGAAGAATCCTGGTTTCTCTCGCAGTCCTGAAGCTCTTTCTGGATTCGACTGAAATCTATCATCTTTTCGAGATCTCCGATTAAAAATCTCCCAAACCCTAAAAGAAGAAACAGATTGAAACTTTATTATGTGTATTTGGTGAATCAATTCAGCTTCTTTTCTTGCATCTTAAGACTTAAGGGAGTTATCCAACAGTCACTTCTTCAATATTCAATTAAGGCAAAAATTAAAGTTGAACCGAAATCAACCAAAGTCTAGGCCCATTATAACGAAGCCCATTTTCAACCCTATCTATATATTTTGCTTTCTCAATA
>17224-4-17136227-309
TCAGTGTCCCCACAATCACAAGTACAGAACTTTATGAAAATGATCAAAAAAAATATAAAGGCAATGTCAATTTGCTGGTGAAAATATTGCTATAATTAACTTGATGGGTCGAGAAGCTGTCTTCTCTAGAAGACAAGACAAACCCTACTCGAACCAACCCCTTTGCAAAGCTGTTACACTACAGTCTTTTAAGCTTTAAATGTTACGTTTGGCTTAGAGCTAATTTTAGCGATATGTGATGTGCCTCACTCTTCACAACTCATTACCTGTCTATAAAATTGTCACTTTCTTATACCTACACCCAAAAAA
>15999-4-12163298-592
AGCGTCCTAACGTCCTTGACCCATTGGTATCCAAGTCCAAGTCATTGCCTATCTTGCAATTTTTTTGGTTGAGTCAAGTGTAGTAAACAAATTGGTACGTGAGAATAGACAAAAAGTAATGTTATAGTTGCAATTATATGAATGAACCATGTGACCCCCAGAACCAGAAGAACACATTATAGCATCTTCTAGGCAGAGATAATGCACATTTGGACGATGAGATAAGCCAAAACATTTTAGACTAAATGACACAAAGATAGCAAAAAAGGAAAATGGTCCATGGAAAAGTAGTCAATTGGTAGGGTAAAGCAGAGCAAGCTGCCCGGTTACAGCGCAGCGAAAGTAGCAATTAGCAACCAAAATGTTAAACTCTAATATCCTAAACGTAGTTGAGCGAAAACAAAGCATTTTTCAAAATGTGACTCGGAACGAGAGAAGGAACCATCAGTCAAAAGCTTAAATTTCCGGTTTAGTAAAACAATCGGTTTTGAATTACATTCATATAAAATTCGTCTAATTTCAGTAAAAGATTAGTGTAAGAGAATTCAGTAACTCACACACGACACAAGTACTCCAAAGGCTTTGGACCTGA
>4682-1-25225256-327
AATCTCCTAACGGCGTAATATTTCATGTGTTTACGAAACATAGTTTTGGACATATTCGTGTTTTTTTTTCAGTCAACGAGAGAATTATGATCCTATAATTCCAATTTGATCTTTCAAACTTGATAACAAAAAAGTAAAAAGGATCCAAAGATTCGAGTTTGGGAAGTGTCCAACGTGTAATAAAAGAAGACACGTGGCAAAAGAAGGAGAGAGACGTGCACCACTCGAAGGGAACAACAAAATCTGTCTTCAAACTTCCCAGCAAGAAATGGGTCCCTTTCTTTCTCATCTTTTTAACTGATTCCATCTTTCTTTTGTTTAGTAGAG
>19554-5-7525743-274
TTGGAACATCGAAGCACTTTGAGTACACATTCTACGTCGACTTCGAAGCGTCGATGGCGGAGGCGCGTGCACAAAACGCGTTAGCGGAGGTGCAAGAGTACACGTCATTCCTCAGGGTGCTGGGAAGTTACCCAATGGATATGACGCCATGGTCCACGTTACCTAGCGAAGACGTATGACACAATTAAAAAATTTATCTGAATTTTAAATAACATTATGGTAAAATTATCATAAGTAAAATACATGGAAACTAAAGTAGAATTTGTAGAACTCG
>8189-2-14061093-288
CATGCACATTTTCAAAATTTCTGCAGTAGATTTTTTGTTTTGAAACAAGAGTCTACATTCAGGACCAACCAACACCAAATTTTAAGAATTGTAAGCCAATCCTTCAGCTTATAATGCTGGACAAACTTGGCTAATCCCCATTCCCCATTGGACATTGTTCATCACCAACTTATACATGTGGCATGCGAGTGTTGTGAGAAAAGAACGTCATGGTTACAAACTTACAATTAATTCATCCAATTGAAACTGTAGATCTATTGGTACTTAAGTCTAAATCAAAAACTCTTG
>9044-2-17199415-292
GGACACTCATTTTTGTTTATATATACACTGATACACACACACGGACACAAGAAAAATACTAATGACTCTGTGTTGTATATGTAATAAATTAAAATACATTGGGTCACGAGTGGACATGCGTTGACACGTGGTTGAGCACTTTTCCCCCAAGTAGGAGCATGTTCCAAGGATCACCTGTTGACCTCCGGATACAGGCATTAATATCCTAATGTTCTTATCGTAATTTATAACATAAGTTTACACTATTGTATCGTATAATTACATGAATATGAATGTATGAGTATTAATCAAA
>2531-1-10304645-249
TGACAATAACAAAGCCTTTTCTGTATCTTCATCCATTCGTCTTTGGATCAGTTTGACGAGATACTCTAAAAAGGCCGAATCGAATGGTAATGTGATTGGTCCTTCCGTTGGGAGACCGAAATCTTCTTCAGATATTTTCAATAGCTCCTGGACAACAGAGTTGCTCAGATAACTTATTGGAAAAGCAAAGCGGATTTTATCCGCCGTGTAAACCACGAAACAACCCTTTTCTACAGTAGAAGAGCTGCT
>10816-3-4121995-302
TCAAAGATTCGTGTTCCATCATCATCATCACCATCCAAACAAAAAAAGAATGAACAGTTTTTAACCAAGAAACTTTTGTCTACTATTTACTTTTTTTGGGGGCATTTACATTTTACTGGTATTGGTTAGGTCTAAGAGGAAAGATTAACATGTAGACTAGCGGTCTTTGGAGATTTACATATAGGACAAGTGTTGAGTGAAGAGCCACACACAGAACATAGACACATGTGTCTGCACGGTAACAGTAACACACTTGCTTCTCCTTTCCCACAGCTTCTACACATACTCATCCCTACCCTACA
>15909-4-11746134-277
TAAACTTCAAGTGGTACAAAAAAAAGTCGCATCATTTTATGGATTCATTGACAAAGAAATATCATAGAACTACTATTCACGTGAAGGTCACGTGGATCATTCTCTTCAACTCGACGACTATTCCATAATACCAAAGAATAAAGTTTTTCCCTTGCAAACAAAACAACGTGTACAACCTCAAAAATTATGTTCCAAAATAAAATACGAAAAAAACTCAATAATTCAGCTAAATTCGAACCGTAGCATAGCATGTGATACTGATACTACGACAGTCACG
>5055-1-26512905-322
AGTAATGATAATAGAAAATTAACATTCCTCTATGTAATTAAAACTCGGCGATAAGATAGTAATAATCATACTATTTGATAAGTCCATAACCACCGGTCTAATCAGCGATAGCCCAGTTCATGTCGTTCTCAAATATCCAGTGACAAACTTCGATCCGACCCGGTTTTGACCCGAGAGCTAAGAAAGCTCCATGACTCGGACCCCATGATGACGTGTCCATGTGACAGATGGCAATCCCGTGGTTAATCTTCTTCTTACTATTCAACTCTAGAAGATCAGCTTCGTATACCCGAACCTTTGGTACGGAGTGGCAGTAATACAA
>17854-5-536507-276
TGTGTATCATCTTTTTCCACGTGACGTTAGCTAGTATGCAATATTTTTATCCTCAAGAAACAGTTACCTATAATAACCCAATTTGGCAAAACATTATTCAGATTCGCTGGTACGTTTTCAAGGACCGGTTTGAACCAAATTTTACTACCTATGTTATGACTAGGAGTCATAGCCTATGACCGAATCTAAGACTTCGATACGAATAAAATATTTATGATACGATCGAGTATACGACCATGAAGATAAAACGGATATAATTTCAACCGTTCGTTTTCT
>7537-2-11214116-486
TTCTGGCGGAAATTTACAGTGGTTTCATTGAGTGCTCAGACGACAGAAATACAGAGTAAGATAGAGATGGAGAGAGAAAGAGAGAGAGTCTTTAAAGAGAGGAGATTGTACAAATGTAGGGACCTGTTGTGTAAGAGAGAGAGATGAAGGGAAGAAGAATTATTTGGGGAGGATAAAGTTAAAAACCCCATCATCTTTTATCTCTCTGCCAGAGTTCTGAAGCTTTGCAGAAGAGAGAGATAGAGTGAGTGAGAGGGAGTGATTTTGTTTCTCTCTCTTGAAGGGTAAAACGGTCATAAAATGTAGAAGAAGAAGGAGAAGAAGAACATGTTAATGGCAGTGGTGAATAAAGGAGGTCGCTTTCGTTGCCCAATACTTACGAGTCTTTGTCTCTCTGTGGCTTGTTTCACAGATGACCCATATCAATAAATCCATCTTATGGGTACTTTTGTAATTATGTATTTTTATATGATTTTAGTGTAATTT
>1866-1-7398847-265
AATTTCCAAGATAAAGTTTCTCTCTAGCTTTTACCTTTGCAATTACAGTATAAGTTAGAGAGGTAGTCATATTTTCTGCTAGGGATACAATAGGTAATGAAGTCATGAAGAGAAAGCAGCCGACCATTGGGCAATGAATATGCACTTGTGACTTTGTAAGTTGTTGGTGAATAACTTCGTCTGAGTGAATAAAACTAGTTCTAAGAGACAATATGACATATTAAAACACTTTTATTACTCGAAGACAAAGATATCAAGAAAGAAT
>13663-3-21079757-285
ATGATTGGCTCTAAGCGGCTGGTGAATTTAGCATATAATTGACGCTAGAGACATTGTTTGAGTCTGAGTCAGCTTCCGACAATAAAGGTTTTGGCTTTGGTGTGTCGTGATGAGATTATAGATTCTCTTCGATTTTGGAACGAGCTTCGGCTATTAACCAATAGACATCAACTAAAGTGATACGTTATTACTGGATAAAGTATTTACTTTACACAGTTAACTAATAATTACAAATAAATTACTACAATTAGCCTTCTTAAGAATTGTTTACAAAAAAGCCCTCCA
>10137-3-1358278-316
TTTTAAAATCTTTTCAGCATTGACATACTATAGCAAATGATAATAATTGATGACAAGCAATAATGATAGCAAATTATTGAGCGATGTGAAGTCAGCAATCAGTTTCGGAATAAAACTTCGGACAATAAAATTACTCAAAAGTACATTAATAACTTTAATAAAGAAAAACCAAAAAAAACAAATGAATTAGTGTCTACTATGTTCTTAAAACACTTTGGATAATGCAAAGAGAAATCGAATGAGAAAAATAAAAAAGGAAAAAAGTGACAAAAATAGTCAATTATAAGAGTAACCCCACATCAGCACAACGCCATGT
>2533-1-10306956-314
CAAGAGGCTGCTGTTACAGTATATACATAATGAGAACTTATACATTACAAGAGAAGCCAAAAATTACCAAACTCTTGCATCTGTACAGATTTGTTTGTTAGCATAAGGGGTCCATCGGCTAAATCAAATGTTTGTCACAAAGATAATAGATGAAGTACTTATTACTCAGGGGACAACAAATCTTTTGGTGAAATCAAGGACAACAAATGTGGTTAGAAGTAATGATCAATTAGATACAAAAGAAAGGCATGTGCTGATGAAGCAAGGATGAAGAGCATGTAGGTCCATAAAATACAGCTACAATTTCTGGTAAA
>5064-1-26541320-536
CATTTCTCGGTTGAAGTAAAAACGCGTTATGCCGTGATGGGCAATGAACATGAAAAGAAGCTGACGATAGAATCATAGTTATCTTTTAGTTGTTAGAGAAACCACTTGTTCGAGAAGCAAAAACCGGACTTGTTCAATGCCCTGACATGTGTAATGACGTGGAAGGTTGCTTAAGGTCCACGTGTTGACCTTGGAGATATATGAAGTCTTCGAGAAGCTCACTAGGTTTTCTTGTGTAATGTGTTGTGTGAAGTTGACCTAAATCAATATTATGCCTTTGGGTGAATCTTGACCAATGTGGCTATGGTCAACGCGATTAGCAGACTTTCACTTCCCCTTACGTATGGAGTTATTTGGCCAGGGTCATGGACTAATGGTTTTACGATGTTAACTTTGTATACGGTTCTCAAATTGGTAAGATATATCATGTAAGATATCTTGTAGAAAATTTCGATATTTATTTTGTTGATATTTTTTAAATTTCGTAACATAGATATCTTTTAGATATTTTGTAGGCTTAGGATTTTCGGTCCACA
>10803-3-4086504-253
CACCCTGTTTTTTTGGCAAATATCAGAATTTTATTTAATTTTAAAAATATATTTTATGCGAACATTCAACATAAAATGGGCTACTGTGAAGAACTCGAACCTCCAACGTAAAGCCCAACAGGCATGTCTGTTAACCGCTAGACCATTTTCACTCATTACCTACAAATTAATAAAACATAAATATATACAAACAGTAAAGCGTTAGAAAAGGAAAAAAAAATGTTAATATCTTTTCTGTTGAATTATTACGACA
>17348-4-17492677-332
CCAGCACCATGCGCCGTGGCAACCGCCGTGAACAAGAACATAATGTTTCATGTTCTCTTTCTCAATTGATTGATATTTGTCTTTTTGCTTTCTTCTAATGTTGTGGTTGTTTTGTTGTTTTTCATTTATGGTGAGACAGTTTCTCATTGAACTGTCAGTGTCACTCTCCAATTATTTTGGACCATTAGATATTACCTCGTGCGTAAATTCTATTGTTGTCTTTTTTTTTTTCCACATATTTTGTGAACAGAACAATAAAAAAACTTATTCCCATGAAAATTATTGATATTGTCATAGATATTCTTGCTTAGGGATATTTATCAGCAATCTTT
>6838-2-7826232-288
GTATGGAAGTTTGCAGGAGTTGACTCAGAGACAGTTAACCGTTAAAAACGTTATTTATGGAGCCACTGAGATTCTTAACGGAGGTGAGTTGGTGGAGCAGCTTGGACTTTTGGGAAAGAAGATGGGATTAGGAGGTCCGGTCGCTTCAACGTCATTGTCTGGTGGTCACTGAGTGTTACTCACTGTTACTTTCTTTTTTCTTTTGGCTTTTGAGAGTTTTTTTTTATTAATCTATAAAATATAAATCCCCAGTGGTGAATTATTTAACAAACAGTTTACAGTCTCGTT
>7357-2-10271202-471
AAACTTATCAGTCTTCTTATCCTCTCTAAGTCTTTGTGATTTGTGCCCCATAGACCATTGACTCATTCCTTCCACCTTATCTGCCACATACTGTTTCGACTTGTCTCATTCCTGAAAAAAACGTTCGTTAGCTAATTTCATAGGTTAATTCCCAACAAAATTTATCAATTGGAGACAAAAGGGAAAATTCGCAGTGTAAAAGGTGTCCCAATGGTCAGCATCGGCTCCACCTATTACCTATAGGCAAGGTAGGCAAATGCCAAGGGTCCAATATTAATTTCAGAAAAACACTTAAAGAAGAAAAGTCCAAATTTTCTTAACTTTTTTTTTTACTAAGAGGTTTAATTTTTGTTTGGTTTTGCCATAGGTTATATCGAGACGGCACTGCCAATGGTACTATCAGACAATGCCTAGAAGTTCTACCTAATTTTTAATCTCTTATCTCACAACTTCCTTAAAATCTGCTCGTGA
>14123-3-23006969-344
TTCGTTTTCACATCTATGTCTATTATGTCTATTTACCAACTTCAAAGTTCAATTAAAAAAGGGTCAAAAGTACTAAATTGATTCCGATGAAACCTGTCAGGTCAAATCCTACTAAATAATAACCAATGGGTATTCCTGGAGAATTTGAAACTCTTGAGATTTGAGTTAACTTGATACCACGTGTCATCCATCAGGCGGTTTATCGGAGAAGAAGAGTCTTAAATCCGGCGAGTAAGAAACTCCGACTGTTTTTTGATTCAGAGCTAAGCAAAAAAAGCGTGATTGTGTTGTGGAGTAGAGGAAGAAGATGGTTGATGAGACAGAAAAACCTATTAGGTTACTCA
>5531-1-28220256-285
GTTTTAGTTGTAGTAGGTTGTTTAATTTATTGGTTGCGTAGTTGATGGATGGTTACGTCCCTTTCGAATTTTTATACGATAAATGATAAAAGGTACCATCGCACATGGTGGAACGGATAAGTTAAGAAACTAATGGATATTGCTGGTGAAAGAAGAAACCTGTCTATTATTAAAATCTTTTAACCAAATAGCTGTAATTGTCGATTAAAGTTGTACAACTAATTAATCTTGGAGCAGTGAGAGAAAGAGACTCGACGAGTCCACGTTGATATACTATTTTAATAC
>17561-4-18191680-293
ATATACACTTAGCAAATTACCGAAGTACCCTTGCTATCTCGTTGTCGTCAATAATCAAAATTACAGTATTAACCCAATTAAGAGCGTTTAGCGTCTACGTGTAAAGCGGTATCAGGAGAAAGGAGCAGCGATCACATGGGTGGCTTAAATCTATATCCTCCGGTTCCTCACCGGCCAATTATTCTCGCGCGTGTCTCCGCTCCTCTCTGATGCGCGTCACTCAAAAAGTTTGAGTCAAACTCCAGTAATATTTTTGATTTATTTTGTATTTTCAAGAATTTCTTAAAAATTGC
>11429-3-6558498-265
TTGGTTAACTAGTCGGAAAATATTTTAAGCTTAGGTTAAAGTAGTCCAACATCTAAGTATTGATGTTAGTCTACATAGTAGCATTTTGGTACCTTTTTCAGAGGATTGTTCCGATCAGCCCATCGGGCAAAGAAAATATCTATTCGAAGATGGTGATTGATGAGTCGAAATATTGAAAGTTGAAAATGTGATAGTTGCCAATAAAGACCAGAAATAAAAGTATAGGTTTTTGCTTAAGGAAAACGAAAAATAAATCAACGATCTA
>5557-1-28315670-362
AATGATGTGCGGAGGGTTCGTTGAGATCGGTTTGGTCTAGGAGAATCTGATTGGGACCCACCCACCATGAGTTCTAGGAACTTAAAAACAAATAAACCCAATCTGGACCATCGGATTTGGTCACAAAACAAAAAGAGAAATACGAGCCGACGAAGTGTTGTTGTCAATCTTAGCTGGTTCGATGCACATGTGGACAACGTTTTTCGGACAATCCCATGTACCACGTGTCTAGTTTTTTTCAATTTTGACAAACTTTTTTTCTTGGACCACTAATTAATCCCCACAAGTGTAACTTTGCATGCATGCAATGCAAAACTCGTTTTATTCTTTTTTCTAGAGAAGAAATTTAGAAGTAGTAATCA
>17003-4-16364502-250
GTCCAAAAATGAAATATAATATTAATGGAAAATAACAGAAAAAAAGAAGAAGAAAGGGTATAGTGTGAGCTGCAATTGCAGAACCTGTCGCTATGGCCCTCTCCTTAAGACAAATCAGACTGCAGGTCCCAAACCCTTGTTCTATTTCGTGATTCACATTATTGTATGCTTTTATCTCCACACTTCTCCGTTCTCATATATACATGCATATTTTATGTCTATTTTATATGACTATAGCCTGTACATGTTA
>2499-1-10146512-230
CAGGAAACAAAAAAGGACTACAACTCACGTAAAAATTACGATAGGATCTGGTGGAAGGTCAAATGTTTGAATTTGACTAGTAGATATATAGTCCAATGCAACATGGACCGTATGAATAATGGATAACACTTTAACGTCATACCAGATCAAAATAGAGAGGACAAAAGTATGAATGACACAAGACATAAACCATTTGTTAGATAAGTACAAAAGACAAACGCTCATTTCTT
>5176-1-26899765-345
GGCCTTGGTTGAATATTTGAAACGCGTAATGATGATGGTTAGAGTTAAATAAGACCACGAGAAATATTTCCGTCGGGTCCTTTAGTATTGGGTCTTAGCCCATTAAGAGTTTTACATTTAAATAACTTTGTCCCTTCTGATTTTCACGTTAGGCTTGGACCAACGGATCTTTAACTAACAATGGAACTACAAATCGGAGAATGTGGCGGTGGCGAATTCAATTTCAAGTCGAACGGCCGGCGGCGAAGTACGCCAAAGGTCCGACGAAGGCGGCGTTTATATAAGTCGCCGGTTCCGCGTGACTATAATCGTCTCTCTGATCTGGATACCCATCGTTTTGATTCG
>11432-3-6564478-248
GTTCACTTTTTTTTTTTTTTATGATTGGATTATTATAATTTAATAATTGGTTGGTTGATATGCCATGTGGCATTTCACTCGCTACCAATTTTTTCTGGGAAGATGCTTCGTTGTTGTCCTTTGGTTTATACAAAGAGCTAGCCAATATTATTTGGGGGCATTTCTTTACATACATGTGTAAAAAATGTTCGCCTAACGTCGCATGTAGGTGCATGCGTGTATATATATGTATGTATGTATAAGTTTGT
>5867-1-29386246-279
TGTTAATTTGAGTGTATAATTCAACCATAGAAATAGATAGCTTTAAAAGCATTACCACACAACTAACACTATTCTTTTATTATGACGTTATTATCATAATATATAACTCAATGAGTAAGGACTCGTGAGTAAGACATTTCTACTCAGCCACTAGATCATGCGTATGATGAATGGATCTCCATGGAAGGACGTGTGACAAGATATGCCACAACAACTCCCAAATCCATGCATTATCTCAGAAGACAAAAAGTGCATTAATACAACCTGTCCCAACTTAAT
>2869-1-11978279-378
AACCAGGTAAGTCCCATGGTTCCCACTTGCAAACATCGATCTCAGGGATGACTCTAACCTCTAAATCACGGCCGTTGATTTTTAACCTTAGGTAATGATTGATGAGTTCTTCATCCGTTGGTCTGAATCTGAAACCTAAAGGTAAAGCTTCCATAGACAACAAAGCTTGCTCCGTCGTCATCTCCGGTAAAGTTTTGTTTTTTATTTGGTTCATAAACAAAACCTGAAGAGACAGACCTTTGAGCTAAAGCTTGAGCTTGACCACTTGGTTACTGTGGTCTGCCAATTGTTCCATGTCCTGACTCGCACGTGACGTCAGTTGTCTTTCATTTCCCTATTTTACCCTCGTATTAATAATATAATTACGGAAATGCCATG
>22764-5-26299998-333
AACATTATGGGAAGCAGATGACTGGGCAACACGTGGTGGATTAGAGAAAATTGATTGGAGCAAAGCTCCATTTTATGCTTATTACAAAGATTTCGACATCGAAGGTTGTCCTGTTCCTGGACCAACCTTTTGTCCATCGAACCCTCATAATTGGTGGGAAGGTTATGCCTATCAGTCTCTTAACGCCGTTGAAGCTCGACGTTACCGGTGGGTTAGAGTAAACCATATGGTTTATGATTATTGTACTGACCGGTCTAGGTTTCCTGTCCCACCACCCGAGTGTCGTGCTTGAAAATAATTGCATACGTACGTTGCAATGATCATGTTTCGTCT
>2940-1-12426620-297
TTAATCTATTAATAATCTGACTTATTTTCTCCCCAATTTAGTTGACATATTCTTAACCAATTTTAAACCGGAGTATAATCAAGCTTTTAACCGCCGGTTCGAAAAAACAATCAATATTTTCAATCTGTCTCCTACCAATGGTCGTTAAGTCTTTTCTTCTTCCTCCTGCAACCTCTTCTTCCCTCTCTCAGTTTGATTTGACCGGAGTATATGGCGGAAGTACGATCACGATCACGGAGAACGGAGGTATCCAGATCTATATCTTCTCCTTTGCTTCTTCTGCTCGTATAGTTTGGT
>13396-3-19977168-264
AACGGCTCGTTAAGTTGACCGTTGCTCCGTCTGTGCCTGACGGAGTAGGTCGTTATAGGATTCAGTGTACGGCTCCACCTAACGGCGCCGTTTCTCCGCCTGGGTATTATATGGCCTTCGCTGTTAACCAGGGAGTTCCTAGCATTGCTCGATGGATACGAATAGTTTCTTGATTTAAAACCAGAGGAGATATTTAAAATGTTAATTTGTTAAATAGTTAAACACATCATGTAATATAAATATTTTCATGGAAAAACTTACTCC
>15951-4-11967995-272
AAATTAATATTATTGATATACAAACAATTAAAATTCAGTTTCATACATGACTAAACCACTTCAATTTTGTCCATAAGTTAATGACTCATGAGTCATGAGCATAGTTGTCATAATAATACGTAGCTTTTACGTCATAGAGACGACATGTCCATGGCCAATAGTTTTGTGTAAACTTTAAATATATTATATTATCCTTAACCATAATTCTTAATCTTTTGTCTATCGGTCACATGTTATCTTCATCTTGAAGAAATGTAGTTGTCTTTTTATAA
>19498-5-7256696-272
CACGATAAGTTAAAAGCACCACATTAATTATAACGTACGTGGTAGTTTTATGGGTAAGAGTTTTCTATTAAAGGGAAAGAAATAAAGTTTGTACGAGGCTACGAGCTACTTTGTTAGCTAGAATTTAATAAGCAATTAAGGAGGAGAGTCCGTAGGATCTTGGACTTGTCTATTGGGTCTCTCCGAAACTAGATTTGGTGCTAATCTTGAGTCCAACCTAAGTTCTTTAGTTTTAGATGTTTTTTCTTTTGCTAAGATTGTAAATAAATCAT
>22597-5-25733041-320
ACCATTTCACAAACGACTCAAACCGTTTTTAACCACAGTCTCCAGATACACAAACAGAGAGAACAGTGACACAGACTATAAGAGAGAAAAATTGGATTTTGATTACCTTAGAAAGGAATGATCTTTCGGTCAGATCCAGAGAAAACGATGAGACTTTTTTGTTTTTTTTTGAGCTGAATCAATGGAAAAGCAAAGGGATAAGAGAGATGAAAGTGACCAACGAACAATAATGTCTAAACGGAGAATTTTTTTTTACGAAATATTTCTAAAGAGGTGAGTGGCAACAAGAGTAACAAGGCTTTATAAAAAGATTTTATGAC
>2034-1-8075626-329
ACCGATGAAGAATGTGAAAACGTCGTCGTCGATGGTTAAACCACGTGGGATAAAGAAAGACTTTCTTTGCCTTTTTTGGTTACAAATTGCGTCATGCGTGACATGAGCACCGTCTAAAGGGGGTCCTTTATTTTTGGCATTTGACCAAAGATCTGTAATGACTTAATGATTCTCCACGGACAACACACAGACACAACAGCCCAAACTAACTGGAAAAAGTTATTTTTTGTCTTCTTCTGTGTCTGCTGACTCATGTACATGGTTGTCAAATTTTAGTTCACACACAACCACATCCAAAACACGAATCATCCACGGAGAAACCCAGTCTC
>10235-3-1728704-249
TTAAAAGCTATATTTAAGAAAATGTAATTTCGATATTTATAAGCTATATGCCAAAAAATTTGAATTTTAATAAAAGTATAAATATAGACGGAGAAGGCATGTGCATGACGACCCTACGGTCCGACTCTTTTGCTCAAAGTGCGTCGCATGTGAGAGACCTCTTTATCTGAATTTAGTTTCTTCTCGAACAGTTTTTTTTTTTTTTTTTTAAATCTTTAATTTGTAAGAAAATTAAATTCATAAAGAAGA
>8409-2-15006385-273
AAAAGGGAAAAACAGCACGAGAGACAAATTTTATTAACCTTCTGTTGAATTTGTGTTTGATGTATTTTTTCTGTCGTTTTCTAGTTTCCTAATTCATGGCTATTCTCCTTTTTGCCGTGAGCTTATTGGCCCTTATAAAGTTGGAAATGAAATGACCCGTTGGTCCATTTTATTTAATGAGTGTGCTGTATTTATTGTGCTTTTTGTTGGGACTGATTTTCAATTTTTCATTGAAATGCTGTTTTTTTGTTGCTTCTATTTGTCTCTATTTAT
>9253-2-17906204-306
TAACAATAGGCAAGATTGGCCCACTTTTTCTATTTCACGGTTCTGTTTTTTAACTCAATATTTGCATGTACGTGTGTATGCGTATGTGTACATTAAATTTATCCCACGTGCAACCCTTTTGTCTCTGTCCGTTTATTTTATTCCTCAGTTTTATTAACCAACCAAATCGTTTTTGTGTTACGCGTAACTTACGGTCTATAATTATTTTAGACCGAGAGTCTGAATATGTTTAACTAATTAGATCTTTCCTACTGTCGATTTTAATATGACATGGTCTTCTCTTTTAAGAATTTAAATTACCGAAAA
>16166-4-12843870-372
TGCGAGGCTGGTGTTGTGGTAAACGTGGATATCATCAATGATATTGGTCCAAATGTTCAACTGGGACTACACTGCAAATCGAAGGACAAAGATCTCGGACCACAATCTTTAGCCCCTCAACAACACTGGGGGTTTAGAAAAACACTTGATTTTTGGGGCGTGACTCTGTTTTTTTGTCATTTTGAATGGGAAAACCAATCCAAATGGTTTGATATTCTTGTTGCTGGGAGAGATAGAAATACATGTGCTGAACATCCGTGTGTTTGGAGTATAAGACCTAGTGGTCCATGTAGACTAACGGGTAAAGAAAAATGTTTCCCATGGAATGATCAGTATTGAAACGTTGTATTAAATTTTTCACATTGATGATAA
>3859-1-20956155-283
AACAAACAATATTTTTTTGAAAAAACAAAGAAGAAAAAGTTTGTCTTATAGGTGAATATAAAGTGTTTAAAATGCGTGTATCTATAAGTTTTGGTGTAAACAAGTTGCAACGATATATAGAGCCAAATATTGCAAGTTTATTATTGACCGATGTGTAAAAAAAATCTGCAGGCCATTGTCTTGTCCTCTTCTTATCTCCCTCTGTACATCTACGTACTTTCTTGTTCTTGTTCCTCTCTCACTTTTGTCTCTCTCTCTCTCTCTCAATATTTATTATTCTCCT
>5427-1-27860948-303
AAGATATGGAGACTTTAATAATTAATATTGTGGATATTTTTGTCAAAAACAGAGAAAAACTGAAGGCTCCGAACTTCACAAGCACTCCCACATTAATGGTCCAATGGGCCCAACCAATATGGGCTAAGACCAGCAAATAAAGAAAAATGAGAAACTGAAGGATGGATACTCGAGTCAAGAGTCAAGTGGAAGGAATCCAGGGCAACATCACATGTCACTCTCTAGTCTCTCCTCCATCTCTCGATTAATCCCAGCAAGATCCTACTTGTAAGTTGTATTTCTCTCGTTCCCTCTCACTCCTAG
>18562-5-3431306-341
GTTAATGTTAACAGATAGAGCCTTAGGGTGCAAAGCCTAATCAAGAGAAAGAAAAGTACTGTTAGACTAAAGCATTCAGAGTTCTAAGAAAAATGCTCAAGACTTTACTACATACATACCGATGGATATTTGTGCGTAGGAAAAACCGAGTGAGGAATGTTCTCAAGGAAGAAAGGATTCTCTTCCGGGTATTCATATCTTCCTACCTATATAATATACACATACACATAAGGTTTTCAAGTAAACCAATGAACAAACATATAGGCTCAATATCCAGAAACTTAAGAATATATATAAACCAATGAGATGAATATATTAATGAAATAAGACTTTCAGACATT
>19760-5-8570402-386
ATATGTACATGTAACGATGGAGAGTACTTTGCTTTTGATGAAATAATTGTAACATTCATAACTGTAGCCCATGTGTCTACCTATACATTTAATTTGTCTATCGGTCCATACACTAAGATACATACGCATAGGGTTGGAATGAAGTAGAGAGAGTACTTTGCTTTTTGAGGTAAATGTTCAAATAATTAATGGTCCGTTATCTATATATGGTACATATACATACAGTTACGTACGTAATAAAAACATGAAAAATATGGAATCTCGTGTAATGTACTCTTTTTCTATCTTTCGGTCCCTCTTATTGTGTGTCTCTTGTAATCAATGCGGAGGAGTACAATTGTTTTCTTGCAAAAGAAAAAAGAAATAAGAGTTTGGGATAATGATCG
>19776-5-8654917-332
CTCTCTCTATACTATTTTCTAAATTCAGAATCCATTTTGTTGTTATTGGATATAGTTACTCTATTATATTGCATCTGTTATACGTCATTGTCCCTTGGTCTGACACCACACCACCTTCCCCCACACTCATCGGTTAGAATCTAGGATAGCACCAAAATTTTGTGGACCGTTTCAATATAGTTTTGTTCAGACTAGACGGAAGTGCTTTTGTTTTTATTTAGCGGTTTTTGGCAAGAGACATTAAGAGTTTCGTTTGTTTGAGTCGAGTCCATATGACCATAAAAGAAGATCAAGCTCACGAATCAAATCCTTAAACCGATTATACTTTTTTG
>7852-2-12597000-400
TACAAACATACTCATTAATTGACCCTTATCTTTTATTTTTATGGTAAGAAAATTGACACTTATCTAATACTCACTAGGTGTGTATATATAATGTAGCATTTCTGGTCATTGAAAGTAACTTACAAGCAAAATGGACAAAAGATGGAGTCTCAAAGGTATGACTGCTCTTGTGACCGGTGGAGCCAGTGGAATCGGGTTCGTCTTTCTTCTCTGTTCTCTCTATGTCATCTATTTTACCCATTGGTCTGAATCTGTTTGAACATTAAGATTTGAAGTAGTTTATGTTTCTGGAATGTTTTAGTTATGCCATAGTAGAAGAGTTGGCTGGTTTTGGAGCTAGAATCCATGTATGTGACATCTCTGAAGCTAAGCTCAATCAAAGTTTAAGCGAATGGGAAAA
>8214-2-14165064-295
AGAGACGATTACTCTTGTGGTCAATCTGTGGAAAAGCAAATACAATTTGGGGTTAAAAGGAAACAATGTCAAAATAAAAGGGCGATCTGATGATATCTCCAATAAATAAGGGGAAAATGAAAAAGTAAACAAGTTGATTTTAAAATCCAGCGGACAAAATCTGATGTGAGTTTTTTTCTTTTAATCTCTCGTCCCCGAAAAAAAGTTGACGAAACTCTCTACCGGAGGCGCTAGTTTTCGCCGTCGGCGAGGCAATTTAACTTTCCGGAGGTGCGACGCTTCTACTCCGCTTATT
>8441-2-15101034-304
GGCTATATATGGTAAAGACGCTTTGGTTCAAAAGTAAAAAAAGAAACAAAGAGATATGATCACATTTGTATAATTGTGCGGTCAAAGGGTGGGCAAAGCCTGACTTTTGATTATTGACTTCCATTTTAATGCAATCCGATCGGTATTACGAGGCCTACCCGCATTGGGGTAATGTATGAAAGTTAAAGAAAAAGAAACTGCCTAGGCTATTTGAAAGTGACTGTGAAATAATGATTCTTTGGAGATGTCGAAAATGAAGAACAACAGTGTTAGGAACAAAAAAAGTTGAGCGCATGGATAATTG
>11691-3-7810234-306
AAAAACATTAAAGAGAGAAATGGATAATGTGAATTTTGTGAATGACTCTCGTGCAGTGCATGTGACTCCACCATTCATATCTTTGATTCCTCCCCAAACCGCGACAAGAATTAAATAAAACTAGTGGTCGGAGTACTCATGAGTACTTGTCGTTTAGACACGTCGGTCCATCACCACCAGAAGAGAGCAAAAAACTAGAACATCAGACAACGATCATCGTTTGGATGTTTTCGTTCCACTTCTAATATGTTGCCGACTTGCCATTTACAAGTCTTAACAAAGAAGATTTAATGGCAACCTGTTGTG
>11748-3-8073969-244
TTCTTACTGGGACGTTGAAGAGAGGCGGCGGAGGACGACGAGAAGAAGAGAAGGAAAGCATAAACGATGAGAGTTGGGAGGACGACGCCCATTAGCCAGGACCGGTGAGGAGTGTTTTTGTCTTTAGGTTTAGGAATTTTGGGTAAAGTGGTCCAAAGTCAAAGAGACATGTAAAAGAGAGTAATGAATAAAGAGAGAGAAAGAGTGTATGAATAATCAAACCCCCATCTTCAATCATTGTCAT
>16472-4-14077380-245
CACATAAGTGATTAAGTTATGCATTCATAACATTAATCCAGAAGCTTTATATGCAGACTCGAAAAGTCAACATAAATCCAGCATTACATGGCCCATTTGTCTCCATCATTTTGACCATCATAGCATTTCAGTTGACTTGGAGAGTGACCATTGGTCCATTCTGTTTCTTTTCAAATGAACAATTAAATGTTTGTTCATTTATCAAAAAAATATTTTTTATAAAATTACCTTATGTAATTATTCAT
>22816-5-26492268-267
GAAAAAATCGTTCTATAATTCCGTGACAGTGTACACTATATACACTACAAAATTAACGTCAAAGTGGATCTTTGGGAGATATAGACATGTAATAAATTAGAGGGCCATGCACATGATGTGGATGTGGACAAAACCTAACAGTCTCTCAATTATGAGATGTCACATGATGATGCGGACAAGTCAACGCTTCTACTTCCTTTTACTCTCTTTTTTTTTCTACCTTAGGGCCTCGTCACAAATGGGTCGGCTCTTCTCATTAAAGCCCAT
>18768-5-4161484-332
GCAGCTTGGTCGCTATTCACTCCATTGCTTAAAGAGATTGAAGAGAAGAAGAGAATCCCTGAGTACTATCCTTATGGTAGCCGTGGTCCTGTTGGTGCTCATTATCTAGCTGCTAAACACAAGGTGCAATGGGGTGACGTCAGTATTGACCAGTAAAACATTTTCTTGTTTGTATTCTCTTTTTTTTACATTGATAATAGATTTATCTAGGATTCAAGCTTTTTCTACGCCTCTTTTTACAGCTTTAATTTGTGCAATTTGGTTATGTACCATTTAATAAATAAATAAACCAAAGGGGTTTCTCTTATTCTCTACAAGGAAAATGTCTTCTT
>447-1-1740104-274
AATGGTTTTTCTTTAGTATCAATTTACGTATCAACTAGCAAGCAAAAAGATCCCAAAATGCAAAAGTAAAAACGATAACTTAGAGAACAGATAGCGTTAGGATTTTGACCTTAGGAAACAACATCGAAAACTCCAGTGTACCTTTCTTTTGTCTTTTAGATCTCTTGCTTTCTTTTCTTTTTGTCAGCTTAACTCTTTTGCCCTTTCATTAGATCTCTTATCCTTTTTATACCCTTTTCTTTTACATGTGAATTGTTTTATAAAACAAATATAA
>19678-5-8161307-326
ATTTAGCTATATGTGCAAATAACTCAAAGATAAGAGTAAAAGATGTAAATAAACTAAACTATAAGTTTGGAATCTCAGGAAGATCCAACGGCCAACAAGGCTTTAAACAAAAACCAACGGTTGCGAGAATGCACAAGCGGAGATGGCGAGAGAGAGACGACGTGGCCAATTTATAGTGGAGGAGAAGATATTTCAAAAGGGTCAAGGCTTGTGGTTGTGGATCAGGAATTATACACGTGGATGGTCTTCTCAGCAACAGTCGGACCCAAAACAAATAAAGTGGTGGCTCGAGAAGCGTTTACGTAGCCTATTATAAACCGATTAAC
>10481-3-2654070-329
ATTCAAACAAACATAGATAGAGAGGGAGAATTGATTACCAGAGGGGATGGCTGAGGGAGGAGACGAAGATGGAAATGAGGACGAGAGGAGAATTTAAGAGCAGCATCGCAGATCCAGGGGTTCATACACGTGGCCGTATCTTATTGGGAGAACGTTGACCAGTTGTTAAATATGCGGCGGAGGTTTTTTTGTCCACTAATTCTTTATTTATTTTAGTGGGCCGCCTTTCACCAAGCCCATTCTTCCTGACTTTTTGTTGTTTTTTAGATCATATCTTTTTTTTCCGGATTATGTGGATTTGAAATCCACAATGAGGAAATTTTACCAGC
>12039-3-9469192-282
GACGATCAACTAGGGATGTCAGACGGGCGAGCACGCGACCAAATGGGGGGTCCGTGATGGCCCGTGCTTCTTTTCCATAAGTGGTGGTCCGGTCCGCCAACGACCACATGCGACCAATCGAAGCCCATATTCGCCTCGCAATGTCCATTGGTCTAACGGTCTGGCCCGCAATCCTGTTCTGTTCTAGTTGTCTCTGAAACACACTGTGTTGTTCTCGTCTCTGAAACACAGTGTTGTTCTCGTCTCTGAAACCTTCGCTTATGGAGAACTTCTGTTCTATTG
>6373-2-1122958-423
ACGGCCGCTTGTTGCCATCGGCTCAACGGAACTCGAGCTCTTTCAATAATCATCGTTCCTTGGTAGATAATCTCTCTGGTTAAAAACCAAACGGCGATTCTAAGAATCAGATTAAAGTCGGTGTGGAAGACGACGACGACGATTTTAAATCACACGCGCTTATGTCCTCGCGTGGACTTTCTTTCTGTTCTCAAGATTTGACTGAAAGTTTTTGAGAGAGATTTCAATTGGGGCCTTTAGTTTATAACTCCATTGTGGCCCATCATTTAATGTTCAAAGAAAAACCGAAAATAAATGACTGAAATATAAGAACTTGGGCCATTGGGTAAAAAAAACTGAGAGATTCCCTAGTCAAATCCAATAAGAAGAGCTTTTGGCCCATAAATATTGTAACTGATATATAGTTATATGTAGTTAATAAAA
>18877-5-4620979-295
TAACGCTATCCATAACTACAGTTACAATTTTTAGGCCCAATTAGTGACTATATGAAGATTAAGTTGGACCTAAAGAGACAGTGCTTTTTAGTGGGCCTAAATATGATTCTGGTCCCTTGCATTAATAATTTTTCTTACACATCGTAGGCTCCGTATATACTCTTTTTCCCAACGGTCTCTCACGTATTATTTATTGTTTTTGTGATTTTGTCGAGGTCCCTCTCATATACAACAATACTCTTCTATATTACATTTTTCTAAATTTTAGTTCAGTTCAGTGCACCAAAACAAAAAC
>16570-4-14552098-323
AGATGCATGGAATAATTGAAATTAAAGATATACGGATAGAAAGCAAATTGGTGAAATAAAACCCTACCACGACCACTTGTTTATTACACATTGTACATAACTGTTGAATCAAATCAATTGATTTGGGAACCATTGTGAAGATGATCATGACCATTCATCTATCTCTATATTTTATTAGATTTTATTTTCAATATATGTTGATACTCTTTCGTAGGACCATGATGCATACTGCTGCATATATGATAATACTGTATATTTGAGCATAAAGACAGTTAATAATCCTAGTGTAAAATAGAAGACCAGACCAGAAACACCACTTTCTC
>4395-1-23821217-294
CGTTTAGGGACTACTGGAGAAGATAAAAAATGTTGTTAAAAATGTAAACACAGAAGCTAAGAATAAAAGTTTTACTTGTGGGAAGATCACACAGCATCATCCCAAACAACGTACCTACGTGTAATGCTTATAGTTTTACTCACTGGACACAGACTATGACACCGCATATTCTTCTTCATAAAATAACAAATTTTTATTGACGCATCAGTAAAAACTCAGATGATTGTAACAATTTCTCAATTTTGCGGCCACTCAACGAAGAAGAAGAAAAGGAAACACTCAATGATCAAAACT
>17098-4-16705990-277
GCACATTCTCAAGGCATAATTGAACCATAAAATTGATGTAAAAAAAAAAAAAAAACCGTAAAGCATACGGTAATCAAATGTAGTGACCGTTGGAGGGGGAATCGGAAAAAGGAATTGCGAGAAACGAGGACCATTATTTAAAAGGATGGAAAAAGACAGATGTTTATGGATCGTTCTAGCCGTTACCAGATACGATACACGTGGGATGATCTGTATGGATTAACGAAGAGATCTGACCTGTCTTTTGCCAAACTGATGTGGAAATTGTGACCTGGAT
>4901-1-25997539-261
GTATGATTGAGATGTAGATGGAACTGTCAATTTTCAATCCCGAGGGCTCAAGTGTTCTTAACGTATCGTTTTCAACTTCTACGCCTCGGGACAAAAACCCTTTTCTAGTTATGTCTTTGTAGTTGTACAACGGTACACCCAAACCATATCACGTGTCATCTCCCTTGGATTGTCACCGCACGAGTGGGCTCGAATCTCATGTTAACCACTACTTAATTCATATTCGTGTCATGTCTATGTTTTGCCTTTGTAACCATTTAA
>22830-5-26534254-331
GCTTTCCCACCGTTAAATGCCATTATTTTCGATCATATTCGGGTTTCAACAGTTCAACTTGTTAACAAATTTCCTTTTCAATTTCATCTTTTAACTTTAGATTCTTTTCCCCTAATATCCATTGGTTAAGATAAAAAGCACAAATTCCTTCCTATAATCCACAAGAAAGGTAGAAGAAAACTAGAAACCGAGAGATAAAATGGATTCATCAATGGGCCTATTTTAAAGCAAATTGTTAATGAGCTTTTTATGGGCAAATTTAACAAAGACCAACAGAAGATTGGATCGCAATTAATGGGCTTTTATGCATAAGATTAAGTGATTATGCATT
>605-1-2321559-407
TTTCTCATCAACCCACACAAAGCAAAAAAGTTTCTGTCTTATTATTTATTTTTTGTTGTGGGAAATCGAAAAACCCCTTAATGTGGGAAAAAAGCACGGAAGGAGACAAGGGCTTAAACCCCTGGTCTTATACGAGAGTAGTAACACAGAGGACGTGTCTGAAAAAAGAAGAAGAGCGAATAACCGGCTATAACCAGTAAACCCCACCCTGAAGACCTGTTCTTCTTCTCCCTTCTTGGGTCACCACCACTGTCTCACGTACTTCCCCCTGATTCGGCCACGTGTTGTCTCTGTCGGATCGTCCGGCTTTTTTTACAACACACAAACTTCGACAATAACGTTGAGTCACACATGCCATGTAATGTTTTTTTTTTCCTTTCAGTCCAAGCCATGTCATTCTCCTGTTT
>2498-1-10145836-306
ACTAAAGGAATTGTACAAAGTATTATTATAATGTTTGTTTGTAAATTTTTGATATCTTTTGGATTCTATATAGCATACGACTCGGTGGACTAAATTCTTGGGAGATAATTAATGATGACAAATCGAATACTAAAACGAAAAGTCAACCAAGTTGTGAAGTAGTGGTGGGCTTTATTAACCAACTGACAATACATCAACATAAGCTAATGTACGTCTCTGTTACCTAGCGGTGACACCATATATGACAATACCTCTCTTTTTCAATGACATCATTATGAACCTGTCGGTCGATTTTACATGATGTCA
>6044-1-30100132-293
CAGTGGGCAGTATAAAAATCAGCCCAAAACATAACTGCGAAATTCAAATTCTTACCCACTCGCACAATTAGCGCGTCGACGCCACCCTACAAAAAATGGCTGTTTTTGGTAAAATTAAAAAATTGGGCGCGTGAGGGAGTTTTCTGTGTTGAGGAGAAAACCAACGGTCGTTGACATTTTAACTAAATGTGTACGTTTTATTTGTGATTAGTTTGCCCAAAAAAAAAAAGGAACACGCAAAACACATTCCCATCAGCTCAAAACCAACAAAAGAGAAAAACTTATGAATAGAG
>12095-3-9717904-356
TAGTCATACAAAGTATTGGTGGATTGAGAACGTCTAAATGTGGGTCGCATTGGGACCCAAAAAGGTGATTAGGATAACGAGAGAGGCCATTGAGTTGATCAAGTTGGATCGACTTTGCAAAATACAAGGCAAGTGTCCATTTGGCTTAGCACGACTGACACGTGTATCCTACGAGGCATTCCCTAATTTAGGTGTCTTTTATTGGTCCATACTATTTTGGTAAAAATGTAATCCCAACTTCTTTTGTATTCCGGTTATGACTTATGTGTGTGGGAATCTTTGGATCAGTTTTAGATAAAAGTACATATTCTTGTTGGCTGTTTGCTTCTGCCGTTTAGAAAAAAAAAGAAAAAAAG
>7370-2-10310416-313
TTCAACTTTACGTGTGTATAAAAACAGGTAAATCAATAAACCAATGAGGTGTGATCATCTGAGAATGTTCTCCCGATTTAGCAATCTACTACACTAAATATCAACCGTTGGATCAAAAAACCAATACCCTTGAGAACACTAACATCCAACGGTTCTTTCTTATGTATAAATGTAGAAACAACTGTTGTGTGTAAACGGAATGAAAAAAAAACAGAAGCAGAGAGAGAAAAGAGAAGACAGAGTCAATTCAATTTCTGAAAAAAAGTTCAAATTTTTCTAATAAATTTTGATTTCCCATTAGTCAGAAACATCT
>13724-3-21304869-342
ATTGAATACTTTAAACCAAGATAACCTTCATATTCAAAGCTCGAATCAGACCAAACTGAGTTGACAATTCATAGCCGATGAAATTCATATAGCATGGTTTATACATTGATTCTTAATATTCTTTACCCAAATGGTCATAGTGGACTCGTCTTTGTACAAAGTATTGGAATAACGCAAAAGAGAATGTTCAAAAGAGATGAGGACAAAAAACCCAATTGATGTCCTTATCCACTTTCCAGTATTCAAAATTGAAGGATTGATGTTTTGGTCAAAATCATGTCTTGTTTGAATACAAGTTTGAATTTTTGGGGACAAATCCCATGTTTCTAACCAATCCCATAT
>12381-3-11269073-338
CACCGATCGATGATTCAGAACGAAGATCAGGAGATAATTGACGATAAATTTACGAGAAAATTAGCGATAGAGATAGAGATTTGCATTAGCGAGATTATTACCTTGTGAGATTCAGACAGAGATGAGCGAGTGAAATTTGTCTGAGGGACAATGATGATGATCTTAAGACCAAAGTTTCGTTTTATAACAAGTAGATTTCCGATTTTGCCCCTGACCGACCAGAGAGAGACTTAAAAAAAAGCGAACCTGCAGGTTCGGTGATGGTGGAGCCACTGTTCATTACATTTTACATCTGGCATTATTATTCTCACTTTCCAAGAAATGAGGGTTATAAAAAA
>1988-1-7904853-314
TTAATAAAAATACAAGCACCGCATTTTAGAAAAAATTATGCATTTACGTAAGCATCCACGTCTATATGATTCTCTAGGACACGGCATTCATTGTGTAATTTCAGAGCCAGAAAGAGTTATGAATATGACCGAAAGACAGAGTGGCCTGGTCCCTGGACAATGATATGCCAAATTGCATTGATTTTTTACGGTTTATTTCACTTTCATGTTTGGATATTACCCAATTTTATTTTTTTCCTCAACAAACTTTCCCGCCGTCTCTCTCCTTCTTTTTTTTTTGGCAATATTGGTTATCTTTTTGTTTTCATACCAAA
>16365-4-13677120-309
CTTGAGGTTACATTCATTCGCCAAGAACATTGAACCTGTCATATCTGCCGCGTCTGTGAACTGTGTTTGATGGTCCATAAAATATTGACACCCCCATGTTTTACCTTATAACGTTATCTCACCATGTTCTTCATTCACATGACAGGATCACATCTTTGTTCACCATAGTTCTTTCGATTTTAATTTAAAATTTTACTCCTATTGGTTTCGTGTGTGTCATTTGGGTCCTATATACATACATCAAAACCGTTTATCCCTTCTTTTTTTTAACCACTTGATTCTCTGGCTTACCGAGGAACTGGTGTTGTG
>19580-5-7695304-290
ATGTAATAATGAAAAACAACATTGGTAAGTCAACTCGTGATGATACATTTTTGGTTAATAGAATTTCACAAAAATTGAGTTTTGTTTTTTTGTCACTTTATAATCAGACAGTTCCATATAGTTCACTGGTCCGTCCAATGCAATCTTCTCTTCCAACATGTTTTCTTCCTTTTATCCGTGTAATATCAACACCACTTGGGACTGTTTTTTTTTTCTTTTTCCTTTTTACTTTTGAAATTCATGATGAAAACTAACTAGCAAGTTGATGTGCATATGTATGAAAATACATT
>2530-1-10303469-554
TGTCTGCATTCAACTAGTGGACTATAGATAACTTGTGGTTAGAAGACATGATCATGTGGGTATAAATTTCCTATATGGACATTTATATGACAAGATTTAGGTACTGAGACATTATTGAAGAATGCAAGAGGCTGTTGATACTTGGTTAGTAGTCCTGGACATCTAAATCAAATGTGAGTCACAAAAATAATAGATCAAATATATATTCAGGGGACATCAAATCTTTTTTGTGAAGTCAAGGACCAAAAAAAGTGGTTAGAATTAATGGTCACTGATATAGATGGATACAATTTGCATCAGACAAGGAAAGACATGAGCTGGTGAAGCCAAGATGAAGAGCATGTAGGTCCTTAGATTTTCTGGCCAGAAGAAAAATCATCGATTTAACCATACTTCTGTTTTATAGGGAAAATTTATGAAATGCGGTGAATGAAATTTTTTGGTTTCAGAGAAAAACAGTTGGAAGAAACCGTCACATTAACTGATGTTGAAGTTATCTCTATAGTCCACTAGTTAATATTTTGTTGATCAAATAATTTTGGTGCGTACGTAAC
>3789-1-20651397-302
GGGTTTACATCTAATCACACACGCATCTTTAGAGCGTGACACTCACCGCCCTGTAAAAGCCAAAGGCGAATTTTGTTCAAATCTGAGAAATCAGATGTCATTGGCGCGTGGGACAAAACCTTTTTACTGTCTTAGCGCAAAATCTTATTTTGGATCTTCTCGCCGGACATATGGCATGGTGTTTATTATCCACTGAAACCGTACTAACGTGTACTCGACAAAAACAATACACATGTCATAACATGATTCGTTAGTCCCCATAACGAGTTCACTCTTTTATCAAACACAACAGGCTTAGGCTT
>20999-5-19182457-450
TATTATTTTTCCAAAACATGTTTCTATTGAAGTTACAAATTAAGTTTCCACTCTATTTGGATGGAGCGTACTAGTCGTAGACACGGAGAGCTTCCAAGTCCATCGGATCAACTTATCAAACTTATCGACCTTTTGGTCCACAACAAGATATCTTTTGTCCATCTTCATCATGGCTCTCGCAAGAGGATGGGTTACATATATGGTTTGCTTTATTGCTTAATAGGGATTAATTTCTCTAATACTTTTGATTAGCTTTTCGCAAACATTTTTCAGCATAAGGACGCATCTGACGTACAAATTAAAAATCCAAATGAACTAAAATACTTTTAAACAGAAAGGACAAGGAATCTAAGCCATCAAGGCCCATCTCCACGTAGCTCCAGCAACGACAAGATGCTTTATTATCCCATTCTCGTGGATACTTGTGTGAGATACACGCTTCAGATAAAT
>16165-4-12842882-418
TTCAAAATGAGTGGCTCTTTGGCATTTCACATCATAATGAGTGTCACATTCATGGTTTTTTTCTTTGGTGGTCTATGCGAGGCTCGTGGGGTAAACGTGGATCTCATCAATGATATTGGTCCAAATGTTCAATTAGGACTACACTGCAAATCGAAGAACAAAGATCTCGGATCACAATCTTTAGTCTCTGATCAACACTGGGGGTTTAGAGCATCTCTTGGTTTTTGGACCGTGACTCTTTTTTTTTGTCATTTTGAATGGGAAAACCAATCCAAATGGTTTGATATTTTTGTTGAAGACAGAGATTTAACATGTGGTGATCATTGTGTTTGGAGTATAAGACCTAGTGGTCCATGTAGACTAACGGGTCGAGAAAAATGTTTCCCATGGAATAATAAGTATTGAAACGTTGTATTAA
>16816-4-15520125-367
ACATTCACCATCAATAAAATCAAAATATAAAATCTCTCTTTAGGTCAGTCTGAAAGGTCTCTGCACTATAACAGTTCTCTACACTAACCAACATTTGCATAAACCAATGTTAGATCGCTTGGGGAATTTGCTTGACGCTGATTTCTTCCAAGTCTATCCTGGAATATTTTTTAACTGGTACAAGTGAAAACCCCTGAGTCTTGGACTGTTGGTTAACGCTTAGCGGCTAGCGGGTAACAAGCTAGTGAGTGAAGGCACTCCTTGGCTTCTCATCTGCTCTTGTGCGCTCTTCATTTCCTCGGGATCTGTTTATCACACATACCAACAATTCTCATCAAACCATTTACATCTAATTTGCTAGGTTTCA
>16402-4-13838704-359
GAATGTACATGTGAATGGGCTGGTGCAGTAAATGCATTATTACGTGTTAATGTACATGTGAATGGGCTGGTAGCAGTAAACGCATAATCTCAAAACCACCGGTCACCGATGCGTGTGCAAGTCTCAGTCAGAACGTGATTGGACCAAGTCTCGGTGTATAAAGACACACAGTCCATCACCGCTAAATAATGACCACACGGATGGGCCCATCAATATATCAAATTTGTGGGTCTTTTAATCTTGTTTCACAAGTGAATTATTCAAATGGGCCTTTATTTATACACCATAAATGGCCCATTAGTCCAACAACATACAATAATGCAAGTGGTCGGGGTCAACGCACTAGAAATTCCACAAGA
>15101-4-7795252-267
ACTTGTCAATTATATATATAAAGAATAATATTATAAAGAGATAGGGAGAGATCAAAATCAAACTTGAACCTCTCGTTCGTTGTACATTGGGATTTGAACAAGGACCATCGGATAATTTTGATGACCAAGCTCCATATCCTCCTGCATTGCCTCCCATTTGTAGACTTTCTCTGGTTTTCGGTTAAACAACTTGACATAGAGTACTACAAGGTTCATGTAAACACTCTCAACGAAAACTAAGAGCGAGATGATCAAACACATAACCAC
>9891-3-336073-483
CAAATGAATCATACGGATTTAAATTAGAAAAAAAGAAATTCAAAATAAGAGAGAGGGTGATTGACCATCGGGAGGAAGAGAGGGACATTGGCAACAAAGTGGTAAATAGAAGTAGAATTAAGAAGACAACAACAATAAAAGAAAAGAAAAAAAAGAGAGAGAGAAGAAGAGATGAAACAGAGTTTTGTGCCCCACGCGAGCCGCCTCGCCTCCCCCTATACCCTGAACCTTTTTTTCTCTTTCTCGCTTAAACAGACCTAAACCCAATTAATCATCCCTTAGCTTATTTATTAGGGATCATATTGATACGGAATTTGCAGTCCCCACTGATAACTGAAAGGCTTTTATGTAGTACTAGTCGTATTTACGTGAACACATTATTCTTTGAGTATTATCTTCCATACAAGAGGAGTATATTAATAGACTTTTACCTTAGCACTCCGAATGATCCTCGACTATTGTTTATTAATACACAAAACACTC
>13950-3-22371196-341
ATGTGCCGTGCGTGTTTGTACATATATGAGTAGTTTCTGTATAGTTGAAAAACTGAATAAATTAATGAAGGAGCAATGCATGAAAGAGACATAAGAAGATAAATGATAGGGAAAAAATATGTATATATAAACCTAAAAAGAGGGCCATAGGAATTTATAGAACCAAAGTGCAATGCACTTCGGATCGTCGGTCGACTCATCTCCTTCATTGTCTCCATCCATTTTCCCATTCCCCACTACATTTTTATAGTTATCTCTTCAATGTTTAAAATAATATGTCAAAACAACTCTTTATCAAAACTAAATTTTCGTTACTTCTGGTAGTAAGGATATTTCTAAAC
>13750-3-21415079-292
TAGTGATGATGATAAAGACCGGAACATACGAAGGGCCCAGGAGACAAGGACGAAACAAAGTGGGCCCATAAAAGAAGTACCCAAAAAAAAGGACTTGTGATAAAGTTGGGCCCATCGTCGATGATCCCCTGTGAATACCCGAAGGCCAAAAATGATGGGGGGGACCCACTGACCAAGTTGCACGGCGAGTGATGTGTTCTGTTTGGGTCTAAATGGGCCGCGAAAACGATGGGCCCAACTTATTCATTGCTTTGCCAGAGTCCTTTGTGTTGTTTGTAGATTGTAGTACTAA
>11205-3-5646244-382
AAACGACAAGCACATCATCTTCCGCATCCTTGTCACGCGGACTTAGCTTTCCCACACACTTATACAATTTCTCTCTTACAAACAGCATTGTTTACAATTTTATTTCTTTTCGCAGATTCAATACACATTGGTCACATCAAATTTCTGCAGCTGGCATTGATATTTTTATTGTTATTTTGGGATCTGTGAACTATTAATAGATTTGGATATAAGCAAATCCTGTACCTACCATCTATTCATATATCAGCTAAATACACGATGTGATTCCAATGGAGTATAGATCAAGCAACCGACTCTTTGGACCACTAGACTTGTGTGAGCTATCTCGAGCGGTAGACTCGGACCGGCCCAATGCTAGTCAAACATACATAACCGATTCAAA
>4809-1-25699612-421
CCATTATTATAAAAAAAAAACTATTGAACTAACCCATCGGCAAAACAAAATCGTGGCATGGTGATGGCCTTTGATGGTGACTGAGAGAAGCAAATGAAAGTAGGCGAAGAGAAGGTCCAGTTGCCACTTGCCCCTTCCGATCCCCACAATATTCAACTTGACCCTTTCATAGTCCTAAAATGTACACGTTTTTTTTTTTTTTTGGTTTGTTTCACAATAAATTTTTCTTTATAGAAATTGTTTTATTTCTTCCAATCCATTTTGGGTAGTTACACCCCCACTAGAAAAACACATCATGTACATGAGGACATCCCTATTGGTTATAGACCTATCGTTAATAAAGGCTGTCGACCAAAAATAAAAGATTATTTCAATTTTTATAGAAATTTTCAGAATTTACATGAAACTCACACAACGGGCC
>17956-5-834554-324
CGGGTTATTTTTGTATGCCGTCGAATTGGACCTCATCATTAAATGGGCCCATTTACGACGAGGATAAACGACGACGTTTATTTATTTATTATTGCAGCCAATGAATGACGGTCTTTAAAACTTCTTCCAGTTTTTAACCGGGACTGGTGCAATTGACGAAACGATTCTCGGCCCATTGGATTTGACTTTAAGGGTTTGAGTCAAACTTATTTTGCCTTGACTTTGTACTACCATGCTTTTTGTTGAACTGTTGTTGACGATTTTTATTTTTTTTTGTTACTTTAGATTATGTTATACTTTTTGGAACTTTCTCTCTACCGCTAA
>5529-1-28218606-328
GTCTTTTTTGAAGAAAACAAAAGAAAATATCGAAAGTGTGTGAGTCGGAAAAAAGGATCTACAGTGAAAGGGAAAAATAAATCAGAAATCGGGAATAGTGATGGGAACTCGATAGAATTGTCTTTTTATGATATCCAACGAGAAGAGAGAGGCAAGAACCAAGAGGAAGAAGAAGATGGGCTCTTCTGACTTTCTGATCACGTGATCTTATCCCTTTACCAACAAAACAAAACCATTCGCTGTTTACGAGACACACCGCGTCGGTTGTGTTCATCTAAAACGACGCTCATTTTGTTGTTGGTTTTTCTAAACAGTAAGTATTGGGCCT
>7922-2-12831109-284
AGAGAACGAGTGATAAATGAGAAAATGGCAAATTCATTTAATGAGGAAGGGACCCTCCCAACTTGAGAGAACTAGTCGACGAGTTTGGTGGATCCCCAAATGGGCCTCCCACTTTTCTCCTCCCTTAAATAAACGGAAGAAGTAACCGCGAGTCTCATTTCCTATGTACAAAGGTTAAACGGAAATAAACATAAATGTAAGAATATTTTGAACAGAATGAAGTTTTGGATGTGTAAAATGTAAACAACAATTTTTAAACCAAAAAGATGAGCGAGTTAAGTACT
>5104-1-26660794-271
TTTTTTATCCATTCACTAGTCAAGTAGTCATGGATCATGGGTCCATGTGAGGCTCTGGCTTCCAATTGGTAATGTTATATTATTAAAATTATATGAAGCCAAATCTAGGAGGTATGTTGAGCACACACTGGACAAAAAAAGGGGAATGTCCAATGAGGTATGTCTTACCTTAAGATTTAGCTCCCACATCACATGACCATTTCTAATTGGCTAATTCCCATTATTCATCATCATGTGCAAGGTCCAATCATCCATCCCCCATTCTATCTTC
>2925-1-12262320-357
TGAGTTCTCGGCGACTTTCTTGTGTAAAGGTTATATGAGGGAGCAAAATGGGAGACTTAGACATTTTACTATTCCTAGTCATCGGGCTCGTGCTGGACGACCTTTTTGTCCGGTGGAAGTTGATCGCCGCCGTTAATTTTGTGGTGGGAGATTTATTTAGTTCACCGTCGTTGGTCGGTCAACGGACTCAGGGCTGGTAAATTGTTTTACCTAGTGGACATTGAAGGACTTGCTTAGCTGGCATTTTGTATTTGTTTTGTTTTGTTTTTGCTTGATTTAAATACGTTTTTCAAGATTTTAGTGCATTTACTGAAATCGATACATACTAGTATTCGCATGATTATTTGTGATTTCATT
>8435-2-15081854-272
AACAGTACACATACAACTGTTTTATTTATCGAGTCGAAGACTTTTCTGTTTATTTATTTATGTATTATGAATTAATTTTATGAGTATTGTTCAACTACAGCTACAACTTGTGGTCCAATCTGGACCTACCTTTTGTACTTTTAAACTCATCAGATTTTGGAGAGCTGCTCGCAATAGATGACTACTTTTCTATTTTTCTATCACTAGCTAATTCCTTCAGATTATATATTACCATTAATAAACAATGGTCATTCTTTTACTTGTTTAAAAGA
>12121-3-9827490-333
GACTCAGAGAACTAGAAAAAAAAAGATTGGATAAAATTTCTTCCAAGAGTGATTTTCATTCTCACATGTTACAACAAAGCATGAACCTTATCCTTTAAAAAATATCTTCTTCCTTTTGTTCAAACTTTTATCTTCTTTGTCATAGAAAGTTTGGACCACTGATTTTAGTCCGTTGGATTATCAATTATTGACCTCAATAATATCAAAATTTACTTCAATGAGAATAAGATTACAATTTTTTATTTTTTTTTGAACACCAACAAATCTGCTTCTTCTCTGGCTATAAATAAAGCATAAACTGTTCCAAAAACAGAACCAAAAAATATCTAAAAT
>3907-1-21232091-332
GTGAGAAAAGTTGGGATGTCCAGCCAAAGAGAAGCATGTAGACGATTTTTTTATAAACGAGATGTGGACGTTTCAGTATGTTATCTCTCTATTGCTTCATTGATTCACAATACACGTATGCTACATAGTTATTTTGATACATGACAATACCGTTGGTCCATAACTTATTATAGTAACGACAAGAGGTTCTTTTGAACGGAGCGATGAACAAAGATACAAAAATGGCAAAAATCGCGAAAGTATCCATGCCTTTTTTGGTGCTTTTCCATGCATTTATAGTCCAACCGGAACAGAATGGGTATTACTTGCCAAAAAAACTTGTTTGAAGTACA
>2484-1-10055548-376
AATCGAATCACCGAAACTGATAATCGACTCGAGATTCCGGCACTGCGTTTGTGAGCTCACGATTGTGACAAAAAGGGTAGATAAAAAGAAGCTCACTAGAGAATCTAGTGACGCCATACGAGAAGTCCGCGGTGAAATTTTTATCTTTCGGCTTTTAGAATGTTATATTATTTTACAAAACATCTTGTTTCGTTTTTTCGTAAACAACAAAAGAAAGGACTGGTGAGTATATGTCTCAATGATTTTGTTGTTGCCTTATAAATAATGGTGGGCCAAGACTACAAAACTTTTTATGGACTAGAAAATTTTGTATTTGTATCGTTTTAAGATGGGTAGGTGGACTTCTAAGTTCTAACCAACCTCTAGAAAATATCTA
>17864-5-566393-245
ATTAATTACTATACAAAATATTTAAATATGTTGATAAAAACAAAATGTGGTTAACAAAAAATTATTGATATCTTTGATCCATGGAATAATAACCGTTGCACAATAGTATTTTTTGAGCTGCCTTTTTTGGCAGTAATATAATATAAGGAAATAAATAGTCAATATCGTTAGACGTTATAGTCTCACATGGTCACATCACTTCCCCATACAAATGAGCCAATGAGCCGGATGTCATGTGCCAGTCG
>938-1-3776569-250
ATGAGTTTCTAGTACCTAATTAGGAATTTTGAGGATATACGATACATTAATGAGTTACATTATCCCGAAAACAAAATCTTGAAAACGAACAAAGATAATTTGGACATTACTCGTTATGTATACGTATGGAATTGGATAGAGCCGTTGAACCATCAAGTGGGTCTTCAAGTCAACGAACTGAATTTGATTTTACACTCATGTACATCGGCCACAATTTTATTCACACACTACTAACACCTCTGGTGTCCAC
>21992-5-23507110-321
GTGCCCCAGTTAGCTCCGATTGAACTTGCCCTCTGACAAAGAAGAGCCACCGCCAGTAATAGCAACACCGAACCCCAACCCATCTCAGGCTCGCCGATCTGACTCTTCGTTCACCAAAAAAGCTATACAATTATTAAACACTGAGCTTTGAGCTGCGAGCTTAGCTGGTACTATTTCCTCCAGACCAGTGGGTTTTAAAGCGGCCACGCACGAGCGAGTGCCGCTGCTTTTTGGCAACCCCATAACGACAAAAAATGACACGTAAGCTACGCGTCAAACGATGTCTTTAAAGTCTAAACTGTTTTAGTTCGGTCTTCTCAA
>18174-5-1792543-313
AGAGAGACTAGAGAAGGAGAAAGAGAGAGAGAAATGAATGTTGATATTTTGATGAGTGAGAAATGGATAATGATAGTTTTGGTTTTTGCCCTAATTAACTCCCCAACGGTCCGTTATATAACCAACTTCTTCTGATGAGAAGGAGATGGGTTCACGTGATCCCCACGTGGCTCTGCCGCCGTCTTCGACTCTCTTCTCACCGCCACGTGTGCTTTCTCGTAGATGCTATGGATAAACTTTGCTTTTACTACTTTTGTACTCTTTCTTCTCTTCTTCTATTTTGTCATTTGGATAAGTTCTTTTACCTTCTTCT
>13395-3-19975846-441
GCACACGGCGGTGACCCGGTTCAACACGGTCATCCTTCTAGACCGAACTAACATCGGACCGTCGAGAAAGGCTCTTGACCGTCACCGGTGCCGGAGAGACCCAAAAGACGCCGCTTTGAAACGCGATTGTTACGCTCACTCGGTTCTGTTCGACCTTGGTACAAATCAGATCAGACCACTGATGATACAAACCGACACGTGGTGCTCGTCGGGCCAGTTTTTATCCGACGGATCGTTGCTACAAACGGGTGGGGATAAAGACGGGTTTAAAAAGATACGTAAATTCGAACCCTGTGACCCGAACGAAACGTGCGATTGGGTGGAGCTTCAAGATACCGAATTGATAACCGGACGCTGGTACGCTTCTAACCAGATATTACCGGATGGTTCGGTTATCATCGTCGGTGGTAGAGGAACTAATACGGTTGAGTATTACCCTCC
>10007-3-815507-308
TAACCAAAAAGCATATGAAAAAAGACTTCCTAAATAAAATATATTTTTTAGTCACAAATACATAAGTACATATATTGCCACTCGTGTGTAGTATAAATATACACGTACTATGTAACCGTTGGCCAACGCCTTAATCCTACGTCTCTCTCTCTCTCTTTCTCTTTCTCTTTCTCAAGCAGATCTTTTCTTCTTTCTCCTGAAATGGACCTCGCCGGAGAAACAAACAGCCTTATCTCCACCGTCGCTTCTTCTTCTTCCTGTTCTTCCTCCGTGTCGTCAATCGACACAAGCCTCGATTGCGATTCGCC
>12623-3-16554450-268
ATATTTTATTTCATCAAACTGTGAATTGTTCTTATCAGAAAACCAGTTTATGTGAAATTGTTAGAATTATGTATCAAGATATGGTTGTTATACTGAGGACCAAAGCATTGACCATACCCATAATGTCCTTTAAACTAAAAAAGTGGCCTCTCGGTATTCTAAGAGTCGATCTTTGTCCAGTGAAAACCAAAGCAAATAATGCTTTCAGTTTCATTCATCATTGGAAGTTGAAGCTGACATGACTAAGTCTAAGTCATGAGAAACAAAT
>2225-1-8984938-232
AATTGGACTTAAATATTTAAGATATCAAGAATGGGGACAAGAAGAACAACATGATATAATACATTGTACATATGTGAAGGGGGGAGATGAATCATAAACCCAATGTATTTTGCCCATGAGCCATATTCTTGTACGGAGCAGAGTACCTAATTTTTCCACTTTTATATTGGTCCTACCTTCTTCCCTCAGATGTTTATCCATTTTGTTTGAAACAAAAGTAATACTTATCCCC
>2070-1-8193429-288
GGACAAAGGCGGCAAATGTCGAATGAGACAATGTGTTATCTTAAGTCTGAATTAACGCTGATTAGCAAATATTCAAATAAGTGTGAAAAAAGGAAGAGGTCAATATCCATTTCCTTGCAAGTTGCAACCATACAATCTGACCGGTGTGACCCAATTGTCCAATAGTAAAATATATAGGTCCCTAAAAATAATAATGCGACTTGAGATAGTGACGACTGACAAGAACGGTCCTCCGATTTTATTATTTCAACCTTCTTTCAACCCCTATTCGGAACCAACTTGATAGTA
>2261-1-9174673-287
TTTCTGTTGTCTACTTTTCGTGGTTTTTTGTGTATTATCATTTTCTCTGTTGGCAACTTTGATTCTTATATTATTAGTTGTTTGATTGTCATTTTTTTCCATTCGCTTTAAGCCAAAGGTTATTTGAGATGCTCACAGAATTTTTAGACAAAAAGCAAATGGGAACAAAAGCCTTATAATAAGAGGGGGCCACAAAAACATCCACACTTTCACATTATCTCACGCCATACACTCGTTCCAATCTCACGATCCCATGAAGATCTCTCTTATCTAAACACATTTTATAT
>588-1-2269418-305
AATGCAAAATAGAGAAGAAAAAAAACGTAAAAGATATCAATAGGATAGCTTTGACTCTCCTACTTAATTTACGCAACAAAACACAAAGGTCCCTTAGAGATGTTGATAGCTACTGGTGGATGGTAATTAGGCATGCATACGTTCGATGGATATGGACTCATCGGTCAATTCTCATTTTGGAGTTGAACACAAAAGTCCAATATGGGTTGAGTATTTCGTGGACTCGTACAGTTTATATTCACATCTTACAATTCTATTCTTGGCAAACTATGCAATCTCTTTAAACTTTGGGCATCAAATCAAAT
>17433-4-17738462-281
TGTATTGGAAATCAAATATAAATACGAGTAGCGACTCACTTGGTTTAATAGTTTGGAAGATAATGAAATAAAAAGATGAATTCAAAGGATACAGAGCTATATATGTCGGGTCATTTAGAGCCGTGACCAAAAGTTTCGTCGTAATTTCTACGGTCGGTCATAAGAAATTTTGGACTTTTCTTCACCCTTTTATGAACTTCTGTATAGTTTTTGTCGGATTATATATTTGTATTCGTATATTTTTTGTTTCTAATAATGATACGTAAATTCACGATAAGAAA
>16594-4-14655158-471
AAAAAAACTTGAAAATAAAAGGTTTTAGGGGTTTTGGATTTGATCTATAATCTAGAGTAACATTTTATTGGAGGTGAAAGACTGAAAGTGATTTGTATTATACTGTTCTTTTTGTCTATCGGGAAAATGGAGGTGATGTAGAGGGATCCACGTGTAAGATTTCATGTGGCGTAGAAGATTAGGATCGACGTTGAAAAAAATAAAATATCATACTTATACGATAATATAGAATACCAAACTAGTATAATTTTCAAATGGGAAAATCAATTTGAGGACCGACTCTTACCAACAACTATTTTGGCTTTTTTTAGATGCATCTAATTTACCAATCATTCACGCATTGCCTCAAAGATAATATGACTTTTCGTGTCCACGAAAATATATAATTCCTCTAAAAGAAAATTATAGTAAGTATTAATTTGGTCGTGGTCGTCGTCTTTTATCGTTTTTACAAGTAAACGTAGTATATTG
>14348-4-473729-281
AAGAAGATGGAAGCAAAAAATCAAACTTTGTTAGCGTTGATTTGATATTCGTTTTTTAAAACTTTTGAGTAAAGAAGAGATGAGCGCGTATGTAATGTAAGTAAGCGCGTGAAACTAGAATTTAGACTGTAGTACGGTTGAGCGGACCGGGTCTCGTTGACTCGCAGATAAGGAGACTAACCAAATTATTACTAAAATATACGAAATCTAGAAACATGAGTGTGACTGTTTACCGACAGGTAAATTAATACGTTCTCAGATATCGCAATTTTCCAAATTTG
>6254-2-478324-271
TGGAGGTCATAAAATTGGCCCAACAAGTACAAATTAGGAAACCCACTAATATTTAAAGCCCAATAGGTCCACTCAATTTTGCAATTTCTTAAAACGTGTTGTTAACAAGAACACATTTTATGGTCCAGTGGTCACCGCCACCAACTTCTCGACTTCGAGAGAGACAAGAGTAATCCAACGATCTGGTTGATAGTGGTAACACTGTTCCAATGAGCATTTTTTGGCATATCCCTCAATATATCTTTATTGGGAACATCTAGCGTTTTGTTCT
>9606-2-19052272-251
TAACGAAATATAATTGGTGAATGAAAATGTCTGTTTCATTGAATTCATGCGTTTCTATTAAAGAAGTCACAGTTTTTAAAATGGGTTCACGTGGTCGAGTACTTAGCTCGTGAGCCGGCTTCAGTGTCCATAGTGTATTACTCAGCTTTGTAACAACATTATTAGAGAGAATAATTCACTTTCATTGTATAAATGACAAAAACAATTAATACCAACTTGTTTTGATAATTACAAAGTAACAAAATAGAAGC
>7254-2-9819595-292
TATAGATTGACTTAAGAATGTACTTAGCTTGTAAACCCTAATCTTGTTATACCTTAATTTATTCAGCATATCATAACGAGGAGGAGGCCAAGACCAGTCAAGCCACGAGCCAAAGTTTTTTTTAGTTATTACTCACTGAATTAAAAGTAGACCTAGACAAAAATGACTAATATGCCCGTGATACGTCTCTTAGTTGTGAAAATGAGGTCCAGCTGTGAATGTTGGAGGGGGACAAAGCGGCGAGGGGAAGAGACAAAATCGTGTTGTCGTGTAGGAGAAACGTAACGAGATA
>11624-3-7501854-315
TGGGCTAATCTTTAGCGAAATATCTGTTTCTGATCACGATCACTTTACACTATTGTGGGAGAAGGTGCCGTGTTCGGTCGGAGTCTTTCTTACCTTACGCGGTTTGGTCGGACCGAAGGATGGTTTAGGACAAAACCCATAGGAAAGGACCATGGATTTCCACGTGCCGAAGCGCGTGAAAGGTCGACGTCTCGTTGTGGAATTTTTAAAATTTTGACGTGTTAAGAGAGCGTGTGCATACGTGGGCTTGAGCCCACTAGTTTCATTTAGTGTGAGTCTTTGGGGCCCTTTGCAAGATTTTAGACATCTTACTTG
>12072-3-9595910-277
GTAACGTAGAAGCTAAAAAGCCACGTGGGTTGTGGGCCATTGTTCAAGTTAAGCCCAATTGTCTCGTAGAGACTTCAAACGTGACTTGAGTCGTCAAGGATTTTTGGCCCTTGATATAAATACCAAAAGACGACAATAACAATTTAGGTTATAGTCTTATAGACTAACGTTCACAAGCATTCCAGGCATTACAATTGTCCTGCTGGTCTTGTAATAAAAATATATGTTACATAACATTTTTCTGTTTCGACAAGCAAATATATAACTTCATTTTTAT
>14955-4-6944585-364
AAAATAGTGTAATCTCAATAGAACCTTCCTTAACCAACCTCCAAATGTATAATGCGTCTACTGACCGTTAGATTAAATACAAATTCCGCGAAGGATAATCATTTTTGTATTAATAAAAGTAAATTGATTTCTTATCAAATGGCCCGTATAGCTCAGTGGTAGAGCGTCAGTCTTGTAAACTGAAGGTCCGTAGTTCGATCCTGCGTGTGGGCACTTTTTGTCATTTTGTACAAAAAAATTACTCTTGAGCCAATGAGGCTATTGTGCAATAGTTTGCCACAAGAACAGAGACATTGGCCTATGTGGTCAGTGTTCCAAGACTCCAAACCATGTGCAATGAAAAAAATCCCTTAACCCGGAACCT
>20315-5-15630003-369
TGTGATTGGGACAATACATGCTAAATGATCTAACATCTGCAATATAACCAAATAAAATTTCGCCCCAAGCAAGTCCCTTATGGAGTTATGGTCCACAAAAATATTGCATGCATAATAAAAAAAGTATTATCTATATACGAACACCAAAATACCACAACTGCTTTGTCTCATGGATTATAGGTTGCAGGAAAACATAGATGAATCAATTTGATATGCTTTGGACCAATTTAATATTTTTTGGACCAAATTAAGTAAACTTTTTTATAATGGAAATTTGCTTGTCACAAATTTGAAGGATCGAATTTTGGACCAAAAAGATATATGTCTTTTGTCATCTTATGAATCGACTCCATCATCTAGGATCGAATT
>21073-5-19530300-317
AAGTATTGTTTTATTGTAAGAAAAGAAAAAAAGAGATAAGAATTGTTGACTAGAGAGGAGGAAAAAAAACAAAAAACTTGACGCCGAAGCTTTTCCTCTTTTCTCTCTTTAAAAATCTTTCATAGAGGAGAAACTTATGGTTCATTGGTTATTTATTCCAGCTTTGGTAATTTAGGTCAATACCTTGATCTTGAAGATTTAGTCACAAGTGACCAAGAGTTATCAACATATCAAAGTATCATCTTTTGTCTATATAACCCATATGAGACCTTTACTAAGAAGGTATCGACAAGTTTTTCTACTGTTGCCATACCCTT
>3271-1-17894654-317
AATCTAGAAGTTTACATAAATTACATTTCAATTCCAATAATTATATCCATCACACACTCACCACACACACAAAGAAACATTCGATTCTCTGCACATATCATTTCTTAACATCAAGTCAATTAAATTACTTTGACCTCCGGTCAAAAAACTTCATGGACAGCGAAGTGACATGTGTGTGGGACTCATCAGGTTTTGTTCTAAGGTCAAGGGATGCATTGATTATGAGTTTTAACAAGCGGTAAAAAAAAAGAGATAAATGATGAATTGGTGGGGGCAGATCATATGAATTTACTTTACAAAACTCTCTTTCGTTTTCG
>19886-5-9259488-283
TTATCATCTCCAAAATTTTTTTTGATTTTTTTTCTTTTTTTTTTAACAAAAAGGCAAAATCGAAGTCAGCCATCTCTTTCACTTCAACAGGCTTTGCACTTGTGTGTTGCTTCACTTCTTTCTCCAAAGGATATTGCACCAAAATCAATCACCAACCAAAAGTCCCAAATGTTAGACCAATTAATACAACATAGATTTGTGATAATCGATCTTATTTGTTATCAACAGATGCAATTAATGGTAACATAATCTTTCTATAAGCTATCAACGTTACTAACAATGA
>1027-1-4094817-450
GGCGGAATAGGCCCTGTTAAGTTAAAATTTTAACAATCGAACAATCAAACCCGGAAAAAGATTAAGGATCTTAGTTGAACCAGTTGAGTCATACACACTGATTACGAATCACAAATCAAACTGTAGTATAAAACAATTGCAACTTGGCTTTCCACCCCCACACATGATTTTTGTTATTGTTCATAAGAAAACAAAGTATTTCTTATTATTATTCTTCTTTAAAAACAATTCTTATTATTATTCACTTCACGGGATTACATAAGAATTCTAAATCGCCCATTGGTTCATCTTGTGATCCATTGGATGGCAAATGATATTAAATTATGTTTTATTCGGGTAATGGATCTATAAAATTATCGGTTTATTTTTATATAACAAAAAAGGTAACGAAAAATATTGTTTATCATCAAGCGGTCTTTGCCTAATTAATGACGTTTTACAAAAAAAACT
>5127-1-26727783-323
GAGGTGACAGCCGTTATTAATACCTCCTGCCGTACTTTCTTCTACAGACCACACACACTCTTTTTTTGCTTACGACTTCCGAGACAAAGAGAGAAAGAGAGAGAAAAAGAGAATTCTTGTAAAAGCTTTTGCCTTTTAGAGGAAAGAATAGTGCCAGATCTTAGAAGGATCCGAAGACCCATCAGAAACTTTTTACGAGTCAATAAATCTTATTTTTACCCACAAGACAACAAACAAACTTGCATTCCAAAAAACCACTTCTTCTTCTTCTTCTTTCTCCTCCTTCTCTCTTGTTTTTTTCTTCCTTTGACTTTCACTGTCTC
>10227-3-1684623-312
AAAGAAATTAAAACGTTTGCTTTCAGTGATGAATCAAATATTTCGCGGAAAAATAGAAAAACAAGAAAGTGTTGGGCCACTCTATAAACTCTTTTTGTAAAGTCTACGAAAATGCATGCCGTTTTTATTATTTTACCCGACGTATAATTGCATTCAGAAACATGACGTTTCCAAATAAAACGTCATGCTGTTGTCTTTTAGACACGTGGCGTGTTTTCAGTGGTTTTATTTATAAGATTTCGCAGTTAAAGATGCACGCAATAGCAGGAGATTTTTAGCCCCGTTCTTATGTTTTTTCTGACTTGTGACTTT
>11923-3-8905816-264
GAGGACCAAACGAATCGCTTTAGTAATCAAAAGATTAGTTGTCTAATTAAGTTTGCTTTTGGAGCTTTTTCTTAGTTATTGCCGCAATGAAGCACACCGTGTGGGGACGTTTTGACACATCAGGTAATGTTCTCATAGACCAGCGGGATGTTCGAGGCTTTTAGGTCGCCGACATGTGTCGATTTTTGGATAGTCGAATTTAATAGTATATTACTTTAACGAAACAAATATGTAGAAAAATAACCATATGCTTTTTACTTTTGC
>22385-5-24995643-344
AAAAACTAACGGTCGAAAAACGTATAACCACAAAACCAAACCGGTCCAACCGGTGTCCCCAATCACTATCAAAGCATTAACTAACTTTCACAAGGAAAAGCATAGTTCAGTTTCTCTACATCGCTTCCCATCCTCTTAACCCTGTTTACTCGAATCATCCACCGTTGGATCAAACACGCGCTACAAATCTAGCGCGTGACCGAGGTTTTTACACAGTGGAATATTACCATGCATTGGAAAGCGGCGTCTACAACAAACGGCGGGTCATGTCACCGTCAAAATCAACCTTTCTTAATTCCTAACGCCGTTACTTATCTCCGTTTACTAAAAATGTTAATGCGTGT
>6501-2-2362067-283
CATTACATAAAAGGACAAAACACAAACTACAAAGTAACTTAAGTTTGTGATGAGTTTACCGGTTTTGTTATTCGGAAATAGAAAATTCGAGTGGATGTGTTGTTGTTGTGTGGTCGTGGAAATGGAATTTGCTAAATTTTATATCCAAAAAAGGTTAGGTTGATGGATGGACCGGAGGAGTTCTTGGCATCTTGGACCGAACCGACCATTACTTTCACGTGCTGATTTGTTTTATAATAAAGTTCAAAGTTTGGTCCGCGTGAGATATTTCGTTCTATTTTGC
>14301-4-246773-358
CCCGAAGAATAGTAAAAGGGTCAGACAATAAATAAAGCTTTCCAATTTTCTAAAATTGTAAAGAAGAAATAATTCTTTTATTCAAAAGTCAATAAATACAAGGAAACAAAAACTGAAGTTGCCCGAAGGAAAACGGGCAAAGAGGGTATAAAAGTAAATGTGGATATATAGATCGCCACGTGGACGGTTGTGAATCATTTTCCAGGCATATTGGTGATGAGACTAGAGGTCAAAGGATATTGGCTAACTCACCGTTAGATCAATGACACGTGTATCCGCGTTCTGGTGTTTCCGCTTTTACCCATGCGTGTGCCTCTGGTAACAAATATTACGTCTTCCTAAAATAAAAAAAGTACCA
>5460-1-27990297-329
AAGGAAATATTTTTGTTTTCTTCTAAAATTTGCATGCTCGTTTGTAATTTGTTTTTTCTCATGAGCTCAGATTGGGTCAAATATGTTTAATTATGGGCCAATTTCAAGCCCAATGCACCAAAGGTGGAATTGCTCGGACTGGAAGAAATTCAGGCAGATGATCGAGTGGTATACTGGTAAATGACCACCAAAAGTACTGTTTAAGCCGTTGGACACTGAAGAGCAGTTTTTGTAGGTCAGAGGCTTTTTCTGACTGAAACAGAGTAACGTGTCTAAAACAGAGGTAGTTAATATTTTGATCAAAATGTGATTTGAAATCCACACTAAAT
>17785-5-324401-328
AACCTTTATATTTTCCACGTATGTGGGCCCCCTCACATAAACCTCTCTTTCCTTTATAAATTCTCCACTCTTCACACTCTCACTTTTGTTCATGTACCAAAGAAGTCCCCAACAAACACAAAATAATCAACAGAGAGAGTCAGAGAGATAATGGGTAATAACTATCGGTTTAAGCTATCGGAGTTAATCCCTAACGCTTGGTTTTACAAACTTAGAGACATGTCCAAATCCAAGAAGAAGAATCTTCAGAGCCAACCAAATAGCACCACCTCCAAGAAGAAACACCACGCAGTCCCTACTCCTACGTCCACAACGCCACTCAGTCCTA
>8260-2-14384215-291
GGTGAAATTCAAAGAAACTATGAAGATATGCACAGTTCTCTGGAAATCTCAGATTTAGAACCCTAACCGGAAACGAAGCCGGCTCGAGATTTCGTGGGTAACTTGGTTCGACGGTCCAAACCGGATTTTAGTAATTTCGCTTTTTCTGAACCAATAATAATGGGCTGGTCCAGAGTCTAAAATTTCCGGATTACTCGACCTGACTTCTAAACTAAACCAATGTTCAATGGACTTCACCTAGTACTGTTTAGTATTTACATATATATATTTTTGTTCTACCACAGTTATGTT
>16635-4-14801357-291
GATGCAAGAGTCAAATGATTAATAATGGTAGAGAGAAATAAAAAGCCATATTCGCAACCTTCTAGCTCATTCGGAAGTGTTTTTTGGTGGTTGAGAATATTATTCTAAGAAAATTGAAAATGAGGAATGGACCGATGGGTTTGGTGGGTAGGCGAGAGAGCATATAGTTTAGATTTAACTTAGCACACGTGACTTACATTGAAGCGTGCCAAAATAAGTAGGTGGACAGAAAACTTTCCAACAACAACAACAACAACATGTTTCTTTCCTCTTTCAACTACTTTTGTGTTG
>18251-5-2132065-423
ACTTAAATTTGGATGAACTTTTGAGAAGTTGTATTAGATGGTGAAGACATTGCCTCAGTATACATTTCCAAATGCTTCAAGGAGATATAACTTGCACCGGTTATAGCCTAATTATATACAACGCGTAATTGCATTACCCAAACATATTCAACGCCGACATCTTGACTATATGATATGTATTGACTATTATTACGGTCCATGTGGAAACAGAGATCAAATCGAATCCGTCTCTCTAAGTCTATATCACTCACTATATAGTATGTATATGTATCACTAACACTTTCCATCAAAATTCAAAACCAACACCATGGATAAGACAGCGACATTGTGTCTCTTGTTCTTGTTCACATTCCTCACGACCTGTTTGTCTAAAGATCTCTGTAACCAAAATGACAAAAACACCCTCCTCAAGATCAAGAAATC
>2394-1-9696356-290
CTTTAGCTAAGTTTTTTTTCGTTTCTCTGTTATAATAAAACAAAGTCGCGATAACCAAAACACCTAAAGAACTTGATTTCGGTATAAACTGATAAACCGTGGGTTCAATTCATATCCTCCTTTGGATATATTTTCCGGTATGTATTCGTTGGACGAAAACCGGATCAGCCCCAAAAAAGCCAAGTTTTTGACACGTCATTAGTGATCACCAAAACGACAAATGCAAATATTTATTCTTGTTTCAGGAGAAGGAAAATAAATGAAAAACAAAGTTGACATCTCAACAAAGA
>21668-5-22208231-323
AAATAGCAAGAATTAGATAATAAGTTTAGCCATTTTAATTCACTAACTTAATGTTTCAACAATGTGAATGTAATCGTCCATAACACAAACCACATCAACGACGATATTTCAACGGCTAATTCAGCTCGGACCATTAGATTTAACATTGTTTCTTTCACATGAAATTTGACAACTCGTCAGGGTATGAGACAGAATCTAAGAATTACACGACAAAAGACAATTTTTCATTCGGACAATTTTAGCCCATACCTTTTTAAACCAGAAACGTGACTGCTTTGAACAATGTCTGGATTGATGCTAAGGGTAACTTCGGTAAGATAAAA
>22301-5-24696576-477
TAATAAAAACTTATCTTTTGTAGAGTTGTCATTTTCGTGATTACTATGACTTGAAGAAACTATTTGGCAATCGCTGCGGAGAAAACAAGAAAATAAAGAGGGACCATGCATTTGATAGAACGCTGTGATATCAATCAATTACGACAGCTTCTATTGGTACATAATTGAAGAAATTTGGTTTTATTCGATATTTAGCAGTTTTGTTTAGCTAGTCCAATTTTGATTTATGCTACATTTTTACAATTGTTAATTAGACACAAAATGAATATGATACTAACTATTGGTCCTTGCAAGGACATATTCACCCCCTCTTGGTTTATACAAAATGCGGAAATACGAATTCCACTAATATATCTATACAATTAGTTAATATGGCTAGGCTAAAGACCACACCATCAAGAGCTCCTTTTGAGACAAAAACAAAAAATGAAAAGTAACGAAATGATGGAAGGTGGGTTCTCTTGGGTAAGGTTTATG
>1900-1-7536358-268
ATTAACTGGAATGAAGACAAATCTTCTCCAGTTTTTTTTTTTTTTTTTTTTTTGTCTATGTTATTTTGGATCCGAAATGCGAGAAGATCATGTTCTACAATGTGTTACGCCATGGTATTTTGAGTATATTCAGCAGGCACTAACCAAAACTGCATTTCGAACCATTTATGTCATTGGTCAAATAGGCTTGACATATTAGCTCTCGTGGGCCTAAAATGTTTCCTACCTGGTACAAATGATATAGTAAACCTGCAGATTTCTTATGCTC
>5519-1-28190889-359
GCCCAATCAATTATATGGCCATAACTACAACACCCACATCTCTCTCCGTACGTACTTAATGATCCCTTTAGATTGATGCAAGTCTCAACAAACCAACAAAAATTTGATGTAAGTATACCTGTGACAACTAAAATTCTGCAACATCTTTTGATTCAGAACCGTATCTGTACATAGCCTTTGTGTAAAGAACTAAAAGACTAAAGACTCGTTTTCTTCCTTTAAACCGGTCCGAGAGTGTTGAAGTGGTCCCATGCTTCCTAAATGATTGGACCAAACAAAAAAAAGGACTTAAGATTTTAAAGATCCTGCAATGTTTTTAAATTGTCATAAACCAATGTTTATAGTAACAATAAGAACCT
>13294-3-19598631-281
AAGTGTTACGACGATTTACGAAGAAACGTAGAAAGTAGTCGGAAGAAGCATGTGGTCCCCGTGATTGACTTCTTCACACGAGTCACGACCACTACCAACGATTCTATCTCTTTGCGTGCTTGCATGTGAATCACATTGATCTACTCGTATACGTACGTACGGTCACTTTCTCCAAAGATCAAAGACCTATAGTTTATGTATATTGTATACGGTGGTGTTTTGTTTAATGTGGTGTATTTTTTCCAGCGATTCATATAAAATACCTAGAAATATTATATTTA
>4744-1-25466656-252
TTATGAGTTACCTTGTAGTTATTTTGCAAAATCGACACATAAAAATAACACCAAATAGGAAGAAGTGTGAAAAAATATGGAGAGGCAATGATGAGGAAGATAGAAGGTGGGGAATGAGCAGAAGCACGTGGGATTGGTGATTCTCTTTGCACGCTGGTGAATAGCCTAAGCACCATTTCTTTACCCCCAAAAATACAAAACAAAATAAAACACCAGCAAAATTAATAATAATATTATTATTATTTTTATATC
>2602-1-10619920-540
AGTCATCAGTGTAAATTAATATAAGAATGTGAAAAGGTAACTGAAGTACTGGTCCTTTGTAAGAAAAGTCTATATATAATCGCCTAAAGGAAAACATTATTGTATATCGGTCTCTTATGTTACATGTGTCTAGATTTGAAAGGAAGAACTATATTTTTTCTAATCTTGTTTACGAGAATAAAGTTAGGGATAAAACATGGACAATACCGGCTGCATGAAGGAATTGCGTTAACTTGTTCTAGAATCCAAGTCGAAGAGAATATATAGACCAAAACATTTCGGGATTTTGGGGTTACTAGAATAAAGTTCGTATTCCTTTTTCAGTGGATCGTGTGAGAATCAATGTTTTTGAAGGACATTGGTTCAAGCCGGTAGAATTTGTAAACAGAATTTGGGATGATCTAATGGACAATACTCTTGAGGGATAAAACCTATTTGCGATTTGGGTCATTTCTGTTTTATGGGCCTTTAAACGTAGAGCCCGTAAATTCTCAGTAAGAATAGAAGTGAATTCGTTTAAGACAAGTTTTTGCTAAAAGA
>14205-3-23287479-224
TATGTGTTGAATCTACTGGGGGATGTCCAAATGCATTGAATAGTAGGGGTAATTTATTATGCTAGAGAGATAAGGAAGAGAGAATAGCGGACCTTCGGGTAGACTCAGAAGTGTTATCTTTCGACAGAGCGTTACTGGTGTGTGACAGCCACGCGCTTTTGACACAACACGACAAAATGCTAAAGCCCATTCCCACATTCTACCTAATGGGCCCGTTTTGATAT
>13430-3-20117015-296
AGAGAGGCTTTAGGACCAAACCCGAGGTCGATCTGGTTTGCTCTTGTTTTTTTGGTTTATTAAATTGGATTAATTAGTTAGAGTTGAGACTTGCTCTGAGTAGGAGTCACGAGCCCTCACGTGCACTGCTCATCTCTCTCTATCTCTCTACCATATCTTTCATCTTTGTCCTCCGAACAAAATCTGGTCTAACTTTATCTTCTTTTCTTTTAATAATTGTCTTCTCTACTTTACCATTATTTTTCTCTAGATTATTCTGGTACCAAACTTATAACTTAATAGTTGATTAGTGCTTA
>4202-1-23023889-330
ACATCCAAAATTCTCTTTTCTTGTACTTATTGATACTTTCCTGGTCATATACTCTTCTAGAGTGGTTTTATACTATCATTTTGATTTCCCACGAGAGTTCGAACTCATATTAAATTTTGGGTGACCCAAAGGTTTTTAATATAACCAAGGGACCAATCAATTGCGGTCTTTCTTATTGATACTTTACATTGATTTTTTGGGGGCACTAAGTCATTGTATATTAAGACTTTTATAAAGAGTGGATAAGTCCAAAAGAGGTCTATCTATATGACTAGTAGAAGGCAATGAGGCCAAAAAGTTCAACGACGGAAGAAGAAGGTAACATAGACG
>19499-5-7257139-264
GTAAACCAGGATTAGTTGAAGACGGTTTGGCTTCATCCTAATGAATGTATTTAGTATACGGCCAATTTTCAAATTATATGTTTTTCGGCCGTTGGGCTATAATAGTATATTACCCCTCATTTTACATAACGTGGAATCCTTGAGACTTGGGGACCATTGGGCTCTACATTGCTCCTTCCAGGGCCAGCCCTCGACGAGAGTTATTACACTGTTCATAGTACTCAAAATCGCCATCAAAAACTACTTCATGTATTATGTCTGCCT
>21324-5-20779291-318
AACACTTTAAGGATTGAGCGAGAAGGTTGACGGAGGAGGAGGGAGGACGCGGAGATGTTACACGGCGGTGATGATGACGTGGCGGCCATCGGGAGCTGTGATTTGCTCTGTACCGAAGATAAGAGTTTTGGTTTTTAGAGAGCGAAACGATTTTCAGACCACTGGACTGAGTTAAATGGGTGAGGTGCCACGTAATCACTAATGACTAATGGGAACCACAATAAACTTTCGTGGGACCGACTTTACACGTCACGTTTTAATCTGAGAAGCCCATTGGGTTTGATTGTACTTTTGTGTCCACTTTTGGTGAATCTACTT
>2858-1-11923723-406
GCTTGGACTGACACGAGTGACACGTGGCGTTGTTATAGTTGTTGAGTGGCGATTTTCAATCACATGATGAGGGTCAATACTCAAATACTCAATGGCATTGCCTGAGAATATGTGAGAATCTTGAGGTTATACTTTGGGAGGACGATATTTTGATGCGTACGTTTTGGTCCGAGTGGCTAAGAATCGACGGCTGAGATTTGTTGGTTTTGGGAAACTGGGACTCTTTTAGTGGGTCCTATGCTTACACAAGTGTTTCTGTTGTCGTCGTGCATCCTCATGAACGTACCGTTGGACGACATTTTTCTTGGCCCATTTGTTAAAATTCACGGTCGAGAATTTTTGTCATGTTTTATTTATTTAGTTTTGTGTAAGCTTAACCACTGATTATTACTAAATAGCAATTTTT
>169-1-564410-387
CTACACTGAGATTCTGCCAGCTTTCAGTTCCTATACCGGAGAGAGTCAGAGATTTGATCGGACGGTTGACATTGGCCGAGAAAGTGAGCTTGTTAGGGAACACTGCGGCGGCGATACCACGTCTAGGAATCAAAGGGTACGAGTGGTGGTCGGAGGCTTTACACGGCGTTTCAAATGTGGGACCCGGTACTAAGTTCGGTGGGGTTTACCCTGCAGCCACCAGTTTCCCTCAAGTCATCACCACCGTTGCTTCTTTCAATGCCTCCTTGTGGGAATCCATCGGACGGGTCAGATTATTTCTTTCTCTCTCTTTTATCCATTAAGTTAAAAACACCTATTTCAATTATTTTTGTGTGTGCCCCCGATCTAACTACTAAATACTTTTCA
>18960-5-4942837-275
TGTTATACATTTTCTATACGCATGTGTTTGAAGAACAACTGGACACGATCTACAAGTTTATTTTGTTAGACAGTAATAATCAATATCCATGTGATGGATCACATGCTTTCAAATCTTTTTATTTGAAATCGCATTTCAATGGTCCTACGGTCCGTGCTTTGCCGTGCCGTACCCCGACCCTACAAGTTTCTTATACTAACCCCTTGTAATAAATTTTGTGTCACACCAATTATTTTATAAATCTAACTACAAAGATTCCTATAAATTAGTACCAT
>5401-1-27749366-360
AGGAAACAACCTGGCAATATCCAAAGAAGTCCGAAGTCTGATCCACGCGAATAATCTATTTATGGCGTCATAAATAGGGAGACTTTTGACGTCAACTCCAATTTAGAAAGCTTCCTTTGTTGACAAATGGACGGTTCCGATCTTCCCACCCGATTGGGTTTTAGATCTAACTGCTAGTATAAAGCGTGATCCATATGCCACATGATTACTTCTTGTAGAGAGAGCACTACGAGTATACGATCGATCCGGTCCGTTCTTCGAAGAATTTTTGTTCCTTTCTTTATCTTGTAAGAATATTAACACTATTGATATCATCATATCAACATACTTAATTATGAAAAATTGATTGTCTATATAATT
>17635-4-18432546-333
TATAAATTTGAATTATTCTTAATATAGACAAAACCATCAAAAATTTCGTAGTCATTAATAAGGAAAATTTCATACAATCCAGTGGACTATTTTTCTTGGTCCGTAAGCTGCCAGAGAGAGAGAGACTTAAAAGGATAATTTCGTAAATCTACCAACCCATCATATACCGACTCGCCGAGTAATCGCCAAGCCTCTCAAATTATCCATCTCAATTCTCACATCACAACAGATAAGAGTCAGCCACGTCAACATTACACGCTACTCCGAATAACACGTGATTATTACCCCAATTGTTAATTCCCAATAATAACCCTTCCCTCAAATAATATTCGC
>13484-3-20338534-256
TTAAAAAGGAATAATTTATGAGCCAAATATAGAATTTAAAAATTAATTAAAGGAGTTTACTTGTAGTTGGTAATGAGTAAATAATGTATGTATCCACTAGAATACAGATATATCTTTGGGTCAATGAGACAGAAAAAATTAAGCATGCCCCACGCAGCTCAAGTTTCTATCTCAATCTTACGTGGATATGATTAGGAAGATAGCTCCATTCTTTATTATATTGGAAGAGAATGGTGAAAATTTTGTCACATGTCAA
>12259-3-10459066-275
ATGTTCCATGCAAAAGAGACTAATTTTGTTATCGGAGGCAGAATTTTTAAAATACAACAGACTTAACCGAGGAAAATTAGTTCAACCGTAAACCCACTGGATCCTCGAACCTAGGCCAAATAGAGAATCTAACTTGAAAACAAAAACCCGTAAAGAATTACCCCATACCAGCAAAACTCATGTGCTATCACAAAACAACGTACCATCAAATTCTAGGTTAATCAATAGATGATGGCAGGCCTGGCCCGCCAATAAAGCAGGAAAGCAACTGTTTT
>5184-1-26937908-496
TAAATTTGAGTACCACCAATCAAAGAAGAGACCACAAATCTCATATCCCTTTTCGTTTTCAGTGTGCAAATTGCAAAACGAGACAAGACAAAAAATAACTTTTCTGCCCTTTAGTCAAACTTATAAGCCCAAGAAGAGCACCCGTTTAAGACTATTTGAAGACGTCATGCCTGATGAAATTAACCAAACAAAATAAGAGAGAGAGGCAAGTCTCATGTTTTCTTTTCAAGTTTCAGCACGTGATGTCGTGATGGACTGTTGTGTACTTGTGTGTTTTTTAATTTTCTTTTCTATCAGACTTTTTGAATCAAGTCGTATTGATGATATGGATCATCAGGTGATATGATGACTCTCATTACGTTGGAAAATTCATTTGTTTATCCAAATGGGTATTTAGTTGATGTAAACCTCAACAAGTTGAAACTTGAAACACGACTCGAATATTCCAAAGAACCCAAAAGCTAAAACTAAAATAGAAAACGTCAACCAGTGCGAG
>8741-2-16049752-325
CAAATATCGAAACTCTTAAAGCGTATTCAATCAAACGAATCTCGTCCTAGATATACCTTGGTCATTTCAAGAAGAAGAGAAAAAAGTTATGGTCAAGAAACTAAAAGTCTAAACCCATATTATAATTCTAGTGTTGATATACGAGAATTATATATTGGTCACTTGCCCAATTAAAAATATCGTGTATAGAAAACAGTCAAGTCAACAACTATAGCAAGGGGCAAAACCGTAATTTCACAACAAGCAACTTGCTCGGTTTTTTCGTTATCACCACTCACATGAACTCTGCATTAAAAACTCTATCTCTCTCAAATCGAAAGGCACA
>21804-5-22758076-485
AGAAGCTGGGACCAAAGACAAACACAGAAAAATAGGTATGGGCTTAAGTAAACATGCAATTTAATCAGTGTCTGGGTTTTGCCAACAAGTGTCACTCTCCCCTCTTCTGTTACTGGTCCCCGGAGTTCACTGCTCAGTTTTGTTTCCTTTTCAAAGGACTAAAAATTCTGACTTGTCATACAAATTGAGCTTAGGTTTTATCTGGTTTTGGTTAAACACAAAGTTAGTCAGAATCCAACAAAGCAAAAGCAGATTATTAAGGTATTGAATTGACAATCAAGAGAATATATGATCTCTTGAAGCTTTCAGATTTAGTATCTAATAACTAACAGTCAAACACTAAAAGCTGTGACTTTAAGATCAACAAGTTGGTCTCAAGCTTCACGACAAAACTGTCAAAGCTGTTGTGAGATATGTTTGCTTGAAGCAAGACTTGATACATTGTATCTGAAATCAGATGTAACATGTGAAGAAGAATGGATAGA
>2318-1-9345372-350
CTTTCCTCTTAATTTTACATTTTAATGTTTGTTTTTGAGTCTTAAAATCCAAACATTACTACCTCTTATGCATTAAAGGAGATGGGCTTGTTGTGTCTGTTGTTTAGGGTTTATAAAAGACTCTTAATAAAATTGAGACCTCAAGTTTTTTAGTTAGAAACCTATGGGTTTGTGTTTGGGAATTGTAGTGGTGTGACAACTTTAGGTGACCGGTGACCCACATACTACTTGTTTAGCCCATTGGTTGCAACTTAACAAAAATTTCATATCCAGAGTTTTATACAAATTTAATTTGTCTATTACAAAACATAATCTGACACGTGATTCACATACCCACTTTATGAATCAGA
>17528-4-18084186-302
GTTGTGGATGATGAATAGAGGATTTATCGGTGAGGTTATCGATTTATAGCCGGCCAAGGGGAAGCGGCGAATATCTCACAGATAAACAAGATTATTACATGTGGGAAAATCTCAACGGCTTTAAGATCTTAACCGTGGTTAGGTTAAGAGTTTGACCACCGGTTAAGTAGGGGTCAGTCAGTCAGTGCGTTGGAGTATCTCAGACTTGGCATATGCCCCTCCTGGAGCAACGTGCCACACGTGTCCCACAATTTCTAAACAACTTGCTAAAAACAACGTCTTTTAATCTTAAAAATTAATTT
>11929-3-8925812-339
TAAAAATCTTATAAATTTTGTTCCATGCAATACTATTTTAAAGTTAATTTTGAACTACATTAAGCATGAAATGTAGATAAAACATTAAAGCTTCCCAATTTTTTGTCCAAAAAACATTAAAGAGATATAGCTGGGAAACTAAAGGAGGACATGGAAGATAAGACGTTGGGCTGCTGGAGTGCTGGTTGTTCCAAATTCTATTTATTAATTGTGGCCACTGAAAATGAAATACTACAATTAAGAATTCCCAAATTCCAGACAAGTGTGGCCTTCAAGAATTGGTCTTATTTGCTACACTTTGGTTTCACCAAGACACCGATTACTCAGCCCCGTTCATTT
>21559-5-21729089-330
AAGTAGCAACAGTGGTAGAGAGTCTAAAGAAACACACACAAACCAAAACCAGAGAGAATTGTAAAAAAGTAAAAAGAGAGAAACTTTTATTATTGAAAGGGAAAAGAGAAGAGAAGAAGGATCAAAGGATTTTTATTGAAATCTGTGAAGAAAGAGACAATAAGGAAGAAGAAGAAGATGGGATTGTCCGGAGGGAATAGAGAGTTTTTGGAGACGAATCTTTGTGTGTGACCGTTTGCTTTGCCTTATTTAACCTCTCTGTCTTTATTTCAATTTTGTTTTCTTCTCTTCAGATTATTCGGTAATTAAATCTATTAATCACACGACCAA
>17818-5-424232-338
GTTTATCATGCAGTAGCTTGATTTGGTACTTGTACGGTCTGTTTTTAGGTCATTGAATGAGAAACTGAGAAAATTTGAACTCAAAATAGAATCAAAATTTGGTCATTATACAGTGGTTACCATCCTTTTAACTAGTGTTCTAAAGACACAAGCTTTAGCTGGTGGGTCCAAAGACATAAAAGACGGTTTTAGTGCTTACTCATGATATAAGGAAGCACAGACGGTTTTGTCTCTTTGTATCTTTGTCTCTAAAGAGAAGAAGGTTCGTTGAAGATTGTGGTCCATAGTGAATCTAAGAGCTGCCTCTCCTCTTTAGCGGCTGATAGATCTTCTTGTGA
>20950-5-18977441-365
CTCTCTCGCTCATTATTGATCTCCATTGTCGTAAGGAGATCGCAAAAAAGCCATGAGCCTAAATTGTCTATCATGTCAAGCCCTTCCACGAACAGATTCCAACAAAGATGTTGATCTCTCCGGTCCTGGACCACCAAGGGTCGAGATTAACAATGTTCTAGGTAAAACATGTTGTGTAAATCCTATTGGTGGGAGAAATTGGTCAGGGAATTTGAGTCCTAGGATCTATGAGAAGATTGGACGGCCAGGATCGTCTTTAGCGCATAAGATGAAGAAGGTGAAAAAGATTCATCACGTTAGGCTAAGTGGTCCTGTTGGTTCTAGCCCTAGCAATGTACCAACCCGGCCGGAACAACCAAAGCTCG
>4593-1-24808437-299
CATTTGGTAAGTATGAAATTATACGATCAGAACCAACTTTGGAGCTTGTAAAGAGGGTATACTCGTGACTAAGTTATTAAAAGCAAAAACATACACGGTTCCGTGTTGGTGTGCATGCTAGTGGTCAAACAAAGCATCCGACATATACTAACCCTTGGTGGGTAAACTCAAATGACAAAACTAACCCTATCTATGAGCTGAACTATGTAACGAAAAGTTAGGCTAAATATGTAAATCGAAATGTCTTTTCCATTTGTATTCTTTCGCTAGGTTTTTGCTGTGTAAGTGCCACTGTTTAA
>9995-3-739430-253
AAATTGAAATTTCGGAGATTTTGAAACAAAAATTAAAAAATTGAGTGGCCAGAAATCCTTTCCTCTCCATATTTAGTGTCGTCATATAAAATACCAAAACTTTTGTTCCAATATAGAAAAACTATTGACCGAAAGTCCAATTACGTACTCCAAAGACTTATGGATATAAGAAATTATAGTTTGAGTATTTATCATTTTGGTCGAAACTCGAAAGCTATATATAATCATATGAACATACAGTCACATTTGGTGT
>9144-2-17538626-326
GCTCCTGCATGAACAGAGGGACACAGGTTGGTTACAATTTACAAACCCCGCGTCGATAAAAATGTAAAATAGAATTCGTCGCCTGAGAGATTCGAACTCTCGCGGGGAAACCCCATTTACTTAGCAGGCAAACGCCTTAACCACTCGGCCAAAGCGACGTTTTGTCCAGTCAACAACAAAAACTTTTATATTCTATCACAAGTCAAAACTCTGCCGCAACAAGTCAACAACTGCCAACAACCGAATTCATTCACCAGATCAAAAGAATTGAAAAAACCATATATCCTATTGATGTATTTATTTATTAGTCTTTTAGCATAAAAACT
>17062-4-16584686-277
ACTATCTAGTGCATCTTCATAAATATCGTAGATATGTATGGTAATGTTTTATTAATTCGATCTGCACACTCTCAAGAAAAAGAAAATCTTCGGACTATTATTTTAAGATACGCAGGACACTTTTCTTCCCATTCCCCGATATATACAATCTTTGACTGAAATATAAAGCTAAAAATGCTATTGTCAATATTAAAAGTGCTTATATTTGCATAAAAACTGAAAATAATTGATTGGGACAGTAACAAATCGAACCCAAAAACTAATTCTATAGACTGGA
>595-1-2289104-367
ATATTATATTCTCACCAAAGAGTGGATATATAAAAAACAGAGTAGAAACTAGGAAACAGAGCATTTGGGAGGAAGAAAACGAACCCAATTCCCTTTGATCCACCGGTTACAAGAGCAGTCATACCTTGAAGACTCCACCTGTTAATATCCATTGTTGTGTTGTGTGTGTGACGACACTTAGTCACTATAGCCACAAGTATAATCAGTTAGAATGATAAGCTTAATGGTTGGCAATGAATCCGACGTACGAAACAGATAGTTGAACAAACATGGACCTCTCGTTTTGACACTGGCTTGAAACTCGTGGATAATACGAATCAGTAGGTCTTTTTAATTTCTTTTTAAAAATAAGTTAGGTGAGATATTA
>14944-4-6890165-284
CAATCTTTTCCCACGGAACAAAGATTATTTATTAGTATCCATATACATACAAATATACAATACACTCAAGCCACTCATATTTCGTACTTGATCAAGATATTTTCCCCCGGTAAAATCCAATTTAGAATTGTACAACATATATATTGGAAGTTCCGTTGTGTCATACCGTCACACTAATAATACAGCATACCAATAATAGAGCGCAAACGTTTCACATTGAATAGTTCACCACATATCAACTTGAGTAAATTATTATGCTTAGAGTTGTTGTCTTTTTGTTTTTT
>732-1-2873226-306
AAAATGCTACTTGTGTTTCTACACAAAATAATAAGCGAACACAGTTTGATTTGCCCAAGCGTCCAAGACCACGACCAAGTCCACTGAATATTAAAAATTGAGCGAAAAACAAGATTTAGAAAAGTTTTTATGATTTTGTTCAAAAAAACAAAAAAAATATGACGTGTAAATTATAAAATATCAAAGTGTCCAGAGACCAGTTGACAAAAACATCCAATCCTCAAGTTGCATAAGTTCGAGCTGCTCAGAAACTTCGAAGTTCCTCACAACTCTTCTTTACCCACTTTTCTTATATCTGCTTTCCAA
>22935-5-26838844-239
AAAAAAAGAAAATAAAAAAGCCTGTCAATTATAGAAAAAAAGCTTTATAATTTTTTGTTTTAAAGTAGTATACGTACGTCGGTCTTTCCCACCAACATCCCACACGGTAAAGCTCACGTTTTTGTACTCCACGGTCTTTATACGTTACTTATATCCTTGTTACATATTTAAACAAATTCAGCACACACAAATAGTTGGGAAAAATAATGAGACACAGAATAAAATAAGACATGAAATAA
>6067-1-30203226-486
ACGAAAAAAAGGGTTATCATTTTATCATGAGAGCCAAGCCTTATACCGTTACAAGTAGTTGTCTGTTTATGGCAACGAATCACAATTATTGATGCTACGTAACTTTTACGACAAAACCATAAAGTAATATAAGATTTATATATGTATGTATGGAAAACACGTAGATAATACACATAAGTACATAACTCATGGACATGCACATTATTATCATTTGCAGTTCATCTGCACGTGTTCTTCTTCTTCTTCACATGATCATGATTTCCACATCTATTTCCATATTTATTGTCACAGACCACGATAATTATATTTATATTTCATCGGAATATATATATATATGAGACGTCCCTGGAATCGCATAACCTTTTACGTTTTTTTCTCTTTTTCTGTTGGGTCGATTCCATTTGGAACATATATAACTAACAACACATCTAGGAGTTGAAATGCGTTTTTGACATGGTTGATAATGATCCACGTTGAAATAACGCC
>13516-3-20501664-272
TTGTTGATGCGTCATAGTTTCTATTCAGATCGTGTTCCAATTCTTAATGCTACCTCTCTAATCCCGGTTTAACCTGGTTATATCGTACCTTCGTAAATAACTAATAAGTAATACCCAACCCAAAATTCAAGTGGTCCATTGGACCCATCTCTTTGTTTAGATGCTTTCAAAGTACAGAACAAGTTCACTGTGGTCTGTGGAGCCCAATCTAATCAACAAAACAATCGATCCGCGAGAAACTCGTGGTTGTAAAAAACTTTTACTAAATGAAT
>14950-4-6907947-340
GCTCTCTCTACGTCAGCGAGTCTTGCTAACGAGTTGATCCCGGTGGTTCGGTTCTCGGATCTTCCGACCGATCCGGAAGATTGTTGTACGGTTTGTTTGTCAGATTTTGAGTCCGACGATAAGGTTAGGCAGCTACCCAAGTGTGGACACGTGTTTCATCATTATTGTTTAGACCGTTGGATCGTTGACTACAACAAGATGAAATGTCCGGTTTGTCGGCACCGGTTCTTACCGAAAGAAAAGTACACGCAATCTGATTGGGGTTCTGGTTCAGATTGGTTTAGTGATGAAGTGGAAAGTACCAACTAATTGGTTTAATCTATGTCGGCAGAATATTTGT
>7552-2-11279250-234
GTTGGGTATCTCACCATTGGAGATAGCCTTAGTCTCTGATTATTTTTACGGATAGTCTTTTCTCTAGCATCTAAAGAAAAAGTTATTAAATATATGACACCAGAATAGGAGAAACTAAGTAACACGCTACTCATGTCTATTGGGCAATGACCAGTTTAACCTTCTTTTGTGGGTAATGGTGATGATAATTGGTTTATTTAGAAAAGAACGCAAATTAGTAATAACATATCTTTC
>7228-2-9744709-332
TACGTTGGATAAACCCGGTACGATCTCTAACCAATATCCTTCGAAATAAAAGTCTCCTTCGAGGTATATCTTTGGATAATACACTTCTCTGTGTTTGTAGAGTAAGTAAAGCAGAGCCGTTTGATCATCTGACTCTGGGAAGAGTTTGTCTTTGAATATTGACCGTTGGATTTGTCCCCATTTTGCGTACTCTGGACTCACTGGTCCCATACCTGCATGAGATAAATCAAAATTTTGGTTAATTTGATTCAGATTCAGTTATTTTCTAAACCAACCAATAAGAGGAAACATGACATTCAGTTACTGGTTCGGTTAAAAACCTCGAACCGAGC
>5743-1-28928853-272
TCATTATCATATAATGAAGAAATTACGCAACCCTATAGTTCTCTTTTTTTATTTTGTGGACGTGATCGATACCGTAAAGAATGTGAACCCGGATTGCGAAGATTTGAGGGATCCATATACCATTGGCCCGTTGGGTAATGAGTAGTGACCCAATATGTCACCAAACATTTTGCAGCTTTCAAGGGGTTTGATGCTTTTCAACCCAATTTGTTTTCCTTTTCTGAATATAATTAACGGACATTCTTTGATATCACAATAATTTCAAACTGTAC
>5086-1-26617910-303
ATAGCAACAACAAAATAGTGAAAAAACATCACCATCATCCATAATTAACGACACAATAGGATCTCCGTCACCGCCATCTCAGTACACTGACAAAAAACTCAGGCTATATGCATTGTTTACTGGTCCATGATTTTTGTAGACTAATTTCCACATATTATATGAAAATGATTTTTGTCCAAATGATTTTAAATAAGGTACACAGAAGATTGCAGGCCCAGCCCAAAAACTAATATTAATGCTTCGTGTTTATTAGCTTGGTTCACTCATCATCCTATACAAAATTTCTTGGCGGTTTAAGTATTC
>22538-5-25514918-292
TTTCAACTTTTTAGGGTTTTACCTTTTCTCACTCGCTTATGGGAAATATCGAGTTTTATAAGTAAACAAAACTATTGACCAACAAAAAAAAAACAAGTAAAAAACTATCTGTTTTTGCTAAATTGCCTGATAAGTTTTTAATTGGACCATTGGACCTTCATCTAAGCTAAACAATCGTCTAATCAATAAATATGGCCCATTAGCACTTCTTGTTTTGTCTTTTTGGGCCCAATTCGGTTTATATAGTAATCTTCTGAGGTTTCAGTTTTTGAGAACAAAACTAGTCGAGTGA
>22763-5-26298272-285
GCTATGAACTCAAATATGATCCAATAAAATTTTATATTCTTCTGTGTTTTTTTTTTTTGTATTCAAATTTGGATAGAAACAAGTATTTAGTAGGTCGTAGGTGCCATAGGTGGCCCTTGGGAAACATCCAATGGATACAAACCTCATATTATAAATTCTCTATGCCAAAATAATTAGGACCATAGGTTATGTTATGTACCTCAACCATCCTTTGATTGAGACATTAAATTCCTTCACGTTTGTAAACCACACTTTCGTATACATTTTCTTCCCTAACACTTCTTG
>9827-3-81505-265
ATACGTACAAAACGATATATATATATATATATATATGATATGGTCCACTAACCATTTATATTGGGGAAAAGGAGAGACATGATAGAAGCACCCCGGTTTGTAAATTTGACCGTTAGATTCCCCTTCTTTAGCTCGTGTACCCTCAACGTCTTCTTTTCGTCATCACCATCATCGTTATTATCATCATCATGGTCATCGTCTCCATCATTATTATCATCATTATTATCATCATCATCATGATCATTATTATCATCGTCATGATCAT
>12527-3-15753170-419
GAAGTTACTTACAACATGAAACAGCTTGCACATTGAAGAAAAGTAATCAATCAGCAGTATATCCAATGAATCTATGCATCTTGTCAGGTCCATTGGGCCTTAGAGGCCTAAATATTTGAAGAAAGAGTAAAATCAAAAATAAAGTATCGAAAAAAGGTAACCCAAAAATTAATATAGTTTGACTAATTTTGTTGCAGTTTTTTTTTCTAGTTAAAAATTCAACATTCGAAACTCATGTTCTGACCTCATTTATACACTTGCCCAGTGGTCAGTGCAGAAAAAGAGAAAAAGAATCACCTTTTTGTTTTAATCTCAAAGTCGAAATTCGAAATTCCTCTACTCTTCCCGTTAAGTGTGTTCCTTTTTATCCGTTCGTCATGCATTCGTCGTTGGAGCCGGAGAAAATGGAGGAAGGTGGG
>7633-2-11704207-275
AAAAAATTGAGAGGAAATGTTTTTTTTTTTTTTAAACCGTCGTTGGGGTTGGAAGAGACGGCGAAGATGCTGACGTGGACTCAGCGACTATGTTTCGTCAGTGCGTTGACACGTGTTCTCATCATTGCGGATATTGTTTTTGTATGTGTTTTAGATTTTATGGATTTTCATTTTAATCGTTGGGTTCAAAACTTTAAAAGCCCAAATTCATAAAATCCATAGTTATATCATTTTAAACTACATAAATACAAAACAAATATTTACATCTTCGTGAT
>14384-4-636939-337
ACGTGTGCTACCGTAATTTATATTGCAACACGGTCGGACACAGAAAAACACCACATAGTGAAATAATTTACATGCAAACAAAGAAAAAGTATTCTATTATAACATGTTAACAAAAGCTAATACCCGAAAGTTAAATTGACAACAAATACATATGCATTCCTAGATTTCTTAAAATCATAAAGTCATACATGGATTGACTTGTATATATTTTTTTTTGGACAAAAGGATTGACTTGTATATATAATTCAAAATGCGTTATTGTTATTTGATGTTGATGCATATAATGTTGGGTACCACAAAACATGGACACACATAGAAAACCAGAGCTACTTTCCAC
>4687-1-25235092-340
GAAATTCGGTTTTCAAAAAATCTCAGATCCGTATTAACCTTTTCCGGAATAGATCCATATTAACCTTTACCCGACTCAAAAATTATATATACCTTTTTTTTAAAGACGGATACTAAATGGATAACGGATCAAATACTTGTAACTGGTATATCAGTGCCCAGCAGTCTAGCACTAGTTTAGTTGTAGCCATATATTTGACAGCTGAATAGGTTTGGTCAAATTTTGGCCACGGCATTCCGTAAAGGGAGGCATAAACAGGGTGGAGTTTTTGTTACAGAAAACGTCTTGTTTCTTTATTCTCAGTACAAAACAACACGCAGTTTCTATTCCTATCAGATTT
>2354-1-9461005-255
ACATGTTCTTCTCTTCTTATTGTTTATTAAAAAATAAAATAAAAAGAATTTATCTTTTGTTTTGGATGAGATGAGGATGCATCTACCAATGGAATTGTGTTGTAGCCTGTGGGCAATGTTATCAGAGTTAGGTTCATGTACAAGGAATCGTCCATGCAGGTGTGTCCCATTATGACCCCAAGACCAATTCTATATAACTTGAACTCACCCAATAAACTTCTTCAGTTAATAATCGATCTTATCTAATGTGATATA
>9066-2-17246221-402
TTTAATTCGGATTTTTGTAATATGTCGAAAGTCCAATATGCTCCAATTGTTGCAATGTTCACATGGTCTTTGCCCTAAATCATTGGCGTTTGATATTTACAATTAATTGCCATTCCTCAATTTGTCTTTTGTCTTCAGAGCTATCACATCGACCGGTCTATATATCGTGTGCACCCTCCTCCACATATTAGAATCGGTTCTAGAATTTTTGTTTTTGTTAATGGGATTTGGAAGGTTTATACGTCTTCATTGGATGAAAATAGTTTACCTAATAATTTAGCTCCAAGACACTTCGAATCGAATCCTTGTCTAGTAGTCATACGGACCGACAAAAGTGTGTATACGTAGTTGCTTCCAGTTATGAATATTCTTGCAATTTTCTCATTATACAAACCACTATAG
>18865-5-4575274-288
TTAAAGGCGATTGTAGATGCTGTAGGGACGGATAAATGGACTATGACATCAGTTTCCGTTACTTGTTTCTTCTCGAACTCAAAGAAGAAAGAAAAAAAAAAAAAAAATTCTACATCGGTACGCTTTCGTTTCACACCCTGCATGCACACAGTGTCCGGTAGTCAAAAATACAAAAAAAAGAAAAAAAACCTCGAGACATGCTAAATTTGGATAATGATTAATAATTTGGGGGTACACAATGTTCCAAATAATTTATATACAAAGTCTTGCTTTCATATTATTTGTGTG
>3005-1-13145052-262
CTTTCATTATTCATCTATTATATGCTTTTATTATTATTTTATCTCGTGAATTGTAAGAAATTTTAGAAAACAACAAAGTTTAATAAAATAACAAGCTAGCTCCAAATATCCATGTAAAACATTTGACCAAATTTGTTTTGGTCGGCGACCAACGGTCGTCTACATATGACCAACTTTATTTATTTAGTTAATAAGCAGCTCCATATGCACGCATGCTCGTTTTAGGTTTTCTATGTTTTTGGAATTTGAATTGTCTCAGTTG
>479-1-1878706-250
TCAATTTTTATCGTGTGTGGCGACTTAATCATGCCCAAATAATTAGACACGTGCTTAAATTGAAGATGCATGCACTTTCTTGCTTTCCAATGACGGATAAAAGTCCAGCATGTTGAGAAGATTCTATATTTTGTCCATAAATAAACTTATTTGTCTGCTGTGTCAAGTTTCTATTTGATACTCTATCTGGTAAGAAATTAAATACGTTTTTTTAGCGTAGAAAGTCGATGGCTCAAAATAAAATAGCAGT
>13671-3-21114506-363
CAGAGAAGATGTCATTTTGGTAGATGAAAGAGAACTAAATTGCTTTTTCTCCGGCGTCGATTTCTCGTCTGAGATATTAGCCGACGAGATAATAACGGCGACGGAGACAGTTCTCGTGCTCAAGTGAGAGTAGAGACGACTGAAGAGAAACCGAAGGTCTCTCGGCTTTAAGTCTCGGTTTTGGTTTCTTTCGGTTTATTTAGATACGATAAGACAAAACCGAAATAAATCTGGTCTGGTTATAACACGTGGAGGAAAGTAGGTGTACACCTACTCTTAGTCTTAACTCTTAAGTACCCATGAGGCCACTAATATATTCGTCAGTGAAACTGACAAGAAAAAGGAAATTTGATACAAAACTAA
>10818-3-4124228-302
GAATTTGAATTTCTGAATCAATAAATGATTTTATTCGTACATAAATATTGCTTGCTTATCCGTTGGAGGACAAAGGCCGTAAGATTCCAACGGGGCGAATCCGTAAAAAGAGCCGAGAGACGGTCACTGACAACGCCACGTGACAATACAGACAAAATCTTAAGGTTCTGGGACCTTATGGTCCACGTGTGATGGAGTTGCCGGGATACGAGGGTCGCATGGGCACGTGTGGACTGCCAGCTTGGCACTATTCCCCTCTTTATTTTTTTTTTATTTTTTTAATTGGAAGCCGTTGAGAAAGG
>895-1-3610960-284
AAATATATAAAACGTATTAAATGTACTATAGTTTATTACTCGAAAGTCGAAAACCTTGATGATTCATTGAAGGTCAAAGAAGTCAACAATAATATTGATGCCAAATTAAATGACTGCAGTCTCTTTGCGAGGTTGGTGTTTGGACTGGTGGACCGCTGGTTAATAATTAACTCAGCCTTTACGTGAACTCAATTCTCACCTCTTCTTTATTACATTTTCATCACGCTTAAGCTAAGCAACTAATAAATTCCTAATTTAATAAACACTTCAACATCCTCGTTTTA
>16178-4-12909509-341
GAGTAAACGGATAAGCGTGTCGTGGAGAAGAAGGACCAAAGCAAAGTAAAGAAAGTCATATATTCCTGAAAATCTATAAAAGACATTTCGCATTTATCCACTTCCTCGATTCAATCAAAACTGCTTCAAGTAAAAAGCCTACGAAATAGCATCGGACCAAAAGACAAACTCACCGAGTAAACATACGCAACCTGTCGTGTAAGTAAAAACAATTTGATAGTGATCTCTCTATGTTTGGTGGAGGAAGAGGGCCTATGGGTGGCGGCGGAGGTATGTTACGCGCCGCCGGTCGTGCGATGACGAGGACCGGTGTAGCCAACGGTGGTATTCAAGATCCCTTT
>15349-4-9048084-417
GAATTAATCGACTAGTCCAAAGCAAAAAACCATTGAAAAAAGATGAAGAGGCCAGAAGCGACATACTCCAACCAACGTGCACTGGAGCAACGTACTCCATACCACATAGCAGGAAGCCAATGCCCGATGGACCAACTCATACGTGCTACCACGATGGAAGATCGATAATAAGTGGTCGAGCCATGCATCCAAAGATTTGGGGTCGAAATACAACGAAAGTAAAATCTTATAGATATTACATGGAAAATTATATCATCCCGGATAACATCCAAAATAATATATATAAAGCTCAAAAAAGCTCTTAACCGTTAGAACCTCAAGCTCTAATGACAACATTCTAAAGGGTTTTTGGAAGAGTCCACATAATGTCCCAAGTGACATTGACCGTCTCTTGCGTACAAGTTTTTTTTTTTCGCT
>2830-1-11771465-354
ATTCTAAGAAAATATCAAAGAGGCATATTCTATGCAATGTTCTAGACCTTCTTAGTAATCTTATACATGCATAAGAATAAAGTTTGGTAGATAACAAAGGAACAAAGCATTATATACCAAAAGCATTTCATATGCCCACATTGTTATCATCATCTCTTACGGTCACAAAAGCATTACCTTTCCTTCTCACATGGACCACTAATATGTGTTCCATGTCCAAAAATGAATTATTGACACCATTACTTAGGACCAAAGGTTAGAATTAACTAGAGGCTACAGGTATGCAGACAAAACTGTTTTCGGATTTGGAGTTTATTGTTAAATGATTGTAAAGTTTTTCATGAAATGTTGAAT
>18695-5-3842875-291
GTGAGCTCAAATTTTTTAGGGACCGTCCATGTTCAAGTATAACACATGATAATGTAGAGTATAATGCACTGTTAAGAAGAAAAATAAATATGTGAACTCTATTGGATCTACACTCTCTTTCAAGATTTTTAAGTAAGGAACTATGACAAAGCTTTATTTATTGGGTTTTGCCCCCAAAAAAAATAAAAGCTTTATTTATTGGGTTTCTTTACTGAGATAGCATTATTATGGGAAATATTTGCGAAAATGATGCCATAGCATTTTCTTAATTAAATCCTATATTTTTTTTGT
>8541-2-15425539-383
TTCTTTCCTGAGTTTGGTAATAGAGATGACACACGAGTGACAATATCCTTTACAAGATGAAAACATAATACACTTTACAACAAGCACAAAAACCTGGATGGTTTCTCATTGCACACTGTACCTATGGATATATATCGCAAACCCCCCCAAAGTTTTCGGCAGTAACTGGTTGGTATTCACACAGACCGTAATGCACATGTTATTTCTTAACAGATTCGAGATCATTGGCTTTTCTACCTGAGTCGGTCCCGTCAAGTCGAGCTCCTCTCCACAGTGTTGACTTGCTTGATCTTAGCAGTAACCCAAAGGCTGATGAGCATGCTGCTCTCACAACTGAATCTTGCGACCGGGTCATCTTGCTAACCAGCGTTTCAAACACCTGA
>7262-2-9844047-371
GTGTCCATAGCGGTGACGGTGATGGTGGCTGAGATGGGACCATCACCGGAATATGCCAACTCTCCAGCTGTTTATCCGTCTAGCAAACAAAAACAAAAAATGCCGTAGAAAACCAAAATTAGGAAACAACCAAAGATATTGGGCCCAATGCCAGACTGGGCCTAGCTCAAATATTACAACAACCACACATAATTTTTATACTCTGCTCCAACGGCTACTAATCACCGTAGGTCCCTTCAACGGTCCAGATCTCTCAAATATTTTCTCCTATATACAACATGCAAAGATACATACACTCGAGCATTCTTCACTCAACACTCACTTTTTCTCTAATTCCTTAATTCTCTCAACTAATTACAAATTATGACTCG
>17766-5-277597-295
TTAAAAACAAAAAAAGAGCATCAGAAGAAGAAACTGTGCAGAACGAACCGCCAAAACGCGTCAGGAGAAAGATGAAATCTTTTACCTTTATAGATTTTTAATTAATTTTAACGACGCGAGAGTGGTGGAATTTATATAACGGTCCGTGACATTCATCCAACGGTTATAATCATCGCCTCACCGTGTGGTTGCCGCATGTGATCAGAACCTCAGGTAAAATAATTTATTCAACCGGTGAACATGAAAGTAGTTAAAACCGTTGATTATCCATGCTTAAAGATGGACAAACTTTGCT
>16146-4-12774218-311
TCATGATTGGTGTCGGTGAAAATGTATTGAGAAAACAGTTTGTTTTTCATCGTATTCCTTTCCACTTCATAGTGCACCAATCACGGTACGGGATTTGAAAACTCTCTGGCTTAAAGTCCTTTAGGTAATAGGTGTTGGTAATGATAGGTGGAAGTGGAAAAGCATGGGAGGGAAAGTGATTTGTGGGACATGTAATGTAATGTAATGTAATGCTGCCCTCGTGATTTGCCGGTTTTACGGGATTCCCTAATTGTTAGGTTGTTTTTGACAGTTGAGCATGCTTTTCTCTGCTGGACTCCGTAATCAACTGA
>5216-1-27043741-264
GTAATTATGGTTTCCTCGTGTAATGCTCTAGTTTAATTTTTTAATTGGGAAACAATTGTGAGCTGAGCTTGAATAACGCCAGTGCAAACCCTTCCTTTTTTTTAACGTCCGGTGCAAACATTGACCCTATATTAAGTTATTAACCAAGTAGTGGGAGATCGCAGTCCCACTTGGCCCATGAACCAGTGTGTAAATCAAATATACCCTTTTACTGCAAAAGAAGAGGTTTTCCTATAAATTTTGTTTTATTCGAAACCCTAAACG
>1734-1-6882407-231
TTAAAAATTGGCGGTGGGTCAAGATCCATAGATTGACTAAACATGAATCTAAAATGTTAATAGATTCTGTAATAAGACACACTGGTCCATAACTGTATCCTCTACTCTCTACGTACCAATAGCTCGTAAGAGATGTCCCGTCACTCCCATTATTTTGGCTTTACTTTTATGATTCTGGGGTCCATCTTTTTATTCCATTTTTATTCTTTCGTCTTTTTCTTCGTAAATAAT
>17220-4-17119914-401
TTTAGTAGAAATCAAACACACTTCGGCGCAAAAAAACATAAGACTTGCTAAAGCGAGTCCCACATGCATCAAATCCCGGATGCGTTAATTACGTTTGACTGATAGATAATCTCTAGTGGACCACTCGAGATTGTAACAACAATTTAATTCAACTTCTTGGTCCAAACAAAAGACATTAAAGAAGCTCCAAAGACCAATAAATACTGCTGAAATTTTTAATAATTGCTTCTTGTTTTTTGTTTTTTGTTTTTGACTAACAGTTTAAATCAGGAAGACTAAAAATAAGAAAAACGGTTAGGCCGGTGAAGGCTGAGAGGTTGGGTCGGCGGAGGAAGGAACGTCAGGACCAACACGACAGCCTTCAAGCATGAAAACAACATCGGACATTGTTGGACGGTCTA
>19582-5-7699482-362
AGAAGTCTTTGTTTCCAGTAGACTATCTGTTCATTATAAAGAGTACTACACACTACAATATATAGGCATATATAGAAATATCTGTATTATTTGTCGTTGTGTTGTTTGTATTCTCTTTTTGAGAACCGGTCTAAAGTTTTGAGAGGCCTAAATTAAATAACGAGCAAAATGTAAAGATTGTGTATAGTTGTCTATAGAGAAAGAGAAGGAAAGGATTGTGTATAAAAGTCATCACCTTTGGTCAGTAACTCGAGCGGCCAGGAGAAATTGATTGATGGAAATGCAGATACTATTCATTTGTGAAAATGACATATATACCCTTCCCAGATGGTTCATCTTTTCCTTCAGCACATATCCTTCGA
>11373-3-6351024-304
GAAACTGTAGAAGATAGGGATTTGACCTACTAAATATTTTAATACAAGTCTACAAGCGATTATCCAATATTAAGCTCCTAGAGATGTGTGACTACAGAGTACTTAAGTGTTTATTTATTGCAATGACCTTTGGATACAAAGTACTCCTATATTGTTAACCAATTCACTTTTAATTTTTTTTACGTGACCAAAGCTAAGATCTTATCTAGAAAACTAAAAGCTTTCTGTCCTTTTGTTATATTCGGGCTTCAAAACTTTGTACCTTCTTCTTACCATCGCTGTCGAGAGAAAAGTCAGCAGAAGT
>15622-4-10329649-336
TACAAACGGACACTTCTTTATTGGTTTTGTTCCTATCATAAGCCTCTGTGTTCGTGTCTGCAACAGATCTGTCTCCTCTTTCATTTTTCTTTTTCTCTTTAGAAGAAACCGGAAAACAACAAAACCCTCTACCCGAAAGGGAGGTTTTTAAAGCACTGTGCCAAAAAGCCATCGTTTTCTCCAGAAACCCATCAGTTTCCTCTGAATCCTGCATGTGAAAGTTTGGTGAAGAAAGAGGAGAGAGATCTGTGATTTCCTTTAAAACGCTGCCGTTTCTCTCCTTTTTTTTGTTTCTCTTTCTCTTGATCTCTGTTGTTCTGTGGCTGATGATGTCAC
>7729-2-12111208-249
ATGTAATAGAGTTTGGGAAAGGAGTTTAATATTTTTTTAACAAACAAATAAGAAAAGAAAAAAAACAAGTTGAAGATAGGATAGGGAGGAGTCATAGGACCAATGGACCATTCATAGATCATAATGCAAGACAACCCACCAACACATTATTCACCATTCTAATTTTGTGTTGCTTCTTTCTAGCCATGTCAAGTCCACATATTAATTATATATGCATTTTATATACACATTTACATGTATACCAGTGTG
>13747-3-21409891-366
CCCAAAACACACTTTGATCTTGATCTTTCCACCAAAATCTGTCCCCTAAACCCAAAACCTTAATGGCATATTACAGCTAGCACACTTCCTAAGGTCATTCTCGTCATTTATAGACTAATCTTCAAGCTCAACGAACACACTTATGGAAAAAGAATTCGATAAAGCAAGGTCCTATCACTTCCGTGTGACTGAGTTAACCTTAAAGCTAAGTGTGTACCCGTGAGATATTTCTCCCCACACGAAATAAAAAAATAAAGTTGAGATCTCTAAAGGCATTACTACACAATTACCCAACTGGCTACTTTGGCACACCAGGAACCACTTTTCTTAATAAAAAAGCAATTAAGCAATCCACTTTTTAGGAAG
>10713-3-3696503-276
ATGTTTAATCACTCATAACACAAGGTATAATTACATTGTTAGATTCGCAAGAAGAAGAATAGATCATGAGGTAAATAATTAGTGTGACATGGTCATGGATCAGTTAAAAAGATAAAGATAAGATTCAAAGGGTAAAAGGAGAGTCTAGGGTTTAAAAAAACAAGTGGGGAGCTGTCCTTTTCTTTCAAGGGGGTTTGGAACTTGTAGCCTTGTAGGTTGTGATGTAAACTATGAGGACCACAACAATCAATCAGTACTTGGTCATTAGTGTTAAGC
>20446-5-16433331-337
AAAACTCATATATAAATAAAATAACAAAAGTCTAAAGATAAAATACAGAGGACAAGAAGACAGAACAGAGTGATCCTGTTCTTGTCTTAAGGACAAAGTTAGAGTAGAAACAAACAAAGACTTAGATTATTGCAGTTTGTTCTCTATTACTTGCCACACAAATGAAGATTCTTCTCTAAAGGTCTGAAATTTAAAGCAGTAAACCCATAGACACAGAGATTAGATATCTTGGACTTAAACACAACCTGCTCCGTTGTAGTTCTGAAGCCAGGAACGTTGCAGGAATCTTTGGACCTACCGATCAAGCTTGCTTGACAGGAAGCCATTAGAGAATCTT
>16346-4-13639289-369
TAGGTTACTGTAGAAATGAGAATTTTTAATACAAAATACTTGTTGGTATTGACAAGTCATACTTCCAATCTTTTTTTTTGTTTCTCGACTCGAATGCTTGTTCGAAGGACAAACACATATTGTGGAGGTATCGTTGTCCGACAGTATATGAAGATTTAAATACAATCCAAACTGCAAAAGCAAAACATATTGGAAGCATTAGATTTGGGAAATGTGAGATTGTACATACTTGTATTTTTAGTCTGAAGACAACCAAATCTACTGTGGCCTCGTGAATCAAATAGTACCATAGATAGCTAAGTTACCTAAGTACAATAACTATTGTCTTGACGTATCGAACAACATGAAAGAAAAATTCATAAGAAGTAA
>6398-2-1259545-272
CTGATGAACAATAAATCACATTTATTGTAGCCCCATGAAGCATGTCTCAATTGACTTTTCTTGCTGCGTTTATACCATTAGATAATAGATAGCGATAAGAAAATTAAATGGCCAAGAAGCATTGAATAACTACCACGTTTTAAAATGGTATGTACATTAGGTAGGCACGCAAACTAATGTTACTACACAATAGTCCATTTTTATTTGTTTAGATATGTAAAAATCGTGTCCCAAATTTCTTCTATTATTTTGTCGTATAGAAGAAAGAAACC
>7132-2-9388211-283
TCTCTATGAGGTCATCAAATGCGATCAAATTTATATAACAACTTCAAGGGTCAACTTTAGCTGTCATAAATAGTTAAAAGAAAGTTAAATCCTATTGAGTCCTCATAGAGCAAACCTTTTTCCCCAGAGGTCACAATACAGATTGCACAGAGGTCTTTAACGAATAATCACAATGATATTACTTGAGCCACAGACTGTCTATCGTATGATATCGGACAAGAGTGACATCAAACAGAAAAAAAAAGAAAGGAAGAAAAAACAATACAAAAAAAAACTAAAACGT
>18240-5-2068034-542
GATCAAACCAAATATTTTCCCCTTTTCCTTTTGTCTTCTTCTATATTCCTCTATCATTCAATAAAACATGTCAACCCTTTTGCTCCATCTGTTTTTTATCCGGTCCTATCTAAGAAAAACAAAACACTAACCGGATAATCAATCTATTCGTCTTTCAAAATAGCGGTCTCTAATAAAATATGAAAAGTAAAATAAATATATACACAAGAAGACAACTTTTAAAACCACTCTAGCTCGACCGTTTGCTCAAACTGTATTTCGCAGGTGCTTTCATGAAACTTGTTTGGCCGGCCGAGGCTTAACCGGAATCAATGATGACGTGGACAAACAGAGGTTGTGGGCAGCTGACGTGGAGGGCTGTGCTGCTGAAGTGGCAACACGTTCACAAGAAGGGCACATAGTGAGAGTAGTGGCCGGAAGTTGCATGTAAAAGGGTGTGGAAGTCTTCAAGGTTCTCAATTCTTTAACCTCTTTTTGAAGCCTCCGGTTTTCTTCGGTTAGTGACTCACAGCATCTCTTTAGGTATTCACAGTCCACTTCCG
>1389-1-5388363-320
ATGGTGCGATTCGTCGTTAACTGCAATCTACATAGCAACGTTTCAAACCATCGAAACATCGTCTCTAGACGCTTTGGTTTAAACTAACCAGTCTTTAACTCCCAAGTCCCAACTATTTGAATAACTCAACCATTAATTTTATCCGTGTATAATACGATAGGCTATAGTATTAGAATATAATAATCGTTTGGTTGGCTATTGGTTAACATGTCTTCGTGAACATTACCGCACATGGGATCACATGGACCTTTGTATATTTCGAATATTTTAACTATACAATACTCTTGACTTTGTTTATATATATTTTAAAAAATGTTGGA
>3124-1-16800907-379
TAATAAGGACAAAACAAGAATAGAATTATTTAAAAATGGTAAGGAAGATAATGAATGTACGTGAACGTATAAGTGATGTAAGAGAAGAGAAAGGCGTGTGGGTATTACTCGCGGAGCATAAGCGAACTCACAACTCACGTGTGATAGCGTGTTTAACACGTGAAAATGAGCGCGTGAGGTTTTGGGTTGGTGGGAGAAGTTGCGATTAGGCAAGACTGGCCATAGTATTATATTGAGATATTAGGTAGTGTTGGGCTGGGTCAAGATTTCTATTTTAATTTGAGTTTCTTCCGTTTTAATATTATCTACTTTATATATGTTGGGTGAGACCGGAAGATATTAGTAGAAGAAAATCAAATAGTTGAATTACATTTTTTAT
>22141-5-24084722-504
TCTTTATGTTGAAGCAAAAATATACCGATACGCTTAAAATTATTCTGAGTTTCAGTATTTTTATTTAGTGCATTTGGAAAATAACTCAATGTGGACCCATCGGTCCAACCCTATTGAAGTTGCGGTTATCCTATTCTTAAGGCTGTGAAAAAATCAGTAATAATTTTAAACCGACACATATAGGACTAATCCGAAGTTAAACCGGCTTATACCAGACCAAGGTTAAGACTAGTTTAAGCTTTCCTCGCCCATGTAAAAAAAGTTCTTGCTATGTTTTTTTTTTTTCCTTTTAAGGTCTAAAGGATTATGTGGTTGTGCTTGTAATGCTTTAAATATCATGGTTGTAATAGATTCGGGGTTCTGATTTTTTTGCCTGTTGCTTTCAGACTATCAAATTGCCCATTGTCCAATAGCTATTATAAAATTCTACACACCACAATCCGAAAGCTACTGCATATTTGTCATCTTGATCTCAGCCATCGATTAATTAGTAGTTGGATATGA
>4607-1-24883967-502
AGAAAAATAAAGAGAGAGATAGAGAGAGATCATGTCCACTACTCAAGAGCATAGGTCTTGATTGGTGGAAGACAAGTACCTTAGATAAACCGACCAAAACCCGGTGGATAAAATCGAGTTCCAACCTCTTCAACGACAACGATTTCAACACTCTCTTCCAGGAACAACTTCCTCCAGGCAGATGATACTAAAGTGCTGGAGTTCCCGGTTCCTGAGAGTGAGTCCATATCAAAATGCGCATTCGTTATCACTTGGTTGAACCCATTTGGGGATTTAAATTTGGAGGTGAAATGGAACGCGTAATTGATGACTCCTACGTGGAACCTCTTCTTAGGAAGAGCACGGTCGAAGAAGTAACTGCGCAGTGCTTAAATCGTAGATGCTAAAGTCGTTGAAGAGGACTTGGAACTTCGATATTATCCCCCGTGTTTTGTCCAGTTTCTCTATAGGTTGTGCCTGAAAATATGGGTTTCTAGGTTTAATTGATGAAAAGAGATAACGT
>12996-3-18516274-356
TTTATTGTTCTTCTATTCTTCTTCACATTTTGTTTAATAAAAACAACAAGGTATTGTTGCTCTATGGATGATGGCGTAGAAACAATGAAATTGACCAATAACATGTTTGCTTTTGAAACGTTGAAATGAGAATGGATTGTTGTTGGAACAGAAGAAGTGATTTGAAGATCTTATGAAGTGGGACATATTTTAAATATACTTTCGACCAGCCAGTCACTAGTGGGCAAACAATTGCTTGTGGTCCACGTCACTCTCCTTTCCTTTTCCGACCACCGGACTCTTTATGTTATTTTTGAAAAATATAAGTTTTTAGTTCTGACCATTTCAAGTTTTATCAACAACCGGGTATCATCATT
>12545-3-15991340-508
CACGTGGAAACAAAATGCATGAAACTATATATGGGGTAATAGCCTAATAGGAATTAAAAAAACAAAAAAAAACCTAAACAAAAAAAAATCCATAAGTTATACACAAAATGTATTTGGCTTGTCTTGTGTCCAGATTCTTTATAATGTTAATGGTACTTTTTCTCTTTCGTTGAAGGCATCAAAGATGGTTTGATAGTGTTACTTTTTTGTTGTGCAAAAGAAAAACCTTTAGTCCTATTATCTTCCATTATCTTTGTATATTTTCACTATAAAGTCGATATAAACGTTCTTTATTGTGAACTGTAATCTTTCTGTATTATTGAACATGCGTTAAAAGAAATTTTTTTTTGCAAACCTTTCACTTTCATCAATTTAATTTTCAATTCAATTAGTGGTCCTACGTACAAAGTAGTTGTACAGTATACAACTTATTAGATAGTATGGCGAGACAATAATTAGAAAAAGATTGGACTGCTTGAAAATTAAAGGAAAAAAGATTCATAGCAAA
>18285-5-2290324-227
AAAAAAAAAAGGTTGGAATGTAGCTGTTTGATGTCAAGTCAAAATCAAGAAATACAGTATGGTGGTCAGTAAATAATTATTGTAAATAGAGGGAAAAATCTTTAGTCCAAACTTCTGGCTTTATATTTTACAGTCACTCCCACTTCTTTTTATTCTTTAGTTATTGACTACATACAAAATTTCTGCAACTTGCTCTTTTATTCTGTCGCCAAACGTGTTCATATAAT
>2195-1-8908969-312
TGGGGATTCAGACAGAACTCTGCTCTAGAGGAAGAATAGTCTATGGAGGTTTTGTTTGTTTTAATACAAGAGAAGAGGATGAAGATTTGTACAATAGTCGTTGGTTCTTGCTGCTATATTGGAAAAACAAAACAGTTGAAGATTGGCTTTGACCGGAGACTCTGGTGTAATTAGAATCTTTCAAATGAATAGAGAGATCCGTTTACCTTTTGGTCGAAGTTGCATATATGTATGTTCAAGATTTGACCACACAAGGCTTATCTTTTTGTATGTGTATAATTGAGTCTCCCATTCCATTATTAATAGAACCAC
>20797-5-18215715-411
ATATATAAAGAGAGACAGAGAGAGAAAGATAGATTGATACGTACGTAGATTCGCCTGTACATATAACAATGACTACAAGACATTAAATACACAGAGACACGCATGAATGTGTCCACAGACACATAAAATAGACTTTTTCCATGTGGTCCACTTATTTATCCCACATCTAAAAACAATTATGTAAATCACTTATTGTCCGTACAGTGTTATAACATTATCGGATAATTTTCAGTTTTATTTCAGCGTATTACTTTCATTTGTTTTAATTGTTTTAAAAAAGAAAAAGAAAAGCGACGAGACAACAAACTTTTTCCCAGCAAAGCCATGGACCAAAAACAAAAGCTATATTTTCAGATTCACTAAAATAGTAAAATGGAAACAGTGAAGTTTAAAGGAATGGGTTCCACCAAA
>19108-5-5617324-278
TTTTTTGGTGTTATACTTGTGTTGATTGCAATATTGCAAAATGAAAAAGAAAAAAAAAAGAACCCGTTCATCGTTATCCGCTCTCTCCCCAGACCCTTTCTAATCCCATGCATGCAAGACAAGATTCGTTTATTGTTTACTCCCTCGGATACACAGGTTGTCCAACGAGTAATATGACGTCACACAACGTTCAGATTGTTGTTTTCGTTTTCAATGAAAGTATATATATATATATCGTGTTTCTATAAAAATCACAATAATCTTTTCTGCTTTCAAAC
>16537-4-14376611-286
ATTTGGATCGATCCAGTAAATTACCAAAAGAACCACCTTGCTGATCCCAAAAGCATATAGAGTTCACGTGCAAAAACAAGGTACCCAATAATTGAAAATCTTGAGGTAATAAAATCGTGTAGAAGAAAAAACGACGAACAAGTGTACGGCGAATTGAAGAAGAAGGACCGCAAGGGAAAACAAATGGCCGAAGACTTTTTAGTTCCATAAACATATAAGAGATACGTGACCTCACTCTAGATTCTCTTCTTCATCTACCTTTTTTAACTTCTCTAGCTCGTTAAAA
>20273-5-15305735-373
AACGATCAGATAGATTAATGATGATTAAGGAAATTAATGACCGTCGATCAAAGATTTACTGGGTCCCACACTACCAAAATAAGACCGTTAGACGTAAGCAAAGAAAAAAAGAAGAAGGGTAAAATCGTCAACAGAAGAAAATCTCTAAAGAATCTCTCTAATTTTTCTATGAGACCGTTGAGAAACCCTTTTTACCATTAAATAAAGTCTTTTTGCAAACAACAAAATCTGGTTAACCAAAATAGCTCTCTCTTTTACTGAAGAAGTGATCGAATTTTATTCAACGATGGCGGATATAATCTCAAATCCGACCATGGAACAACTCTTCTTCTCTGTAGATCCGATGTCTCTTATACTCTCTCAAAACTCCGAC
>11413-3-6526353-381
ACATAAGTTAGGACCCCATCAGTTCTTTCAAGAACCGAAAACTATTTGCATGTATTTTACTTGGTCAGAAATTACATATATAAAATTCTGGTGGCAATAAAGGTGCAAATTAAAACCGGTCAGAAGTACTTGCCTTGGTCTATCTATACAATAAAACACAATGACTCCAGAATTTATTGCTCAACAACTACTTTCTTTTTCTTTTAGTCCCGGAGATATTTCTTACATTATTATTGTTCATGCAAAGCTATATTTGTTTGCATCCACAGAGAAAACGCATAACCGGTCACATCAAATACATTATGCATTCCGGTCTGATGAGACATGAGTTTAACTGTTGTTCGGTTTAGGATTTACTACACGGATTCTGGTTTAGCATCT
>22421-5-25103640-249
ATTTGACATCAAATCCAGGGATCAACCAAGGAATTTTGTAAGATGAACACAGATGTCAATTACAAAATAGATAAATAAATCTTGATAGATAAATAAGTATTAAAATGGTGATAGCTTGCTGAGTCACGTCCGCTTGGGCCATTGGCCCATTGAGTAATAGACGTATACGTTTGTCTTTTACACGAACCGACAAATAAAAAATAATAATATTAAAATTGTATTAAAATTATAAAAGTCTTTTTTCGTCTT
>10486-3-2676679-257
CGTTGATCAACCAGGGAATGTAATTTAGGGATTTGTGGATATATTTTGTTGTGGCGGCAATATTACTACTATTTATAGAGTTGCTTGGGCTTTTTGGGCCGTTACTATAATTGCAACATTTTGATCATACATGTTTGAGATGGACCAATGGACATTGATTTGTTTGATATGTCTTCTTGTAGTATTGAGTTATGTACTACTCCACAAACCGGACTTAAATCTATATGCAACAAGTTTAAAATTCATACTTTGATTTT
>12253-3-10446752-252
TTTCAGTGTCCATAATTCATTATTTCATATAGCCAATGGCTTTAGCGCTTTAGCCAAATCCAGTGTTCTAAGGCATATTGGCATGTTAGTATAGAAAAGTTGTCCTTATCTGAACAAATTTTTAGTAATGGAGGCAACGACCTTTGTGCATGTGAGCTATGTTATGTACAATAAAAAACGTATCTGAAGTAGGTCTTCTTCGAAAACGACTCAGAAGATTAGATTCCAGGCAGTGGCAAAACAAGAATTGTG
>7976-2-13029748-394
ACACCTAATCCTTGACTGGGAGGTGTCTATTTTCTTGTTTGGGAGAATTATATTGTGCCAGAGTTGATCCCCTGTCTCATTATATGGTAGGGATGGAAATATTCCAGTTTCTTTTATCCAAAAGTACCTCATGAGGAAGCTTGATCTCAAGAGTGAAGATGAGGTAAGCAATCTTATCTTATGCAGTGGCTACTTTTCTGTTTTATATGAGGTATCCACTCGGTCTAATATGGAATCACATAGACCGTAGTTCTATACATTGGTTCAAGTCTTGTGCTTATCAATATGACTGTAAGGTCCCCATAAATGTTTAAACTAAAGTTAACTCTCCCTTTTATTTCCGACTTGTGTACCGGGTGATATCTTATGATCTGGGACTTTTTCGACCCACCGG
>9401-2-18456741-567
TGCTTGCTGTAAATGTAACATTTCCTCAAGTTTTGACATAGTTTTTAAAAAACCTCCTTATAGGGACATGTCACATGTGTTGGATGATTGATTAACAATCCGGTGGACCAGAAAACAATGAGTAATTATACGGAGGCCGGCTTTAGTTAAACTTCACACATCAAAATATATGGCCCATCCCTCGCCTTTTGCAATTGTCGCCGACCGGCGCGTGACGATCTACAAAATTTCGATTTTAAACTCAGAAAAATACATAATACAATATACGTCAAAATTGCATCTACTTATTCTAATGGTAGTTGAAGGAAAAAAATCAGAACTCTATGACTTGTGTTATACCATATATTACGACAAAAAAAAAGGGATTAAAAAGTCGTTGACGTTTGACTTAAGTGCCAAATTAATTAACCAATGCTTAATGACCTAACCAAAGTCACTTTTTATTTTAGTCCGGTATGACTTGTGACGGCGACGCTGAAAACGATTGAAGTACACGCGCGGGGTCCTCCAGCCTAATTGCCACCTGTACACCAGCCCTGTCCGTCGTAACTATAAAAATCTCATTTT
>21171-5-19977753-311
TAGTAGTCGAGGACGTAGAATTTTTTGGTAAATAATTTTAATTTAGAAATCACAGTGTTTTAAGAAAAGAAATGAATAGAATGCAAGAAAAAGTTGACGCGGACACGTTAACCTTTTTAACCAAAGGTCTTGTAATAAAGCACCGGAAATACGCGGATGTCGGGGGCAAAGACGTCACGTAATCTCTTGAAATGTAGAAATTACGATGATACCTCTAGTCCCGTGGCGACCTCGTGGCGGCTGCGTCGACGAGCCAAGTAGGGTTGGGGAAATAAAAGAGAATCTTCAACAAAAGTCATTATAGTGGGGCT
>7308-2-9992856-274
GCTAAAAAGTGAAAACCATATACATCAATTAAAAATAAAATATAAGTTTAGTGTGAACGTGTTATTCGTTGTTTCACGCAAAACCCGTTTATATGTCAGTTCGTTGGATTTGGATATCGACTCTAGTCATGGTCCGGTCACGAGCCTTGTTCGTTATCGACTTACTTGCCGTGTGAGCTGGGGTAATCCATTTCCTAAATGACATAAATACCCTCATTACTTGCACCCATTGACTTCTATTCTTTTCCTTTTCGAGAATGATAAATACGTGCCT
>7667-2-11860247-283
CAATGATAATCATTGAGTATTTCAAGAGGTGAACACTATATTACAAAGTAACCAATGAAAATAACAAAGAGTCGAGTCCAAACCAAAACCTTAGTCCAAATTGGTTTCTACGACCCAGTGGATATAACAATTTCATAAAATTCATAGCCACCGGTTAAACCTGGACCCAATACCGAACTCACACACATAACTGAAACTCCAGTTCACCTCCTATAGCCGGTTCCCTTCTCTCACACTCTCAGAAATTTCCAAGCAATTTCTCACCGTTTCGTTATCTACAAAT
>17994-5-970846-260
TCTGGCGCCTTAGACCAACTCGGCCATATCAACTTTTTGATAGTAAAATTTCAAAGTATGAATATAACCGATTTGCATAGATTTAAATGACAGGGACATGCCCTAAAATCCCTTGGTCCGATTAATAGCCTTCACTTCACGGCAAGTTCACGCCCTAAAAAGTAAAAACTGCGCTCGAGAGACGAAACCGCTATCATCTTCTTCGAGAACTTTCTTCTTTGACGCATCGTCTCCTTCAGGTCACAGTACCTCTCAAGACA
>15901-4-11672066-299
AACAAGTGAACCATAATTTATACTTTTGAGGATTTAGAGATTTTACTGATTCTAATTGGTTGACCAAAATCGCCACAGGAGAATCCAACAACTACGAACTGGTCATTGGTCAAGAGTCTCTTCCTATTGGTCAAACATTTTCTATTCCTCTATTGTTCACCGGTACATCTCACAAACTATATATACATTAGATCTTCTGCTCTTTAGGTTCAACAAACAAAACAAGGAACACCAGAAATAAACACAATCATAATCAACAAAACCAGAAAACAAAATTCTCCAGCAACTAGATCGATTTA
>15381-4-9257789-282
CAAAACACGCCATCGTTCAGTGGAAACTTAGTAACACTACGTGGTGGGTTTCAACAATAAAAGCAGCACGCAGTTACCTACAGAAACACTAAAACAACACATTTCGTCTCTATCATTCTTTTTCTTCTACAAAGTTGCAGAGACTGTTGGATAAGGTCTCGAGGCTGCAACTGCGAACAAAGTACCCACAAAAAAATGTCATTTCATCATCTATGTTCCTCTCCCTCGTCTCTTCTACATGACCCTCTTCCTCTCTGCAATCTTCTCTCAGTGTATCCCAAA
>5795-1-29173081-372
GCCGTGTTTGTCTCCGTCTCTCTCGAACCGCTTCTTCTTTTTTTTTTAATTTTTTTGCAGCTCTTTTTACACACATAAATTCTTTGCATTACCTCTCGGGAAAAAAGGAAAGTGGGCTTCTAAGTGGGCCTTAATTTCAGGCAATTAATTTACCGGATTACCCTTAAAGGCTTAAACCGATTCTGGTAGGGGGGGATAAATGTTGAGTGTTGACCGTTAAACCGTTGAATTATCCCACGTTGTACATATAACCGGTAGGCTCAAACCGAACGGAAATAAATAGGGGCAAATCCGTCATTGAACATTATGTTATCTCCTACCGTTGTCCTACCGTTGAACGGAAATAAACAGCTGTGAGCTATTTCGATAAAG
>5297-1-27343507-285
GAGCAAAAAACTATATATAGGCTATTGGACACAAAACACTCATCTATCCAATTCCAACCCTAAGCTTGGTCGGTTCGGTGAGTGTGCTTCAGTATTGGTGTGATTTTGCGTGAGTAGCTCTTTTCCACCCTTTATATTATAGTCCCAAGACGTTGGACCATGAGTTAAAAACTCCACATACTAGTGAAATGTTTTTCTTTTTCAAATGTGGAACAAAATTTTCCTCTTGTTAATTTCTTTTGTATTCCATGCAACCAATTTTCGACACTTAATTTGCCAAATCTC
>19034-5-5236788-228
TCAAAATAAACCATATCATCATATATAACTCCATATCATCCTATCCATTCTTCACATTCTGCCAACTCCTTTACCATGTGCCATCATCTCTCTTCTTTGGTCCAGCTCTTTTTCAGACGTTGGCCAACAACATTTTTCGTTGGTCCATTCTTAAAACTTTCATTATTTCCCCACACACACACATAATTAATTGTTACTATGGGATAATACCGTATATATAGTAGTACA
>16450-4-13998562-351
GCTTAGAGGGTCCTATCCTCAAGATGAGTCACCCTTGCTTCAATTATCGACCCCTTCATGTGGGCCCCATTCTTAATTATTTTTGTAATTTGGTTTTTTTTTTTTTTTTTTTTTGTTGAATGTAAATTTGTTTTGTTTTGTTTTGTTTTATACGAAAATGAAAAACCGATAGGTCGGCCTAAAACCAAAATGGAACGATGGTTTTATGTGAGGGGTGGGGTGGTGCCTAGAGACTAGGATAGAGTCCCACGAGGGGATTGGTTACGTGTTAACCGATTATTGGGTCATCACGTGCCCCTTCACGTGATATTACTGTCCATCAATACTTCTTGTCCCTTTGCTTCCGGTTAA
>17686-5-4956-297
ACACAAATCCAGAGCTCCATGCCACCGCCAAGCCAAGCAAATTCTCTCTCTGCCGGCGAAGAAGAAGACTTATTGATTATGATCGACGAAAAATGTTGGACGACGACTAGGCCGCATATTCGCTCTTCCCAAAAGGCTTATACAATACCCACTGGGCCTTTATTCAAGCCCACTGGTCCTTTATTCAAGCCCACTGAGCCTTTATTTACTATCGTCGTCTTTGTTTAATGTTTTGTGAAATTATGATGATGAATCGAAGAGTGCACAGAAAATCTGTGAATCTAGTTTTTTTTTTTT
>17855-5-536982-268
TTAAAAACAAATACAGTAATAGAAAAAAAATGGTGATGTGTAAAAACAGAGAGTTTGGTTGTCTGTCAGTCACATGTAAGCGAAAAACAGAAGTACAGAGTTTGGGATTTTGTTTTGGGCTCAAATTCTCACGCGTGCATCGAAGCGCGTGTAATTTCAAGATCGAATCTCTCGGTTCTTGCGCGTGGGTTCCCACCTCCCTGACGCACCGTTACTTTTGTCGCCTAGTGGTCCGTGACGGTCACGAGCCTCTTGCTCTCTCCCAAGG
>6316-2-826543-311
GTTTTGATACGAGTTTTATTGCATACTTCAATAGTTTCTTAAGAACATAACAAGTTATCAAACTATTTTCATTGCTAGATGTTCGATCAAACCGCGGTGACTGCGATTTTCATATCGCTTTCGCAATGGTTTGGAAAATTGCAGATGAAAAAGTTTTGTCCTTTAGACAAAGTTATACGATCTTTGCCTGAAGTGTAAGGTTTTGCCCCTGTCGGTGTTTTGCAGTTGTTGTAACTTCCGCTATCTACCTTCACTACGTTGTGCATCCTCGGATTATAGTTAAACACTGCACCAAAGTTTTGGAAAATATA
>11445-3-6637338-300
CCACTGTTGAGAATTTGAAATTTCAATTTGTTTGATTAGACACAATGATTAAGATTTTTATTACATAAAAAGAAAAAAAAAATTGGAGAAGTATAAACACATACATAGCGGTGAAAGAAGAAACCCAACGGTCACTCAAAAGCGCATTGAAGAGTCAAGCAAGACTTGGATCTGTCTCTTTCGTTTCTCTATCTCTGTTTCGGATTCCTAAGAGAAATGGTGGAATCGGAGCTAAGCTATGAACAGATTCGTTTGAATAGGGTGGAAGAGAACAAGAAGAGAATGGGGGAGCTTAATCTC
>11800-3-8269595-299
TTAAAAAGCGCACTTAGATTTATTTCAATTTGATTTATTATTACTCAAAGTCTAAAACCAGTTATCAGCAGAAACAAATTCTGGTAGCTACCAATAAACAAAGAAGAAAAGAAGCGATGATTACGATGAAATAATAATGAGAAAGCAACGGAAGAACCGACGTTGAGAGATGGGACCATTGTAAGTAGGATCCAATGGACTTGGTGTTAACTGATACTTCATGCCACCGCCTGTTTTTTTTAATAATCTTTTGACCCTTCTCATTTGTTGTCACTATTGATTATTTGATTTTTTGAATA
>4201-1-23022636-287
TAAAAATTAAAGTTTTTAGCGATCAAAAATATTTTTTTCCCCAAAACAATTAAATGAGTTGAAGAAAAATAGAAGAAAATCTGCAGAGCTGTCTGAGATTTGCATTGACCAACATGATAGTACTACACAACGTGGCCGAGTTCGCATGACGTAGAAATCTTGTGGACATAAGTTTTGGTTTTACAAGTAAACCATCTGACTATTGATGCTTTTCACACTTTAATATTTAGTTTTGTACTTCTTTTTATGACATCTTTATGTACTTTTGTGTTTTCCCCTATATGAAT
>16752-4-15273336-510
TATTCATATTATTGTTTTTAGCAACATGTTGGTTTCTTCGTCATAAATTCATATTATTGTTTGTTAGCGACATGTTTTTGTTTTCTAGTCATATATTCACATTATAGATGTTTACTAAGATAGCTTAAAATATTGTAAACCAGAGGGAATATTAAAGGGACCCGAATATTAAACATCGGACTACTTTCTTTTCTAGTCCAAAAACAAGAGCACTGATACATTTTTATTCGTTAAAATGAGAACATAGTACTCATTAAAACAAAAAGGGATATTGCAATGAAAAATAACCATTGGTCACGCCATATCTACCAGCAGAAACGTCCTAATGATATATATAGCATCAGATGTGTTTCGTTGGTGCAAGAACGAGGTGTTCTTTCTTGTGCATAGCGAGTCCAGTCATGACGTCCATCTTTATATCCTCTGGTTTAATCCCTTTAGGTAGACTCCAGTCAAATTTGTAGAGAAGGTTAGCGAAAGGTATCTCTACCATTGCAATCCCAAGATGCA
>21078-5-19539456-236
AGAAAATGTGGTTGTCAGTTTCTTCCATCGTTATAAGGTTATAAGTGAGTATCCTGTTTCCATAAAATATTTGTTGATGTTTTTCGTTTTTGTTTTTTATTTTCTATTTGTGGATAACCAAGAACCTATGGACTATTGGTCGATAATTCCATTGGGCCGGGGACCGAAGAATTTGTTGGTGTTTAGTATTTTATTTTATTTTAATTTTTATATACTATGATATTGGACATTTATCT
>15639-4-10386519-292
TTAATTATATTCCAAATAAGGAAAGTATGGAACGTTGTGATGTTACTCGGACAAGTCATTTAGTTACATCCATCACGTTTAAATTTAATCCAATGGTTACAATTTTAATACTATCAAATGTCTATTGGATTTATACCCAATGTGTTAATGGGTTGTTGACACATGTCACATGTCTGAAACCCTAGACATGTTCAGACCAATCATGTCACTCTAATTTTGCCAGCATGGCAGTTGGCAGCCAATCACTAGCTCGATAAATTTAAGGTTTCAGAGGAATTTTAATTTATTTAGG
>16237-4-13137973-285
ACTTGTGTGTTTTTAGAGGGTACGGTTGTCTTTCATCTTCACCAACATTGGATAAGATCAATGCATTCCTTGTCAATTTTTAAAGTACAAAAAACAGGACAAATTGTTTAGCCTTAAGACCAAACACTGAAGTTGACATGTTTTGTTTGTTTACTGGATTTTCTTAGCATTGTGGACTTTCTAGACTCACCCGTTTGAAATTGTCATAATATGGTGTCGTCGCACTGTCTCTTATATATTTCTTACTTTATTCGCAATATAAACAACAAAGTCTATGCTTATGTC
>18035-5-1159411-351
TGTTGGACCAACATCCCAAATGTGAACCAAACTCCGACCCGAAAGCCGCTGCTTTCAATACTTTCAATCAAATAGCGTGTGACGTGTGTTAATATCTGCATGCATTGATTATCGGACAATGACAAATATTCTATTTATCCTAAATTTTATTCTCCGTGAAGTACACATTTGGACAAACCAAACGTAGATTTGAGAAAAAAATGCGGAAAACCCAAAGTCTATCCGTGGCGAAGAATAAGAGGCAAAAACGGGGAATATAACCCAAAGTCTAAACCCAATAATTATTTTATTGATAATCAAAATCTATCACGAGAAAGACGACGTTTTGACATCTCAGTCGTTATAAATTTC
>17575-4-18239895-363
GAAAATAATTGAAAAGGGAATAAATAATTTCCGACAGCAAATGGCCAATGACTGTTGACTCATCGTTTACCGCTCCGTTTTGTCGGCGAAATTCTCATCGATCTTTTTTTTAATTCCTTTTTAACTTTTTCTCTGATTCTGACGTTACACAGAGCCAACCTATACCTATCTTAGATCCGTTAAATTTTAACCTACGGTCGTTAGCGACCGTCAGATCTTCGTCGGCTGTTGACAAAAAGCGAATCTCTTGTATTATTACTTTTCACTTCATACTACTTTTTATAAATTTCTAGTTACGTCCCAATCTCATGCATATTTATTAATTTCAGGCCATTTATGAGATTTTATTACAGAAGTTACCTC
>58-1-182332-307
TGAATGAATGAATGAATGAATGGTACGAAAGAGAGAGAGAGAGAGCGACGAGAAGAGATCTCTTTGTTTTCGTCTTTGCTTGTATGCGCGTGAGATAAGGCGCGTGGTGTTGTGGCTCAGCGTCATTACTTTCGGTCCTTTGGTTTGTGTTTGTTTCCTTTTTTCTGACCCTTTGAAATTTCTTTCTCACCTTATCCACGTCATCTCTTCTTTTATTATCTAAATCGAATTCCTACTTTTTGATAAAATACGTTTTTCGTTTTTGTATTTTAAGGGACCAGAATATAGTAGTATGAGTTTGTTGTAT
>7815-2-12419521-285
TTGATTCTTTGCTTATTTCACAATAATCAAAATTATTTTTCTTTGTATTGTCCGAGTCGTTTGTTACATACCACATATGTCTCGTAGTGTTTTATGGGCCGAAGCCTATCCTCCACAATTGAGGCTACAAAGGCACAACTTTTATGGACCTTTAGTCCTTTAGTCTTTATTTTCGAGTTTGTTTTTGTATCATGAATTCTTCTTTCATTAGTCTTGTCTTCTTTTATTTTTTGCTAAAAACATTTTTTTACAAAAGAATTTGTTGTTCATTTTTGTTGATAAGAT
>7753-2-12206512-260
CTATATAGTTACTGGAATCGAAAACAACGCCAGCATGAAAAGAAAAAGGATCAACGCAAGAGACGGTGATGCATTGGGCCAAGTGTTTAAAACAACAAACAATAATGCCGTTCTCCAAGGGAAATAACGGTTTTATCCAAAAGAAATTGTTATTTGCGTCACAGTTTTGAGTCCATTGGGTTACATTACATACACATTAAAATGCTTGGACCTAGTCTGTTGCATTTCTAAATAGTTTGCACAACAAATGGAACGGTTGT
>9720-2-19390626-233
ATATATATTGCAAATTGTACAAGAGATACAATTTGTTGAAACTAGTTATTGTTTCAACCCTACAACTGTTTAAGTCTGTGACACATATTAATGCAAACGGTCTCGTTGTCCATCAGTCCCATGCATTACATTTTTTTTTTCTTTTTTCAAATATTCTGCGTAATTTAATTTCAACATTGTATAATCGACCCTTGTATGTCCGTATTGAAGGTTGGAAAAATTTAATGATACAT
>6234-2-412100-325
TCAAGGTCTTCTTCAAATTGCCCCTTAGACCTGGACATTGTATGTTCCTCACCTAATACTTAATTATTATGATAATGAGCCCATCAAGGTTGACTTATCAGTTCTGACCACCGGCCATATACGTATATACGGTTTACGGATCAATCAGATCTTTTGTGGTCCATAACATTTTGCTAAACCTAACATATCTCCGGTCCGGACCACTCAAATATTGTACCGGACCGTATAAGATATAGGAGACAGTAATAGTAGAAGTCACTAGTCAAACGTCAGCATTTCCTTTATCTTATTGAAAAAACATACCTCATTTTCATGGAGTTATAGC
>6886-2-8048748-277
GATAAAAAGTCCTTAAAAGGCACCACATAGTTTATATAGCTCATATAACGTTCTTTAAAGAAATAAAAAACATATGTCCACCGTCCATGTTGAAACACGTACTTAGCAACCTGACAAGAAGACATGCTTTAGTTTCTATCAGGCTATAGATTCCAATGACCAATAGTCCGTATTCTAAACCGTACAAATTCTTATACGTATCATACTATCACGTATTGATGATGCGTAAAGTTGCTAATGGAGACGTTCACTGCAAATAAAAGAACATTCTTCCCCA
>11266-3-5862519-431
CAAAAGGTAATGAATAAGGAAACGGGCAAAAAGAATTATGCCTTTACTCTCTCTTTTAAGGCTTTGGACAGGAATTTAGTTTTGTTTTATGTGTTGTGTTGTTTGTTTGGGTCTGACTGACCCCAAAGGGCAAAGCCAAACCAGAGAAGACTCTTATTAAATATTCCCTCAGAATCATTTATTGCCTCTATCTTTATCTCTCTCTTTCTCACACTCGTGACTGTTTCTCACCTTATGTATGTACTAGTAATAGTTTTTACCACTTTCAACTTTTACAAATAGCATTTGTTTCTGTTTAAAACGGTTGACGGATAGGTAATACCCAAAGTTTTATACACCAAGAGGCGAGGAGTTTTAAGTTTATAGGTCGTTCATAGATAAAAACAATTGTTTGTAGACAGAAGTATATGTCTCTACTCATGACACTTTAA
>10905-3-4485649-321
CCCAAAACATATTCTACTATATTTTTTTTTTATGAAATCATGAAGAGTAGCATTGGAAAAGACACAACAGATAATAGTAATAACCAGAAGATGGTAATTTTGTTGTTACTACAAAGCAACACAGAAGCAAAGAGAGACTAGTAGACTAGAGAAGAAAAACCAAAAACCCTAAAAAAAGAAAAAGAGAGAGATTGTTTTCACATTTTCGCGGTTTTCTTCTTCTCCTTGTATTTATCTCTGAAGTCGTGCTTTTGATGTGAAAGGAGAAGAAGCTTGAAGACAGACAACTTTAAAGTTGACGAAACCAATGCTTCTGGTAAT
>15968-4-12046056-265
ATTTCGATTTGAGTAGTAGTCGTAATGAGAATTGTAAAATATGTTGCTATTAAGTGTTGTTATAAAAAAAAATCAATATTGGTTTATGAATTTTAAACGGCCAGATGTTTATTGACCAATGGCCACTAAAAGGGTCCACCGGAGAAGAAGATAAAAGTGCTTGCCCTAATTTTTCTCTCTTTCTTGTCCCATTTGTTTATGATATCTGAGTGATTCAAATTTAGTTACAACACGCAGTCAAATTTATGCTCGTTTACCGTATTAA
>22374-5-24972751-269
CATCTTTTTTCCCCCTTATTGACACATCTTTATCGTCAAGATTTCATTACAAAAAGAATAGCCAACAACATAAAATCAAAATATTCAAAACTCATGAATACTATTCTTTAGTCTACATAGCATATGCAAAACCCATGGGATGTTGGAATACGCGGGGGACAAAAACATCTGAAATTGACAGATCTTTCTATCTTCTAACAAAAGAGCTCCACTTCGGTCCACACTCTACAATTTCAAAATTTTATTTTATTTATTTATAACGGCTACAA
>22463-5-25235141-283
CTCAATTTATTAAGGAACTACATAACGATTTACATGTTCTAGAGAGAAAACTGTACCGAAGAATCGATTCACCTTCAGATTCATAAGAATGGTTCAAAATTCATAAGACCAAAAGAAACAGCAAATTAAAGAAAACAATAAAAGAAGGGACCGATAGGAACAAAGAGGGAGAAAACACGTGACCTGGCAAGGGACTTCCATTACGTGGGTCGGCTCGTTTCGGATGTGGCCCATATATTGAGTTGTCGGGCCCGTTGCATTTGTTTGTTGAGTTCATATGATA
>19922-5-9471770-315
TACAAATTCTAAGTAATGTTGATTTGAAAGGTTTCATATCTGTTCGGGTTAAGAATAAATGAGAGAAAAAGAAAGGGTTAAAAGACCGGTCGATCCAAACATTAGTCTGATGGGTCTAAATTTTGTACTTTAAAATTCATTTTTCCCTAAAGACTTAAAAGATCGGTTGATTCAAGACTTGAACTGATCGGTCCAAATCCCAGATGTCGACGTTGAATATCCCGGAAGCTCATGGACTAATTGATACGAGAAGTGCATGGATCGATCGGTCCAATCTTCACATGTCGAAACAAATAAAGACACATATGTTGGGAT
>2145-1-8600191-331
GTTGCTCAAGTATGTCTTAGGTGAATGAATCGTCCAAATTTGAGAAAACTTGGGCATTTGAATCATCCCCAAATGCCCAAGTGATTTTAATAATGGACCAATTTGTCTGTCTCTATTATGAATTTATGATCCGTCCGGTTATTGCCTCCTAGGTTTTAAAACGAACCTAATCGTGATTTAGACCGAATCAGACCGGACATTTCGGTTCGGGTTTTAGAAGCAACTCTGTTTTGTTGCCTCAACAAGCGAACAATATAGTCGCACGTCGTATCTCTCTCGCTGCCTCACTTCATCGTCCCAAAAAACGCCTCTGTTTCACCGGTACGTTCCT
>19035-5-5237412-213
AGATTGTTCAAATTTTTCTATTTACATCAAAGGATTTCAACATTTCATATCAATGAACATTATTATATTTGGTGAAATCACATGTGGTTATTAACCACTCTTAAAAGATTTTGTGTCCACCGTTCCAAAATCTGTGCCATTTTTTTCAACTCATAAATAGTGTGTACCAGTAGTAATACTACTGTCACTTGAAAACTACGAGCTAAAATAAAA
>4982-1-26245667-285
ATACACACAAACAAAAATGTATTCGTCTCAATTATTTATTTTCTACTCTTTAAGAATCTATCGGATTTCACTTGAATTCACAACAAATTAGATGTAGACTATTGGTTACCGATTTTAAACCCACTGGTTGTCGGTTGTGCCACAATCCCTGTTACGTTTTCGATATGTCAAGGAGTTGTGATACTGGTTTTGTCTCTTTATGTTATACCGTATGCTTTATTGCTTTGACGTCGTCCTACCTCATATATTTGTACATGTGCTTTAAGCTATACGAAGGATAAGAAC
>1035-1-4113911-297
GAATTCTAGTTTAGCAACTTTAGTTTTATGTGTCTTTATTTGACTTAGAAAAGAAATGAAAGGGGGAGAATTAACGTTTTCTTTTTAGCAGAGTATCTTTTCATTGGTTTGTCTTTCTTCTTTTTGTCTACTGGTCACAAAAAGACCACAACTTTTTTTAACTTCACCATCGGTGATCGAACTATCATAGGGTCACTAGTGACATTGACGACCACAACTTCTTTGACTTCACCATCGGAGATCGAACTATCATAGGGTCACTGGTGACATCGACGATTCAACAACCCTTAAAAATCG
>20787-5-18168361-311
GAAGGGGAAAATTACCAATTTCCAATAACCGACCCGAATCTTATATGATTCATACCGAATCCGACCCGAATCTTATATGATTCATACCGAATCCGACCCAATATTAAAAATATCCGATTGAGGTTTAAAAGAAGCTGTTTTAGACCGGTCCAATAGTCGCATTCGTCTTGACCAAATCCATGACATACAAACCGGTCCAAAAGTTGTCACGCTTTCCCCACAGAACCCAGCTGAGTCAACTCGTTAGTCTGAGTTAACTCGCTAGGCGTGACAGAGCAGTGAAGACAAAGCAAAGTCCTTTTTCGGATTCC
>3187-1-17285457-329
TCGTAGATACTCATAACCTCGGCTTCGCTACGGCCACCGGTGGTGGAGACGCCATGTTTCTCGTCGTAGGAGATGATTGACATGTCCACGGCTGATGAAACGGCGACCATCGCTAGAAAAAGAATCGCCATGGTTGGCTTAAGGAACCCCATTTCTTCTTCAGTGTTTTCTTGGAGAAGAAGAAGAGAAAATGATGAAGAAGACGATTGTATGATGGACAAGAGATGGTGGTGGGGTATATATAAAAGCCAAATGAGATAAGTGTAATAATTGTTAGTTTTCTATTTTAATGTTTTCGTTCGTCACTCTTTTTAATTTTCTAAAATAAT
>9548-2-18889455-277
AATGATAATGATATAATAACTGCCTTCTTTTTGCCAAAAATATGGATACACATACATAAATGTTTGTGACTGTATTTTATACTACTATGCAATAAGTGAATGATATGGGGAATTGTCTAGGAGTCGGTAGGTAATCTAATGGTCCTCCGGAGCCAAGTTGTCCGAGTGAGTACCGTACGGCGACAAGTGTGTCGGGAAGGGCAAACTCGTCAATTACTCACCGTCGATTGTTTTATTTTTTTATTAAAGAATGTGGGTCTGACTCACCGTTATTTAT
>6165-2-177831-295
AAACAAAAGTTCTATATACTAGACGATGTTATGGCCACCACACGAGACATATAAGGCTTTAGTACTTGGTGTTTTGTAGTTTGTATACACACGCATGGATTTGTTATCCATAAGACATTAAATTGGAAATGATAGATACGTACGTGAGATGTGAATCTTATGCATGTTATGCAATTTGGACCTTTGCATCTAAATGTAAGGAGAACGACCCTACGACTAGACCAGTGTTCGTGGTTCCTCATACATTGCCCATCACCTTTCTCTCTCAATACCCCCATTAATTCATCTTTATTGT
>12739-3-17387811-362
AAAACAAAAAGTTAATAATACACATCATGTTCCCACGGTGACGTTCCAACAGAAACACATGAGCCCAACGCATAAACAAAACAAAAAAAAAGACAAACCAATGAAACCAATTTTAACTATTTAAATTTCAAAAAGAAAAGAAAAAACACTTGAGGGTCAATGATGTAAGGAGAAAATGGGTTAGCAATTATCCATTGGATCTATGCTTGCTTGTACCTCACAAACCGCAAAATCTTTCTTGAAGTCGTCTTAGGTTGACCAACTAAAAAAAGCGAGGGATACTTTGGTTTCGTCCATTTTTCACAATATGGTGAATTTAAGAAAGAAGTTTGAGATGAAACAGGCGAATCAGCCGGGTCGCG
>21200-5-20089334-288
GTTAAAAGTTAAAAATCAAACAAAGCCGCGAGGAGTTTAAAATTGAAAACGAAAAATAAAACAAAAAAGAGTACTGTAATAATCAGATGCGTCAGACCCACACCTTTTGGTTTCGTACGTGTCTTCCCTTACGCGCCTATCCTCGTATCCCTTGGTCTCTTACCGTTTTAACCGGTTATTTCTTTGTACTAATACGCGTAAAAAACAAGAGTCTTGCTAAAAGATCATTTGAGTTCATCAAATTCTGTTACGTTATTTGAATTGATACGAAAACTATTTAAGAAATTA
>22286-5-24643051-287
AAATTCTATTGATTGAGACTTGTACAACGACAATATATATTACAAATTTTCCTAATAAGAAGAGAGGATAGTAAATGTGAATGGTCCTGGCCACCACATAGGTGTTGCTACGTACCAATGGAGAAAGAAACTTCGGGTAAGAGAGTAACTTGGTTGGACCAAAGAATGCCTCATTTTCCTTTTGAGAGCATATCACAAATTGAGTTTAACGATCTATCAAAATCCTTTATGGTCCCTTTTTGGTGTTTACTCGTCTATAATATGATACATTTCATGTGTGAAATATG
>15185-4-8294601-242
TAACTAGTAAACTTAAATCTGTGTTTTCACTTTTCAAACCATTTGTGTGATTATTTTAGGTTTGCGATGGACAGTTCTGGAGCAGATCTAGATAGAATTGAGGCACAAAGGTCAATGTTAGTTTCTCATGATCAACGGAAAGGTACATGAGTCATAGGGTGGCCACAAATTTTGAATATTCATTACATGTGCTTTATTAACGAGTATAGTGACCCTATATAAATTATTATTGACACCTATGC
>22913-5-26765326-359
CTTTTTCACATACAAAAGTGTTGATTATGAAATGAATACAATAATAATGGTGGAAAAAATGGAATACTCGTTGTTGTGCTTGTGAGACGACCGGTTCATGAACCTTGCTTTGTCGCGTAACGCGTTATGCCTTCTTTGCCTTTAGTGGATCTGAACACCAATAGATGTAAGCCACGTGTTTACAACAAACATGATCTGGACGGTCGATAAATGCGATAAAATAAACCATTGGTCAATTATCGACGGTCATCATCGATACTCATTAATGGAACCATTTTTCTTACTTCTTTTAGTCTTTTTTTACTTGTTTTTCTTTTTGGATCCAAGTTATGTTACGCAATAATTCTACTTATAGTAAC
>842-1-3348274-283
CATTAATTCAGTTCTTTTATATCTAGAGTCAGGTAATTATTTAGAGAATGCATGCAGTTGCTTGACAGTGCGTAAGATTTACACAAATTTTTCTCAACAGTGAAGGCAATGCTCAATAGTCAATAACTGTTTGTAAGGAAATAGAACAGGGAAAACCAACTGGAAAGAATCTTTGTCTGGTTTTAGATAATGATTAAAAGCTGTATTGGTTATGTTGAATTAGTTGGAAATCTCTAAATATCTATACACTATTTATTTTCTTTAATACTATATGTTGTGTAGT
>13208-3-19281135-351
GTACACTTAATTGTATGTTTCAGTGAATCTGAGTAAACTGAGTTATGAGAGAAGAAGATATCTTCCGGATTTGGGATCTCTGTGTTGTTGTTGTTGTGTGGATCAGGAGAAAACTCTCTGGTCTTTCTTTCACGAGTGGAAGAAGAAAGAGAGAGATAGAAAAAACACAGAGAGATTGTGTAATAAACTGTTTTTAAAAAGCAAATTAAAAACAAAAGATGGTTGCATTGCACGTTCTCTGACACAACCCCATTTTTTTTTTTTTGTTCATTCGGACAGGAAAGATACACGCGCCTTCCGTTGGGATGTGTTGGTCACGCGCCGGTGATTGATATGCAGACCAGCTGTATC
>2639-1-10789997-430
GTGAATCGCACCTGAAGACTAAAACGCAAAAAGACGGAAAAAACAAAGATCTTTCTTAGGGTTTATGTAAAATTCTCGCACAAATCAATTTTAAAGCGTTGGCTTCTATTGCAAGAATCTAAATAGCCCAGAAAATAAAATAAAAGGACAAAATATTTCTCCTTTGTTTGTCGGTTTTTTATTTTCCAACAAAATGATATTTGTTTTATTTATTATTACTAAGGCTGATCGGAAAAAATTAAAAACCCTAATTTGAGCAGATCTTTCCAATTGAAAGCGAACCGTGAATTTTGAGTCTCTTTACCGGCGGCGAAAAAATGCTTGGTGGATTATACGGAGATCTTCCTCCACCGACCGATGATGAGAAACCCAGTGGAAACTCCTCTTCCGTCTGGTCAAGCAGTACCAAAATGGCTCCACCTACACTTCG
>16109-4-12581189-321
TTAATGCTTAAGAAAATGGTCACTGCGTTTTGTATCAAAAGGATACTACTATTTTGTAACCGTTGAAGAACAAAAAGTCAAAAGCATCATTTCCTATTAATCTTTTCGGATCTCCAATCTTTGTGACCGTTAAATTATCACTATCTTGCAGAGGTCCTACAAGCTTTGCCACTATATGAATGTGACATCGCTTTTCTATATACGTTTGTTTTGTTTGGCAGTCACTACAGAAGATTCCCAGTGTACAAAGTGAAATTTTTTGCTTGTAAAGGTTGCTTCATGACAAGGGGTTTAGTTCCTTCTCTTCAAAGAAAACATGAA
>10824-3-4140355-412
CAACCATTCAAAACGATTGATAAACAAGAACTTCTAGCGTCACATTAAAACCCAAAAATAAAAAATCGTGAACTTGTAGCCTTGTTCTTTTCTGTGATGTGTGTATGTACTTATATTATTGTGGTCACTAAATTGAGGTGAGGACGAAGGAAACATCCAACGGATGGGATTGAAAATACAGTGTTCGAGAACGACCAGCAACTTTTATTTGTGATGTGTACTATATATATTTGAAAAAAGATAAAATTATTGGAGCCAAAACTTCATTTACTCGAAAAAATTGCAGCTCATATGACTGACATCTTTCTTCACGCTTTGACCATCCCCCATTTTACCTTTCAGTTTCTTGTTTTTCGTTTCGTTAATCTTATGTCCCTCAGTTTCAAAGCTGCTTGAAGTTACATATCCACGA
>10278-3-1864177-269
GATTTCTCAGTGCAGCCAAAAAAGCAATTTAGAGGAGGCGGACGGAGAGAAAAAGACAATTTTACGGATTGACGGTTATACCCCTGATGTTTACTGGATTTACCATGACACCAACCCGACGACCGCGCTAAATAATTGCCCAGCGGACATGTGGGCAACGAAGTCGCGTCGGTGTGCCGGTAGGGGTACTGTTGTCTTTTACTTTAAACAATTAATACGTCGTGTATGGTGTTGATTGGCGTCACATGCATTTGTTTTGTTATTGTCCT
>11803-3-8287458-242
TTAAAAGACTAGAATCTACTACACGTGCATTTAAATTTGACACGTGAGTCAATTAATTGAAGGAAAAACAAAAACAAATAGCTTGACCCAAAAAAACAAAAGTGAGAGGCTGAGAGTATCTTTTGGTCCGTTGTCATAAAAATACTTTCATTCAACTTAGCCGTCTCCTTGACCATCCAGATACACATACGACCCTATCTTTTTGATTTTTACAATTTAGTCCCTTAATTCTTCATATATTA
>9048-2-17207459-252
GAAACTGTTGAGGCCCAACAAGCTAAGCCATGAATTGCGTGTAATACAAACTCTCTATGTTTGTATGCATGCATAGCTAATTACCATTACGTACGTATGTCAAAATAAAGCAAAAATAGTACCTAAGAAGGTACCTAGAGGTCAATAAAAGAAAACGTAGGTTCATATAATATGTATTTTGTTATGTAGTGTTTCTTTTCTCGTGGATGTTATAAATAATAACAACTGTTTTTTAATTTATTTTTTGACAAA
>10823-3-4139657-280
GTTTAACTGTACTGTTTTTATATGTTGTAGTGTTGTACGTTCCAAATCCAAATAATTGGCAAGAGGACGATGGGTCCCCATAAATTCAAGACCGGTCAAAAAGACCATTGCAGATTTTTGTTTTCGGACTCTGTTTTGTTATATGGCATATTGAAATTAAATCCAAACACTTTAGTAAATAATACATCAAATACATGCATACACTAATATACTTTGTGTAATACTTCTTTAGGTTCATTATCTTACCGTAGTGTACTTTGTGTAAATGAATATATTTCTG
>2352-1-9456550-354
GTAAAATGTGGTCCCTTGTTATCCACACTAGAGGCTTCTTCTACTAACATGGTCATATTCCCTTGATTTCTTTTTGGAAGATTTTCTTTTTGTCTAGTTGCTGCATATGATCTATTCACAGGCAAAGATGGGGACCTCTTCATTATAGGCGTTACTTTCTTTGGCCTAGCGGATTTTAAACCAACGTCAATGGTGGAACTTCTCGTGACAGAGGAAAAGCATCCAATGTTACCATCATCTGAGAAATCAAATTGAAGCAAGTCCCTAGTTTAATTTGCATTCTCACTGTATTGAGACAACTAAGTAATGACTACTAGTACATACCTGTTGAAGATCTTGATGGAGATAAAGAAG
>3717-1-20206587-398
TAGGCCATATCCCTTAAATCAAAATTGCATATACTAAAAAGAAAAAAAACCCAGGCATCGTGGTCTGGTGGTAAAGGAACCTCGACTGAGGCGCCCGCCACCCGGGTTCGATTCCTGACCACCAGGGAATTAACATGCGGATTTGCTTTGGCGCCTCAGACCACCAGTTCCAGGGGACCCTTAAGTAGAGGCTCAAAAATCCCTGGTCGCGGGCTTCGGCCCAGTGGATAGTCAGATCACTGTGTGGTCAGGACACTAAATTATAAATAAAAAAAAAACAAATTTTTTTTTTTGCATATAATACTATCTTACGAAAGATGTCACATGTCACATGAAAGGTCACTGACCCCAAACTAAAATGTATATACACAATTTTATATACGTGTATGTGTGTCTGT
>20660-5-17611234-255
AAATAAAAAAGCTTCGATTTTTCGATTAAAATCTTTGTAATTATCTGTTTGGGTTTTCTCCGGGATCTCATTTTCCGGTTTCAAATAGAGACAAAAGATTAAAGCTTTCTCCGGTTTTGTCTTCTGGGTATTCCCAATTTCCCCCATTTCACTTAAAGCTTTAATCTCTGTTCCTTGTTTTTGTCTGTGATTCTTCTTAATGAAAACAAAAACTGTAAAAATAAAAAAAAAACTTCTGGTGATTGGTTCCTTTTA
>1570-1-6267346-275
CAGGTCGGATTTTTCACAAAAAAAGTCAAAAAAAAAAATTCTTAAAAATGGGTGAGCAAATGAAAAGCCTTTGACCGATTCCTTTACTCGAAGAGGAAGAGTAGAATACGATTCGTAGACGTCGACGTCTTTCTTTAATCCATCGGACGGATTCCATCTCTTTTTTTTTTTGGCAAGATGGGTACACTTTTCAACGAGGACTAGTTGCCTTATTTAATAATCACATTTGTTTCTACATCCGAAAATAGCTTAATAGGACAAGCAAACGAATGAAT
>2228-1-8996280-309
GTTAGTGGTTTGTTACAGAGTGATTGTGTAACCATCATACAACGCCACCGGAGTAAATGTTAAATACTAAAAGCTCTGAGAATCCGTGACTCCGTCTACTTGTCGTTTTCCTTCACAGACACTACAATAAGAATGGACAAAATCCGGTTTAGCTCACCAACTACCCGGTATTATCTGAGGACCATCGGTTTATCTTATGGCCTCTGATTCAATGGGTTTTAAAAAAAGGCCAGCCTATTACTCTGAGACATACGTTTCCAGGCTTCAACGAGCCCAACAAGTTTCTGAACAAACTCATCATATTCATTC
>11026-3-4936977-305
GAGATTTAAAGTTTACTTTTTATTTTATGTCGACAAAACAAAATACTTCAAGTTCAATGTTTAGGTACCAAAAAACCCATTGATTGGATGGTGGTGGTAAATGACAAAGACACGTCACAAAGTTGAAGACGTTCGTCCCTTGCCCGCCAGTCAAGTTATGACTTATGAGAGTCACATAACCAATATTAATATATCTCCTATTTTGTCTACTTTTTTTTACAGAAGTCCAAATTTGGTTCTTGCGCCTTCGTGGCACGCAAAATATCGATTACTTCAAAAGAATTATATCAACACAAACACTATAA
>11753-3-8083697-240
GAATCAATATTTTCTAACTGGACTTAGGAAATGAGGGATCTCCAATGAAGCCATTGGCCCAATTATTTGGAATATGGCCCATTTACTTTACTTCACGCATGCTCGTTTCTTTTTAAATGTTAATCACTGTCCACTGGTCCTCTCTCTATGTACTGTTTTTCCGATGACCGAAAAAGTATTTTATTATTTCAAACGTAAATTATGTTTGTGTTTACATATACCTTTTTTTTTATGTATTCA
>14278-4-131661-318
CTTCAGGGAGCACTATCATCGACAAGATTCCGATGGACGATATGCTTCCGGCAACAAAGTTCGAGGATATATCATCAAGGGTTAATCCGCCGGAGAGCTGCCGGATATGCCAAGATGAGTTCGACGGCGGTGACGAAGTCCGGTGTTTGAGGAATTGCGTACATGTTTATCACAAGACGTGTATTGACCGTTGGATCCAAGACGATAAGATGACGTGTCCTTTGTGTAGGACCCCGATCGTTCCTGATTTCTATTTTTTTCGTTTGTAAATTAGAAAAGCTAAATGTTTCATTAATCAGATTTTTTTTCAGCAAATAG
>18961-5-4944142-276
GAATTTATCTTGACTATCTAAAGAAATTATCTTGACTATATGTTCATGATCCGTCAACAAATAATGGTATTTGAATGAATAATAGTATAGTAAGAGTGTGATTATAATTTACAGTTGGGACCGTTGGTCAGATCTAACTCCCGTCTCCTTCTTCAATGCACCGTCCCACCTTTTTTTGTTCATTGTTAAAATACAATTTCAATTATCTTTTATAAACTCTGATAATATATTTGTGGTTAAAAAAACCCGTTCAATATTGTCTTCCCACCAAGCAAG
>2168-1-8719238-451
TTGTATCATATACGATACATAAAGATATTGAAAACCTTTCTATGATCTTTTTAGTAATAACGGAAACACAAATATCGAATGTTTAATTTTCCGGTCTAAAGCAAATCCTCTCGAGCAAAGATGGAAATTGATAAGACCCGCCGTCGAATCTAAAATCGTATGTTTGACCGTAAATCGAACGGCTACGATTTTCTACATGGGAAAGAACGAAACAAAAGATCCACGTGACGTGGTTGTCTATCACATCTGAGTTTGATGGACTTTATGGGCTCCACTCATGAGCGTGGGATTGATCTGAAATTCTGAAGTCATCAGACATTTTTCTTACTTTGATTTGATGCTCTGTACAAATTTGACACTCCCAACATTCAACCTTGGATACGATTTTAATCTCCTACGGACATTGTTTTTATTTTTCTGGTGATCCTTTTGAAAAAATGATTTCGATTGT
>11747-3-8072945-256
AAAAAAAAACATTACAATTTAAAAGAGAATTTCCAAAATTTTGAGTTCGACATGTCTGAAAGAAAAATAGACTAAATAATGGATTAATAAACTACTACACACGACAAGTAATGGCCTAATGGCTAATGGCAAATGGGTATCGAGGGACCAATTAAAACCTATGGGTCCGAAACACATGAGCCGACTAATAAATCAAGAGGGGTTGGTCTGAAAATAGGGGGGCAAACGCACTTAATAAGGAATGATATGTGTATTG
>22820-5-26501738-404
AAGATAAAGTGAGCAAAAGAAGAAGAACAAGGGAAATAAGTGAAGCCATTACAAAAGAGAGATGGTTAGCTCTGCTGAGAGATGTTTGGAAGAAGAAGAAGCAGAGTGGGTTTGGAGTGAATAATGACCGTTGGATGAGAGGGTCAAGGCGTGTGATAGATCTACAGAAAGTTGCTCTGAAACTTGAAAGACAGAGGAATTTATATATAGAGAGATTGAGATATTAAAATAGATAGTGTAAATTTATATCATGTGTGTCATTGTCCATCAGACATATGCGTGAAGACAACAACATCTGTACAGTGAGGTGTGGTTGGCCCTATCCCCATCCACCATAACTCAGAGGTTATGAGTTTTAGATTCTGTTGAGATTCCAAAGCAGAACAACTCTTGATTTAGGATTA
>10361-3-2192566-281
TTTTCTTCTGCAGACCGAGAGAGAGAGAGGAGATGGTGAGAGTTTGAAACTTCCACGTACGGCCTCAGAGAGAAAAGGGTGATATCAAAACGATGCGTTTAGAAAGAACCTAAGAATTAGAGTAGCATTAAACCAAATCAATCTAATAACCAATGGTCCGGTCTGACCAATTTACCGCTCCCTAACTAACCGTATACGCACCGTTTTAAAGTCTTTCCCTAATCAGAATCTTGAGATTACACAGAGAGACAGGGCAGCAAACAAAGAAGAAGAAGAAGAAG
>1731-1-6872839-310
TCAATCATCAGATCTAGCTTGCTTTTGATTTTGATCCCTCCGTTACATTTCTGAAGATCATCAGGACAAGTAAACCGGCTAGACCGAGAAGAATCAGACCGGGATATAAACCGGATCGCTTCTTCGAAAACCGATTCTTCGCAAGGAATAACCAACGGTCCTTGGTTAGCAAAACCAAACTCTTCCTCAGCTTGAACCAGAAGATTGCTTATGATAGGATGGTTCAGGTACGACGCACGCACCACAAATCTCCTGCAACCGCTACCCACACAAACTGCCACGTGTCCAGATGGAACATCCGACGGTACAC
>2720-1-11219789-248
AAGAAAATATGGGGACATTGAATTTTTTTTTTAGTTTTAGAACCAAAAACGAAAACAACAAATTGTTGACATTCAATTTTGTTGGAATCTAGAGCTTAGTGCAAAACCCACTAGTCTCTACATACTATGGACCATGTTGTGGCAGTGAGTGGTTTGACGCGAAACCTCTTAAATACTATGGTCAAAGAGATCAAGCTATGTTCAATTTTAGACGGTGATAAACCTGAAAGGTCAAATGGAAGAATCTT
>15371-4-9214786-264
ATCGAAGATGATGAATTTGATTGAAGATGAGATCAATTTAGTTGCTCGAAATTTTGATTTTTTTGTCCGAATGTAAAAAAGAAAAAGCGGTCTAGTTACGGTAATAGTGGTTGGACCGGTGATTCAGTTGAAATTTGGACCGGTAGACTTTATTGAGTCTTGGCTGATAACGAAAAATACAGCTACTTGGGCCATCAATATATTTATATACTGCCAAAAGGGGGATACAATTGTTCCAATGAGTTTTCGTTAACAAAAGGAAAA
>2116-1-8429888-266
GTGAACAAGTCTCTAAACGATTGCACACACACAAAAAAAAAAGAGTCTCATTGTTTAAAATTGCGTCGACGTAAATAGAAAAGGTTTCATCATCCCACCAAAAACAAAAAGACACTTATCCATTGGGGAAAACATTCTGAACCAAGATAAGTCATGCTGGGTCCCACTTACATCGACTCCTCTAAGACTGTGTCTTTGACACGTGTTTAGTTATGATTCGTTTATTTGCAGCCACTGTGTAGACCCCACTTACCTCCTTTTACAAA
>3351-1-18305265-248
AAATTGTCAACGAAACTTTTTATATTTAATAAGAAAACGAAATTAAATAATAATTAACAGAAAATACTCACAAGTGACTTTCAATGATTTTGTCTCTAACGTTTTCAATGTTTATTTTTTGGTCTCTGACTCTTCAAGGAAACTGGTAAAACCGGTGTCCCGGTAGTCATCACTCACATCTCGTCCACCACGTGTCACTCTTACACGTTCATAAGTTTTCCCACCTTTCTACGTCCGATTCTGTATTT
>15539-4-9970142-326
ATATGCAACTTTAGAATCCAAAACAAAAATCTGTGTAAAGGAACAAAAGTGTATATTTTAATTGGTTATGTACTCTTCTCCCATACTTGTTCACGAGAAAATGGAATTTACCGATTAGATTTTTTTTTGTATCCCGGTTTAATCCAAAGGATAAAATATGTGATGTGTATCCGGTTTTGTTGGAGATGATAATCAATGTAAAAGACTAAAAGTACTAAACTTTTTATGTCTAGGTAGCGACTAAAGTGATTGACTTTAGTAGACCAACAAGCAATAAAAAGCAAATGTTATCAACAGTTTACGCCATGCGCGTACCTTAAGAAACT
>18039-5-1181872-513
CTCACTCAACATAAGTACTCCACAAGTGCCAATTGTTATACGCCGTGTAGTGGAAGTGTTCTATAGGTTTAGTCGTGATACACTTGGTTACAAAAGCAAACCTCTTTCATAGTAATAGGGTCCACCTAGTTCTTGTGCAATTCGACATAGTCTGACAACGACCCTTTGGTTGGACCAAGATCCGTATACGCAATTCTCATCTACCAAAACACGAACAAGGATTTTTGGTTTTTCTCTCTGAACATCTTGTAACTTCTGGATAAAATCTTGAGAGGTAAGTTTTTCTCCACCTAGGTCTTCTGCAATTGGACAAAGTCTAACTTTGACCACTCTCTAGTGTCGGTAGGACAAAGATTCGTAGAAGCACTCACCCGCTTCCCGAAAAGGAACCAAGACTTGTGGTTTCTCTCTCTGAAACTCATGGAACCGACGGGCAAAAGCTTGTGAAGTAAGTATCTCCGTCAATTTTCTTTCAGATGAAAGTAATGGTCGTACGATTTTCACAGTATCTCT
>2339-1-9417127-378
AGCGGAAGAATCAATCAAACCCTTAAAAACTATTGTCTCTTAACCCATTCTAATTAATTAATTAGGCTAACCCTAAAAGATGCATTCATGGTACTTTTTCATCTGCATGGATCTATTAGTATCGTATATCCAATGGTTAAAAGAATAAATGAGAAGGCAAATGAAATAACCAAAAGATATGCATTAACTACCTAGTCAACCTTATGTATACGGAAGAAAGATAACTTACCATGCATTTCAATGACATGGTACACGAGGCCTCCATTGTTCAATCCCGAAGGAAAACCAAAAAAATTTTGGATATGACCGAAACTTGAGAGGACCCGTTGAGTATTTATTAACTTAGAATGATTTCTTTTTTTGGTAAGGATTAACTTA
>11433-3-6565688-474
AAAATTTCCAAGATAGGGGTGAATATCTAATTCTTCTTAATTCGTGGGATTGGAATGAAAATCAGTAGAGTGATAGATGTGACGTAGCACCAAACGGTCCAAACCCAAAAAAATTTGCATAATTAAGAAATTAAGTAGTGCATATTGTTGCGACTTGCAAGTAGCATCTCAACCATTCTTTCTTTAACTTTATTAAGCTTTAAGGCTTAGCTTAATTAAACAAAACACCAAAATTAGCTAACCATATGTTCTAAGAGCCCATGGAAATTATGCCACGTGTCTTCGTCGGAGTTGTTGAAGTCCCTCCTACTTTCATCCTTTTTAAGATCAAAGTTTATGTGTTTTGTCTAGTGGTATATTTTTAAAATTTTAGTACAAAATACAAAATTTTAAAAGTAACCAATAGATAAGACACAGAATCTCATTACGAGATTCTAACATCTTCATGGCTTTATCAAAAACATGGTTGGCCGA
>9991-3-731498-283
TCCATTTTTCTCCCCAATTAGTTACACATCTTGATATGTTTTTTCAAAGCGATCATGTGCTAAGGGGCCTTAGAAACGGTCCATAAATACATAAAATAAAGTTCATTTATCAATCATGGCCCAAAAGTCTTTGAATCTGTTCAACGTAGTTCGACACGTATCGTTAGATTCGTTACACAGAGATTCTCGATGGCCTCGTTGTTCGTGCCATCTGTTTCCACCCACCACGTAAACAAGTATTTAAACTCCGTCCATTTCTTCACTCTTTCCACGTGTCGTCATC
>18311-5-2433733-294
AGACCAGTACTTAACCAACAAGGTCAACTATCGCTTCATTGATAATTACGTAGTTAGCTTTCATCCACGACACGTGGTTATTTATAATTGGATATAGCTGGCACCTAAGTTTTTTTATGTGTGATTAAAACTCGGAATGGACAAGTTGACTATGCTAATGACTGGCAGTCTTTGGGATTGCTCGAGAAACAGCCAGACACGTGGTCTTGTCTTATTAGATCTATTTCCTCAAATAGAAATATTAGTCGCTATCTTACTAACCTAATTTGCAACATTTTCTATAAGTAGAATTTT
>3883-1-21063793-390
GTGCAATGAAGAAACTATAAGAGCAAGGAAAACTCTGAACAAGCGAAACAACAACAAGTACATTGAGTCCTATTGGCCAAGAGGCAAAAAGGTTGGTATTATTTAGCTAAAAAGTCATTTAGTGGCCAAGAGGCAAAAGGGTTGGTGACTTGTGTTATTTATTTTTGAATGCCTAAATTTGGGTCAAATTTTGGATGTTGATTAGGTTCGACACCAAACATCGAGTCCTTTGACATTGAAAGATCCTGTTTCTTTCTTTAAGAATTATTTATTGACTAGAAGTCGCTAATCATTAACATTGTTACAATATTAATTGACTTTACCTTTAAAACCACTAGTTGACTTTTCCAACATCTCTACTATAGCCGCCAAAACTCATGGACCATAGTA
>9230-2-17838085-272
ATTTTATGTGAGCTTAAATTTCCAAAAGAAAAATTCAAGTAGACGACGACAAACCCTATAGTTATGCACTTATGCTTATAGGCCATTCGGGTGGTGCCTGGTAATGGACTAATGCCTGATGGTATAAGAGTAAGTTTTGTCGTAATTACGTAGTACGGACGAAATGAAAACGACCACGCGCGTGGAGATAAGGAAGGAAAAGAAGAAGGATACAGTGAGACACTACTTGCATGGGAACAAGGAAGAGAGAGGAGAGGACATGTGCGGGTCAC
>3009-1-13203509-267
AACTAGATAGAAATAATACAACTGGATACAGAATCACAAGTTTCCATAATGAACGCAAAAATTAGAATGAGACGTGTAGATAAAATGGGTCCAAGTCATGTAAACGTGTTCAGCATTATCCACTAGTCTTCTCTTCGTACTACGACCCCAAACCCCACTAGCCTACACCAATCAAACCTACACCAATCAATTATAATATTTTGTCAGACGAGCTTTATGCCAATCTAATGGCTAGTTGAGTGTTTTCTTTTCAAGGTTTGTTTATTG
>19559-5-7557732-303
GACTTTTACTAATACTGACAAAGATGGGCCTCACACTTAGCATTTAAAGAAAGGCAAAGAGCACGTGGAATGTATCAGAGACCCGACAATTTCTAAAGACGACCAGTTTACAAACCCGAACCCGATTCATTAAACCGAATTTAAACCGATTCGATTTTCATTGACCGACGGATCCGAAATTCCGGAGTGGATAAGAAACGTGACATGACGTCAGCATAATTTATCCGTTGACCCGGAATTCCGCAACTAATCCGACCCGGTTGAATTACAAAGACAAGAGTTGGTTTTTAATCCAGTGTAGTA
>17186-4-17002606-249
AGACAGAGAAATAGATTTGATGGAGTTTGGGACAGAGCAATATAGTGCTGACACCTGTCCAATCCCCTGAGACGTGACATGTCACACTCCTTTCTTATACAACTTACAAGTTCTCTGCACAATTTTATGATACAATGGACATTTGAATTCACTCGTTACAGACTATACCCCAACTTTATTTTGAGTTTATTTTGCAAAAATGATTTGAGACTGGGAAAATTTGTTTTATTTTCGTCAATGAATATGCGT
>16216-4-13080395-318
TCTAGAAGGCAAAAAAGATGCGAATTAGGTTACGTATGCAAATGAAATGAATATAGGTAGAAGAGTCATAGAGAAGATCTTTTTATAATTGCGTTTCTACGGAAACTTCATAGTCCAGTGGTCCAGCATTCTTATTTATGTCTTCATCCTTTTGTATTTATTGACTCTGCTTCATCATTTAAAACCTTTGTCTTTAACCCAAACAGATGATGATGACATTTTCCATTGACTATTATTATTTGTGCATGTCAAAAAAAAAAAAAAAAAGACTTCATGTCGACCAAGCCCAGTCAGTTCACCAGTTACGGCCAGGCCCAT
>21561-5-21733656-251
TTGTCCTTTTTCCCAAAGTGATTTTAAAACTAACGACGTGTTCACTTGCGATATTTGACTCATAAAACTAGCTTTTTAGCTTCTCTTGTACGGATTCATACAATATATTTTGGACCCACTATATGGACCGTAGTATCTAGCCATTTCGTGAATTCTATACATACGCGTATATGGGTGTCGGTGTGTGCGAAATATAGTCAAAGTTGACGTTGGAGTTTGGGAGAAGGAACATGGAGCTCCACTGGTTTCTA
>15844-4-11472863-412
TGGTCGTATTATAAAAATGGCGACGCGTTTACCACGTGAGAGAGACGCTACGATTGCATAAAAAGAAGTCGGCATTGGTATACATGTGTCTCTCTGATTCGTCCACACGGTTTTGTCGCATTTGTTGGAGAAAAGATAAGTCTTTTAAACAGAGGTCGGTATGGTATGTATTTGGTTTCAAGGATTCATGAAATTGATATATGATTGTGATGTAAGTTATTGATTTTTTCTTCATTCATTACACGTCATGGGCTGAGAGAAGAAATCAAAAGAGAGGATTTGTATCTTTGAGCCCAAAAAAAAAAGGCACCATCTTGGACCATTGGTTTGGTTGGACCAAATAATATAATGATGTGGTGAAAAGTTTTTTAGCGGTTATGAAAATCAAAATAAAAAAAAAAGGCGGTAAGAA
>7153-2-9465525-270
CTTCAAAATTCTTTTAGTATGATGTCGTTTGAATAAGATATCAAAAGTAAGTAGGCGACTCCACTGGGGATCGAACCCAGAGTCTCTGGTTTCGTAGACCAGCGCCTTATCCATTGGGCCATGGAGTCATCTCTGTCTAATTTGAGACGTTTAATTTTAAAATTGTCGCTTAATCTATCATTAATGAATGCTTTTGCCTCTTGGACTGAGTTCTCTAAAGTGATTGGAAAATAAAATTCTATTTTGTGAAAACATAGTGTACACTATATA
>19530-5-7404018-455
AATGTTATTAAACAAAGATGAAAACTGAAGTAATTTTAACAACAAAAATAACGAATATGTGATGTACATTGCAAATGCAAAAATTATAAAGACACAGCGGATAAAGTTTTGGAAATACAGAGAACAAACTCACTCACGTGACTAAATCTAAAAGACAAGGCAAGAGTTCAATGAACCTCTGTATCATTTTGATTTTGACATTTACAAGAGTTACATAAGCAAGGAGGACCATGACATGTAACTTCAAACTCACAGTCATTTTCATGACAAAACCAAGGCTTCAAATCGAAATGATGCGACTGAGTTGATTTACAAAAACAGTGGTCCGTTTCAGTATACCTTAGATAAGGCCGCCAGATTTTAAGATCTGCATGATGGTAAAGTGATTCCTCCGCAGAAAGATGCGATTATTATGTACAGCAAGAAAACTATCAAGCATGTCAACAAGACCCTGC
>3144-1-16939582-276
TTTTCGTAGCCCAAATTTATGATGACTTTTTTTTATTTGTGGTGCACCATTTATGACAACTTAAAACAGTTTAATTTTAAATTAAAAATTTGTATTTTCTTATGACCTGTGGTTATATGTTGGGCCTTTTAGGCATTTGCAAGTTAAGTATGGTCGTGGATTGAAAAGCCCAATGTGTAATCCTCTAGTTTACTAAGAAGGTTTAATGTTTTTCAATCCAGTACTGCAAAATCTGCAAAACCTAAACTTTCGTCTTCTCAACAAAATCTGCAGTTC
>16643-4-14821057-251
TTGGTTGCATCTTTTGTTATTTATTTATGTATTTACACGAATCTCGAAATTCAAATGTTTTCATAAAGCTTAGATCACTACGGCGAGACCTATAGGAAGGAAAGAAGAAACCAGAGGTCTAGAGGGATATTACGTGTGGAATTGTTCGACTTCAAATTCTCGAATTTGGTTGAAATATGAAGAGAATATGTCTTGTGAATATCTTTTTTTCTTGAATTTTTTTATAACTTTTCAAGTTTGTATGTATCCTA
>14289-4-188491-281
AGGGTTGTTCTGGAACGTACCGATGTGCTCTCGTATAAAGACAAAAAACCTGACCCTTTTTTTTTCTTTTCCTCTTCCCACAGGGTCCACTTTCTGGACGGTAAACAAAAATCGATAAAATTGTAAGAGCCCAATAAAGCCCAATAGTAAAATAGTAAAAAAAAAACTGACTATTCAACGAAACAATTATCTGACCGTTGGAGAAAAAATTGACAGCTTTATGTAAAGTCATTTTCGTTGGGACTGACTATATAGTATAATGCCGTGCTTCATAAAAATCA
>5597-1-28419973-281
GGGGTTATTGGGCCTGGGCTTTTATTTTTCATCAAAGTGGAACTGGCAGCGGAAGAAGCTGAATTTGGATGGGAAGCTTCGAGAGAAGATACGGCAAGGATGATGCGCGTAGGCGCGTGAAAAATAGACCGTTGTATAATAAAATTCTAACACGTACTCTTTTGCAGTTAGAAAAATAAGACCGTTGTAAACTTGATTAATTTCCTTTTTTCTTATAAGTCCAAACATGAAAAAAGGAAAACAACAATCTGATGTTTCCTTTTTGTTGCGTGAACCTCTCT
>12841-3-17911459-497
GTATTGAGCTGGACCAACGGTGTAAGTTACACCGTGTAACACTGTCCGTATTATATTCCCAACATTAGGAAAATAAGATGAAAACAAAAAATGAAAATATTTGCATAATTTACGTTCCTGAAAAAAAGTGACTATTATAAGGTTGCTTTTGTTTGTGATCCGAAAAACAAGACGACCTTTTTGTTCCATGTAGGCAGATTTATGTTTTCTTATCAATCCAATGTGGAAAGTGAACAAATCCGGGACCAATATTGTTTTTGGCTTTGCGTCAAAGAGCTGTTTATTAAAAAAAAACTAGAAAAGCCGGTTATTGCAATAAACCGACCTTTGCCTCTTCCCAAGAGCCACCTCTCCTCATCCCTCGTGGCATTTTGTTCTCATCCAATCTTACACGCCCTCTTGTATTGCCAATTGTGATCCTTTTGTTTATCCATTGTGTGACTCAATCTGTGTCAACGGAATTTTGTGTTCGATTAAAATATTTTCCATAAGATAAA
>7784-2-12294388-394
CATGATTAGAAACTGATGGCCCATTGGGTTGATATTAATCTACAAAGAAGGCTCGTAAATTTGGCCCATTAGTATATTGTTTAAAACGAGTCAGGAGGGACTGAGAGTCCACCCAAATTCCAGAACCTGTTTTGAACATTTATTAAGTCAGTAATTATATTTTGGTTATGAGATTAGTGGCTAGGTTCGAAGTTAGTAAGTTAGTGATAGTAATCATTGTAGGAAAAGTTGAATCCAAGCTTTTTCAACAAAAGATTGTCCCCACCTTGAGACACTAGTACCTAGTGGGTATATACGAATTCGATGTACAATACCATTCTTTTTCTTCTTCTTTCTTTTTCCATTATATATTTATTTTGATTAATATTGATCAGACTGCTTACTGCATATGCAT
>6367-2-1076626-361
AAACTAGTTTCCCAAAATTTTAAATAAAAAAATCATTTTTTAGAAATCTTTGTAAAAACTACCTTGGTCCATTGGTTAACCAAGTATTAAATAATTTTTCTAGACCTAGAGGACCGCTTAAAACTAGTAAAACATTGAATGCCAATTGTGTGAAAGAAAACCCATTCCATGCTTTGCTCTCAATGGATATATAACCATGATTCATTTGAACATGTGATTTGCTTTCCTCCATATAATACTGAGGACATCGAATTGTCATGTCATTGTCACATCCATATGAGTCAGGAGACTTATTAGAGTCCAACCATTTGCATTCAATTATTGTTAGTAGCAGAGACCCCATCATCACTTTCACGCTCTA
>222-1-793066-305
CGTTGAATCAGAAACCCAACATAAAACCTAGAGAAAAAGGAAAACTTGGCTGTGAGAGAGTCGAAATTACCTAAATACCCCATTGCAGAAAAGGAAAACTCGGCCGAGAGAGCCGAAATTACATAAATATCCCCATCGAAAAAAGGAAACACTATTTTTGACCGTTGGAAATTTCGTTAACGTAATAACGCCTAGTGGCTGAGCTGGAACTCCAACTGTTGGGCTTTGTAACTCAAAGGCCTCGACAAGTTAATAACAAAAATATAACTTTAAAGATTCAAAATTCACAATCAGCACTCAATAAA
>21838-5-22922329-262
TCTTTGGATTATAGGGCAAACACATGTTTTTAAGAATCTTTTTCTTTTTTGCTTTCTTTCACATTATTTGAAATATGTAACATATTCTTGTGGGATTTGAACCCAATGGTCCTACACTGGTGTGGGTCCAATGATGATGTCGGGAGATGGGGCCTAGCCGCAGATTTGTTTGAACAACAGATCAAACGGTCATCATTTATTTGATCTAAATGATTATATTAGGTTTTGCATTTTTTCTTCTCCTTTGAAAAGATGAAAAACG
>10203-3-1590563-247
AAAAAAAGCTCCGGCAATAAACATAAACGGAAAAAGGAGAAACGTGCGTTGACGTTAACGGAATGTTGGATGCCGTCTAACTAGAGTTCATACCATTTGGCCGATAGAGCGAGATGGAAAATGACACACCGGTCAACCAGTTTCTGCATAGCTATGCCCCTGGTTTCACCCATTAATTACGTAAAATGCCATTACATAGTTTTTTTTTTCGGCTCTTTAGAAGAATGAAAAACACACAATTAAACGA
>282-1-1084575-382
ACATAAAGGAAGGGAACTTCGGAGAAAGGGACATAACAGCCTCGAGCTTCACGCACCTGGTCGCGCGTGGATTTAACAACGTGTCTCAACCAATGGAATGGCTCTGCTCTGTACTTACCGTCTGCTTTTTGCTTTCCTCCTGATCCAGTAGGACCCATTTTATTTCCTCTGTACAATTAAAAACGAAAGAGACATCTATAAACGTGGTATTCACGCGCGCTTAGACTAACGCGTGAGGAATAATGAAAAGAACAGGCTCAACCTTCGTGGCGGGTCAAACCTCAAAGGTCTATAGAACAACAATTTTGTCTCAAAAGAGTATTCGTCAGACCTCAGAAAACATTTATTGTACTATAATATTAGTAATTCTTGTATTTTGATA
>18298-5-2354538-295
GTTAAACTTCAATATTTTTCGTATATATATGAATCAGCTTCTTCTTTCTTTAATTTTCTCGGCGAATTAGTATATTTTAATCCATAAGAGATGCATGCATAAATTTTATTGAATTAAGTGAAGACCCAATGGTCAAAAGAAAAAAAAAATATAGATATGCACCGACGAAGCCGCCGCGAGTAGCCGCGTCACAGCCAGGTCAGCAAAAAGTCGCCATCCAATTAAAGAAGAGAAGGATAGCAACTTCTGCAACGTGTTCTGCTGAGTCTGACTTAGATTCGGAATCTGGTTCTTA
>12158-3-10020211-250
AAGGTTTCTTTATTCCAAAGCATTTGTAAAATATTATTGATGTATCTATCAAAAAGACACAAAACATTGTTGATATTGGACCTTTTGTTTCTTTATGCTCAAAAATTGGATTCCGTGTGAAATTTGAAGTGACCGTTGTGGAATCTTTTTATACAACTAGATTAACAAGTTGTCAACTCTTTTCATTGAATTATTGAGTGTTTTTCAAATTTTGCATGAATATTATAGTTTAGTGGTCCTGACCTTAATG
>2543-1-10353675-279
GTTCAAAGACACTTCACACAACAGTTGGATTCATAAATGAAACAACTTTCAACTTGTCATCTCTAGGAAAATCATAAATTTTTGAAAATTGTTTTCATAAAGTGAAAGTTGCAGAGAACCAAAAGGCAATAGTGTGCAAGCAAATGCAATAAATGTTATAATTGGGCCAAATGCAATAGATAGAGCTTTCAAGAGATTTATTGAGAAAAAGACAAGCTCTAATTTCTGTATCAAATGATTTAGGATTGTTTGTATGCACACGTAATAAATTTAGGGAAA
>11318-3-6101665-291
AAAATAAAATAACGAACTTATTGGGTCTTTAGCTTTAAGCTTCTCGGCCCATAGTATTAATACCCACCAGCCTTAAATGATATCGTTTTGAAAACAACCCTTGAAGATTCTATCTAGCCCAATGTTCGCCGTGTAAGAAGATGACCACTGAGCAAAAACCACGTTAAAACCCTCCGCCTCTGAAATTCCGGAGGGGGATGAAATGGCTGCAATGGCTCGCTGTGCTTTGATTCCATCTATAAACCCAGCTCATAGCTTCCGTCATCAGTTTCCGCAACCCAATGCGTCATT
>21392-5-21118153-471
GACGTCATGGGAACACGTTTTTGACAGTTGGAGTGTAAACTGCTCTCTGTGGTTCGAAAGGTGAGCCACGTTTGAAGGGACGGGTTCGTCCGCTGTCTAGCCACGGTTTGGGGTTTCGCTTTTTGTAATCTGACCCACGCGCTTTTAGCTTTTGGTGTGGGTCCCTTTTCTTATTCATTATTTTTGGCAATTGTTTGGATTATATTTATTTCTGTGTTTTATTATTGGAAATCCATTGGATTATTCTATGAACTTCTTCTAACTATTATCATCATCAGCCTTACCAAAAAACAAAAGTATTATCATCATCAACTAAGCCAAAGATGGATACGTGGCCAAGGCGGATTGTGTATTTTTTTCATTATGTACCCAAAATACATTGAACCAGTAGTTTAAAGACAATCCAGTCTTGTTGAACCAGTCGAGTTTTTTATTCTTTAATACAACAAAAAAAAAATCAATCAAAATGGA
>1155-1-4540897-368
ATTGGAGCAGGGAGAGCCAATAAAAGTCGAATCTCACGATATTTCGCAGTTCTCTAATTGGCTCTTTGCATAAAAAATGAAACCTAACTAATGGGTAGAAGAATACTTTTGCAAAGCAACAAATATATCAGATAAGATCGTAAGCTATCCACATCACTTGTTAATTGTCCTCAAACCATATTATATAATGCAAACAATTTATGGCGTTAAATCCTTACGTATTTATTCTCTATAAGAGTAAAACACACACACTGAAGGCAACTGATTTAATTGGATTTCTATTGACCAGTAGAAATACTTGTTATGATGTCGGTCGCTCGTTGGCTAAGTATTTCTTATAAATATATAAGACATATTTAAAATCTTTT
>15261-4-8543744-322
AAAACGGAAGCTGACGGTAGAGTTCGACTCGGCTCGGATCCGGTTGAGCTGTTAATAGTAAACCCGAACAAGAAGACGAAAATAGGAAATACAGTTGGTTACCGGCTGATACCGGAACATTTACAAGCCACTTCGCTTTTAACCGATGATGATTACCCCGAGTTAAGAGCCGGTTACACGAAATATCCGGTTTGGGTGACCGCCTATGACCGGTCCGAGAGATGGGCCGGTGGGTTTTATAGTGATCGGAGCCGTGGCGATGACGGTTTAGCTGTATGGAGTAGTAGGTAATTAATTTAAAGTAAAAATAATTAATCTAAAG
>501-1-1953935-308
GTGCCAGCTGGCAATAGTGCGAGTCCGGCTGGCTAACTAGCCTTATCCAAATTTTCTAAACGGAAGGGAAGTGCTATTACCACTGAGGCTGTCACCTTCTTTCTACGTCACGGACAAATCCAATTGGTCCTCAAGTACGTTGTTTAATGACATGTACTTGTGGACAGCGAAGCAAAGCAACGACTCGGTGACGGTCGTTCGATTCCTTTTAAATGTAACCAGAGGAGAGTCTTAAGCCCCTTCGATTTGACCAGTAAATAATCATAGCTAAAACCAAACCTTTTATTATTAAAAATACACAAAAATAT
>2103-1-8383263-298
CCTTGAACTCATGACTTGTTAATAGAGAAAATTCAAGCTTAACCACTAGACCTATTGAACAATTCAGAAAATCATAACCCTAAATTTTTTTATAAGATCTGATTCCCTAAAGCCCTAGCTTTATGAGCTTCTGCCACGGACCGGGCCGGACCAACGGTTAAGAACTTGATTTTAACTTTTTACCAAACAAAACTTGATTTTACTTTTTACGTTGTTCACTTTTTCCTTTTAATTCCAATTTTTTCTTTTGATTTGTTTACCGGCATGAGAAGTAGTTGCTCCCTAATTACTTTAGACG
>18333-5-2557632-444
GGGGGCCCTCTTTTCGTTATGGAAAACAAAACAAAAAAGTTGTTTATGATATCAAATGCGGTGTATAGTCCACAAACGTGGCCTACTTACCCAAATCCCATCCGTCGCCATCTCTTGCTTTTCAATATATAATTACGATTGGAACTGTGACAAATATGCGGTTCTCTCCTTTGGCATATATGCTGTGTTTACATGCATTTATTTTTTACATGCATATTTATCATATAAATCCGGGATAGATTTCGAACGACATTGAGATTAACCTTCGAGAGTTGTTAATATTCAAAAGTTTGATATTCTTTTACATGCATGATGTTGCTTAAATCTGATAGTTAATAATACAGGGCCCATAGTTGACAGTTATGTGCTAGGTTGAATAATTGCCAGTTGGCAGTTGCCACTTTATGTTTATGTACGTGTACATCATGCAGTTCAAAACCTTCG
>639-1-2443590-351
ACTCATCAATGTTGTGGTGGGATCCTCTTTGGACATGTTGATCATTACTAAGATTTTGACTACTTCGCTTTAAGGCCCTCTCTAGAACTTTACTCAGGGTTAGTTAGCATACACAAATGTAACATTGTACGGTGAATAAAGAAAAGTAGAGGCGGCTTTTTTAAATTGTTTTTTTGACCGGGTTTTCAATGTTTTTTCCTGCGGTTTTTAGACACAAACCGGAAAGTATACCGGATCTAAACAACCGCAGAGCGGAAAAAAAAAATCTAAAACTAAACGACGTCGTTCGGCTCTTTATCTTGTCACCCTCCTCAGGCGACGGCGACGATGAACCTCCGTTCCAAATCTTCC
>3050-1-14161084-545
GGTCAAGATTTACTTTGGCGGTGTCCACCCAAGATTCCCTAACGGCGGGCTCATGTCTCAGTACCTAGACTCTTTGCCTATAGGGTCAACTTTGGAGATTAAAGGACCATTGGGTCACGTTGAGTATCTCGGCAAGGGTAGTTTCACGGTTCACGGTAAACCAAAGTTTGCTGATAAATTGGCAATGTTGGCAGGTGGAACCGGAATAACTCCGGTTTACCAAATTATCCAAGCCATTCTCAAGGATCCAGAGGATGAGACTGAAATGTACGTCATTTATGCTAACCGGACCGAGGAAGATATTCTCCTAAGGGAGGAACTGGATGGTTGGGCAGAGCAATACCCGGACCGGTTAAAGGTTTGGTACGTAGTGGAATCAGCTAAGGAAGGTTGGGCATACAGTACCGGGTTTATTTCCGAGGCGATTATGCGAGAACATATCCCTGATGGATTAGATGGCTCAGCCCTTGCCATGGCTTGCGGACCACCACCGATGATTCAGTTTGCGGTTCAGCCGAATTTGGAGAAGATGCAATATAACATCA
>6849-2-7902397-319
AATACCAAAAATAAAAAGAGAAAATTTCTCCTAGATTTTTATCGTTTTAAGTGATTGAACATTTAAAACGCTTACAACAGAATACATACCTAATTTTACCTGAGAGTCAATATATTTATTCACAAAAATTAGTCTTGACTCTTGTATAATAGTATTAGACAAGGTTTTATAAAAAGTCTACAAAAAATGGGCTGCGTAATGAGTCACAAATTGTTAGCTTCCAACTTTGAGAAAGAGAAGCGAATAGTGGAAATATGAGGAAAAAAGTAACTGTTAAAATAAAATTAAAAAAGTAAAGTCACTGCATGCAACCACAGCC
>7830-2-12494013-309
AAATAATAATAATAAACAACAAAGATTGAGAGAGACACTTTCAAGAACAAATCATGTGAAAAACTTTGGGGTAGGGCTTAATTAAAGAGAGACAAGAGGGGACAAATTGGATAAGAAAGGGTTGGAGCATGTTTTGTCCACCAAACCTTTGGAATGGTTAAGAGACTCTTAAGTGGACCAATGCAAAATCATTTTACTCTGAAACGAATCTCTGATTCTCTGACTTTAGACAGAGACAAATCGGGGACAATGAATTAGATTCATTTCAATCTTCTTCGTTTTTATGGAAGTCGAGAGTCCCACGTAAGC
>9726-2-19406633-322
AAGATGAAATGTATGGCGTAAGAGAGGAAAGAGATAATAATGACTCAAGGATTTGATATTTGTCACCGCACTGTGTTAAATGGTGGTCCTTGATTTTTTTTTATTGACCGGCAATAGCAGGTTAAATATACAGTACGGATGGTTACAGACTTCCAGTAACCGGTTATATCACACGAAGGTTTTTTCAAAATACTGTAGTCATTGGTCAACGCGTAAGTCAGAGAAGACAGTGAACGCTTTCATACGTCCGGTTTTTGACTGGTTTAGTTAAACCGGTTTTTAGAGCTAGTGTGAAAGAAGAACGAAAATAAATAGTTGTTGG
>14247-3-23429086-266
CTTCTTTCTACTTCTTCTTCTTCCTCCTCTGCTTGCAAAAATCAAAGTTGCCACTTCCCTCGTGAGTCGTGTGGTGTGGGGAAATTAAATAAAAAAAAGAGTTAAAGAAGAGTGGAGTGACTGTTGTGTCTTCTGGGCTCCAACTCCCAAGTGAGTGGGTCAAAGCGTCAAACTTTGGATTTTTGCAATCAAATTCACAACAAAACACACACACACACTCTCTCTCTCTCATGTATTTTTGTACCCATATGATTCTAGTATATATT
>9820-3-49604-303
AGAGATTTTACCAGACCAAACAAAGAAAAGAGTATCCTAGTGTGTGCCATGGTAGCAAAGAAAGGATTTATTGAGGTGGGCTCCAAGCTTCTAGGAAGAGAAGAAAGTATCTTCATCAACACAAAGATAAACCATAAGACAAAATCATAAGGCCCAACGAATTGTACCAATAAAAACAAAATTGAATTTTGGAAAAACTAAATCATACTGGCTGCAAAAGATGTAAAGGACAATGGGGACACCTCTTTAATTGTCTTGGCTGATTTCATCTTTTATGGTCCAAACAGTGCTCAATAAACTTCA
>10294-3-1952418-232
ATATTAATAAGTTATTGTACTAATAAAATAAAATACAAAAGATGTGAAGAAGGTTTGACTTGGACAAGAATGAGCCACATGTGACCAGCTTTTGGAGATTTTGTTATTCCCCAAAGGATCTTTTGGACCATAACATCCCTCCTTTCTTCATCTACCAAATGTCGGCGAGATCAATTCTTTCTTTTTTTCTTTATTAATTAAATTGCGTTATATTAACAGTACATTATATTGC
>17601-4-18314699-262
GAATGCATTTTTTGCGATCTATCCGATATATTTAATTTGTAGAAAAAATAATTAGTGAAAACGTCGAATTGGTGAGTAGGAACAAGTGGCTTCTTGACAACTAACTTAGTGGTATCGAGGATTGCGACCAGGAGACAATAAACAGGGGTAAAACAAACTTTGAAAGACGAATAGAGTTTGTGCTCGTTGTATGATTTTAGACAACCGGTTGCATACTATTTTGGTGGCTATGTGATATGACGTTGATAGTCTTATAGGAATC
>3372-1-18357687-297
AAGGTGATATGCATTAGATTTGCCAATAGATATAGTCAACGAAAACCGTGGGAAGGTGGTAAATTCCACTAGGTCTTTATGGCCCGCAATACACCTACTACTATCCATTGTCAACCACTGACTTTGGCTTTAAGGATTTCTATAACTTTATCCACCCCATGAAGACAGAAATATAAAGACCCAAAAGAACTCTAAAGCTAAGTTTGACCTGGACCATAGGACCATACCAATAGAAATGCATATAATGTTTAAAAACACAAATCCAACTAAAATTTTCTTGTACCTGTTTGTTGGGGC
>19387-5-6801296-292
TGTTTGACTAATAAACTGATAGTCTTCTTAATAAATATAAATTGACAAGTTGTAAAATCAGCAGAATTTGCTGCATATAGACAATGTCAAATGGACCGGTGGTTTATCCTAAATGTCAAAATCAGAAGCTAATAATGAGCAAATGTGAATGAATTAAGACGCGAATCGGGAAAATTCAATAAATTGTCCATTGGGGGGTGCTTTAAAGAAAGATTGAAAGATGCCGAGGTTTATACCCTTTTCCTATCAAGAATATTCCATGGAATCCAACTACTTTTGACCCATTTGCGTA
>4923-1-26065456-249
AGAAGAATAAAGCCTCTCTCTTTTTCTCTCTCTCGTTGATCCGCCGTGTTAGCTTTTTAATGGCAAAACGCTAAAGAAAATATCGGAGCAAACGACGAAAACGACAACGTTTAGTTGGTAGCTCAGACTCAGAGAGTATTGACCAATGTGCACGTGCCATCGGTGTGACCTCCGTGACGGTTAAATATTTTTCACGGCTCTGACTTGTTTTAATTATTCTTTTCTTAAACCTTCTTGATGATTTAGAAG
>14810-4-6030397-463
ACCATTTATAAATTTGAATCATTCTCAAAGTAACATCATAAAACGCAGAACAATTGCTATATCTCCGGAACGGTCCTATATATAAACCGTATGCATGGAAATGGGTAAGTTCTTTAATTTGTTAAATGGATAATGCAATATGTGTAGTGACTAGTGAGTATATGATCACGTAGCTAAGCTATAGCTAGCTTGGTCCTAAGGATAATTGTGGGGGAACAAGGGACTTAGCAAGAGTCTATATATGACTTTAATTTTTCAAACCATTACGTATGCATGAGAGTGAGAGAGAGAAAATAATGTGTGGTTAATATATAATGGGTTCATGGATTGAGCTACGATTATGTGACTGGAGAAAAGCACATGGTTTCTGCTACTGCTCATAGAGGATGATATGATCCTTCTCTCCATACTTCTCCATTCACTTAATTTCTACTATCCGATAAGGTTTTTACATTTCCTCATA
>5868-1-29387469-488
AAGTTTATTTAAAGCTATGGTCTGTGTCCATCCAATTCATTTTTTGTATTTAATCAATTATTTCCCGTCCGGTATGGACCGTGATGATTTAATAAAAATACGTTAAAGCAGCTTGGACCGTTGATTAAGGACGATGTCGCCGGATAGAGAGCATCACAATCGTTGATGTCTCCTTATTAATTATCAAACCACCAATACAATATTCGAAAAAGCCGTACTTAATGTTCTTTATTTATTAAAATATCATTATACCGACGGCAATTATGGTCCTACATGCCGGTTATTAGAAATCTCTCGTTTCTCGTTTCCTTATTTAAAGTCGCAAAAACTCTCTCTACACAGCTCATAACAGAAAGAAGAAACACAAAGTGAGACAGAACTCTCTAATTAGTCCCGAAGGTTTCAAAAGGGTATTTTGGTAAAATCGAAAGAGAATCATGGACGCTTTTGATGCGATTCCAGATCCTGTGGTCATCGACATTTTGAAC
>9869-3-255661-264
TAATGGTTTACTTATATACTCTTATCATTTTCTAATTGATCAATTTGTCATTTATTGGCTTATCTTCTTATAAATGTTTTTTGTGTTAGTTGTTGATATCTCATTTTCTTGTCCAGTGAATTATAGCATTTCAATGTGTCCCTCATGTCGTCAATATAATGTTTTATTTTCCTTGTTATGATCCATATCTTCATGTGTGGTCCATCTTCAAATAAAGAATGGATTGTTACTACTCTTATCGTTTGGGCTAGTTTTTATAATTAG
>20870-5-18577491-310
AATCAAAGCATGTCCTATATTGGGGTTTTTAAGTCAATTTCAAAACTTTAGGTCGTAACTAAACCGAAATTAAAAATATTGGGAGAGATTAGTTTAGTACCTGCGATGCAATAACCGGAGAGAGTCAAAAGATTTGGATGTTTAAGCCGAGTTAAAGCTTCGAACGCAGTAACGGCGTCGTTTTGATCAACGTCTCTGATTCTCTCAAGCACTTTAATTGCCACGTGGAGATCTCCTGGTAAAACGGCACGGTAAAGTGGACCACAAGTGCCGTCAGAAATAACGGACTCCGTTCCGAAATGTGACGTGG
>22532-5-25468229-284
CGAGTCTTGTTAAAGAGAAGAGGTTCTTAACGGCGGAGGCGCGGCGGAGAATCGGAGCAAACGCCATGCAAACACGACGGACGAATTTGATCGGAGATTTGGGCAACGAAAGAGACAGGCACTTGACACGATAGACTGAATCTGTTGGACACTTTGATTGAATTACACGACGCGCTTAATCTGAATTTACGAAATGAGTCTGCGCAGGTGGTATTCACGCGCCGATATTGCGTGCGGGGATGATTTGTATCACTTTAAGGATGTATTCCTTGGGTCAACATCCA
>21383-5-21094838-288
CTCAGCGTCTGAAGCGTTTGAGACATAACTAGACACCGGTCTAGCACCAACATTCAGAAACGGAGCTGTAGCAACGGTAGGAATAGCCCACATTTGGCCCATTTGATCCGGCCCACCAGTAACAAACGCAGTACCCATACCCATAGGCCAAAACGGCACAAACCCCTGTGTATTAACGTTCAGGATATTAACGCCGTAGTTTGACGCCGTTATCGGAGCTAACCCAGAAGTAACGGAGCTATGACAGCTGTCATTAACGTCTACGAAATCGCTCGTACAGTTTCTCTT
>4123-1-22590694-252
AAGATATAAAATGATTTTCAAGTAGAGAAGGAAAAAGAATAAATGACTAATGTCTCTATCTAAAAGTCATACTCTCTACTGGTCGGTCCTTTCTCATGATGGTCTAATTGCAATTTGGCAGTACAAACCCACAACTGACTTTATTGCAGACAACAGATGTGTCGACAGATGATTTTCCCACTTCACGTAACAGAAGAGAAAGTGCCATTAAGTTCCTCAGCTATCATCTACTTTTATTTTTCTTAAGCAAAC
>2989-1-13073999-356
TTTAAAGTTCTGTCTTTTTAGAAGCCCTGTTTATAGGAAAGAGAAATTTATGTCCACTGGTTGGTAGGAATCAGAATGATTCTATTATTAGGTTGGGAGCGTGTTAGGTTCTTAAAGCAATTTGCCCATAAAACCCGTGGGCTCTCCCATAACATGCCCTTGGAATAGAAAGATTTTGACCATTATATAATATTCTAGTTCACTAAACAAATTGCTGTATTTGTGAAACTGTAGGGACACTCATCAAGATTGGCAGCACTTGATTACACAGTATGCCTCCACAGTGAAGTGTTTGTATCCACTCAAGGTGGAAACTTCCCACATTTCTTGATAGGTCACCGTCGCTACCTTTACAA
>7966-2-12997269-266
TTTCAATGACTTTTTTAATCAAAGAAATCTAAATATCACTGTTTTTTTATCCTTTTTGAATAATAAGGATAAAACAAACAAGAGAAAAAACCATTATCCTTATCCCTTTACCTATGGTCAATGCAAAGCTATGAGAAACCATGTGAAAGAAAGAAAAAAATTGAACGTATTGAGACGCCGTCAGATTTGACGCCGTTAAGAAAACAAATTATTTTTTTTTTGTGTTTTTTGAAAAAGAGAAACAACTAGTGGTGGTTAAAATATAC
>9518-2-18814277-316
GTCGGATAAAGAGGATTAGGAAAATGAAGTTAATTGGAGACTGTGAAGGAGATATTAGAATTGGCCATTGGGGAGAGAGTTGGCACTTCCCAGTTGAGGTACCGACACATGTCGGGCACATGGGTCCTGTTGTAATAAGGAGGATTAGGAGATTCACTTCCTCTGTTAAGGGGACCACAGAGCGTGCTGTGCACCGCCCTATGCTCTTTCATCCAACGGTCTTTATTTCATCTTCTGATTCTCGTGGTTCCCTTTTTTTTTGTTTTAATTTGTTTTTTAATCCATTAATTAATTTTATCTATAAACTATGCTTGCG
>8862-2-16566643-307
GAGACATAAACGGGCATAAACAAATCTATTAATGGAAAATAATGGCTAAATTACAAAGACTGTCTCCAATAAACGACAGCATCATCAGATGCGTTGTATAAAAACTCTATTATTGCTTTACTTCACGTTTCCTGTGGTTATTGACCTCAAACTTAATTGGTCTCTTTATAAGATTCTTCTATATATAGCCTCTAGGTAAGTATCATTGGGTTGTGTCTGCAGTTCCAAGATTATAGCTGTACAAGTTTGGCAGCATAATTCTCTTTAGGCGTGGAAAATAAACCATCAACTTAAAAATTAATGAAAA
>9993-3-734804-281
TATTCACAATTTTAATTAGAACAACAACAAAAAACATTTTAAAAATCAAGAATTCCATGCTAAAAGCACGTTTCATGATCTCACCTACTCAAAGGTCCAACGGATTTGAAAAAAAAAAAAAAAATGACCACTGATTAATATCCACAGCAGACAAAGGCACTCATAAACATTTTATAACTTTTGTGGCCTATAAATGCATACATCCACATTCATGTCGGTATTTACAATTTCATATCAATAGTTACGTATAAACATATAATCAGAAAATGGTGGTCAAAGTA
>3013-1-13228308-283
GTTTAAATTCAAAAACACATTATCCACAAATCAGAATTCAAAAACATATTATCCACAAATCAAAACCAGCAAATTTCTATGCTTTTGGCCAAAAGTTCTCAGCCTTTTGTAATCAGAAGTAAGCGGATTTAGAGGGTTTTGCCCAAAGGTCTCAGCTTTTTTTTTCTCTCTTCCTGAAGCAAGCAGTTTTGGTTTGTCCAAAAACAGCAAAAAGTAAAAATAAAAATTCATTCTTTTCTACCAAATGTTGCATTCTTTTAGTGATAGACTGATAGTGATGGCT
>19371-5-6740569-309
AAGTGAAGCTTCGGATCACATACGTTGATGAGAAACTTAGGTTGGGATTGGGATCTAAAGGATCATTGTTCGTCTTTAGAAGGCGTCAATAATATATACGTTTCTCCCTCGTGCATCAACCAATGCAAATCACTACAGAAAAAAAGGAAACAACATATGGGGTCCTGCGAGAGTATGATGGTCAATATCCACAATGCTGTGTACACAAATGGTGTTTTAGATATAACTTTGTTGTAATGTAAACTTCATTTTAAGAGTGTCTCACTTCAGATGAGTTGTTGAGGAAGCTACTGGTGAACTTCAACATCT
>2946-1-12464326-298
AGCTTAGATCCCCCACCAAATTGTTTTGGTCCATCCTGAAAATAAAGAAATTTAGAAAAAAATAGAGAGACTGGGGCCAAATGAAACTTAAGGCCGTGGATATCTGGACACAGAGGTCCAAGAAGGGAAAAAGATCTATGCCACAGAAAAAACCATGGGGGTCCATTATTATGCACACCCAACGGTACATACTCAGTTTGATGCAAACAGAAATAAAGCACCTAACATATTCTGACCAAACCCATTATATGTAAGCACTAAGCAGAGAAGAGATAATAAAGAAATGCGAAGACAGGAG
>8192-2-14066337-258
TTTCCTAATCTGTAAGCCCATATATCTGAGATTTCGATTGAAGTAGAAACGAACGGTTGAAATTTTGCCACGTCACAGTAAACATTATCAGAAACCATAAGTCCTTTACCAGTTAGTCAGATTTTACGGTACTGAGTCGCCATGGAACTGGTGTCTCTTCCGATCCACCACCGTACGGCGCCGCCGAATTTTCCACCACTCGAAACTGGAAATCCAGTAGCTAACCGGATTGGACAAGCTCTACGATTCAGCAATGTT
>18504-5-3242326-384
AGGAAAGGAGGAGTGAAAGGAACAAGACAGAGTGGGGGAGACAGAATAGGAGGATACATATCAGAGAAGAGGAGTAGCCTTCTTTCTAAGTGTCACTTCAATCTTTCTTCTCTTTCTCTCTTTTCCTAACTTTTATTCTTTTTTCCATTATTTTCTTTGGATATCTCTCTTTGCATTGTTCATTAGTTTTTGCATGTTTTGTATTTTGCATATCATTGGAAGTATATATATAATAAACCGGATTAAAAATTGAGTCAATGTTGGTTATTAGCTAGAACAAAGAAGAGCCTAGTGTTGACCAAAGTTTGCATAGCAACATGTCGTCCATATATTCAACCAGTATTTGCCTTGCAACATGCGCTTAATACCAAGATCTTTGGACTT
>10460-3-2566592-314
CTAGGAAGATGAAGAGGATGATCGTCCACGCAAGAACCTCCACGGTCCAGTTCCTGTCGCCATCCTGCATAAATTCAAACACTCAGTCAAATACTGCTTCTACTATAGTGGGCTATAGTAAAGGCCCAATTTAAATACCTGGCAATTCCAGTAATAGCCCGGAGAGCCATATAGATTGTAAGAGCTATCCATATTCCTATGAAACCATTGGTCTTTGCCATATATATTACTGCTGCAATGCTTATGGCCGCCACTCCCACCTGATTTATCATAATTGGATTACAAGAAAAAAAGATAGACAAAGTTTAAGTCAT
>19472-5-7174660-266
AACAGCCAAAATAGCAATGGACTTTAGCTATATATTAAAACATAAAATATGATCGATTTTCTATATGTTGCCAAAATAATTTAATGATTTTTGACTTATGGGTCACGAGTCTTTTGGCAAATTTCATACCCGACGGTTTTTTCTGGCTGAAAGTCAATGAAGATTGCCAATTAGCCAATACCTACCAACAAAATAGTATCATAGTGGGAAATTTTCTTCAAATAGAGGTGATTTATTAATAACTAAAAGAGAACAAAATTAAAAAG
>2401-1-9730162-263
TATAATAGTTGGCTAAGCCCAATTCAACGAAAAGAGAGAAAAACAGATAGAGAATGAGATAGATACCTGTAATCACTAATTAGTCTGCGTCACGACGCGACAGCTACCCACCCGGCGTTGGTCCGGCGGAACGATCCACCGTCTCAATTATGGAATTAGTATTATTTTTTGGTCAAAGAATTATATAATTAATATAAATGAAGGTTTATTATTATTATCACTGAGACACTGGTCAGTCATCACACTATACTGTAAGTGGGAGG
>17617-4-18362203-197
AAGACAAATCTAGCTGGACAATTATCTTATATTGGGACAAATAACTAATTATTGTACGTAATATGTCGCATGCAATGGACCGTTGTTTTCAAAAGAGGTTTTTGACTTCCCACAGAGCTACAATACCAAACAAACAAAATAGGACATAGTCACCAAAGATAAGGTACGATCCCTCGTGTTATGATTATTGAAACGAC
>15061-4-7585773-258
TGCATATTGTCATAATGTGTACGTAACAGAACAAAAGAGGGAGGGCTACAATTACAAACATAACAACTCTAGTTCCTTCATGTGATCCTTTCTTGACTTATGTCTCAAAATTGGACCACAGGACCATGTGATTTTTCCAAAGGATTTTAAACACATATATGTTTATACAACAACCCACCCAAATTTTATCATCATCTCCACCATCATTCACCATCATCATTAACTCCAATACCAACACCAACACGTACCAACAAGAGC
>12691-3-17048598-220
ATCCATAGTCATTTATTATAAATTCTCTAGTAGTTATTGATAAGTTTACCACAAGTGGATAAGTTGTAGACTTGTAGCCTCGTAGGCAACACCGAGGACTAGTGGACAAGTTATTCACCACATATCTTCTCAGTATGTTGTTTCGACAATGGACAACACTTCAAGTCCGCCAAATTTATTTTCAATATGTTGTTTCGAATATAGACAATAATGACATATT
>15829-4-11421672-446
TTTATTTTGTAATATATTGCTGCTGCTCTCTGTTTCCCAAATATTTTGTACCTACTAGCTTTCCTGTGTGAGATTCTGAATATACACATTGGGTTATAACTTAGGTGATTCTAATCAAGCCAAACAAAAGTCAGTCCCAAAAAACGATATAAATTCTAAGTCTAACCGATATTTTCATTTTCAGATTGTTGCATGTATTTTCCTATATAAAAATTTCTAACACTAAACCAATTCAAAATGATCAACTCATAGCGGATATATTGAGTAAAACCTAAAAGTTTATATCTTAGTTGGCTTCAATAATTAAACGAAAACAAAACTAAAGATTGGTGGTATATTTTCGCATGGCATGATGCCATGATGTGAGGACCATTGGCCGCTTATACGAACCACTAGTTTTTCGACTCGTGTTCTCTACGTTATTTTAATTTTTTTTTTTTTTAAAC
>19806-5-8747155-278
TCTCTCTATCAGTGGCCATGATAATAAAAAACAAAACAGCGAGTTTTTGATTAAAGGAAGAGACTCGATACTATATATAGGTGAATGAGTTTAGGACACGTGGCGTGTCGACCGTTGGGTGATAGTAGTGATGGGGTATGTTGTTGGACTGTTATGAGAAGAGTGTGACAGTGATGTGAGAGGAGCGGGATTAGGATTCGCTGGCTAATGATGAAAGACAGCTGTGAAGGCGGGAGCGAAACGGTTGCTTTCTTTTCTCTTTTGTCTTTAAGGATAAT
>9063-2-17240970-236
CATATAAATGGAGGATGGGATAAAATGGTAAAAAAAGAGAGGAAGATGGTGGATAAGAACATAGGCCTAATTAAGTTAAAAGACAGAAGGAGTGAAATAAATTTCGTAACTGTAGTGAAATCTGATTTGATGGTTTTCTGTTTGACCGTTGGACCAATCCTCACCATCTTCCTTTGCCCCTCTTTACTTTTTCTTTTTTCTTATTTAAATTTACTTTACCTTCTATTTTTTTTTTT
>14544-4-1382371-358
ATACTGTAGCTAATTCTTGTACGACTTAATTATGAGGTCAAGGAGCCTTTTTAAAAGTTTAAAAGAAGAACATTCAAAGACTTTTGTAAATGGATAAACACGAAAAGAGTTTGACCATAGGATCTAAAAAAATAATGAAATAGAAGCACAACGGAAAGGTCACTGTCGAAGGGCAAAATAGTCAGAAAACTAGAATGGCAAAACTCGTAAATACAAGCGAAAACAGAGGGGCAAACACAAGCATGACAGACTGTCCCGCCAACGCGACCAAAAAAACAAAGACTCGAGCAGCTCCAACTTGTTCCTTTCTCCAACGCCACAAAATTAAATTTCTCATATTTCCAACAAATAGACCCCT
>682-1-2641687-271
ATGATCCTCCGAGGCCTATCACCGTCGATGGTGTTGCAAATGTTGCTGCCATTTTTCTTCTTTGCTGCTTTCTCCCAAACTGATCTCCTTTATTTTTTTAAGTAAATACAACACAAACACAAGAAATAGATTTTTATTCTGTGGACAAAGAGAGAGATTTCGAGGATGTGTTATCAATCAATAGCTTTGTGACACCTCATTATTTTCTTTGATATTGTGGGTCTATTTCTTGGATAAGATTGATTCCAGATTTATTTTTTGTCTCAAAATT
>17902-5-694726-369
TAAATACTTCCGCCACATCAGCATAACCCGTAATCCTTACGGAACCGGCTGTAACAGGTAAAAGGGACACACAAAGAGTGCACTGCCCGCACGACAGTCACTGGTTCAGCCCGTCCCCACCACTTAACCGTCGATACCACGACAGACCAACGTGGACAAATCACAACCGTTTACTTCAAAAAGGCAATTTTGATCCAGTGGTCCATGTTTATTAATGCGCCAGCTAAATCCGAAAGAGGAAGAGAGAGAGTCAAAGAAAAGCTCCAGAACCTCGTCAATGGCGGACTGGGATTTTTCATAAAGCCAGTCAAATCCAGGAGGCGATGGAGAATATTGAAAAAGACGAACGTGACAAAAAAAAGTTTAGCT
>10531-3-2889380-216
TCCATAAAATTTTCGAACTCATTAACCAAGCCAAATAAATCCATAAAAAATTAATTCTTCAAAATTTAGAAACAATGGAGGACCAATGAAGAAAACCCAACGAACAAAGAGATTTAAAACTATAATATTATTATCATTCCACTGGAAGTACAAACTCATCACATGGCAGAGTTGCTAGACATCTAAAAGATATGATCAAAACAAACACAAAAGACA
>9268-2-17975801-444
GAAGAAGAGGGTATGAATCCGTCGGTCGATTAGAGTGCGCTCTTATGCTCTCGCACGACCCTTTGTGTTTTTTTTGCTTTGATTTCACAACACCGTTTTATTGCGTTACCTTTGGAAATAATTTAATTAAACAAAAAACATCCCACAAAAATCAAATTTTAACAAAAAAAAAAATTGGATTTCTGTCTGTTTCTGGCGTTGACACGTGGTGATTGCTGATTGTGACAGACCAATAAGAGTTGAGTATGAGTGGTGTTGAAGCTTTAGTGACGCTGACGTGTCATGCGGGTGATGGAAAGGATTGTATTTGTATCCAAGTTTTGGCTTTTTGGTCCAATGTTTCTTTCGCTTGGACTTACATTTATAAAAGGAAAAAACAAACTTTGATTTTTGTTTGTTTATGTTTTTAGTTAATGACTCAATGGTGGTTCGTAACTTCGTTTA
>21248-5-20292789-315
ATTTTGTTGTTAAAATTTTATAATGATTTTTAGTTCCCAAAACTGGATTTCAACAAGAAACCAAATGAGCCCAAACTAGGGTAGACATCGTCCAATTATACGAACCACTGTGTATTTGCCAGACTTGTTGAAACATCACACAATTCAAGAGAAGAACAAAATCTATTGGATTTAACATTAAAACCAAAACAAAAAACAACATCTATTGGTTAGAAAGTCTTTTAAACTTTTATGAGAGGTGGCTACTGGCTAGATCCAATCAAATTAAGATGTCTTTGGTGTAAATCAGTTGATCCTTCTCTTTTTTTTTTTTTT
>11074-3-5084094-257
ATAGTAATTTCAGAATACTATTTGTCCTTGTTTGTAAATTTGTTTTGTTAGTCATAATTCATTTTCTATCACTGTGCCAATGTTTTTTTCATGAAAATCTGTATCCGTTTTTTTTGTCCGTTAGTCTAATGTCTCACTCTCTGGTCGATGAAGTCCCATCGAAACTAACAACAACTAACGCTTCCCAACAAACAGATAGATAGTTACAATAAATTGAAAAGAAGAAAACAATTTTATGCATAGTTGGCTACATGAAT
>13944-3-22362659-287
ATAATATTTAAAAAACCAAGAAATATGTTAAATAAATAATAAAAAAGTATAATAGCGTAATAAGGCAGGTAGAGACCGCAGGTTGCTTTGCAGTCGTTTTCAGTTGGAGCTTGGGAGGTGGAGAAACAAAGAACCTTAAATTATAAAAATCGACTATTTGTAAATGACTATTTTGCCCTTGTTTTTTTGTTTGGGATGTTACTTTCGTAGCTTTTTTCTGTCTTTTTTAGGAATTTGAGAAAGAGAGAAACTTGTGGGATGCATATCTTTGACTTTATCTCCGTTGA
>15303-4-8827382-317
AATAAAGGTTTTTTTTTTTTGAAGTGTCCATCAACTTTATATTATCCACGTATTTTAAACACATTAGATTAGGAATCAAAAACACCAAAATAACCATAGCCACTAGTTGTTTACCCACTGAACAAATCAAAAATTTCCAATATTTTTCTCTAGAAGGGAAATAAACGTTACCAGACAAAATCCAAAAAGCTCACTACCATCTACTATTGAGTTTTCTTGTCATCTTCTTTTTGGTCACGGTTTTAGTTTACTCTTGAGTCTCTTTCATAGTTTCATAGCAAGAGCATCTTATTATTTCTTTCTTTCTTTCTTTCATA
>20585-5-17154489-319
CTGACTTAACCTTTAGACTGGAATTGGTAATTGATAGCGTGATATTAGAGAGGCTTACCATCAAAACCACCCAAACCGAAGTAAACCAAACCGGCTGAACCTAAGTTTAAGTAAATAAGGTTTGTGTTGGACTTACGGTCTCTTGGTTTGGTTTGGTAGCCCCTAACCAATTGGTTACGTAATTTATTTCCGGTTAAACACAAGTTTTGTTGGAAAACGGAAACTGTGACTGGTCACTAGTCACTATCAAGCAGCCTAAAAAGTATCGACTCTTCTTTATCAAAAAAGTTTACACAAACACTTTCTCTCCACTGAACTC
>8043-2-13312131-316
AAAAGTGGGAAATAGCTAAAACATTAGAGAAATAAAATTAAACTATTGATGATACAGTGATACTATATGCTTTTTTTTTTTGGTAAGGAGTGATACTATATGCTTTGAAGAGTGTTTAAAGCGGGCGGACAAGAGAGCTTGCCCGCAAAACAAAAATAAAATGTTTTTGTCCACTAAAGTAATTGATGTTTGACCTCAACGTCCAAGTGCATACCCCTTCCGAATATACATAATTTTCATATATTCACCACCCATATTTGTATCGATATACCAATGATATATAACGACAACAAAATTTATCAACATTATTTCAAGG
>6980-2-8551938-300
GCTGGTGATGTGATCAACGTCCGTAAACATCATTATCGGAGACTCTGATTATTATGACCTAAATGAGTTTGGAGATTGAAGTTGTACTTGTGTGTCCTTTAGTTCTTAACTTGAGTAAACCAGAAGTTATATAGAAATTTATACTTGAGTCAAATAATGGATCTTAAACTAATAAACTGTATCGAAATGCACGTTGATTTTGAGCTTTATCCAACATGAGATATGATACTTGGTTTAAAGATTTGGGTTTACTAAGTAGTAGCTAGTTATATATATATGCAGTAGGGCCGATCTTATCTT
>8513-2-15337931-253
CTTTAAAGCCCATTAGGCCCATATGTTTTAGATGAATTATTTTGCAATTGCTGCTATTTAATTATAGAACCTAAAACTCGAACGCCCATTGATTAGTGCTTCTAGAACGGTGGATGCTTCTGTGTCCACTGGTAATTGTCTTTTTGGTTGAAGAGTCAGCCCTTCGGATTTGACCTTTCGTGTACCTTTTAAGCCCATTGATTATGATTGGCAGATTAAGTAAATTAACGAATGGTCAAGCACATGATTAGCC
>11105-3-5208467-554
CACTTTTGGGCCCATTACTATAACCTAAAGCCCAAAATATGGAGGGCCGATTCTTCATCTTCTCACTTCTTTTTCTTCCACGTGTCAAGCACGGAAACTACATCCAATCTCAGACCGTAAAACTAAACCGGAGGATTTTGTGAAGCCGGAGAACCGGAAATAGTTATGCAAATAACCAAGTTACCAATTTAATTTGAACATAAACCAAGCAAAAGTAGTGGTGAAGCAGAAAACACATAAAACTCTCAGCTAAAGCAATAAAACAGAGTACATTCAAGAGCCGACGACTAAGTAAGCCTCAAAAGATTCTGCAAACAGAGAGGAACAATCGCCACGAAAGAAGCTTAAGAGGCAAGATATTGAATTTTCCCCTAATTTTCTATTCGTCCTCACACGTCTTTCACCATTCTCTTATATAAAAAAGTTCTTTTTAGACTTTTTGGTTTCATTTGTTTAGTGGGCAACCAAAAAGTCAAGACCTTTTGCTTTCCAGGTAAGGATCTATCACCACTAACCTCTTTTCTTCTTCTCGATTCCTCGTTCCCTATTTTCGA
>20840-5-18439719-253
GTTTTTTTCCTAATCATAAAAAGTTTTCTGTTATTAGTGGCATGATATCTACTCGACAATTTTTCAAGGAAAAAAAAAATCTAGACTCGATCTAGAGTCACTTTATCTGTTGGTCCGGCCCAAGTCCAAACAGATAAGATATAACAAAGACATCATCACAATTCACACATATATCAGATTACCTTTATACCTTTTCTTATTTTTCTATTCATAGAGAGATATAATTCGACTCGTGCTATCAAAACAAAATTGA
>4570-1-24692648-307
GATTAACAAACAACAAAGAAGCTAATTAAGACTTTTCTTTCCCACAGTACAACTCTCTGACTGTGTAACTCACTCTGTCAACTACAAGATTACAAAAGACCGTTAGATTTCATCTTTGACCATTTGAAATCTTAAGATCAAATCTCAGCCGTCCATTCCACCGTTACCAATCTCTCTCTTTCGATATAATCAACAAATTTTCTAACTTTTTCTCGGTGTCCTTTCTCAATCAGAAGCTTTACCCTATTTTCTCTATACCTCCCACGCAATTTCTCTCATTCCTTTCTTTGTGGGTTTTTGTTTATTC
>1852-1-7348409-296
GTTGTTAGTACATTTGACAATGAAAAAAAGATACTAATGTGTACAGAAGAGAGATAGGTCTATGTTGCCACGTAGATTTAGACCGTTGATATGTACCCAAAAAATTGGCGTCAAGTCTTTAGACGAGTGACCAAATCGCCTTATTGGACCTTGTGTTTTCGCCTTATTGAATCCATTGATAGACAAATAAAAAAGTCAACTCTCCAATTCGTTTGTTATTTTGTGTTTTGTTTTATTGAATTAGTTTTAGTTTTGGCGAGTCCCTACACGAGATTTGAGTGATTCTTTAAATACGT
>20280-5-15378325-427
TCTTCTTCTTTTGCTCGTTTACTTACTGACTTGTTTTCCTACTGGTGTTGTCATCTTTATATAATGAGAACCCCCTAAAGGCGAAAAGCCCTCATGATCAAAGGGTCCATGATTCATGATAACGTCGTTTACTGCCACAGGATTAAGGAAAGGTGTTGACACCCTTATCGGTACGCACCACTAGGATAAGGCCACGTGGCAGAAAACTCCATTATCTTATCTTTTCTCTTGTGGGGGAAATGAAGTGAATGTGCGGTTACTGGTCTCCACTTGATCGGTTGCTTTTGGCTCCTTTCGTTTGGGAGAAAAGAAACCAGACGCATTACCTTAAATTTAATGCTTTTGGTCTTTTGGACCTCTTATTTACCATGTATGATTTAATTTGGCTTAACACTTTCTTTGGAAATAAGGTCGCATTAAAAAATAG
>20785-5-18162817-330
TTAATTATAATGTCTTGTACAGAGTTGGATTGTCTCATATGCTTGAAAAGTCGTATTGATCTCTGTTTCTTGGAGTAGTTTAATCATCTTTGCATTCAAAGTGGTTTCGAAAAGTCCCATGGTCAATTGTTTAATATGTTGGTATGGTTGACTTCAAGGTTCTCTGTTCGAAACATTTGTCCAAAGAAACAACATTTTGTTTTTTAGAAATAACATTTGTCAAAAGACTTTTCTTCTAATCCAAGAAGCTTCTTTGGCTCGCCAATATTGACTCAAATATTTTCACCTTTATCAATTACGTACCATCTAAGAAAGCAGTTGAAGACTCGC
>4870-1-25894156-270
CGTAACAAGTTCAGACAGGGATCAAGAACATTTCGAAAGAGACAAAGATGATGCATACATCGATATGGACCTGTTTATTTATTAGAACATGAAAATATATAGTTTTTATTTTTTTGTAACCAAAAAGTTTTGGACCATAGGTCCGAAATTCAAAACAGAGCAAAGTCCCCTGAACACCCCCAATGACAAAATTCGAACCTGAGATCTAAAGAACACTCTCTTTAGGTTATATTTTTGGTAAAATATATTTGATTATATTGTTATAGATTC
>2557-1-10392845-330
TATAACAAAATGACATTTTGAGATGTTTTTGAACAAAAATGCCTGCCTCTTAAGACATGCATTATTGTACGACGTTGAAGTGACGGTAACTATTGCCTATTGGATATTAAGTTGGTCTAACTGATGACAATAAATCTGCAAAATTAATGATAAAGGACCACTTATGTTTAATGGATTTGAAATAGTGTTCTCGGCGTGTCATTCGGGTTTGAATCCAGCGTGTGAATATGAACGACGACAAAAAGAAGAAAAAAAAAAGAAGAAGCAAAAAAAGCTGAACGTCTCAGTCTCGAAGACTCTAGTTTTCTAAGTAAACGCAAGACAATAAAA
>11094-3-5165340-332
GGCTTCAGTCGACGTCAAGAAATACACTGTTAAAGCCCATCAAATCTCAACAGTGACCGATCTCGTGATAGAACAAAGTTACCCAGAGTCACTGAAAGCCCATCAAATCTCAACAGTGATCGATCTCGTGACCACTCCACGCGCTTGTTGGCAACTGTCAACACGTAATTAGCGCAACATACAATAACTTTAAGATTATAAAGTCGTATTCGAATGCCAATAATATTCAAGCTACTCATGTGTATGAAACCAAAGATTTCTCGAGACTCCTGCTGTGGACCTCACTTAAAATAATTGAAAGCAACGATTCTCGTATAATAATAATTTTCAAA
>10098-3-1216915-268
TGAGACTGATCATCAGAAATCATATATTTTCCATTTAAGACACAAAAAAAGGAAGAGAAATTAAAGAGGAGAAAGGGACTTATTGTTTTACACAGTGTATAAAAAGGTAACTCTATAGATGAGACTTGAGAGAGAGACAGAGACCAATGGGTCGTCTGAAGAAAGAGACAAATATTTGTATGATTTTTTATCTGTCACTATTTTTCTTACTTTTTATTTTTCAATCCGTGATTCCGGACACAAACTATTAGCACATGAGGAATAATCG
>5937-1-29636687-317
AAAGTAAGACCACAAAACTTGTAAAAAATATGTACGAAGGGAAGTGGACCACACGGTTTGTCCGATTAAGATAGAATTATTGGGCTATGACAAAGCCTAAAGGCCCAATGAGTTGGAGAAGTGACAAAATTTTTGCTGTTCTTTTGACAGTATGAGTCCCAACGACCATCTACAAACCTCAGTAGTCAATTGAATTAAGAACCAAGTGAGCGGTATTCCAAGTGGAGGACCAGTGGACTACAAAACTCTTGTCAGAGGCAACAAAATAATGATAATGCTTCACATGGTATTTTGATTCTCAAAGGTACTATATATAT
>22902-5-26730043-378
AGACGTGTCTACACTGGTTCAGAGCCGTCCTTACTCTGTGTACCGACCGGTCTAATCTGGTCAAATTCTGACACACCTTCTCTCTTTATCCCATTCTTTTTGTCCTTTTCCTCTCTGAGTCTCAGTCCTTCTCTGTTTCCTTTTGAAAGGGTGTTTTCGTCATTTACCTTCTGGTCCGTATTTCTAATGGGCCTAATATGTATACCCCTTGGACCATGGGCCTTAACATAAGAGATTTGTGACTGTTGTATTTTAGATGTGAATCTGACACCCTGCTAAACAAACCCCAAGCCGAGTCTATGAAACGAAACCATATATGGGCGGATTTTGTTATGACCCAAATGAAATCAACTACAAACTTACGTGGAAAAAACAACA
>7649-2-11761130-244
ATAAATTACAAATCCGGAATCTATATCATAAATTGTGAAAACAAAAAGTAATATAAAAGTTGCGTAATGGCTTTTTGTTGATGGATGACTTAGACCAAAGGTCAAAGTGGGAAGTTGGCGATACACAAGGATGCAACGGGCGCCTCTTGACCCACGCCATTGGACGTATGCGGCTCTTTAGGACCTACCCTAGGAACGTGTAAATTTTATTTTATTTTTCTCTAATCATTATTTGTGTTTCTCT
>21944-5-23318123-315
TTGAGCTTCTCCAGTGCTTGTAGTGGGATTTAATCACCTGTGTTAAGGTTTACGTGTTTTTATTTTATCGTGGTCTGCTATGATTGTCGTTTTTAGTTAAAAACTAACGTCTGCTAGGGCCCACTAAGAGAAACAGTGGTCATTAGTCTTTGTCCGATGAATCTCAGCCGTAGATCCATGTAGGACTCATCTTTACACTTTAAGGCAACTTTTTACTTCATCAAAAGAATTATTACAGAATATTTTTCTTTTTTGTCTATTAGTATGAAACTGATCTTGCATTAAATTTGGTGTCCGATATCTTTATACTAATTT
>17746-5-206975-337
ATTTGTTTGATGCTGTGGTTAAATCCATATTTAGTTGGTACTTCGGTTTTCCCTTTGCTTGAGTTGCTGATTTTTGTCTCTTCCGATTCGATAGGTCAGATTGTTTTTTTACTTCTACTGAAGTTTCCAGAGGATAATCAGTTTTTGATACTTGTGAATCTGTATCTCTGTTGTCTGCTGGGTCTTATGTGTGCTGATGTCATATTGAATTTAAGACTTTGCGTTTACGCGAGCTCATAAATTCCAATTTATTCCTTAGCAAGTCTCAGACGCCACCACCACCTTTTGGTCAGATCACACAAAATCTATCTATAGTGGTCAATTCTTTTTCCTTTCG
>1044-1-4135933-221
TAAGCGAAAACCTAATTGGTAGATTAGTCTTTGTGAAGTTCCAAGAGGTTTGATATAAATATATAATCTACGGTTGTAGTGTTTTGTCCAAAAGGCAAAAGTGTCCATAAAGCAAATGAAGAAGATAAAATAGAGACGTCGTTTCCATTTTTCAAACTACTTTGGTAAAGGGTTTGTTTGCAACTTGATGGATATTTTTCCGATTTGGCGTCCATAATTTT
>20230-5-14973621-250
TTTAGGAGCAGGAGAAGGAGAAGAGGAAGAAAGAAGAGAAGAGAAAAGATGATCGGCTAGGATTTGATTAGCCGAATCGGACGGATGAAATGCGTCCCAGAAGACAAAGTCTTGACGGTTTTTACACATCTTGGAATTGGGAAGACAAAGACCTCCAACACTTGTGTCCACATTGCAACATGACGTGTTTGCTATCTTAAATCCTGCGTTTTTTTGTTTGTAAAATAGTCAAAACGTAAACTAAATTGTA
>13550-3-20630523-226
TTCTTAATTTTAATTTTCTATAGTCATTGGTAGATCCCACGGTAATCACTAAAAGGTCAGTTGCCTCCCAAAGTTTTTTATTTATAAATCTTTTTAAAGGTCCAAGGGTCCATCTAAATGCCTCGAGTGTCGAGTCTAATTAGTCTTTCGCACAAGTTTCAGTTATTTATTTAGTTCTCTTTAAAATATTACGTAACGCTTACTAGTTTTGTTTCCTAGTAATCTA
>10236-3-1730245-165
CAAAATGAAAAGAAGACAAATTGATGAACAAAACAAAAAACTGATGGTTCCACAATGCAACATGATAGGACTCGACCAAAAAACTTGGGACTTACGGATTTTCCCAAAACCACTTAAGATTTTCTTTTTTATGATTCAAAAAATAAAAACTTCTTTCAACTCTTT
>10131-3-1340984-242
AAAAATTAAAAAAGTATATGAAAGGCTGGAAGGAATGGTTGCCACGTGTGGTATGATAACCATTGGTATCTCATGACTTGTAGTAGGCATGTAGTTAATACCCACGATTGAGCCCACTCTCACTGCTCTCTTGGGCTTTCGCTAATGGATTAATTAGTCATATACCGTTTTTAGAGGTAGTTTAGCGATTGAATTTTTCATACGATAATCAATCATATGTCTTGACTCTTCATTCCATTGTC
>1888-1-7491302-273
ATAGAGAATTGACTTTGGGATGTTGTTCCAAAATAATGTTATGAAATTTAGTAGCGAGAGGCCCAATAAAATCTTAGAAAGGCCCAAAAAAAAATGGGTTAGATCCACTCGAAAGTGGAGAGCCTTAAGGTCAGGACCCGAAGGTCAACCCCGTCTCTGTCAGAGGAGATGCCAACCATCTCTCCTTTCTATGAACACAATCGAATCCACTAGTCTTTCTATATATATACACAAACCAAAAACTACCAAAGTTCCGATGCGGTATTATTTATA
>6256-2-494408-267
GAGTGAAAAAGAAAACAATAAGAAGGAAAATGAATGGGAAATGGGAGAAAATGTAAAGGAATTAGGGGAATGAAGTCAAAACGGTGGTCCAAAAGACATAACGAAGGACCATTGTAAAATTGTGTGATTTATTTGAAATCAGAAAGTTTAACACGAAACCCTAAAAAAACAAAACAAAAAACAAAAATAGGAATAATAATTATGCTATATGGTCAAAGCTAAGCAGTTGGGCTATTTTCATTTAAATTTATTCGTTTTGGTCTAAAA
>7350-2-10223710-271
TAATATCATTTATCAGCTGGAATGAGATTAAATAATGAAAGAGTATGGTAAGTGAAGCCATACCAAAGCTCCCGTGAGTCAACCAATAAACAGACGTCATACGTCAATACCCAAAAAGATATCAACAACGAACCGTAGGATATAATAAATCCCGCAAAATAAACGGTTAAAGATCTCGCGGTACACTCTGTATCTTAATTATTAAGATTCACGTCGCTGGACACAACACCTACTATATTTGTGGTTGTTTGTTTCGTGAAGCTTCTCTCTT
>7186-2-9565705-272
AGTAAAAAAAATCTTAATAAATTGAAAAATCAATGTTGACGCCAAAAAAGGAATTAATGGTAGTTGGTTTAAGCATCATTTTTCACTTTTTGATGTGATCGTATTCGTACCGGATTGACAGTGTTATTCATTGGTTATAGCCTTACAGAGAGAGATATTAATGGACACTTGAATTATTTTCCACCCCACCACATGGGATGCTTTCTTTGTTCTTCCTTCCATGTTTGATTATTCCTTGAAGAATTATAGATTCCTTTTCTCATCAATTGTTT
>19476-5-7181912-323
TACATGTCTCTATCTCTTCTCTCTCTCTGAAGGTCCCAATAGCTTCTTTGGTTTGAATTTGGTGGCCGAAGCAACACAAAGGTCTCAAGAGTTTTCTGGGTATATTCTCTTCTTCCTTCGATTTCTCTTTATTTTTGTTTTTGTTTTGTTTTGCTTTTACGTATATTGTCTGCTTGCAAATATTGTTTTTTGACTTGTTGGGTTTGGTCTATCTGATATTTTGTCCGATGGGTTCCATTTTCACTTTTGCAAGATCAAGTATTTCAGTAGTAATACGGACTGGATTGTTTTGTCGTTATATGCTTTGATAAGAATCAAAAGAA
>22172-5-24223107-260
TAATCAGTTCAAGAAAACTAACTCGAGCAAAACCATTTTGTCTTTTGTGATGGTCAGGTCAAGAAGAGCAACCAAGTTGTAGGACCATTTGACTGTACAAAGTATAATAACAAAGGTCTTCCTCCTGCTTTTGACTGAAGAAAACTAGGTTTCTTCTACGGTTTCTTCTGCCTTAACCATTTTTATTTGTTTTTACCCTTTTATCACTACTAGGAGGTTACAAATTTGTTGAACACACTCACTTTATGATTTTGTATACC
>13772-3-21507002-340
AAGAGCCATTACTAGTAAACGCTGCGTTTGAGTTATAAACGCCTTGAACGCGAGGCGGTAGACGCCATAGTCCTAACTGACTCCCATAGCTGGGTCGTGTATAATACCCCGACGGCTTAGGACCAGAAGAAAATCCTCCATAGGACCTAGCCGCGGTTAACGGACCATTGGTCCACGACGGGTAATGACGGTAACTGTAAGGGTTATTGTCAGGATGATAAAAGTAAGAGGAAACACCGCGTTTGGCAAGCTGACGTTCGCGTTTGTGAGCGTTTTGGTGTCCACCTAGGGCTTGTGAAGTAGGAAAATTTCTAAAGCAATAGTGACACTCGAATCTCCT
>4461-1-24086477-277
TTTTGGTGTCATAAAAATAATAATATATATTTTTGTTGTTGTGCAAAGCAGCAAAGGTGTCATAATAAAATCCAACTCACATTAAAACCAGCGGACAAGGAGTTAAATTCACCGTACTACACGGTCTGAGCTGATTGCGTGTTCTCTTAAAACTCCAGTTCACCGACGAACAACGAAGTATCGTGGAATCCATTTCATGGGCCGAAGATTTCTCACTTCTCTTCAGTGTATAACTTCTCTAGTTCTCTGTGTTCTTGTATATATGCACACCCCATGT
>22646-5-25925651-432
CTTGCATCGGTATGATTGCGGTTTGAGCGGTTGAAGAGAATGCAGCTTGGATGACTGACCATGATATATCGTCTTCTCCAGCTATCGACAGGTATTTCATTGCCTGCAACACGAGGATATTGCCATTGTGAATATCTTACAATCAAAAACTGAGGGAAAAAACAGAAACCTAATGGTATTGAGATTAATGAAATGACCTTAGACTTTTCTTCTTGGTCCAGAGTGTCCCACCAGCCTCGAATCTATATACCAAAGAAAAATCAACGAGACAGATACATTTCTTTCGGTTTATTTTTTATCCATTGAGTAAAATCAACTTACAGTGTCGTTGTCATGAGTTCCAGAGTATACAACTTGGTTTACTTCATGATTGTGAGGTAAATGTGGGTTATCGGCGCCTCCTCCAAAAGCTGAAATCAGATAAATAATCAA
>10108-3-1257335-298
TGTGTGTAGACTGTGTGGTATATTATAATATCCACAGACCACAATACATGAGACCAATCTCGTTGAAGGTGGTAGCCATTTTTCATAGGCAATATCTTTTTCTCTGGGACCATTTGTTGGACCAACCGACCGATTTGCCTTTTGTTTTCTTTGATTATCCTCGTTAAGAAATTTTGCCGCCAAAAAGGATAGATGAAGATTTTGTGATTTTTGAGTTGCGACGTGGGTCCTACGTTATTCCAAAAGCAACGTGGGTCCTACGTTATTCAATTGAATACCATTGTTTTGTTCTCATTTC
>14059-3-22807621-258
ACAATAAACATTTGCATCCTGTCAAAATTGGTCGTAGTCTACGTATAGAAAGACAATAGAGTTTGGTATACATCAGTTTCGAAGGACAAAGTGCGTTGTCTTCTAATTAAATGGCTGTTTTCTGTTTTGTACCATGGTCCATCCAAGAAAATGGGACAAATCTCTAGCGATCTAAGCTCCATGGCCTCATTCATCGAACTTTAGCTCAATACTTCAATATAAACCATTATAAGTTTATGTAGAGTTATAAGGACAATT
>12062-3-9571797-348
TTTTTTCGGCTAGACGTTGAAGTGACCTGTGAGGCAATTCTCCAAGTTGATGTAAGTTTCCGATGACCGGAAACTTAGGAGGGCTGGGAGGAAAATTCCATTTAGATCGTTTGATCTTTTTTCCGAGGAAGATTAACGAAGCAAAGGCGATGAGAAAAAGACAAGAGTAAAGAGATTGCCATTCTTTTTTTCTTTTTTTTTTTTTTCTAATGGATAAATGCTCTGTTTCGGTATATGTTAGATAGGTCCAATGGATAATGCACTCACACCGCTTACATTTTAATCATGAAAAGTCTACTAATTGAATAAAATTTTGATAGTCATACATACTAATTCTGTAAATTTAAG
>12645-3-16739043-256
ATTTGGGAAAATGTTTAACAAAAAAAAAGAAACTTTGGAAAATACACAAACGGACAAACGCAAAACGTTCATTCAAGTTAATCAAACATTTTGTTTTAGTCCGAGAGAATACTGCTTTTCACTTGGGTCCAATTTTTTTTTTTTTGTGGTCCATTGTTATGGTAAACATACAAAAAAGCTTTTATATGTAAATGGAAGAATCCGAAGTTTGAACCGGAGACTAGGAAGCCAGAAACATACACACTGTTAAGTTGTT
>22438-5-25158653-350
GGTCTGCGTCACGTGGGTTGTGTTTTGGCGTGTGTTGTAAAATGTGAACTGTTTATGTGGTTTTCATGGACACGTGTCAAGTTTCCAAGGGAGCATCATCTCTTCAAGCATATGGCCACCACTTTGTGATGCACATGGCTGTTTCTTTCTTATGTTGAGAGTGTCTCTGTGACCTACTCGCTTTTATTTCCCATGTATTGTATTTAATTCCAACGGTCATTCACGCCTACAAGGCTATTACTTTAACTTACATAAGTTTATACTCTCTAATGACGACTCACTTTCCTAACTTGGATACATTTTCATGTGTTTTGAGTTAGGAAAAGATCATTAACATCTCTAGTTTGTCT
>10944-3-4607097-256
AAAACCAATGCCGAAAAAAATACATAATAAAAACGACAAAATATCTAACATTTTTTATATAAAAAGGACAAAAGTACTTTCACTTCACTTGCAACCAAACAAACCTAGTCCCCTTCTTTATCCAATGGTCTCTCCCCTGCTCTCTATTTCTCATCTAAACACCCTTTTCTTTCTTTCTTATTTACCATTTTGCCAACTTATGTAAAAGATGTTAAGAAGAAAATGTGAAAATTTAGTAAAAATCTCTCTTTTGTAT
>7052-2-8967812-372
AATAACGAGCCGCACCAAACTCCACCTCATCCACGTTGTTTTTAGAGACTTTTGACCCTCGAATTTCACCTACGACCAAATTAATAGAAAACCAGTTGTCTTTTCACTTTAACAAATCATATAGACCACAACCTCCATATATATAAATTTGAAGGACAAAGATTGTTAATTACCACATGGTCACGATGCTACCAATAGTTCACTATACATTAGTTAATGACTTGCATGCATTGCCATATAGATATATGCAAAACAAGGCAAAATGCTAAGAAAACAACAGCTTTAAGAACCACGGCAAAAGACGAGGCTACACAAAACAAATCTCTCACAGTTGTTGAGGAAAAACACCAATGATGAGATCTGATGTTTTGG
>7036-2-8852864-246
GTTTTCCCTAGCTATTTCCAAGTTAACAGGAGAATCGTTCCAAGTACATATATACATATGATATGCTATTTACAGCGAAAAAGATGATGAGTGTTGGAATCATAATTAATGACCAGTAGTCCTTTTACGAAAGTTGCACTTCATTTTTAATTACAAACACACATGATATCATTTCCATTCTAGTCGCTATCAAGTCACATGTGGGTGTGGTGGCCCTTCACGTCCACTGATTGTCAAACCTCTAAT
>9276-2-18000695-241
AGATATTTAGATAAACGCGGGAGTGCAATTATGGTTTGTTTGTTGGAATTAAGAGACAACCTTATCCAGAGTAAGCTCGCCACGTGTATTAAAAACATTATTATTGTCTGTTAGTCACAGTCGAGTAACTCCAGATAATCTTCTCTGTCTCATTTCTCGTCGTCTTTTTAAAAACGTTTTACTTTCCACGGCGAATTTTGGTCTGATTCCAAATTCTTCCCTAGTTTGAAAAATCTTCTGT
>6375-2-1130062-284
GATGATGATTAAAGCTAGAGAGTAGAGACTATGGCTGAAAAAAGTACAGTAGATATGTGTAGAAGCTATAGAGCATATATAAATATAGTTAAAGCTTTTACACATGAGATTGAGTGTTGTTGATATTGTTTCCAAAGGATTGATCAGAGTTTCCAAAGAGACTAAGAATTGACCTCTGGATATATACACAAAGCTGTAAAAGATATAAAAAATACTTTGACTACTTCTTTAAGTTAGTATCTCTCTCAAGTACTACTTATGATCTTATTAAAGTTATAAAGAGA
>8629-2-15689202-310
TTACAGGCAATAGTGAGGATCCTCTCTTTCCCTATCTCTATCTACGGTCCCTTTTAATATGTTTTAAAAAAACTATAGTAGGATGTGTATTACGTCAAACCTAAAAAGAATTATATATTTTCCAGCAAATTTGTAATCATAGGGATACCATGCAAAATAACTATAGGTCAATATGTTACCATATATTAAATTGTCTAGTAAATAAAGATTGGAGAAAAAAGCGAAATTAGGCCCATTTTTTGGGGTCCAACATTACATTCATACATAAGTAACCCCACAAACAAAAAAGGAATAACTCAAAGTGTCTTTT
>9056-2-17220360-295
ACATGCCCCACCCAAGACCAACGTGTGTCCGCCCCTGGTCTTATACATTGTCATATTGCTGCGGATAACAAATAAAACAACAAAAATTGACTGTATAGAAAGAAAAAGAAAAGAGATAGGAAATGTGGAAAGTGAGAGAGCAATATGGAACCCACTAGACCCATAAGAGAGTATTGGTTATTGGACGGACTTTTCATGTGTCTACCATACTTTGGATACGTGTCGTCCATATAAAGATGATGATTGATGATGATAGTGGTGATGATGGGCATGACCATGGGAGGCAAATCTTTGG
>3781-1-20597479-342
GTAACGATCAAACATGCATCAGTCAACGAGATATCTTAAACTGTGTGTTCGGTCTTTGACCACTATTGGAGCAACTAGCAAGGTATGTCATCCATACTCTTGAGAGTTCCAATATTTTTAAAAGTATATCAGATTTTTATGTGGTTTCATTCTTACTTCTCTTAATTTAAGTTGTTAAAGTTATCATGTGTCGTCCTTTTCTTTTTGTCTATAGTTTTATTTAATGGTCCTTAAAATTCTTGTGCCAGCCACGTAAGAATGTCGGTCCGAAAACGTAAACAACCCTTCAAGAAAACCAAGTTAAACAACACATCTAAAATGAAATATATTATCAAATCTTTC
>15214-4-8376245-270
CACAGCTTAGAGATGATCTTTCTCTATTATAGTTGTAACAAACTCTCGATAAACCAATATAATCTTTAACCATTACCGGTTCAATTAAATTTTTGGTTAAAAGAATCTTTAACCGTCGATAGCTCTCCTTACTGATATGATCCAACGGTTAAATAAAACGTCATTGTGTTTACGGATATAACTAGACTAAAACGCAGCGTTTTAAATTAAACGACTAGACCCATTAACCCGACATTTTGACCCGTCTTTGTTCTTCCTCAATTTCAATTC
>16990-4-16335597-304
TCTTGATAGGACTTTAGGGAGATGTTGATAATGGACTTAAGGCTCAGACGTGCAATCCAACAAGAAGCTTAGAAAGAAACTGTGCACTGAGTCGTATTAACTTAGGCTTGGAAATATTTACTAGTCAATGTGTATCCCGTTGATCCTCTTTTGTTTGTGTATAATATCCAAAGGATCTTAAGAAATGAGTAATGACGCTTCGTATATATATATGCCTTGTGTGTTTCTACTTTCTATTGTAATGCTTTTTGAAATGATTGCGTATTGCAAAATCTCATCTCTCATCTTATGTTCTTTCGTGTCA
>20436-5-16386728-302
GGTTGCGTACTGGCCAAGTGACTATATCTCTCTTCTGTTAAATTGGTGACTTGTGTCAAATGACAACTCAGCCACTAGGTCTGACAGATCAGCAAAAACCTTTGTAACCAATAAGTATGAACATGTGTAATCTTACACATTCGTTCGATAATTCCAAGATCCAACGATCAAAAGAATTCCGACCCTTGAGGTCATCGAACAGCCCTTTTTAAATTTTCTCTTGTACGAGTATTTATCTCTAATCATTTATTCTCCAAACACGTGATTTATATATTCCGGACCCTAGAAACGTCCAATTGGAG
>5530-1-28219297-218
TCTTCTATAATGTCTAGAACGTAGACTGTATATGAACCCTAACTCCAAGGATATATATGTCATACTTGTATTATATTGGTGGATAATAGAGAAGAGATAACCAACGGACAAAAATAAAATCTACTTTTTCTTCTGATATTTTATCTAAACACCAAAGAAATGGGCGGCTTTTGGTTTTTAAAGACTGTTGTTTTTGTTTCTGTCTGTAAAACATAAAA
>11503-3-6883938-309
CACCTTTTGACATTGACAGTTTGACGTCAGTGAAAATTTGGTTGACGCTTGACAAAGTTTTAAACCGTTACAAGGTCGTGTAATCACACCAATGTTTACATTACAAGAAACACCAATTTGTTTATATATATATCCAAATACAAAGACATTACTCTTTGGTCCAACGCCAAATAAACCCATGCGTCATTTCTGCATCAACAAAAACCGTCTTTGTCCATTCCATTAGTACCTAAAAAAGTGTGAAGAAGCCAGAGACAACAACCCACATAAATTATGATTTGTTAAGATTGAAGCGTATTATGACTAAAC
>8819-2-16388568-298
AAGTTGGAAAAGTGGGGATAAGAAATAAGTGAATGTGGTGAAGCAAGCGGATATTATACGACCCAATACGACATTGTACTTTAATTACAAACGACGACGTGTCCCATTCATCTCCTTTTCTTTGATCATTCAATACTCTCTTTTCTTTTCTTAACCATTGTACAAATTTTCGGCAAAGTTGTTTGTTTGCAATTATGCACGTGTCTTATGTTACTAACCTCACGAGTACTCACTAGTACTTACACTATAACTTTCACACACTTGGGAATTATCATCGTTGACAACATAGTACATGATG
>19166-5-5902489-485
CTCGATAGTAATTCAACTATGCACAAAGTATCTTTTCATTTAAGGAATAAATTAAGACCCACAAATTTGACCTATTTGCAATTTTTTTCTTTAAGAATTAACTACTATTACAAAAACAAATAAAACAAAATTTACATTACTATAAAATTCACCGGTCGGTATCAAGGACTCCGAAAACTCTAGCCAACCTCAAGGACAAGAAACAGAGGTAAATAGCGAGTAAGCCCCCACCGACAAGCTTATCAAGTCTCATCTTCTTCTTTGGCATTATCACAAGTGCCCAAAGCAAGCCTACCATTAAGAACCCTAGTGTCTCAAGCAACGAATTGTCACTAGGAATGATGTAGACCCCGGGGTATTCGGCCAACGAGGAGATGACAAGTGGCACACCTAGTCCAATTACCGTGTTGAATAGCGGGCCTGCGTAGCATCCGGAAAGTGCTATCTGAGCACCATCGTTGCCTCCGTGAAACGCCACGGTCACA
>16339-4-13606837-366
TTTGTCACGGTGAAACGTGAGAGGACTAGTTTTTGTCACCCGTCCATAACATTCTTAGACATACATTACTTTGGGAGTGAAAAACATTAAGCTTATCTTTATCCATATATTGTCTTACCATCAATAGACAATATCCAATGGACCGGTGACCTGCGTGTATAAGTAATTTTTCAAGATGCTAAAACTTTTATGTATTTCAGAATTAACCTCCAAAAACATTTATTGACACACTACTACTCTTTCCGTATTGACTCTCAACTAGTCATTTCAAAATAATTGACATGTCAGAACATGAGTTACACATGGTTGCATATTGCAAGTAGACGCGGAAACTTGTCACTTCCTTTACATTTGAGTTTCCAACAC
>1530-1-6034186-333
GTCATCTATGTTGCCATTATTGAATAGATTAATAAATTAGTTTTATAATTGATTGGAGCAACGTGTTAATAATGAAGGTCGTTGTCACATAAAGAAACTTGGGATTCCGTGGAGTGCTTATAATTTTTCTAATTTTATTTTTTGGGTAAAAACCTCATTAGATCCAGGAGAACCCATGTTTCGTTTCGTTTTGGAAAGATAAGAGAGATAAAGGTTTCGACTTTTTTAGGTTTTTCTGTGTGTTTTGTGATTCATTTCGCTGATTGATATCAATTCTCTCTGTTTGTTGTCCCTTCTCTTCAATTTCACCTGACTTTTGTTTTTGTTTTGGAT
>15128-4-8001049-462
ACCCAAGAGACAAGAAAAATACGATGATTTTCCTTTACACAAAACAGGTCGGGCCAAAGTACGTACGGTTCTCCGATTTTTATTTTTATGGGCACTAGTCTCATCCTGAGACCCCTTTTGAGTTTTGTCAAGTGGTCAAAGAAGGGTTAAAGTGGTACTTAGGCGAGTGTCTTGAATAAATGATAGCCCCAAATGTGTGAAAGAAGAAGATCACATGGAAAAAGAGTAGAAGAGACGTGGAAGTTTGTTTTAGTTAGGGAAAGTCAATTTTAGTATTCATATAAAAATTAAAAAATCGACCAAACTCTCATGTCCCATCTTCACTTGTCTGCTTCTCTTAAATCACATCCACGCTACGGAAAATGATCACCATAACACACAAAAAGATACTTTTTATTAGGTCTTTTGTCCGGTCTATTGTTTGGAAAATGGCATAAAAATACTTCTTTCTAAGACAATAAC
>18286-5-2290631-262
GTTTTCTCTAATTAACTACGAAAACAATAGAAAAAAACGCTAACTAAAAACCTACAAACATGAAGTCTCGTGAAATATATAGGAGTCGTAGACTTTGTCCAAACAATTCACGGATTAAGCATTTATTGCACAAACCTAAATATCTCAATTTATGCCTCATCAGTAATATAATATCAATCAAATAACTAGTGGGTTATGTATTATACGTACGGGCCAGGCCTATTTAATGTGGATATCACGGGTCTATGGATACAGCCCATGG
>16179-4-12916420-508
CGACTAAACAACATGGCGTTTTAATAAAATCAAAACTTAAAAGGTCCAATTCAGAACGGCCCCATAGTATATAGTCTACGTTGAATAAATAAACCTCAAGATAGCGTCAAACTCTTTAGTCTTTACCCAAAAATATTTTTTTTTAAATAACGTCAAAACTCTAAGTCTTGACCTCAACACCAATATATATTTGCCTTCTCCAATATCTGATTTTTTTAATTGTTTATCCGAGTCTTCTTGGTCTTTTCGAATGTTTGCCCGAACCAGACCTTCCCACGTTCGGTGGTTGGTGGCCGCCTCGGCCTTTGGTTGATTTCTGTCCACATTTTGGTCCTTTTCATTCATGTACCATGTTCTAGGGTCATTTGACTTGTTGACCATAAATCTACTAAAACAGGCCTAATACCGATGGGCCGTAGCCCGTTAATAAACAAGACAATTTATATTTGTTTCACTTAGCTTGGGAGCCACGGATCTCTAGAAACATCCAGAGAAATATCAATCTCCC
>19242-5-6231296-264
ATAAATTATGCAAAAGGTATTAGTATATATATGATAAGGTTTTTGGTCCACTTAAAAATATCTAACCAAGTAACCATCACCCCCTTGCTATTACATAGTAGGCCATGCTCTCGATTTCATTTGGTCCATTCCTATTTATTACCTTCAATACAACAAGAGCTATACAAATCGAGGGAGGGTTGTTTAAGTTTTTACCCCTATTCTTGACTTCTTGGTTAAAGTTTCAAATGTATAAAAGGGTAATAACAATCAGGAACCAAAAGT
>19703-5-8316289-290
AACATTGTACCGAACCAATGATTTACCAAATTGAAATCACCGATTTAAACCGATAATCAAACAAACAAAAACATCTTTAACCGATCCGGTTATTGTTTGTTATCATCAATATTGTTCAAAGGTTAAAGACGAAGATATCTAAAGCCCGTCGACATTTCATTTCCGACAGCAAATTTGCGAAGTCAAATCGCGTAATCAAACTTCAGTTTTGTTCCGTTTTCGAATTCTCCATTTCGTATAGGAGATCTCCATAAACCCTAATCCCCTCAGAGTGCATCTAACATTCGATT
>15280-4-8647107-246
TTAAAAGGGTCTAAATTTAGTAATTGTTCTAAAAATATAAAGCAAATTTTATGTATTGTATGATGATTATGTACGTTGAAATAATGTTATCTGAAATTTGATTTTTAAAGGACAAACACTACGCAGTGGTCATTGCTCAACGTGTACTGTGTACATGTGGTGTGTCATCCTTGACCCATACTAAGTCAGTCGAATAGATATGTGTGTGTTTCAGTATATGTACGTATTAAATTTAATTATAGATAC
>18717-5-3902172-206
TACAAAAAAAAAAAACTGGAAATTGGTTAAGAAAATTGAAATACATTTTGTTTTTTGGTTAGACAGAGGAAACGATTTTCCTTTGACTAGTGACCACTGAGGCACTGACCATACCACTCTCTGTCTCCATCGATTCCATTATATGTCTATGTCGTTTTTCTTTCTTCTTTTCAACTCTATAATGAATGTCTCTCGTTGCTAACGAG
>2477-1-10041383-303
ATCTTTATGCGATGCAATTAAACTTGAAAGATTATTACAGTCATCAATCGAAGAAGCTCGTCGTCGTCGCGGAGAAGAAGAAGAAGATTTGAAATCTGATATAAGGTCTCTGAAGTTGTCATAAACCCGGTTAAATTGTATAACCGATGGTTTATTCGCTTTATTCGTCAATCAATCATCAGACCGGTAATTTACTGGAGCCGTTCAAGTCAACAAAACCCAACTACATTATATAATATGGGCCTGTGGCCCATTAATTATAACTTAATATGTTTAGGTAAACGTAAACCTGTTATAGTGTGT
>12174-3-10067280-305
AAGATTCTAGAGTGTAATAAAATATTAAAATCTATAGGCAAACTCACATGACCAATTAAACAAGTTAACGATTACTGTCCAATTAAACGTCACAAGTTAATTTTCTACCGTTAAAATATTGCCACGTAGGACGCGTACGTTAATTAACTCGTAAAATCCGCGCAGACAAAATCACATTGACCGTTAGATATAGATTTGGCGGCTAGTTCTTCAATCAATATAAACCGTCCGTCAAAAATCAGAGGTAGGCTTTTGACGGTGTAGTTTTATTTTAAAAACATAAAATAAATTAGTGTAAGAAACTT
>8354-2-14778516-357
ACTTCAACAGTAAACCCAGCAAAACTAAACAAAAATCAATAAACAACACTTAGAGAATTCCAAAAACCAACCCCGACATTATTTCTATGGAGGATAAACACAACGAACTGGAAAAATTATGTCTTTATATAAGAAAACAGATTCTCACTGTTCCATCGGTGGGTCCTGTTCGATTCAGGACCATCGAATAAAAGAATATAACACTGAAATAAAACGAGGACTATTGAAGTTACCAGAACAAAATAGAGTTTCCCTTTTACAGAGTTATGTTGTTCTCTGGGGAATTGAGAAAGGAGAAAGGAAGAAAACGCAAGAGAGAGCTGCGTTTTGACTTCTCTTTCTCTGCAGCTGATTAGA
>13065-3-18802550-314
TTGTTTGTCATTATTATCACTCTTACTTTAAAAATACTAGAACTCAAGATTCAACGAGAAAATTCAGAGGTTATGATTAAAATGTTTAAAACTGTCGTACTGTACTGATCGGTTAAAGAAACTGACACAACACAAAGATGCGAGAATGTACACTAAAACCCACGAGGCAAAGATTTTACTCTTTTCTTGTTTCTTCTTTTTTGTTTTTGTCAATAAGTGGTAAAGAGAGCTGGAGTCTTTTTCTCCACTTGTTCGTTTTTATGAGTTGGACTCTACGGGCCCAATATAGAGATTCCTTTGTCAATCTTGTGTTC
>12146-3-9959666-268
ATTGTTGCTTCGTATATATCTCTCATTCTGTCCTAAACGAAAAAAAAAAAAAAAACTACAACAGTAGTCAAAGTCAACGTCTTCCCTAAGAAGGAAGTACTTTTAGCTAGTCCATCAAGTGGACCAATGACATGTTGACAATTAGCCGGTCCACACAGGGTTTGGTTCGCTTGTAGGGCAAGATCTAAAGGTATTGAATGAGTTTGAGAGTTTCATCATTTATGGACCGACAACATTATACCATCTCTCTTTTTTTTTTACTCATTTC
>16840-4-15612415-368
GATAACCTCTAGCAAGAAAGTTTTATGGGCAAATTGCAACTGTCAAAGACATAACGACAGTTGAGCGTGACATCTCTCGTAACCATTGATCAATAATTGATTCGCTCACAAGTCTCATTTTCACACCTTTTTTAGCTCTAAACCTAAGGACACAAACCACTATTATCTTCTTTGCAATCCGCATTTTGCAACAATAATGCGGCTTTGGACCTTTTGATACACATTAGCATCAATCTACTTCAATGTGTGCAGAAGATATTTTCCTGATTAAACCGGACCTTTGAGTTTTCATTGTATTACACCGGTTTAACATCAGCACAAAGAGTCAAGACACAACTGATACAGATGGGTTATAGGTAGAGTCAGAG
>20290-5-15422942-313
TACCGAAGGTGCACTAGATGCTTTTGTTTCAATCTTAACGGGTCCTCCTGGACCAAATCCGATTAAGCTGATACCGGAAATAACCAAACCGGTTCTTGTCTTATGGGGAGATCAAGATGGACTAACCCCTCTTGATGGTCCAGTAGGTAAGTACTTCACTTCCCTTCCGGATCAGTTACCTAACTTCAACCTCTATGTTCTACAAGGCGTTGGACATTGCCCGCAAGATGATCGTCCGGATCTTGTCCATGAGCGTCTCCTTCCATGGCTGGCTCAACTTTCTTCCACCTAGTTTCGATTTGTTTAGCCGTGT
>3824-1-20815074-356
GGAAAGAGATAAAAGAAAGATTTGGAAGGGGATATAGAGAATCCAAGAATTGAGAGCAACTTGACATCGTGACAAAGAAGATGGCGAAATCTCCGTTTTGCAGTGCAGTGCTGACCAAAAGTCCTTTCCTTTTTGAATAAAATTTTACAAAATTCAATTATAAAAAAAAGAATCAAAGGAAATGTCACTTTCTTCACAGTGTTGACAGCCATAAATAATATCTACCCCATTCCAATGCCCCAAATATTCTGCAGTTATTAGTCGTTTTCGTTGCCCCTTGCACTTTGTACTTACATTTTCTTACGTTTTTTCAAAATACTTCACATTTTTATACCGTAGAGTTTGGTATAATTAAT
>19424-5-6981117-216
TGATGACAGAAATTAATAATTCTTTTTGGGAGCATCAAAGAGAACAAATATAAATTAAATGTCTTGGGTTTCTATAATTGCTGTCAAAACATAACACAACGGTCCAGAGTCCAAACCAACCTGGATATAGTAGGGACCAAGTTTTAACACTCTTTTCTCACAACAACCAAAAATCAAATAGTACTACAACTGGATTATTTAGTTATACAAGAGAGG
>22596-5-25731128-301
GCTCGTTGCTCAGACCAGAACCAGTGTCCTCTTTGGTCGATATGGTTTTTGATTCAGGGAGCTTTTTGTCCTTAAGAAAGGAAGATCCATTGAGTTGTGTGGAGCTCTCAGTGCCCACAAGTGATGATAAGTCGCTGATGTTGTTGACCTTATCCAGTAGTTTCTGCCTTTTACAAGGACCATCGATTTCTTCTAATTCCCTTTTGTTGCAAACTCCTTCATTTGGATAAGGAGAGTGACCAGTGCTCATTACTTCATCATCACTCTCGCAATCATCATCATAATCATCATCTGAATATAG
>2565-1-10473241-318
GCCATTGAAACTTTTTGTGTTTTTTTTTTTTTTTGGTGACTAACTTGTGAGTGAGAGTGATTGAAAATGGTTAGGTAGGGTTGGATTATATAGGAAAATTGCGAGTAACGTTTGTTATCTATGAAGTAATCTATATCTCTTTACTCATTGGATTTTTGAGATTTTGGTTTTAACGTTTACTATTCTTATGTGGCAGTCTCTAGTCCACTAGCTTTTGCTATGATTTTTTCATTGCAGCCAAAGCATTTCGAGACCACATGTTGCAAGTCTTTTGGAAGCAGCTTAATAGTTCTGAATAGAGATAACTTATTTGTGTGA
>2873-1-12003810-318
AAGATGTACTGATATACACTAGAGAAAACCAAAATTTTTTCAGTTTTAAAATGGTGATATAGATGAACACAAGAGTCATATATCTGAAAAGCTGAGACTATACGACAAAGGAAAACAGAAACAGAAGAAAAAGATATCCATAAGGTTGTAAAACATGTTTTCTCATGCAATTGAATCTTCAATAGAATTGGATTGATTACAAATTTATGGACCATTGGATTTTTGTTATGCTAGAATCTTTAGAACTTTGGAAATTTCGAGTTATGAGGTTTAGAAGTTAGGCATTATTGAAATTGTACGACGAATAGACTATATAGA
>1848-1-7340378-373
ACATATATTTGTTGCATTTCTGTCTAAATCTTTGAACAGAAATGAAGTAAAGGAAACAAGAAATCGCATTATTTCTAATCTTATACTTTTGGATAAAACCTTTGCTATTTTAGTCCTTGCCAACAACAATACATGTATACAAGAGAGAGTATTGCGACCAAGGACCGTGGCTCTGCCACGTAATCTTAGACCGGCCCCTACCGGCTTAGGCAGCGACCGAATGGGGGCATTATAGACTTTTCAATAGGTCGGACTTTTCAGCTAGTTGTGCATCCTCGTCACTCCGACTACGACACGTGTCGAAGAAACCCATTAAGTGTACGACACGTGTGTTGAGAGAGTGTGAGGGGACCACGTGAGACCTTGTGTGGAG
>2468-1-9990716-330
TTGCTTTTCTTTTCTATTTCCTTCTCTCTTCTCGATTTTTTCAACCTCTCTCCTTTTAGCAAAAACCCAAAAAAGAAAACGTGACGTATGTGATATTATTTTGTTTTTTAATGATCAATTTGTTGAAAAATGTTGATTCTTTTTTCTTTAGTTACTGATTGAAATCTGAAAAACTTTATCTGATGGAGTCTTCGACCCAGTGGTTAAAGATTTTAGGTCAAACCTAACTTTGTTCGTAGGTTCAAATGTAGTTTCCGTGTCATAACTCTGCCTTCAATTAATGATAAATACAATAAATAGTACCTAAAAAAGAAGAAAGAATAACGAGTA
>16607-4-14699907-289
TGATTATACTTTTGCGCACAGTTTTGGTTGCAACACTGAGCCCCACATCTATCGCTGCAAATGCCAGCTCCACCATAACATTTTTTGGGCTGCGGAGGCGATGGACCCTGTCCGCAAGGGTAATTGCACGTGCATAGTTGAAATTTGGAGTCACAAGCGCCTTTGGCCGCTGGTCCGTGTCTGGCCTTGCATCTCACGTCACATTGCTGACAATTACCAATACCCTCGATGCATGTATTTGCGTTTACCTTATTCTCAACTGTAAAAGAGTATACATTATTTGTTTTTT
>17800-5-370212-336
TTTTATTCCTCCCCAATGGCTGGGGGCTGTAGTCACGCATGTTATTTTAGTAGGCTTGCATTAAAGCCCATTTAGGTTATAAGGCCCATAATGTATTTAATAGGCTGCCCATTTAGAGAAGACTGTCGTCGCTTCCTTTAAGTCAACCAACCCTTTGGATTAAATCCACAATGCAATTCGTCCAACTAAAAAACTCTCAACCGTTGATTTGATTCACACACAGACGAGACAAGACAATTCCGTCCCCTCTCTCTCTCTCTTTCCGCAGCTCGCCGGATCTCCTTTGTCTTCTTCCCCTGGGTTCCGTTTAGCTCAATCCCTTTTTAGGAAAGACTC
>11022-3-4921803-297
GCTGTTGTCAAATAAACATAGGAAAATAATCCAGATCATAATATAAAACTCAAATCTTTTTCTTATTTGAAGTCAGAACTTTGTCCTCACATATGTCTTGAGAAACCAAAATATTTCCAATAAAAAGAGTGAAACGCATGGACCAATAGATTTCTTCCTCTTTTCGTCGCTTTTCACACAAAGTCCAAATATGCTTCTGCGCTTTGGTGGCATGTGACTGTGAGGGTCCAAGTAAAGCAAAAGATCAATTAAGCACAACAAAATAATTGTCCAAACCACCAAAATATAAAATATAAA
>13042-3-18706208-159
AATAGGGTTTAGGACGGCAAGTGAGGCGTGTTGCGAAACGAGAGGGAGATTGGCGGGGATATTGCCATGTGGACCAACGTCGAGCCTTTGTACGGACCGGTCAAAGCATGTGTTCTGGGACGCGTACCATCCTACCGAAGCCGCTAATCTTCTTATTGC
>7875-2-12676111-378
TTAAGTATTGGTTGAGTGAGGATGTCATAATCTAACGGGAAGTAACGGTTAACAGAATAACTATTGGAGGTCCATTATTAACTATCAGTTTAACATAAAGCCCATATAAGGCCCAAATAATGTTAGCTTACGAGCATAAATTGCGAGATCTATCTTACTTCCCCAATGAAAAAAAAATCTCAAAGATTTGGAAGTAGACCTATGAATAGAATTACAATAATACGGCAATACCAATAACAATAGTTTATTGTCCGTAAGGATATGAGTATGACCAGTGATCTACTTTATGTGGAATAAAGGCAGGATCCAAAGGTGGAACCCAAACCACCCACTAATTGCGTTCACAAAGATGCGAAAGAATATTTAATCCAACAATTG
>10103-3-1234181-240
TCAAAAGACAATAATAATTAATTAGCCAAAAGTTAACAAGAGCAATTAACAAATAATACTTTGAAAAGGAATCCATAAACGAGCATTATTAAAAGTATAACTAAGACCACAAGATAAAAGCATTGCTTAGGGGTCCTAAAAAAACAATATAAAAGGATTTTTAAAACAATTAGTAGTACGCCGAGGTACTGCTTATCACATAAAAAGGAATAATTTTATAATTCCCAAGATAAATATCCG
>13813-3-21716959-295
ATTGCTCTTACCACAGAGAGTAGCTCTAATGTGAAGAGATCATTCGTTGTCATGTCTCCGGTGAGATTTGATCCATTAGCCGGAGGAGAAGAGTCTTGTTTTGTCGGCTTGAGTATGACGAATCTACAGACAGGACATTGTCCTTTGGTCTTTAACCATGGAACTATACATTCCTCGTGAAACATGTGTTTGCAAGGAGTGAGCATCACTGTTTCCTTGGGCTCGAAGTCTTCTAAACACACGGAGCATCTTTTGTCGTCTTCTTCACCTGAGAGATTTTGAGTGTTTCTTGAGC
>20937-5-18944191-241
TTATAAAAAAAAATCTTATGGATATATATATATTCAAGAGGAAAATAAATAGCAATTGTGAGATTTTGCTTTCTTCCAGCACTCATTTGTCTCTTTACGTGTATGTTATTGTCCGGTCCCCACGGTCCAACATTGCTAAATACCTAACCGGTTTGGTCCCATTTGTTTTTCTTCTTGAGTCGAATATTTGGAATTTGGTCTCCATTTAGATGATTGAGTTTTCTTCCTTTTTTTTTTTTTA
>1605-1-6388523-353
TCCAAGTTTTAAAGTTGAATTCATTCTGTCATGGAAACGTACCTTTGTGGTTTTTCATTTCGATAGACATTTTTTAACTCTTCTGATAAATTCAAAATGTTTTTTTACATTGGTTAAAATTTGTTGCCAATTTCAATAAAGCTTTTTTTTTACTCGTTATAAAATTAAAAACTTGCTGAGAAATTATAGTTTCATATATACTTTGGACCGACGGTCAATACCAAAAAACTAAAATAAAATTTTGGTCAAGAATCGGGTCAATACAAAATATCTCCAAAGATCGAAGAGAAAGTTCAACAGGATTTTAATTTAATTGGTGTTCCGGACCTGCCGGCGCCGTATTATAATTCTTC
>19981-5-9909916-329
AAACGAACCGTGAACTGAAACGAACCGAGAACAAAAACGAACCGAGAACAAAACGAACGGAGAACAAAAACGAACCGAATGACAATGCGTTTTAGTCCGAATATTGCTTTGATTCTCTAGGTATTATCTTGTGTGCAATTATTTCGCAAATAATGCTTTATTTATAGGACAAGCTTTCTGACCTAAAGATTCTTCTGTTCCTTCAGCAAATTACCGTTTTACCCTTCACGTTTAGTGGGCTGATTTGGTGGAGAAATTGCCCATTAAACTCTTAAATATTTGTTTGGCCAAATAATATGAAGAGGGTGAAGCCCATGTCCAACAATAAT
>21608-5-21923587-344
TTTCTAAAGAGAGCTGTTCTTTATGTATACTTAAGGAACTCATAAATTCATTCTAATGGTAATTGAACGGCCGACCAGCTAATTTTGTTTTTTTTGAAAAAATCAAACATAAGCCAACTAATAATAATGTATGACCTTCCAGTCACTTGCTACGATTAGCCAACGTGGTAACGTGCCCACAACTTTAGATTCCCAAAGTCGTCGCCTTCTACAGAATTTGTTAATAAAAATATATATTTGTTTGGTTTATTTTTGGCTACTCCCATTAGCCTATTGGACTCTTTCGGCATAAATTATTCACAGATCGTTGCGATCTGTCATCGACTTATGTAAGATTCTTGACA
>139-1-465221-433
CGAGTTTCGGACGTAATATTTCTTGTGTGTGTATTTACCTAGCTCAGAAAACAAAAGAAAAGAGATTATTACTCACAAGTCACAACTTTAAAACAGAAAACATTTTGAATTTTCCACAAAAAAATGAATATATCAACTGTGGAAAAGCGATGTGTAAACACAAAACGCAAATCAATAATTGATGTGTAAGAAAGTGATTAATAATTCTCGAAGTCAAGTTTCCTCATTTCTTCTTTTGATCTTTTCTCATACATCCGGCCCTATATTTGGCAGAGCCACATCCTAACTTCTAAGTAACATGCAGTGTGCAGAGGTAAGTTAATGTTACTTTTTGTACATTAACATTATCATAGTGTATGACCCACTGGTCCTGAATTTGAGATGCTGAAGATAAAGCTAGTTGGGATGCATGTAACCAAGTGTAAACGTTTGA
>20117-5-13611502-243
GGTTTACATTAAAAAAAAAATGGGCATAGTATTTGGACTTGATGGAACTTATTATATAAAACTGTATAACAAAAAGAAAACGCATAAAGAAACAAACAAGTCTACTTTTATCTTTCAGTCCCACGCTACTAAGCAGGTTCACATATCTATCACTCACTTTGTATTATATATAAATAGAGTGGTCCTCTTGAGTTTCTTCTATATGCTAGTTGCTCAACTAATATCTCTCTCTCTATCTCTCAA
>18866-5-4582389-233
GCCAATAGACTTGTGGCATAAAGAGGGCAAGTAGGTCAATTACTTAGAGACAAAGGTGGTGATTATGCTTTGCTAAAGTTTTAAGGCCCACAATACAGTACATGTCCCACAGGTCTGTTCTACTCTCAAAGACCGGACCATCGTATTAATTAACTTCTTTTTTTGGTCTCACATGCGTCAATTTTTTTTATACAGTATATGAAGTATGAACATTAAAATGTTTCTTCACTGTT
>16571-4-14552667-246
AAAAACATGAAGTTATATATAAGATTTGATACATAAAAAGGCAAAGTATAAATGCTAATATATGGCTTTGCAAGCTGGAAACTAGGCGGGTTCGGCGGATCCTGTCCATGAAAGCTCACCACACAAAATTAAAATTTAGGAATCCCTTAGGGTTGTTTGTATATATATAGGTAGGGAGCATCCTAAGCTTTTTCTTTTGTTCCTTTCCTCTTCCAATTTCCAACTATTTTCTTATAAGAAAATCTG
>9157-2-17582617-358
AGCCCATTATGAGAGAATGCTGGTGAGCTGTCTATGAGTCTTATCCACAGAGAGACTAGAGTTGGAGAGCACCACCTAAATCGTAACAGTAAGAAGATGATCATGTGTGGGAGGGAGTGAGAAACACGCGCCGATAGAGAGCGTGTGGATTAGTTAGGATGAGAAAATCCGTATCCCATCTTCAACGGGGCAAAAGAAGATCCATCGGCCAATGGACTTGGTTTATAGGATGGTGGTGGTAAGTGTGTGCTACTCTACTTATTAGCAAACTACTCTCTCTTTTTCCTCTTTCTCAGATCTCTCTGTGATCACTTATTTCAGAGTCTCAACGTTTCTCTGTTCTCTGTTTTTCCTCTGT
>9113-2-17443719-270
AAATTCAGGACCCTTTGATTCAACAAGTTTGAAAAAATAGGATTTGTTGTTTTTTCATTATTATGGAATTAATGTTGAAAAGTGATAGGAAAACAAAGAAATGTCGATGAATGCGTAAAAGAAGAGGGACAGACCATGATCCAAAGGTCATGATATGTGTCCGATAAAGGGAGAACTAAGTCTCAATCAATATTACTGCCAAAAACATATTTCTATGAAATTTTCTAATCACTTTCTTTTGAAAAGCTAATAGAAAACAAATAGAAAAAA
>7551-2-11277463-385
AAGACTGCCCCTGAACGTTTCTTCTGTATTTGGAAATGTAAGATATGATTATGTGCATACCTTGTAGCTTCATTGGGGAAAAATTGAGTCCAGTGGATACAAATGAACATAGGCCTTTGATGGAAAAAGCTATTTTTTTGCAAACTATATAACTTGTGTTACTAGATTACTTTGCCTTTCATATCATTAGCATACCTTTTGAACAAGTGCTTTATACCACATATACAAACAATTTTTGTTCTTTCATTGTTTCTTAGAGCAGCTCCAATGCAAGGTTCTCTCACTATATTTGTGGAGTTCTCTGATTTTTTGATAAAAAAAATAAATGAAAACTAAACTAAAAGAAGAGAATCGATTCTCTGTAGAGAGTTTATGGAGGCTGAGA
>9194-2-17709935-315
AAAGTGAGATGAGAAAAATCTAACCTCCAATAGTATCGTTTTATAGATCTCTCGACCAATGAGAATCCAAAACTACACGTGTGAGTGCTAGATATTTTTGCGCATTGCTATTATCTTTAACTATCGAATAAGAAGAGTTTTCGTTGGTTCGTACTAGTTACGTGTAACCATTTCTATGGTTACCAAAAGAAAAAAGAGGTCGGCCATCAAGTTGTGGTTATAACCGTTATACACATGTTAGCATTTTTGGCTACGATATTTACATGTTAGCATTTCTGTTTTATTTGCAACTTTCAACATTAATAACTAGACTCG
>22651-5-25940202-349
TTAAGCCTCTATGGGCCTAACCTATTTAGCCCATTAATGATTTGTAAAGACCAGATTGTCGACCCATAAATTGTCTTTAAACTTAAGTAAATGGTGACGACTGACGACTGACGACTGACGACATCCTTGAAGAGTTAATTGTTTATCTATTAGTTAATGCTATTATTCTCCGGTTTTGGAGATATTAATTACTATTATCCAGCCTGTCATTTTCATTGGTGCAAATTAAAAAAGATTTCTATTTTTCCATATTCATCATACACGCTGAAAGATAACATTTAGCCGTTGGATGTATGACACGTCAGCGATAAACATACGTAATGAAGGTTTAAATGAGTAAATAATTACG
>19764-5-8588508-262
TGTGTTGTGACTTTTAGCAAATTGAGAAATAAAGTTATTGGGCTGAAATAAGCATTTTAGTGAACAACAAAACACATACATGCAGAATATATCAGTAATAACTAGAAACCAATGGTCCACATAAGGCCCATATTCAGCCCACTAGTGACCGACCTACCCACCGGCCATTTACTTTATCCTCGCTAGTCACAGTATCGTTTCCATTTAAGTTTGCTCCTCATGGTGGTGGTCCTAAAACTCATCTACCCATACTTCTTCACCA
>10325-3-2073834-303
ATCTGAAGAGCTAATAACCGGGAATCGTATGGTCGAAAAAGAGAGTGATTAGATTTGACTATGGAGAAGGATTGATGACTCATGACTGTCTCTCTCGCTCCCAACCAAAGTTTCCTCTCTCGAGAAAAGTGTAATTTAAGAAAAAAATTGACTCCCGAGAAACCATGAGTCCATGATACTGACTGTAGTGTAACGTATGAAAGATGCTAGTATTCTACATCCTTCCTTTTTGTTTGTATGTATTGTTCCCTCATAATCCGATCTCGCCGCTACACCGCTTCCAACTTCTAATATTGTACTTTA
>2210-1-8935368-371
TGCTCTCTGCAAAAAGTTAGATTTAGTGTAGTCCTAGAGAGTTTGAGATTAAGAGGATGACCCGCATGAAGCGCATTCCCTTTTGTGTCAGTGGATTTTTGAAGTTATAAGAAAAATTATGTACTTTTTGGGTGTTTATGTCTTCAGTTAGGGACCCATGACGAGGCCTTATCTGATTTGTGATTGGTTGAGTTCTGAAGATGATCTTCGTAATAGTGTTTTAATTGGTCAGCTTCTTTATCCATTGGATTTCTTGTGTGGTCTACCTTGTCGTTTTCCTTGCCCAATCACTCTTTTTTTTTTTTCAATATTCAAGACTTTTTGTGATTTTTGTTATTTCTTTTTTCCTTTTTTTAGTAGCAAAGGTTTCA
>18553-5-3402268-374
TGGCTGTTGTTAAAGTCTAAGATATCATACATACATTCACATTATTAAGTAGGGACTCCAACCTGTTTGTGTTTGATATTTCTGTCTCTCGAGACGACTGACTCCAAGTCTCAAGTCTCCATGTCCCGCGTACTAAAGGGGTTGTAACATTTTCCTCTAGATATTATTGTTAACGTGTAATTTGGTCCTCTAGGCTCCAAATTTGGCGTTTAATCGTCAGCTAGATGTTGATGTCATTCTGTTCTTTTTGTCTTCACTCCAGTCTCCAGTCTCCAAGTCTAGCGTACTCAATGGGTTGTAATATTCCACTAAAGTCTAAGCGCGATTGATTGAGCAGTGAACTAATTTTTTTTTTTTTTGTAGCGTCATTTCAT
>15467-4-9698001-258
GTAATGAAGATGATTGGTTGGCTAAACAAAATGGAAAGTGTCTTAAGGATAAAATTAGAGAAGAGACATGTCACTCACTAACTAATAGATAGAGGCTTTTGTGTGTTAGGCAATTGACGGATTGGACTTTTGGACCATCAGATCAAAAGGAATCCATTGGGATATTTATATGGGCTTAGGCCCACTTTATAATTTTTTTCTGTTAGGTTTTTTTGGTATTTTGGTTTATGAATGATAGTATTTGTACCATAGATGGTT
>17418-4-17687544-416
GCTGCTCACGTTGATTTCACTTTGACCAAATTGAATGACAATTGTGGGACAAAAGTGCGGTGATTTTTGACAATAATAAGAAATGGGGTCGTTTATATAAATAAAGAGAAATTGGAGGACCGTTGACCCAGAGACTATTGCAAAAAACCCGACACTTCGGGGACGCCACGTTGGACCAAGCCCATTGGTTCTATTTGGACTCAAAAACATTGATTGCTTTATGTCTTTTTATTATTCGTTTGGTACTAATTGCTTATGTCTCTGTTCATCATTCTAGTTCAATAACTAGTGTTTTTTATTCTTCTCCAATTGAATAATGCGTTTACCTTGACTTCATGGAAAATGACACTTTCAAAAAAGTTGGACATGCAGATTTGGGCTTAGAATGGGCCTTTATAGGCCTTGAAAGCTATTAA
>10327-3-2087895-333
CTTTCTTTTGAATTTAGAATCATTTTCTTGGGTCAAATAGATAACCAGATAATTTCATGAGAAAACCAGACCGAACTATACGATTTTTCAAAAATGATCAACTTTTGTATTTTTGTTTGTGGAATAATATTCGTCGGATATTGGTGAGGTGGACTCGTAGCCGTCGGATAAACACGCGGCTGATCTGAAGCGTCTCTGCAAAAGAGAAAAGAGAGCAGAGAATTCAAACCAGTTTCCATCGACGCAACGACCAATCTCCACGATTCCTCTCTTCTCTCTAACTTCCAGGTACGTTTTTCGAGAACCCAATGAAGCAATCAAAGTCCTTGGAAT
>3879-1-21057523-280
ATATAGTGAATTAGTGATGCTTTGATTTTTTTGTAGCGATGATAGATGAAGTATGCTTGGAGATAGAGATGGTGAGAATATATAGTGATCATTGGCATATTTCTGCTGACCATTTTAGACCAATGGTCAAATATTATGGATTTATATATTATTTGTTTGGTGGTTGACCAAAAATAAAAGATTGGCCTTCCAAAAGAGAAAGTTCACGCGTAAGAGAAAAGATTTGTCCTTCGCTTACTAGTATTTGTTAGTAAAACGTTTAGAGACTTAAACATGAGAC
>22242-5-24483210-242
TTTCAAAGATCCTAATCTAAGCCATGTTGATGGAACCATTGTGATGGTGCGACTTGGTTTCATGCATGTTATGATGTAATACGTTCTCGACACGTGAATTATGTCTGAATGACCACTGGTCAAAGTGTTTTTTATGTTGAATATGCGTATAGAATTTGGGGAAAACTGTTGAAAAATGGTTCCACCAACAAAACCTATTTTTAATCTCACATTGAAAGCCATACGTATCAATGGACGTCGAT
>15300-4-8816742-288
CTTCAGATTTATTAATAACTTTAGCAGTTTAGCTTTTGCATAATTTATTTATTTCTTCAATCGACTAGCTACTACCATATCTTTTAGAAAGAATAATCGAAAAAATATTATCCAATGAGCAAATTACTTATATCCTTGGACTCGTGAATTGACGAATTGACCAGCTTCTGCATAAATTCCACACACATACGCTCTCCTAATATCAGGGACATAATGGTAATTAACGTACCTGCCCATCTGTCATTTTCCTTGTTCTCTTCAAAACCTTTTTTTTGGAAAATTAATTTT
>2025-1-8039076-205
ATTGAGAATATGACATTACGACACCAAAACAAAACCCCAATAAGGGAAAAATAAAACAAATTATTTAAGGCTGTGTATCCTAACCAGTCCCCAGTATCCAAGGAGTCTTTTTCATTACATCAACCTGTTGGGCAACTTGGTCTTCTAGATGACAGAATCACACCATGCACAGCTCAAAAGAATAATATAAGAAAAAAGTAAATAA
>20918-5-18816475-289
ATCACAAATTTATAAACTAGTACAATTTAGTAGATTTCATAAATACGAGGACTAATATGTAAATACGCGTAAATACTATTGCATTGCACCATATAACAGACAAGCGTATATTTTGAAGCTTGACCGTTAAACAAAGATGAGGCTTTTGCTTCCATTTTCCTCGCCGTTATCCGCCACGTCATCACCGTCGACGCCGCAATTTATCCCTGAACTTCCACCTCCGTCTCAATTTGACTACTCGGGTCTAACTAAAATTCTTAAAAAATCGGTAATCGGAACCCTAACCGGA
>1483-1-5851557-318
CAAGTTGATGAATAAATCAGTCAAGCTCATCGACGAACGTGGCATGATCTCGTAATAGACATTCGTCACGTGGCGTTTAGCTATTTGATCAAAACATGTCAGACAAAGTGGGTCCTGCATTTTGTACGATTCATCTCAAAAGGTGATATCGAGTCTCACATCTCCAATCCTGACCGTTGGTTTATAACTCTTATTAGACGACTTTCAATAAAAACTTTAGGTGGGTCCCTCGTTTTTAGGGTTGTACTGTCACCACCTTTCAGTTTCAGTGAACGCTGCACGAATTTTAACTACAATTAGACGACTATTTACATTTCG
>1726-1-6861487-264
AGATAATAAATACAAATCTGAGTTTTGGTCATATGCTACGAACAACCAAAAATGCATGAAAATGTTTACATAATTATTAAATTCATTCAGCCGATGGTCCTAACTTCTTACAATTGCATTCATATAGTTTTAGAGACAAGCCAGCGAACAAAAGTTTGTACACTACAGTCTGTAAATAGCAATTCCACGGACCAAAAGTAAAGAGAAAAAAAAAACTATATGACTTTTCAATTTTAATTAAAATTTAGGAAAAAAATTGAGAAC
>20694-5-17732329-370
TGTTTTGCTGGTTCTATAAAGTTTCTTAATCACAGGAAAAGTTCAAAGGACAATACTTGAATACTTGGGTAATTCAGAACATGGTTCTATGATCTCATTGTGGTTTGTTCGTTGGATTTTGTAGTTAGCAGTGGACAAAAAAAATGGTGATTATGTTTTCGATTCTTCAGTTCAATTTAAATAAGAATCTATCTATATCAACATTTGTGAAGCTCTTTGTTGTTTCTTGGTGATACAGAATCTTTGACTCCCAAGCATCACGGCATTGAGGTTAACTGCATTAACCAGTCAGGTCGAATATTTGTTATCCATTGACCATTTGTTTGATTATGGGTCAATGGAGTTTCAATGACTCTTCAGCTTCAATTGT
>21712-5-22368839-324
ATAAATAAATTCATTTTGGTGCTTTCTAAATTAATTTATTGATCATTTTTTGGTATGTAGCTAGGGGTTAACTCATCAGGAAGAACATTACCTAGATGATGTCATTGTCAAAGTCAATAGGTTGACTTATCCGATGGATACTAATCCAACGGGTCAAAAAGTGCCAAATCGGGTCAAAATCAAAAACCTCAAAGATGACCCGTGAACACTTGTTTTTATCTTCCTCACAAAATCCACACGTCCAAATCACAACCTCAAAATCTCACACATCAAACACGTGAATTTGCTCTCTTTCTGGTTCACTCACCTACCATTACTATAAGT
>14283-4-166067-406
AAGGAACCGAAGTTCCGATTTGAAATCAAGCCACCGAGGGCCATGTTGCTTCTCAGAACAAAAATGTCAAGGGAAGAAGGAGAAGAAGAAGAGAGAAGGATTCAAGCTTCTTCCATAGAAGCGGAGTAAACGAAGGAACCTTTGGATAAAGCCGAGAGAGAGACTGAGAGACGCTGAAGCGGGAAAATCCCTCTCTATTGGGGAAGGAAGGAAGAGGAAAGGGGGGTCGATATAGTGACACGTGGCACATCATCTTCTACTCGTTGGAACCTCCGTTCTGTTCTCATTTCATGAATCTACCCCCACGTTGCAAAGAGGAAACATGGGTACTATTGGTTAATGGCAGGGGTATTATTGGAAGTTATTGTGGAAAATATCTGAGCCGTTACCGCCGAAGATGACGTCA
>22574-5-25658086-250
AAAAAAAAAAAAAAACTCAACTTCTTTAGTTTTCCATAATGAAAAATGTAAATAATCAAATATCAGAAAAGAATGTTTTTAGTGGTGGTGGTGGAGATATTCGATGGTCAATGACTCAATTGGATTATGTCGTTCTATTTTTTTTTCTAAAATGATTGGAGTACGATTGAAAACGATATTAAATAAATGGAATCGTTGAAACGATAGACGTTTTACACGGATGATATCTTCAACTCAAAATGTTTCTGAG
>3257-1-17827107-276
ACGAATCAATCCAAGCCAGGTAATGTATAACCCCATTCAATGATAGTCCTTGTCTAAGAGGAAGGTGAGGATAAAAGTCCACGGGAGGCAAAGTCACCTTTTTCCACGAACCTCCAGGTTTTAGGTCAAAGACCCAATGGTCTGATGATAAAATAAAATATCCGACGACAACTGAGCAGAGTAACTTTGTACTGTTCGTTAATAGGGTAATGTCCAAAATAGTAACACCACTTCGACCTTTCTGGAGCCGAGGTTTTGGTTTTTAATTTTATGGTG
>13861-3-21980719-246
TTTATCGACTTATGGTTCCTCCGGTGCGCTTCGCCTCGTATGATTATTCCTCATGTTCTTTTTTTTTCTTTCATTACATGTTTATTTTATTTTATTTTTTACAGCGTAATTCTCGCCGACCGACGCACCCGTTAGACCGGTGTGTCCATGACTTTTAATAAATGTTAAAATTGACCCCTTTATTATCCTTCATTTACATAATCATCCTTGTACTAACAAAATTTCTCTAATTTCTAGCATTCATTT
>12553-3-16036894-296
ATCGAGATAGAGAAGAGTTACAGACAAAACAAAACTACTCACAAAAGTGTCAAAAATACCAAAATGACCTACGATTCTGTACTTGTTGTCGTAAACGTGACAGAGGTGTTTCAGTCATTTGTTCAACTAGTGGGTGTTATTTTTAGTGGTGTTTGTAGGGCCCACTAAAAAATCACGGACCAAGGGTTATGTATGAATTGCAGTTGTAGGCTAATAGGTATTGGTTTTGGACATTTTGTTTAGATTAACAAGTTTACATATAATTTGCACCCCAAAAAAAGTATAATTCTGATATC
>20348-5-15855038-342
AGAAATGACTCGTTCTTGGAAGTAAAGGTTTCGAATTTTACCGGTCGACGGAAGCTCTCCGGTTACGATCGTCCGGCGAGATTTAGTTGGGAAGTGAAGAAGGAGAACGCAGGAGAAGACTGAAGAAAGGGTTTCTGCTGTGTTAAGTGAAGGTAATAACCGATGGTTCGGTTTGTGATGAAGCCAAATAGAATTAATTAGGCATGCGATTCCGACAGAACCGAACCGATATTAGGACAAATCGGTTCTGTTCTTGATGAAGTGAGTAAACCGATCGGGTGGCTTCTAAAATTATGTTTTGGTTCGATTCAGAGGTAGATAACCGACGGTTAACTGCATTCT
>21464-5-21419076-375
AGACCAAGGTTTGTCTCCAAGCTACAAGTTAACCAAAGCGACTCTTCTATGCCATCTATGTGTCTACCTTGTCCCCACCTAAATCTTAGCCTGAGTTCAAAATGATTTGATTTGAGTGCTCTATATACTATTTCTTTTGGTTACTTAGTTTATAAACGAGTAACTAACTAGCCCATAATATTCAATATCCATATAAATACAGTCATTAGAATTATATTTAAACAAGTGTTGGTGGATCAATCTATGGACTGATGGTACTTATTCCGGTTTCTTGTGATAGAGAGAGAAGTAATCGTGTCCACATCATATTATTGACGTTTTTCCCCTTTCTATAGCAAAGTTTTAACTTTTATGGGTCCATAATGTGATGTACAT
>820-1-3261336-436
GAAAAAAAGAAAACCAAAGGCAGAGCAAAGCAGAGCAGAGAGTTCAAAAAAAGAAGACGATGGTGGGCCTTGAGACTTTAGATCTGACGAATCAGATAGACGAAACCCAGATTTGATTTAGGGTTTGCTTTTTGCACGACAGACAAACCCTGAGCTAAAAGAACAGAGATGCAATAAAAGGGAGAGGATCTGGGAAAGTTACAAATGACGATTGTAAGGAACCAAAAAGTTTTGAGGGATTCAACGAAACTTTTTTATTCTTTTTTATAAAAGAGTTTAAACAAAAAAGTCAGATTTTTTATTGTGTTTGTCGGGTAAAGGATGAATGTTCATGCGACGACACCAATTACTATGTGTCTTTTTTTTTTTGGTTTCTTTTGCGCCAAATCGATGTTTGTACTACTGTCGTAAAATGGTGGATCCGACCCGCTACGTG
>3826-1-20817886-357
GGTAACTGTTAAAAAACGAATTTATATTGATAGGCTAGTGGGTTAAAACCAACGTGTGTCCCACAAAGTGAAAAAGAATTGGAAATTTCACTGTTTAACTTTTGGTTATGTTAAGTAACTGAATGGTACTATAGTTTTTACATTTTTTGACTGTTGGAACCAAATTAAAGAGATATTGAAGGACCAGACTAAAGAAAACGATGTGTGGTTTTAGTTCTTTCTGCCTATATATGGAGAATGGAGTATATTGTATGCATGAGGTCCACTTCGTAAGTTTTTTGGAAGTATTGAAAACGATCGACATGACACAGCTCATACCCTCGTTTTGCAATTGACGAGTGTAACTTCTCGTCGTTT
>4515-1-24474321-320
GTACGGCGTTTGCTAATACGGATATTCGTAATGGCGGTTCAGGTTGTGTGATTTGGTCCGGAGGGCTGTTCGATATCCGAAATTATGCTAAGGGAGGTCAGGATCTTTACGTTAGAGTAGCTGCTGGTGATCTAGGTTAGTTTTTCTTTGCTCTTTTGGTTTTTATTTTATTGTTTAGTTGACTAATAGGTTCTAAGCCAAGGTCCGTAACATAACGGCTTGATCCACTAGGTCCGACCATATAAAGAGTATATGGTCCACAAAGTATCTTGTTGATGTTTGGTCAATTTTTTTAGTTTATTACTTGAAGATATACAAAA
>5073-1-26587522-349
TTCTCTCTCTCTCTCTACTGGTTTAGTCAAAAAGTTAATAAAAAAAATTGATAATGGAGATTGTTGGATTTCTTCTTAGTCTTGAATTCACACTTGGAAACCAAACCAGCTCGATCATGTTGTTGAAGTCGTTGTCTTCATTCAAATATTTGTCGTTTTCATAAACCTAAAAACCAGTGGACTAATAATTAATAGAGCTTATCTTATGTGGAGCCGGTTCGGTTTAATTGGATAAATCTCTTTACCGGTATCATGAAAAATTCAATTTTCTGATTAGTTAAAGAAAAAAGAAAACGTCACATATGCGTAGTGTTTAGTAAGATGACATTCAAGAAAATGGATAAAGTGA
>1124-1-4439342-268
AAAGGATGCAAATTTAAGGAAGAAAATCAATACCCAGAAGAGTGAAACGAATCAAATCTCTAAAAAGCCGTCGTCGTTGAAAACTTTCGGACGAACTTGACTGAGATTTTTTTTTTTCTTTTGCCTGGCGGGTTAATGAATTAAGTAATTAAGAAGGAAAACAGAGAGGATGAGTAAAAATAAAAAAGATCTCTTTAGGATTCAAAAGGAGAGAAAAGAACAGCGAAGTGTGTTTTTGAATTGATCCCATGTGACGCGACTTACGGGT
>15772-4-11144249-319
TCTAATGTTTTTAACGAGTGTCTTTGTTTATTTGTAGCTTTTTCCAAGGTCAAAGAAGCAATTGTACAGATTTTTTTGGATCAAACTGGTGATTTGAACGTGCTTGTGTAATGGGTCTTTAAAACTAAGTTAAGCCCAATAGAGACAATTACAAACGAGTTCTTTGAAATCTGGGCACAACTGGTTTTGGACCTTTGGTTTGTAAGTACATAACTTTTTCTCAAGGACAAAATCCAAATCATAATTAACTTGCCGATAAAAACAATAATGACAAAATCTTCAAAGTTTGAACATATACATTGAAAGAAAGAATCTACAA
>21228-5-20194171-308
AAGACAATAACTATCCAGATACGTGGTCAAAAAAAGACAATAACTATGCATATACGTGGTCGTGAAGCATTGATGGGATACTGTTTGGCTTTGTCTGAATGTGTCTTGATGTTTGGATTCATGTCCCTGGTCTCTCTCATATATCCAGAAGTTTCAAGACTATACAACTGCAATGTCTGCAAAAACACACATATCTATATATATAAACACATTCAATACCCACTTGTCTTTTCAGTGCCCTCTCGCTTTTTTTACATGGGGGTTTGGGTTTGAAACTTCAGGAAAGGAGAAAGAAACGTGAACTAAAT
>20556-5-17002285-276
TTTACCTGCACTGCCCAACAAAAGGCATGCTCGAGTTGGTGGACGGAAAATGAGCGGAAGCGCGTTCAACAAGCTTCTAAGCCGGCTTGCTGCAGAAGGGCATCATGATCTTTCAAACCCGGTCGATCTGAAGGACCATTGGGCAAAGCACGGTACAAACCGCTACATTACGATTAAATGATATGTGCATTTAGGTGTGAGTTGTTCTTACGACATTATCTGATTTTAAATCATGTGTACTAAATTCAAATAAACTCGAGAGGAAAAGAATTGTAT
>6639-2-6537351-298
ATAATTTGGTTAATAAGAGCCATTTGAGAGTGCTAAGTTGAAATTTTGGTAATTCTTAGGATGCTTCATTATTGGAAGGGACAATAGGCAAACTTGATCTAGGAAGGAGAGAACATGAAAATGTGACCATTGTATGCATAAATTGTACCGCGGTCTTCAGCTATTTTGCATAATGTCAAGAATACTTTTTCTTAAGATCCAAGAGCCATCTTTCTCACCTCTAGACCACTCTCTATCTTTGACCCAATAAATTTGTGGTTTATACATCCAGTATGATTTCACAAGAATACCTAGCTAA
>9506-2-18786127-494
ATTGAACATCTAATATAACATTGCCGACCAGTTATGCACATGGCTAGTCGATCGAACAAATCCAAATTAATCAGACGACTAATTGCTGTTTAACCGATGGTCTAGCCAAGAAATTGGTTAAGCTCGAACCACACATGCATCCACGCGCTTCTTAAAAGGCGAGTGAGGTTGACTTCACCATCACTTCCCCAGTTAAATTTCGTAGGTCCCACCGTGGACCTCTTCAGAAGGAGAAGAAGGTTTCAAAACAAAACCCTCGTGAATCTCACCTCAACGCGCCGCGTGCAAATCACGCTCCCTCATTAAAATCTCACGACTCGGTGACTCAAATCTATCCCTCACCGGTCTTCCGCTAAACGACGTGAGCAATAATATCCGCTCACATGACTGTCACAAATCACAGTCACCATCCCCCATTTATTCTCCGACACGTCACCATTACCATTATCGCTCGCCTGTCACACAAGTATATCTCTTTATTTTTACTACGCGAG
>7271-2-9872763-262
GTTGAATGAGTTCGGTGAATGTTAGGGCTGAATTTGGCTGGAGCAGTATAAAACATTTTTGTTCAGTCGTTTTCGTTGTCGGGAGGAAATGACCCAAAAACAATGATGTGTCTCTACTATTTATCAGAGACGTCTTAGTTCAATGCTCAATTATTTTTTGGTCACTTCTTATTCTACACGTGTGTTTATGTTTTACACATGTGTGTTTAATGTACTCATTCTTCTGACTTCTGATCAGTTTCAACAATTCAACTCCCAGTGA
>16298-4-13402079-257
AACCACTCAAATTCAGATCTAAATATTATATGTTATTGATAAAAATAATGATCAAGACATAATTATTCATCATTGATAATCTTTAACTAAAGATGGTCCTAAACACACTGCTTTTGACTGATGGTCCCAGTTTAAAGAGCCGAACAATCTTTTATCGGGCTTTACTTGGCCAACCAAAACCTATGTTGCATATACTTTTCTCAGCAGTAATACAGGACAGCAAAATACACACGTCTTATTGATATTGTGATCACTTG
>612-1-2346714-273
CAAGAACAACAAAAACCTCAATAGGGGTTGATGCAACGGAAGGTGTCTGGAAGAAAAACGAGGAAGACCATGAACAAGGACGATGAAACTGAGACTTTTCGTTCTCCTATGTGGTTCTACTTTAGTCTTTACCCGCCAACTATGGCCCGGTCTACTTGTAGAAAACTGTCAAAATGTCTGTTTCATCTATATATATAACGCTCACACGCCACGAGAAATATACATGAATAATTTGTTTTTTCCTCATTGAAACACTTGTATTTTTCTAAACTA
>17602-4-18318196-518
ACTTTTGTAGGTATTTTCTTTCGTAACGTGAATATTTATTCTTGGGACCATATGAGTTTTATCATACTAAAAGAAATATCTGCATTCAAAATGAACGGAATTATTCAATGGTTCCTTGAATGCAATCTTTAGCATTTATTGTTGGAGATATCATCATGGTCATTTACGTAATCTTAATTTTAAAAATATCATCAACCATATCATTCTATATCAAGCACATGGATTCACCCCCGTTAATCGCCGTGTTATAAGGGTTTTAATTCAAAAAATTCTCTTTTTTTCTCTTTTGACGTCTCTTTTAATTGTCAAGACTTTTAAGTTAAGAGTCTTTAAGACAAAAGAGCGAACGAGAAAATAAACGGGGGCGCGCACACGTGTAAAGCTCTGTTTTAAAGAGGTCGTTGCGTGTGGAGATAACCGAAACGGGAAAGTTCTAACGAAAACAGCTCTGCTTACGTGTGCGTGTAGTGTTAAACGGGATCTCTCCTCACACGTGCGTCTGTTATTTGACGTTTGAT
>22388-5-25015351-259
TCTCTTTGTTCATGATCTACAATTATCAAATCAACCAATAGGAACTGTTTCGAGTTGCACTTGGACCACAATATCCCACACTAAATTAAAACTTGAACCAGATCAAAATCTCTTCGGACCTTTGCCCTTTGGACCAGTTCGGTCCAATTTAACCTTTCAATACCCTTATCTTGATAGAGTACTATAAAGAAATAATAATGACAGATGCATGAAACTAGTTCAAGTGGAAAAAGCATCGTGCACTGATATATCTTCATCA
>17907-5-713805-243
TATTAGCAGACTGTATTTTGCTCTATGATCGTGTATATCCACCACAAAAGCAATTTCCCAAATTATATGGATTGACATACAGTGAACTAGAACGATGATTGAAAGAGTATATAATTTTTGTCCACTGGATTAAGTATTATCTGCCTGAAATCATTGACTTTTTTCGGAGATAAACCCAAAAGGTTCCTTATCGGTGGCCAGCTTGTACCAGTCTTCCTGTAATTTTTGTGGTTAAGAAAAAAA
>19379-5-6783485-296
TAGTAATGGGCATTCTTGCTGTTGATATGGTTAGAGTCCGCAGTTTAAGCAACTATAGATTTTTTTCCCACAATACTTCTGTATTTAAGTCCATTTCTTGAATGATAGTTATATATCGGTCATAACGATAATCTTTGGGTTTCTTATTTTGGCATTTCCTTGAAATCCAGGTTCTCATTTGACCCCTCAGCTGAGTTGGGTCTACATGTTGCTTCTTGTCTCCTGACAAGGTATGCTGTGGTCACATTCGTTCAACTTTACAGTAAAAGAAATTTATTTTGGACGACTTGTGTAAA
>16328-4-13535408-298
AAACAATATCACTCACTTCAAGACTTTTAACTTATCTTTGCTGACCTAATCAATTTGAGCCATGATTTGTGAAAGTGAAGGTTTTGGTATCTACTGGGCCTTCATCAACAATACATTTTGTGGTCCTAATTCGAAATCAACAAGCTCTCTCATGTGATTTGTCCAAGAATCATCGATGAAAAAAGAAGATGAGTTAGGAACAACCAACGTACAAAAACAGATGTACATGTCTACAAGCGAACCAAAGCTAAGCAAAAATATTTATACCACCAAAATTTTTGAAGACCATTTATTTATT
>11766-3-8123859-295
GAAAGAACTAGTAAAATTTATTTTACATCAATTTTGTAGTTGTAACTGAAATTGTATAAATAGCGGTTGTATAATGCTAAACCTGGTTGGGCTTGGTATATTTCAGCCCATTGGTCCATACTGGTTGGTTATAATTTGTAAATGGCTTATTCGTTGATTATATTCGGCTATTCGTCTCATAGAAGCATATATATCTCTTGGTCAAAGTCACGCACTAAAATTTGGACAAACTTCACATCGACTGAAAGAAACACACTATACATCAGATACATAGTAAGAATCCACACGCCTAAAA
>9292-2-18075550-295
GTTAAGGAGTGGACCATCCGGAAGTTGAAACGGCAAGTAAATATCTGTAATTGTTTACTTCTGTTTGATTGAAACGACAAGTAGTTTCTCGTGTGGGGTCTACTTCACCTCTCGTTAAAACGTCGTCATTTCACATTCTTCCTCCGGCGGTCCAAATGTGCATTGGACTATTGGTGATTGGCGTTGGCTTTTAAAGCTTACATTATGACCAGCGCGTATCGACGGTAAACTTGATTTTGCGCTAAGTTTTATAAGATTTCTCTAGAAACATTATTAAAAAAAAATCATCATCTCC
>19249-5-6275032-328
AACACTGAACCGACGTCGTATTCGATAATGATTGATGAACCGTTGATTTCCTCAAACTCACGTAGCTTACACGCGAACCTCCCTTCAACCAATCATGTGCTGCCATCATTTAGCGCGTGTCTCTCACGTCCCGACACTTCCTCCTACATAGCTCAACACCTCCTCCTTGGCCACTTTTTGTTTCTTTTTTCTTTTGCTAATTATAAAGTAGGGACTCCCAAATATAAACCTATAGGCTAATTATATAACCAAGTGTCCCAAATATTGTCTCCCAAAATTTTTTTCTGTAGTTAGGGTTTTTAATTCTAAGAATTTTCTTTTGAATTCT
>21955-5-23357454-336
ATATATGTATATTCCAGATCCAAAATCTCTGGAACTTTCGCAGAGTTAGTGAAAATAGTTGCTTTTCCGGAAATCGATCGTAGGAAAAGAAGGGAAGGTTGCAATTAATGGTTTTGTCCGAAACTTCATTAACTTTGCCTTTTGGGTAGCTGTAGAGCCAATCTTATCTCTCTGCAAGAACGTGATTATTGTCAGATAAAGTCAAAGTCCATTTCAACTGTGATATTTTGTCGTTAGTGATCGGTGATTTATGGTATCACTATCTCGTATTATCTAATAGCCTTTACACAATCTCGGACCTAAGTTAACTATATTCATTCAAGGAGGCTAAGAATG
>14353-4-485242-285
ATCTAATTCCAATTTAAGAGAGTCACTAAAAAAAGAATGAATTCAATTTCAGACAAATCCGACAAGGTCAAGGTGACGTGTTCTTGATGCCAATTCTAGTGGGAGCCACTTGACGCGTGCAGTTAGACTCCCGGTCCAAGACATAAATTTACGTTAATACCCTCCTTTATTGGGTTATTATTGGGCCGTAGTTGAATTATTAGACCCAACCTTTTTATCCTGTTCTTGATTGGCACATACTTTGCAAAAAGTTAACAAAATAACTTTTATTGCAAGGCATTACAA
>4363-1-23716084-284
AGATATTTAACGTTAATGTGTCTTTGGAAATGCTGTATATAAAAATTATCAGAGAGGCAATATCAAATAAAGAGATAATAAGATTAATTTTTTGTGGCTATAATAAAAAGAGAAGATTTTTTGTTCTTATACTCAAGAGTCAAGACTCAATGGGCCCTCTCACATTTGAATGAGTCAAGGCTTTGCTCCAAGTTGTTCGAATGGCTCTTAAAGAAAGCGAAAGAGATTACAAATTGCTTCGAAAGCTCTCTCACTTATAAATCCTGTCGTTTATAATAAATCTA
>20308-5-15569083-373
GTTCCGGTGACGGTAGATGGAAGATTGTGACGGAGAGATGGATCTGGATAAAGAGATTTCAAATCGAGGTCCCGCTTGTTTATTGGATTTTCAATTAAAGGAATCAAACTCGAATTTTTCTGCAAGTGTCGTCGACTGTTGAAAGTTGAAACTGGGTAATAACCGCGTCGGACTCGGGTATGAGATGTATCCGGGTCGGACTAAGGTATTTAAGTCTAACCGGGTCGAATTGGGTAATAAGAAAACACTATGGGTCAAAATTAGAATAGTTTAAAATTACAACCAGAACATTTAGGGTCAAAGTTGAATTTATATAACACTAAAGGGATGGATTCCGAATTGTTTTAATTTTCTCAATCTAAAACCCAGAGGT
>15953-4-11971264-363
TAAAATAAAAATAAACAGACGCTGACCTGTTCCTGCTTTGGAAAACTCTGGGCTCCTCCCATAGAAAGAAAAATCTAAACCATTAGAATTTTCAAAAACAAATCTTTCTTCATAGACTTTCCGTTCTTGTCTCCTGGATTCTTACCCACCTTCCCTTTTTTTTTACACAAAAAAAAAAAAAAACAATTGAGTTTGGCCGTACAATACAACAAAGCAAAGGGAACAACACTTTGGTCGGAGGATCCTACGTGGCAGATCACATGTGAGAGTTGTAAGATTTTTACGCGCGATTTGTCAACCGTAAATTTAACGCCGTTAAGAGTTAAAAGAATTAACGCCGTTAGGATCTATACGGGATTTGCG
>8355-2-14780148-273
AAAAAAAGTCCTTTAATTTATTAGACCCCTAATTTCAAAAATTGACATTTTCTGTAGAAAAAGATATTCAGAAGATTCATAGCAAGATCAGTTGGATCCAAGAAAATGGTTTATTAACATTGAATAGACCTGAAGTTCATCAAAATACATTCCAGATAAATACAGTAAGTATTACATGACAAAAGCCTCACATTATTTAAACTAAGAGAATCACAATGGAAAGTTGTAGCCCTGTGTAGGGTAATACATATATTCTTTGTCACTGATTTTATC
>12679-3-16946928-272
ACATTCAATTGTGAATTGAATGAGTGTGACAATATTATATAGAAATATGAAGCAAAAACCACACAAACTATTTAAGAACTTACGGGTGAATAGAGTAACTCCAGAAACAGAACCCTAATTAGACCATCGGTCCATCACGACGCAGTCAAATCCTTATAATATTGGTTGTTGGATGCAGACCCCAACATCCTAGCCAAGACGACGTCGTTTGTCGACATGACCGAGCATTTTGAAAATTTACAATTTACATTGTTTGTTTTCCCTCCCGCCAG
>22865-5-26633314-270
CAAAGTAAATTAAAGCAGGCTATGTTCAATTAATCGCATGGTGTGGAATATTATAACACTGTTGAAGACGACAAAATAGAGTACAATGTTTAAATATAAAGAAAGAAAACTCGGGAAGATTCGTGGTTATAGACTCCTAGTCACTGGTGTAAAATAATAATCTATAGGAAAGATGGGAAAAAGAGGAGCACACTGCTTTTCAAAGGAAAATGAGTGGTCTCGAGCTCCGAAAACAAAGAAAAAATAACCTACAAAATTGACTAATTAACA
>6001-1-29872067-223
TTAATTATTTGAATTGGCCAAACAAAGTCGTCTGAATAGTTATCTTTGAGATAAGATTGGTTGAAAAAATGTTCAAAGGTTAATAATTTTGTTATGGGCCAAAACATGTGAAATCAACATGTAATTTGTTTGTCTGTTAAAACATCACTGAGACCAATGATTTTTTTTGCCATTTGATTATGCAAAGTAATTAGTATGATGTGGATTGTTAATTAATAATACA
>17301-4-17363722-214
GTGGCCATGGCCATCCCTTGCCGGTTTTCCAGGTGGACCAATCAAAATTAATATGTCTCTTAGGACCATTTTTTTTATATGTACACGTTTTCATTTTGAAAACATATTGATAAGGAAAAATAAATCAAGCATTTTTTTAGTTGTAGATTACAACGACGGTGTGACTGGTTCGCTGCTTCTTTTTTCCATTGGGGACTTCTATAATTTAGTCACT
>11689-3-7797012-380
ATAAAAAAAAAGCCATCGTTTAAGTATTGGCACACAACTTAAAAAAAAGGTTGGACAAGTCATACACTTGTAATTATAGAGTGAAAACAATGGGAGCAACCAAAGGTTTTTGTAGTGTAATGGCCAATTGGGTCGACAATTTAAGAAGAGACTTTGTCATTATTATTTGACTTTAAATACACCTCCCATTCTCTATTTTGATATTTTCTGTAGTCACAAGATATAATTAAGGGAAGACATCCTTCTCACTCTTTTATTTCTTGTTCCTTGCGAGGTAGGTCCACTTTTTTTTTATAAGGATTTTAGGCAATTTCTTTTGGGTTTTAGTTTGTGTCTCTACCTATACAAATAGGAAAAGCGAATCAATTTTGGTTAGAACC
>7237-2-9783090-307
GTCTTTGCGTATGTAGAATAAAACTATGTAACATAAAAAATGTTTGTATACAATATAATCATCTACTTGGTAATTAAGTACTACCGCTACACGTGATTTTTTGTTTTGATGTAGACTACTGAATCCCTTGCCTGCTTGAATTCAAAATTTTAATTTGTACGACGGACTGTTCACTCATACATACCGATGGTGATTTTAGGGGTTGGTATTTTCATATTCTGTTTGGTTAATCTGGTTTTTGTAAACCAATGTAAATCTCCCAGACCGATCTTACCAGTAACACCCACAATTCTCTCGGACATGTGAG
>13968-3-22423713-361
TTTTCCGAACAGAAGAAGAAAACAAATCTAATAACCAAGCGAAAACGACGATCCTTGCATTATTGTTGTTCATATGTCCTGAAATAAAAATCAAGAGGCACTACGAAATGGGAAGAAGAAAGTGGTCCAGGGAAACAGGAGAGAAAAAAAAAAGACTATTTGCCTCAGAAACATTCACAATTTCACGTTTATCCATAATGTCTGTTCCAATCTCTTTGTCTTCTTTTTTCGTATAACCAATAACCAATTTTAGTCGTCTTTCGTTCGTGCAAAACCCACAAAATACGTTATGCATAAAGACAAAAACACACACTATACAGTCTTATCGCATGCATTTTTTAAAGAAAATTCACATTTATTA
>13746-3-21407510-267
AAACAAGGCCATCACAGCTTCCGGTAACGTGCTTTGCACTCATATTTATGATTGCATCTCTGTTCTTATCGAATGAGTCAATTTAGGGTTTTTTGTTACCTAACCTAAACCATAATTCAAGAGGTGCATTTTCACTTGGTCCAGCTCAAACAATCTAAACATATAGTTGCATTTTGTTTTTGCTTCTTCTTTTTCGTGCAACTCCAATATCCAAAGGATGCCCCTGCTTCTTCTTTCTGTTTTTGTTTATCGATACTGATTTATTTC
>7818-2-12424174-241
AAATTGACGGATACAAAGAAAAAAAAACAAATTTGACATTGAATATAAATGCAAATATTTTTTTGAAAAAGTAGAAAAAATAAAAAGAAGATGGGGTTTAAAGGCGGGACCGGTCCGTCATCAATGCCACCTCCCTAACTCCTTTCTCTTTCTCTCTTTCAGCTACTTGCAACAAAATTGCAAAATTGTCGACAGAAACTTCTCTCAAATTTAGTTCCTTTCTCATTTATCCACTGCTCTT
>6022-1-29965318-525
ACGAAATCCAGAAAAGAGCTTAAAAGGCTCAAAAAACGAAACTTGGCATCTAGAAAATCCACACTACTTTAGCTTTTAGTTTTAGCTTTAGCTTTAGGGACCTCTGGTTTATTTTCTCGGGAAAACTGCTATTTTCTCGGGTAAAAAGACTCATACTTTTGCATATTGCGAGAATTAAAAGGAAAAAAGAGAAAGAAAACAGAACATCACAATCTGTTCAAATCAGATTCTTGTGAACTGATTTAGGATTACTTGGAAACAGCGACGCTAATACTTTCAGACCCACAACAAAGACCAACGTTTACTACTAACTCCACTTCTGGATAGAGAGAATTACCAAAAAAAGTTCATAGAACAATTGAGAGAGAGAGAGAAACGCAATGGTCAGACAAAGGTCATAGTTTGGTTCCGCACGTGAGATCTTTCATTTGAGTGTTTTTTCTTTTCTTTTCTGAACAATAATAATTGTGGGAAAATTTGGTTCTTGGCTGCATCGTATCATCCATTTCACCCGAAAATAACCCA
>18874-5-4612663-313
AATCCTATAATGTTCGTTCTCGGATTTAGATCAAGATTCGAGTTTTGTCGAAGATTTTTGGGTGAGGGTTTAACTCGCAAGATAGAGATAGGTAGCGAGTGCATCGCGGGAACTGGTAAAACTTATTAAAAAGTAACGGACCGGAAAATTAAAAGACCCGTCTAAAAGCCCACCAATAGTAATGCATACAAGTAACACGTGGCAGGTATGGTTGACCGAGTGAGTAACAGAACGTGAGAAAACCGACCCGCTAAATAAGAACCCGCCCAATATAATAAGCTTTCTCCTTAACTTCTGCCTCACGCAAAAAAAA
>5797-1-29179390-349
CGCTGTATGAATTTGGACATAATGAGATCTTCTTCACCAACGGAGATCCGTTTGATTATTCTCCACAGTTACATAGCTCAGAGGCAACGATGGATGACTTCTACGACGATGTTGATATTCCGCTATGGAGTTTCAGTTAATCCAACGGTCCATATTATTATACTACGAAACACTTTTAATTCACATTATTTCATTTAATTTATTCTTTCAATTCATATTATTCGTCCTTGTTGTTTCGTTATGTATTAAATATACACACACTAATTTAAGAAGATCACATGGACTAGAGGTTTTTTTGTCACGTCTTCACTTTTTTTCATGTGTTTTTTTCTTTTCTTTTCAATTTTAT
>18810-5-4308273-270
ATGACAAGTTTGTATTATTCAGCAAAACAAGCCAATTTTTGCTGAGCCCAAAGTGTGAGGAAAGCGAACTTGCACGCTAAAATGCCGGAAAATATAAAAACAAAAACAGATTTAAGATCATCCAGACCATGACACTCGGACTGTTGTGCTTTATTCATTAACCAATGAGTAATTTATTCTCTTCCAAGAAGCTGTAGGTCGGTACTTCCAGGTTGTATGGTGCAGGACCTTTCCTAATTCTTCCAGATATATCGTAATGTGATCCGTGAC
>8138-2-13800322-273
ATTGAGAAACGTGATTGAAATATCAACTGGCGTGTGACCTGGCAATGGAACGTATCTAACGTAAGTTCGTTGAGTATGGTGACGTGGTATTTTTTTTCGTTTTGACGAGCCTGTACTCTTTATATTACAGTCTCTAGAAAGCATGATGTGTCAATATATGGTTGGTCAAAACAACTTTTAGTTTATGATACGACCAGAGTCAGAGTAACGTATATTTCTGGAGCAACGTGTCCACAAGTTTTAGATGCTACGTTGTGGTTTACAAGTGGACTA
>11052-3-5005527-268
CGACGATACAATGTGAGGTCTACCTCTCGCGTTCATGTCAACGCCGTCAGAGCAGATAGATTCCGGTGATGACGTCACAGGGGTATTAGGGTAATTTATCTTGGGGAACTTTTTGGGGGTAGGAAAATATATGAGAGAAAATTTGTTGACCGTTGGATTAAGAGAAGAGGCAAGTATGTATGTTGCTTGTTGAGATTTATGGTTTTTATTTTTATCTTTGTCAATATTAGAGCAGAGAGAGAGTCAGAAGCATCTCTTAGCTGTTTTC
>8064-2-13387020-261
GCTTTAAAATATTTATTCTTACATATCTTTAAGAAAAGAAAAAGACAAAACGATTTTCACATAATCAATCGAGTTGCTTTGTTACAAATATTAGCACAGAGCCAAACATTGTTAGGACCATTGGTCCTATACACTTTAATGATCAACACAAATTGTTTTACTTTTACATCATACACTAAGCTACAAAAGAAGAGGCTGTAAAGCAAACGACGTCTGTTTCCGTTGTTGTTGGTCTGTTGATTTCATTGTTGTAGTAGTAGC
>6918-2-8215985-315
TACACACCAATAATTTTACTTAACTATTTTGCATTTTATAATTGATTAGTAGAAAAAAAGATTGGGTCAAGTGGGTTCACACATCACGAGATTCAGTGGATGTTAAATCACAGAAGCTAGTACCACGGATCCATCCACCTAGCTTTTTTCTTCATTTCACGTCTGTGACTGATGAGTTTTTTTCAGAAAGTGGACCGTACACGTGGTAAGATTCGATTGGATATATGTGTCTGTCATCTACGTAAATGACAGATCCTTAAAAGCTAGTTATTTGGTAAAAAAATCAGATTCTTCTTCTCTTCTTCGTAACGGTCC
>3038-1-13999806-314
ATAATATTGAAAGTTGAGAACAGCAAAGCTGTGATGGGTCTTTTGCTTCGGTGACAAGTCATACGTAGACTCCTTACAAGACCTAAGACTTATTATCCAAACAGTAAGTGGTCTTTGTTTGTTGGACACTTGTTGTTGTCCTTTCTAAGCTCGTTAAGTTCTTCTCTTCCATTATCTCAAAATGTCCATTAGTCCCAATCGTGTGTATTATGGACTATGGAGGAAACTACGATAAAGTGAAAAAATCACGAGTAACGTACTTTTCACGTGCCAAGCACATGCATTTTGGTCGGGTGAGTTGTGTACATCTCCCA
>5257-1-27171060-287
AGCAGAAAGAGGAGTAGTTGTAGAATCGAGCCATGATCATGACCACCGATGATTGAACGGTTGAGATTGGTTCTACCTTTGGGGTTCATGAGGACCAAACTTTCGTCAGTTTGGCTCTCCGGTCCATGCAATGAAAAACAATAACTTGTCTATATTTCTGTTTTCTTTTGAAGAAAATAAAATAAAATATGGTGTGTGGAGGAACATTAAGAGACTACGATTTGAGGTTGCTCAATGGTTACAAAGAGTTTGTGGTTGGTAGGTTGACTTTGAAGTTTGAACAATAG
>3821-1-20798689-306
CGTCCTAGTATGAGACATGCCGTTTCTGAAAGTAACATCATGATTGTATTTTATTTTTTAAACCAACGTACTGTTGTGGGTCGCATGCAGAGGCTTCTCTAATCCATTCTAGTCTAAACATAACGGGCTTTCTTGTTATTTTCCTCAACGGGCCTTTTTGTTACATATATATTCATATTTTTCGAAAAGACCAAAAGTTACAGAATTAGAGTTATTTCAAAGGTTTCAGACGGTTTGGGCGGAGAAGTCAATGTTTGAAGTCTTACCCTAAGGAGAAAGATACCAGATTTAAACTTGGGTTTAGGG
>1274-1-4980531-313
AACCAACCACCGAATCTGTATGGTTTTATTTTTAGAGTTCCACCATATATTGGGTGCACCATGCCACATGGAATTCTTACCTAAAAAGGTATCTCTGTTTCTTCAAGCCTGTGAAAATGCGCGACCAATGAGTAAACAGAGCATGTGACCGAATTTTCGAATCGAGAAAACCATCGTCTTCCTTATTTCTACGTATTTTACGGCGAGCCTCTAGTCGCTCATCGTCAGCCCCATAAATTTCCTGAATCTTCTCCGATAACTTCGTCTTATATACATCGCCACAGAAATTTCGGTTCCTGTTCGTGAATTAGCG
>13948-3-22369111-233
TATGATTAGTTTCTTTACAATTGTGTTTCTTTGTGGTCAGCTAGGAATTCTGTTTGGTCAACTTATTGGCTGGATACTTACCGACTTACATAATTGCCTACTGGTTCTTTTAGAGACGTTTGAATAAAACAATACGATAAAATAGAGTTGCCTAGTGGTTAAGTGTGTATGCAATTGTGAGACACCCATAATTCAAAACTTCAAATTCATGGCAACAGAATAAGTAAGCTCGG
>13480-3-20314099-284
TCCTTCCTTCACAGCATATGGTGTTGACAATATTCCAACCCCACATAAAACATTCACTCCTGCACATGTATCTCATCACTCAGAGAATTTTAACTAGTTAAGGTTTACATAGTGTCAGTGAACAGAGCAGACTTGTCAGTTATTTTTCTGTTATTCACAAGTTTTGATACTATTGTCTCTTAGTTAATAACTTTTGTTTTAAAAAGGACTAAAGTGTTTTATTTTTTTGCTGGACAAAATGTAAGAATAGTTTTGGTGTTACATATGTATTAGATCTCTTATTT
>13856-3-21959417-321
TTTTTTGTCCTTAGGTTGTTGTCGATATCAAATGGCAATATGGCATAATGTTACAAAGTACTTACAGACTTAGTGAAATGCGTGGAACAAAAGCCCGTATAGCTCAGTGGTAGAGCGTCAGTCTTGTAAACTGAAGGTCCGTAGTTCGATCCTGCGTGTGGCACTTTTTTATTTTCCTCTCCTTTTAACTACTTATTGTATTTGTTTGTTATTATTGACCATTGACAGTAATCAACAGGTAAAAACCACTAGTACAATAATAAATAACCAGGTTCACTTATACAAAAGAACTTTGTAATAATTAGTTGAAAAAAAAACTTG
>11139-3-5337033-315
GCTAATAAACAGACAAAAGAGGGGGAAAAAACATATATTGTGAGTTGGATTTTACATTATACATGTGACAATGTTCATATCTTTGTTCTGAAGTTTTTATCCAAACCATATTACACAGTTGGCTTCGGCCTATATGTTTAACTGAAATAGACTTGCGAAAATGTTAGGTCAAAAACCCTTTGACAAAAAAAAATGTTCACTTATGGATTAGTCAGGTAAGAGACAATGAAAGTAGTTTTTGTTTTAACCGACGAATTATTCTAAATTCCTAATTAGAGTTTTTTTCTTATTAGAAAAGAGTTGTCTACAAATCCA
>13164-3-19153550-274
TAAAATGTTTTATATGTCATTTGAACATTTCTTTGATATAAATGTCCATTATTAGTCCATTATATACTTATGCAATTTTCACCCAACAAACCGTTGGATATATGGGTGGGGCGTTTAAGAGGCGCTCACTTGACCCGAGTACCCACCCGGTTCGTTCCTTTAGTTCCGGTTTAGCCTTGTAACATTTTCTTTCGTTTGTTTTCTTCTTCATCTTCTTCTCAAATCTTTCGCGTTTACGGTTTCTTCGTTGGCAGGATTCGAACGAAAAGCCACG
>11040-3-4976030-278
AAATCAGCAAAACGCCAGTTGGACTGATAAGAAAGGTACACGTGGTTGGCCACAGTTGGTCGACCTGGCGAATGAAAACAAGGTTGGTTATAAAGAAAACGACAGGAAAGTGACTCGTGAGAAATGAAAACGGCACACAAGCCACATACGCAACTAACTAGAGGTCAATCGACATGGTTCTCTCGACAGGATTGGACACTCCGTGTTATATATTGCTGACTCTATATCTCTCTTGTAATTATCACTTACTCGACTTGGATATAAATCTTATAATATAC
>14582-4-1579831-349
TTGGACCACAACACCACTTTGTCGGTTTTGACTTTTCTACTTGGATGCTCCTGAACTTCTTGCTCCCTTTTCTATTACAAATTGGGAAACAATCAGTGTGAATTGGGGAATAAAAAAAAACAGAATTGAGCAATTAAAGCCACGTGGCAAGAAATCGACGAGGGACCAACGTGTTTGTCTGCAAGATCTAATCCTTTTATTAACAAAACGGCGACTGATCTAACGGGAAACTTTTAAAATCGAGAAATTGTTAATAATAAATTCAACTACTTCTGGGCCATCATCATCAATCTTGTTCGTCTTCCTTTTGATCTTATCAAACTACAGTCAAATCACTCAGAGAAAGCTA
>16615-4-14729696-274
CACAGATATTCTTCTTATTGGTGGTGACAATTCATATTAGTGAAACACTAAATGTGACACTCAAATTAAGTCACTGTAGGAAATAAAGTAATGTGGGGTTTTAGCACTCGTCAAAGACACAATGATTTCTGTGATATGTCCCTGCTTAATAGATATGATCCATCGATTTATCCAATGGTCATATACTCATATATCTCAGCTCGTTTTCTTTTATCATCAAAAAAAAGAAAAGATTTATGAATGTTTTTGGACGGAATCTGAGTTCTGTTAAACT
>22116-5-23988870-274
TATGATAAGTTTCTAAGATGAATGTGAAATAGTGAGAACTCAGAAGTGAGAAGTCTCTTGTGGCTATGGTTTGTGGGAACTCACATGGTCACATGTGAGAATGGTCCATAAGTGTTTGTTGGTCAATTCCTTGCCTTTGGTCCCAAGGTTTATTGTGTATTTATATAGTTTCATTGACCGAGGAAGAAAAACTAAACATTTCTTCCACATGGATCATATGAATCTCGAGACACATTTTCCTTGTTAAAAAATACCTTGGTTAGGGGAGAAATTA
>5244-1-27119413-392
CTTTAGAGCGAGACGTTTAAAGGCACGTTTGACTTCGGTTTGGGAAGCGAGAGGAGTCAAGCCAAGAACCGTGTAATGGCTAAGATCTGGTGATAAACAACATCTTGTCGGAAACTGGATTAACCGGCGGCTATCAGTTTGGATGGTGGAACCAGGGTGATTCGTCGGAGCTTTGAACCGGAAATTTCGTATCATCGTTTCTTCTTCTTCTTCTTCACCAACCAAACATTTTAGGTTTATAACAAATCTTTTTTTCTTTCCCTTTTTGTGGGACTTTGGTGAAGGACCCTTTTTTATCTTGTACCCGACGGTATGGTCTATTGGATATCCTATTATCCGATTCACATTCCGATGTCATGTCGGTGTTTATTTATTTATTTTTATATTTATGT
>5738-1-28916975-321
AAAAGACATGTCATGGAGTATTGAATATTGTTGGATAGATTCAGGTAGTCCTACTTTTATTTATTGGGTCACGCATTTAATATCATTTTTTTGTTTTTGGTATAAACGCATTTAATATCATATGGTTGCTAAAGTAGGCCCTTTGGAAATTTCCAAATCCATAGGAAAAACATTTAATTACGAAATGCCCGACAGTTTTTTCTTCTTTCCTTGCTTTTTTCTTTCTCATATAAAACCTTCAACGTATATAGACATATGTGAGGTAATGCTAACCGAGATCAAAGCTTTGCCTCACTGCCTTTCACCGTGCTAGTTTGCAAA
>8086-2-13517234-257
GTGAGCTCCGAGCGAAATTAATTGATTTGACTAAAGCAACTAAAACCTACTTCGAAAATCTGGTGAAAGCTTTGGAGAACGGTCTTGTTGACGTGGCATATAATGAGAGCCAGTCAATAGAAGAACCTGAATCTTTTACCAAAAGGTCCAAGACAAGGAAAATAAAAACTTTAATTTAGAGTTTTAGTAACTTCAATATTTTCTATGGTTTATGTGTTTGCTGCGAAGGACTGTAGATTTTTTTATGCCTTTTTTTT
>1486-1-5858440-287
TAACGCATGTACCTTTTCGAAACAGACAGCTTTATTTGAAGACACTCTCTCAATCCAAGAAGCCTAGACTAGAGAGAGAGAGAGAAAGAAATGGTTTTATTTTATTTTTGAAGATTTGAAATAAAGCTGATCAAATTTAAAATCGAGGGACCATTGGGTAGGAGAAGGGCAAAAGTATAATTTTAAGTCTTGTAATAACGTCCACATATACACACACGTAACGTAACCATGATGTATATAAAGTCCGCATGTTTCATTCTTTTGTTTTATATTGTAAACCATCTTAT
>15328-4-8914616-465
TTTGGTTACGTCTACATAGTTGAAAATAAAACTATTAATTACGGATAAAGTGATAAATTTGAGACGTCGAGGCTGATAATTGATTAGAGTCTTACCTGTTGGTTGCATGCGGGAAAGGACTGCTGAACTAATATTTTGTATAATTAACCTTCTCATCATATATATGGGTCCGTAGAGTATTCATAATTAAATGTTACACATAAATGCATATATAATACCAATCATAGAAAAATGACTAGTATACTGTATACAGTAAAATTTGTAGCTAATCATAAATGTCCAACTACCAAAAATGTGACACAACAGCAATGTTGGCCCATAGCCAATTTTTACCTGACATTTTTCCAGCTCTTATGTTACTTTAAATTTAGTGTCCAACAGTTCTTACTTCTTAGCTGGCATGACCAAAAGTGTATAGCCTACATATCTAAATAAATTTTATAAACTAGAAACATGAATTCAAAT
>18088-5-1380816-326
CAATATATTTTAAAGATCAAAAGCTTTTGGACGTTACCATTTTAAAAATCTTCTGCTATCGATTTCGATCGTGACAAGGGCTATGTACGTTGTGTAAGTATATCTCAATGTAGGGACATGGTTCAATGTGATTTGTATCATTGTATGGTGTTTAAGACAAGAGTCACAGAGAGAGCATCTGAGTCCGATTGCTAGATGTCGTTGTTCACCACTGGTTTTCTTTTCTGCTCTGTGAAAAGTTTCGTGTTTTTTGATTGTTCAAAGATTCAATCTTTTCAACGGTCTTGATTGTGATGGATTTGGTGGGTCTCTTTGGTTCTTTTTGT
>21239-5-20222490-275
GTTAATAAAGGACTAGTCTATTATAATGGTGTTTTGTGCCAAGTCATTGTTCATAATTTGTTCCTCCACATTACCGTATTGACATTTCAATTTCTCCCTTGGATAATACCTTTGAACCCTTCCGCAATATATAGCGGTTCTTTATTATCTATATCAAGTTGAACTATTTGTTTATATGGTCCACTGTCTATTTGTTTGCTTTATTTATAAATTTTCGCTTAACTTGTTCAAAGTCTTCTCCTTTATGTCTTACATGCTTTGTTAGCAAAGAACAT
>11115-3-5236646-247
AGGATATGGATAAAGATGTTATATTGTTTAATGGGAAAAGGATAGTGATGGTATTAGATGGCCAAATCTTAAAGACCAATTGGGGTTTGAAGATAAGAACAGAGAACGGACCGTTTGGGGTTTCCTGAAATTGCACGTGTGAGTCAGCATGGGCTGCTTGTTTGACTAGTTTAGAATCATTTCTTTCCTAAAATAGTAACAATTCACACCGTACAAGTTTTAAACACATCTACGCTTTTTGTTCGTA
>10174-3-1478675-187
TTAAAATTCTCTGTAACGTACATATGAAGTCAGATCGAAAACGGATTCACTTTTGAAAACTAATGTATAAAAAAGCTTATAACAAAACAACGGACAATGATGTGAGGTGCGCTGTGGTGCAGGTGGGTTTCTCGGTTTTTCAATATTAAAAAAGTCGTATTCGTGGACAAAGAATATAGCTATCCGA
>13666-3-21096015-388
AGAGAGTTTCACGACAATTCCATGAGGTTTTCCTCCGTTCATGAAATGAATTACAGTCTCCATCTTCATCGTGTTCATGAAAAACCTTCCGACCCAAGTGTGAATCAAAACTGCACGTGTGAACAAATTCTTTTTGCAATGTAATGCGACCCAGAAATCGCCTGTTGGCGTACGCCGGATATTGTCCGGGGAACCAGGGAGCGTTGCGAAAACCTCGTTGGTTCCGGATTTGGGACCTTTGACCCATATTCTATGGCAAATGTTCGTACTACTCTCGCATGTGACTACAAACGAACCGTTTTTGCTTAGAGCTAGACCATTTGGTAAACGAAGTTTGTCCATAATAACTTTGGCCTCTTTCTTCTTCATATCGTATCTAATTACTCTT
>4013-1-21929138-316
CTCAGTTTGTGTCTTATGATCCTGTGAATGGCGAGTGGACTTTCAAGGTCGAACATTTCAGTTCCTACAAGCTTGGAGATGAATATGATGTGTAGAAAAGGACCAAAGTCGTTGTCATATGTAGACTAGTGTCTCGATTATTTTTTATTTTTTTTACCTTGTGGGGTTTTGTCTATTGGTCTTTTGCAATATAATGTCAAAATGATACGTCTTTTACCTCATTGGCTCAACCTGGAAAAATTCAATATTCATTTTGTTGTTTTCGCCAATTAATATAATAATATCTCACTAAGAAGCAGAAAAAAAAAATAGAGTC
>22717-5-26139392-231
TGAGGAGCATAATATTTTGATCAGATAATAATACTATTTATTTAAACATGATTTTTTAATTTTACTGTGGTCCTCTTCATGGAATCTTTCAGTCAATACGCAGAAACCCATCGGACAACGACCCATCAATGTGTATATTATGTACCATACATATATTATATGAGTGTATACGTTTATATCATCATCATCATCATTATCATCACCATCATCATCATTCTCACAGTGTTTTTA
>18321-5-2467734-322
TGATAACTTACGGAGTCACGTGACTTCTCCTTATGGGTTCTAAAACAATGCTAACAATGTTTCAGTACTATGTTGCATTAGCTCAAAGTTTCATTTTTTTTACTTCCTTCGAGGGTTTTAATGCAAATTTTATTGTTTTGTAATGGAAAGGATGGTCTAACCGAGACATCATAAATAAGAGTGGGGCTTGGTTTCGGCCCATTGGTCTTTCTGACTTCGTCGTTTTTTTTTTTTTCGTCAACCTGACTTCGTCGTTTTGGGTAGATGAATTCGTCAATTAATATGCCAGTAGTAATTATTATTCAAAAAAATGGACATCAAA
>22408-5-25067457-250
TGCACTTTGATTCATCCTCTGGAAAAAATATGAAAATAGTGGCTCTAATTTTTTTTTAAGAATGAATTACTTAATGAATGGCCAAAAGTCAAAAACACAAAACATTGTCTCTTTTCTCTGTTTTTACACGGTGGATACCGGTCATCTATAAAGGCGAAGTAGACGGATTACTTACACGTGTCATACTCGTGGAGGATGCCATTCGTGTGGAAGTCTACTCACCCAAAGTTTTCCTTTTAATTAACTTTCT
>6156-2-137724-289
AAGATTAGTGGAAGAGGAAAATCTGAAGAAGAGATTCGCTGAAATGGAGAGAGATTTGGTAATTTCAAAAAAAGGGGTCAATGAAGAGAGAAAGACGATTGGTTAGTAATTGGAGGGGGAGAGACAAAAACCATTGAATAACACATGAATCCCTCATAAGTTAGTGTTTTTACATTTTGGTCCTTTTCATTTTGATGATTGATTACAGTTTTACCCGAAACTTCTTTGTAATTCAGTTATACGCTTACTTATAAACAAGTTAATCATACGGTAATGCAAGGTATTTTAG
>6379-2-1145940-232
GAATTTTGGTGTCGACCAAATTTGACCAAACGCGTTGATTAAGATGTAAATATCATGAATATTATGTTTTAAGAATGATCTAGGAAAATCAGAATTCCATTAGTTAGTAAAACATTTAACGAAAACCGTGGTCCGATGGTCCAACTATAAGGGATTACGTGAAAGTGACAAAAAGATCTTTAAATTAAAGATACACATCTGTTCGATTGATCGATTCACATCAGCTTTATGT
>16026-4-12316691-293
ACGACGAAGTGAGCAAATGGGTTTAGGAGCTGTGTTACAGAAATGGGGTTTCTCTAATAAAACGACGTCGTCGTTTCTAGATTATTCAATGGGCTTTAAATGTTATGGGCTTTAACTTAGCTCAACCCATTATAACTGCATTTGATTTGAACAAAGGGCAAAAGTCAGATGCTTAATTCAACGGATATTCCATTTGTTGTTTTTGTAAATGACCAATTTGCTCTTAATGTATACCACAAAGGCTTTAGTGGAATATATTATGGTAAGGGTGAAGTCGTCTGAACAAAAAATAT
>18623-5-3611401-268
ATTGAGAACAAGAAAAGAACCAAATTATTAGGATTTATTGAAATGAAGATGAATAATATGGGAACTACAAATATTCCTACAACTCAACGGACCGTTAAATTTCATCCATTGGTCTGTTATATCCTCAGCGATCTTAACGGCGTCATAGGCTGTTCCCGAAAGTCCTCTTCTCGTGAAACCCACCGTGTATAGTCCCTTCTCTCCTTTCCATCCGTTAGGAAACGGCGTTTTTGGCATTCCTTCTTTTGTGAAAAAACTATTCTCCTGG
>6911-2-8180749-276
AATAACAAAACACAGCTGAGCTGACAATAAAATGTAAGGTTGTTGTCACTGTCTAATATAAAGAATCAAGGTCTCTAAATGGAGAATGGTTGGGTTCTCGTGAATAAAAAGTAAAATGTCGACGTCTTGATAGCTTTGGTTACATGTACTCTTCAGTCTTCACTCTGATATTTTTTATTTTATGGCCATCGACCGACGGTCTAATATTTCTTCCTTAAATAAATTAAATATATGTAAATAAATTTGTGAGAAAAGAGTTTTGGTCGTAGAAGTTTC
>11573-3-7239441-436
CAAGCTTGCGGAAATCAAGTGAAGACGTGGAGTATCCGACACGTACCCTAAGTTGCTGTCTACTGGGTCGGTACTCCGATAAAGATCCTTGTTATTGGGCCAGTCTTATTTCGGACTCTTTCCATTCTTCTTCGGATAACATTGGTTTAATATATTTTGTTCATTGGTCATGGAGGATTCAATGCAACTAACCAAAGTTTATCATTAGCTTTGTTTCAATGAATCAATAGGAGAAAATTTTCTTTGATGCCCTACACATAACTAAGGACGTGATAAAAAATGGCCGACATGATAGAAGAGAAGAGACAGAGAAATACTCTTCATTCTTTAAGGTCTCTCGTTCAATAATATGACTCGTCGTCGGTCAATATCTTCAAGCGTGGGAACCGAATATTGTCGCACGTGCCAGAATTACATGACAACAATGATACTTTTT
>5253-1-27153240-328
TTCGTTTTTTTATTCGTAACAAAAAAAAAGGAAAAAAAACTCATACAAAAGGGTTATCACAGCCAAGAATCAAGTCAGGAAATAGTTGGCATTTGAATGATGCAAGAGCCAACAGATTTTGGGTTAAACAAGACACAAATTGAACCTCTTCCACCTACTCCAGTCTTGAGACAACAACATTATGTCAGTGTCGAGAAGTTGTTCCAACGTGTAAATCAACAGCCTTACGAATCTTTTTTCATTGAATATTAATAAAACTTGTGATTTATATACTTCGATGTTGCACGACACCTAATAAGTCGTATAAACATGATTTCATAAACAGACA
>224-1-807099-281
TTCATCCAGAAAAATATTGGAAAAACTAATTAATTCAGTATTATTTTTGTAAATAAAATAAACAACAAGCCAATCATAATTTAAGGTACTTTCCCAGTTCGACAAAATCCAATAAAGAAAATAATATTTGTCCCTTGCCCATTGGTTGTTGCATGGACCTAGCCGAGAAAGCCACGTCAGTGAAAGTCAACAACTTGACCCAAATACCCTCGGATACGCAACAAAATTACGATACCACCCACAGCACGACTTAGTCCTCAAGTCGTTAACATAAGAGACGG
>218-1-780167-264
AAATAAATTTAACCAAGCAGTAGAAGTGGAATTGAAATTGGCAGAGTTAGTGCGACGACCCAATCACCTGTCTCCAATAACCGCCTCAAAAACTGTCGAAGCCCATTGGGCACTTGCAAAGCCCAACAGTTGGAGTTCCAGCTCACCCACTAGCCGTTATTACGCAGGCTAATTTTTCAACGTGCGAGAAACCAGATTTCCTTTTTCCCGAAGACTATTTAGGGAATTTCCTCTCTTGAGCCAAATTTTCCTTTTTCCCAAGGG
>17414-4-17673421-370
GAAACATTTATTGTTTTGAAACAACCATTCATCAACCCACGGAACTGCTACGAGCCGGAGTCGCACCATACCCCTTTATGCGATGGGCAATGTACCATTTCAAAGACCGACAAAGATTAGGTAAGATTGTGATAGGTAATAATAGGTTATGGTAATATCTTTTTGTTTCATTTGTTGGATTATGTTGTGTAAAACGTCACATTGCCTCTTCGCGACAAATTAACGATTTAACCATAGAGTATACGAAAAGTATGATTAAACAAATGAAAAAGCGGTAATTTAATAACGAAATTATTAGTCGCTGACTCAGCCTCAAAAAATAATAGAGCTCTTTTGATAGATACTTGGTCACGAATCTCTCAAGTTGCTG
>15170-4-8204177-243
GGTCTAGTTCGACCAAATCAAATCATTGCAAAAATTTTGTTGTCTAATAAAAAGGAAGTTAACATGAGACACGAAAGTTGACAAAGCCATCGATGAATTATCCTTGTCTAAAAGACTTTGTCAAAAGCCACCGGTCACCGAATCACCGGTGTATCAAAGATTAGCGATGGATGGAGAAACTTTTGATCCATTGTTTCAAAAGTGCAATTACAAAATAGCGGCCACAACAGTATGTGACCATAT
>6572-2-5052704-335
TAATATAGTAAAATAACGAAAAAAAAAATCATGTTATTTGGTACTTTTCGCAATTAACGGACCGCAAGTTTTTATATTGGTTCCATTTAAACATAAATCCTGAAAGACTTTCTATCCAGCTCTTAAAAAACTAACTATAACCCATAAAACATGGACCACAATGTATAACTAATCAACAAATTAATTTGGTAGAGCAGATGCACAGTAGTCAATGCTCCACTCCCCAATTTATTGGCCGAAAGTGATCCATTAAAGTGGTAGCCCCAAGTTGTGGTACCTGTCTTTAACCCAACCTCTACCTATATGCCTCTCTCCTCTCTTTCTCGTTGTCTTCA
>14148-3-23131018-431
GCATGTGTGGAAACACCCAAAACACATAAAATACGATTGCTCGAAACACTCAAGTCTCAAGTTATATCGCTAGAAAAAACATACAAAAAAACAAGCTAAAAACTGCGGTTTTTAATCGCTGGACAAAACACACAAAAATACCAAACGATCGCTAGTCGAAACACCAAAAACACAACAAAAATGATAACTTAAAAAACAAAAAACAAAAAAAAAAAACCACACACCAAACAACTTTATGCGTTTGCGCTTTAATGCTCTTGGGCGAACCAATGGTTACATGGGTAAAATGTAACCATATTAATGGACCTTTAATGGGTCAAAAAGTTTCTTATCTAACTAAGGCCCAAATACGGGAAGAGATCGATGACTAATGCTCCTGGTGGACCCAATAGTTAAATGGAGAACATGTATCTCGAATAATGGGCCTTTAA
>16724-4-15139986-226
GTAAGAATTGAAAACATTACTTGATCAAAGAAATAAAAGATTTTATGTGTGGTGACTGATAATGTTGTTGAGGAAGATCAGAGTCATTAATGCAGACTCAGTGACCAGTGGACAATCTTGTATAAAGAAAGACATTACAGAGTTATATTCAAAAACGTGGAAAAGTATGCATTACCTTCTTGAGATGGAAATCTTAACAAAAACAAGCTTTTAAAATTGAGTGCAT
>1071-1-4231375-311
AACTCGTAGGAACAAGACGTTGAATGGACAGAAAAATCCCGAGGAGAATTAGCTGACGTAGCTAAGACAGCTCATACATTCTCGTTTCAAAAGCATTGAAAATTCCTTTTTATAGCAAGGATGTTAACTTTGATTCTAAATACAGTGCAACCTACCCTAACCTAATATCCATTGGGCAATTTCGTAATTGACAATGTAAACCAGAAAAAGAAGTGCTTTTGGCTGAGACAAAAGTTCGGTTGTTGCTTTTTTGACTGATTAGTGTTTTAGCGCCAAATTTGAATATGTTTTCCCTCTCTTTGATCAAAGAA
>20019-5-10648642-314
GAGACCCCAGTAACTTAAATTCCGACTTATCTCAAAAGACAATAATGTTGAAATATCACAAAAGTGTAACGAAAGATTTTCTTCGAAAAGATTTTGAGGACCACACAAAAAAAAAACTGAGATAAGGACCAGATGTTGTTTCGGACCACAAAGTATATCTGGTCATGTAAGCAATAAAAGAAACACTTGGACTGGAAAATACACATAGATCTACTTATAATGATAACAAATCTAAACAGGACCACCCACAATATTCACATAAATGGCTTTGTGGTTTTTGCCATCAATGAAACTTCCAGAACCCGAAAACCAAG
>5043-1-26475466-232
TTTTAACCAAGTTATATGTTAAATTATTTGGCTCAAAATGCTTTGTTGACAAGTCGTTTCATAGTGACATAGAGTCTAAGCTCTACAAAGTGGAAACAACGTTTCAAATTAAATAATCTGATCGTTATCCACTGGTCAAAGATGAAACACCTACACACGATCAACTAGAGACTCTATCCATATATAAAGAAATATCTTATGTTTGAACTCAATATTATTTATTAAGATTATA
>18121-5-1535750-408
CCGACAAAAATAAAACTTCAAAATATTAATTAATCAACGGATTAGTCCAATGAATAAATCAAAATATATTGATAGTGATGCTTTACTTACTAGTATATCAAAATAGGCTAAAACCAGCGGGCTGAAAAAATAAAGGTCCAACTCTAGTATCATCAAGCCCAACAGAATCGAGAAAATGGGTTTGTTGGACTTTGCAGACAAAATTGGTATATGTTCGGTTTACGTTATTTACGAGAGAAAATTGAATCGAACCGAACCCAATAATTAATAGGTCAAACTTTGATAACTGGTGGTGCATGTGGAGATGTGTGGCCACTAGTGCAGCAAAGAACAGACTGTCAGATAGACAAAAGAAGAAAATGGCAAACATTTGAATCCCAAAGAGCGCCACTTTCTCTTCGCTATCCG
>20657-5-17592025-258
AGAAAAACAAAACAAGTTGTTGTAGCTTCTTTGGTCCTACTTTTGGAGATTAAATTTCAATTACATTTGTAAATTAATTAAGAGTACTAATCCCCGGAGATTTATTGACACGGTGGTCTTTCATAAGTTCCCGGGTCTTCTCTACGTCAGTCCAACGGTTAACTCCGGCATAAATATTCGACAAGAGCACATAATTTCCGCTGTTTTCGAATTCTAACCCCAACAAATGCTTTAGCGCAATCTCACCCCTCTCAAAGT
>13529-3-20556371-306
CCGATCATAAACCTGTGTGTTATATAATATGTTGTTTGTTCCATTTTAGACTTTGGTATTTTGTCATGCTTGATCTCTGAATCATGCTGTCAACCACTTTGAAAATGGCTTTACTTGTTAAATAAATGACGAGAGAATACAGGAGAAGTGGGAAATGACTTTATTTTTTCCCTTTTATCGCTTTTTGCCTATTGGTCTGTCATTTTTGACATTTTAGCTTTTAGAACATTATTATTTTCAACTTTATTGTCATCATCTTGAAAAATGTCCAACATTACGAAATTATTATGTAGAGAGTAAAAAAGG
>6163-2-162647-245
TGCAAAGGAGACCATCATTTTGGACTTTTTTCTTTCTTTCTTGTAACATCTGTTAAGTATCACTAGCTAGACACTTGCTATTAGGTCCACAACCTCGTTAGTGGACGGACCAGACCATAATTAAGAAATTAGACACGAGTGACCGTAGTATAAAAGATTAAAAGTGAGTTTAGAAATGTACCTGACTAGTACAATTTCCAGATTTCATCGTGACATAAAAGGTGCATCTAAATTATAAATGATGG
>1241-1-4888020-274
ATTTTTTCCTTGAGGAGGAAGATAAAAAAAAAAAAACGTATATACAATCGATGGGCCCTAACCCTATCCCTAACAAATCTCTTTAATATGTAATGCGCTTTAATAGTTAAAGCCCATTAGTTAAAAACCCAGAGCTATATTGTTGACCTAGCAAATTTCGGATCTATAAATTGAAGCCATTTTCTAGGTCATTAGTTTTTTCGTCGAGCAGCCGCGCTTTTTGGCCGAGGAAGGATAAAGAGAGACGCCATGGGAAGAAGTAAGTTTCTCTCGA
>4422-1-23933320-310
AGTTCAATATTTTATATCAAAAACATTTACTAAATCTTTACATATTTTTATGTGTTATTAAATTAACCGAAGCAATAGATAGAACCAAAAAAAATACTATCATTAGAGACCGTTGGTTTCTTCTTCCCTCTTTCTTAGCCTCTCGTTTCTCATCTCCGAGAACCACCACCGATGCTCCTCCGTCTTCTTCGCCGGTGATTTTGTCTTCCGATTGTTATCAATGAGTCTTCGTGTAGTTTCCTCCGTTTTCTCCGGAATCAATCGAATCCCTAACCTCCACGAGACTCATACTCTTCTTCGCTCTCATGTC
>17865-5-567151-220
TCGTAGTTGGATTCTCTGAACTTGGAAACGGGATGTGAAAGGAACATCGATATCTATGAGCACGGGCTATGAATTAATTTTATACATTCTGTATTGTTTCTTTATCCAAATAAGTATATATCTTTCTTTATCTGCCGGTCAAAAACTCTGTAAACGACCGATGAAGTATTCTTGAGTAGAGTTTTAATGATTTTCTTTAGTATAAGATTTATGCTCTTCA
>22490-5-25329973-306
AAAAATTTGATTTGTTTGGTAATACATGATTTATAAAATAACCTTGAAAGAATAATCAAGTAGCCCGTATAGCTCAGTGGTAGAGCGTCAGTCTTGTAAACTGAAGGTCCGTAGTTCGATCCTGCGTGTGGGCACCTTTTTGTTTTTTTTTCCCATTTTCATTTCCTTTCATTATCATTGCGAAACGGCGACGTTAATAAGTTTCAACCCGTCGTCATTTTCACTCGTGTTTGACGAGCTTTTGGTTTCTTAGGGTTTTTGATCTCTGCAATGGCGAATCTAATTCCTAGATTCCTCAGGAACAAG
>3906-1-21228061-518
CCCCAAGCATGGGTGCGTTTCACATTACCTCCAAGGCCCGGTTTTGTATGGAATTGAATTTAGTCATTAATGTTTTCGCATATACGACATTGAACATGTTGGAATTTGGCTAGAATCTGGCTAGTCCTTTTCTGTCCTCTCGTTGGACTTGGACTGGAGAAACTCATGAGTCGTGCTGTTACACGTATAAGTATCGAATTATACACACACATACGTACAAAATGTATTTTGTTTTTCTTTTTCTGATAAATAATACACTTTCAACGGCTACGGTGAGAAGTTGAGATGTCATGCCAAAGAGATATAGACGTTTCCTAATGTTAGATCTCTATTGCTTCATTGATTCACTATACACATATGCTACAAAGTTAATTTTGATACATGACAATACCTATGGTCCATAACTTATGATAGTAACGACAAGACGTTCTTTTAAGATATGGCGAAAATTTCCATGTTTTTTTCTTTGTTTTTTGTCCTACGCATTAATAAGTTCAACCCGAAGAAATTGGATCATA
>18079-5-1346064-362
TATCCTTCTTCTTCTTTTTTTGCATCAACAAGCTCCTTTTATTAGTAGTATATGTAATATATATTGTACATAGATGTTTCATATGTGATGATATTTGGTGGACCGGTCCAAGAGTTTGTTTGTACTTTCAGAAAAGCATCATTATTTTTGTCTTTTTGATGTGAAGCCGAAAAGGAAGAACTGAATTATTTATTATTTTTAATGTATTAAAGAGTTTCCGAGTTAGGCCCAAAAGATCAATGTCTCAAGTTAAGCCCAACATGTCATATTTCTGTCGAAGATTCCTTTGCCGTAAGTGGAGAAGATCATTTCCTTGAGGAGAGGATACTGAAGCAGAACGAACAACAGCGCCGGTAAACAAG
>12054-3-9532499-282
TATAATAGAGGGTGGTTATTGTAATTTTAATGTACCAACTTGTCACAAAGGACAAGTATGAAAAATCTATAATTATAGAAGTGAAAAGTGAAAAACCAATCAGAATTGTTACCGGAAAAAGGAAGTGTCTTCTGGTCAAAAAAGTCAGAGAAGAAGAGAGAAACGTGAACAATGAAGAGACAGAGACGTCTCTTCTCTTATGCGAAAGTGTGAATCTTTTAAAGCTTTTTGTTTCAACATCGATAAATGAAGTTTCTTTTATTGAATTTATAGAAATTTGCA
>7794-2-12328902-306
GTATTGAAGGTGTTGTAGAAGAAATCGAAGAACAATGTTGATGACATTTTCGTCATATCTATGGGTTATATGTATGTAATTGATATTAATTAATCAATAAGGGTCCTTAGCTCAGTGGTAGAGCAATTGACTGCAGATCAATAGGTCACCGGTTCGAATCCGGTAGGGCCCTTTCTTTTTTGTTTTAGAAACTGTTTTCTTGTTTATATTAACCGTTCATTTTATTTGATCTGACGGTGATGAATGTATCGTTACAAATATGTGTTGGATCGATGACGTGTCATTAGATTTCACAAAACTCTGAAT
>17233-4-17157498-302
TCTCACTTCGGCTTTGTCTGAACAAAACGCTTCTAGTTCTGTCCGTATGAAAGTAAAAAAAGGATTAAACAAAGACTTTCTCTCTCTGCTATCTCTTCTTTCTCTCTCTACCGACTCAGAGTTTCACACCCACGGGGAATGATCCACCGGTCCTAGCTTTCTTGTTCTCATCCCATGGACCAGAGTTTGCCAAGTGGCGAATGTGCTTAAGCTTGTTTTATCTTAAAACGGATGAATTCAATTCTTTTCTTTGAAAGTTAGCATACATATTTTTTTCGTGGTTATCAAAAAAAAAAAGCTAG
>12500-3-15184023-223
ATTTTATACTAGTCTCTCTTCTCTTCGACAACTTGGTTTTCTTTAATACTAATTATGCTTTGTTTAGAGAGATACAATTTTGTTTTAAGTTATAATAATTGTAAGTAGTTGGTCAATACCCACGGGTCAATACTCAATACTGATCCACAGAAAAAGAATTCTATTGGTTATCGAGTACTGCGTGTAAAACATACAATTTCTTCATTATTTTATATATAATAAT
>21807-5-22771267-361
TCTTGATGTTCTTGGTCCGGTAACTAAATGCATAATCTCTGCAAAAAACATCACAAAAACCAAATCATCAACCATTAGTAGTACAACAACCAGACAAAACATAGGTACAGGCTTTTATAAAAAAAAAAACTTCTGAGAGACATGACACAACAAAGAAAAGTTTGTTCTTTGATGATACTGAGACTCGTTCAGATCATGGACCAACGGATCAAAGAATAGTCAAAACTCAATACCATTAAGCTCCACATAATCACAGAAGGTGAAAGAAAAATAAAAATAAAAAGCATTTTGTTTTGAATCTGACCCATTTAGCAAAAATGAATGGATGAGAAGAAAAGATGTATCAGTAATCAAACCTAAC
>12487-3-14318230-304
CGAAGGAGATGCAAAGGTTTTTTTTTTGTTTGTCTAATTTTTTACGGGTCGCCCGCAAACCCGCGGCCCTTAATGGGCATGTATTGTTTACTCCGCAGTCCAAACGGACCCTACCCGCTAGGCCCGCTTTTTATTGGACTTCACTACATATAGGTCCGTACCCGCCCCGCTATGTCACTAAACGGACTAGACCCGCGGACTTAAGGTCCGATTGACATCCCTACCCGCAAATATAGTATTGTTTTTCCGTTTATCTTCGCTGTATTAGTTAGTATAGCTCTTCTAAAAATAAGATATTATATAG
>880-1-3529552-311
GCCATTCAAGTCACACACAGACTCGCAAGTCACAAGAACCACACCCTAATCTTCTAAATTTGCGGAGAGCCTCATAGTTTAACTTTCAAGTTGCCTCTATACACAAAACTTTGTCGTGTATTGATGATTCAAGTGGCATTTGGTTGGCCACATAATTCAAAAGGTATATACCGGGGACCAGTCACTTTTGTGATATGTTTGAAGGCAGATATTCATCGGGGTTTGGCACTCTATTCCAAACAACCGGTCTGAGGAAATTATATGTCTTATAGAAAACGTAGTTAGATAAGATGTAATAGGTTTATGTCTTT
>12829-3-17868031-280
CTTAGAAAAAATAAATGTGAAAAAATGAAATCTAGGGTTTTATGATGTGTTGTTGTATGTGAAGAGAAGGAATTATGAAAATTAGTGAAATTTTGTGGTCGGTGAACAAACGGAGAAGTTGACGGAATATTTTCCCGGCGGTTATTAACCGTTAACTTTGCCGTTAAGATATGTGGGCAACGTACGACGTCAGTTTTATTCAATACGTGGTATGTTGCGACTGTTCCAGACGTGAAACGTGTCGTAGTCAGATGCGAGTACACGTGTGTATTGTGGGGAT
>5718-1-28863895-271
ATTTGTGATTTTTAAACTGGGTTTTTAAGACAATTTAGCTGGACGGACAAAAACCAACTAATAATCACCACCGTCTTTGTGCCCAGCTGTCAATAAATCTCTGCAATAATTTCTTTTTTGGTAATAAATAACTATTGGTTAAAAACTAAATCCTTCAGTTTCCTTCGTATATATCTTTTTGTGCCCACTTTTTTCATCATTGCATATACAACCCATGATGATAAACTCTGGTTTTTAACACCACACTATTACTCTAGCTTTGCTCTACTAG
>15996-4-12153355-338
GAGAAAACAAAAGATTTTAAATATATTTTCAAGATCATATATTGTTCTGGTTTAGGACAGCAAGCAATTGTGTTTGCATTGTACATGCATATATTCACGTCCATTAAATTTCGATCGCAAGTTTTCATTGAACCGTTGGTCGCATGTTTCTCAGTCAAATGTTTCTATTCGTTTGACTCGTGCAATTCCTGAATCATGTGGCACTTAAAAGAACACGTCGTAGAATTTTCAACGCAGAGATAATTCAACACAAATACAAAAACTTTAACAAAGTGGAAAATTCAACCATTGATTGGAAAAATCAGAGCAACGCTATCAGAGATGAGAATACGAAGAAT
>22299-5-24692634-285
GTGTAAAAAGATTACCTGAAGTAGGAGTTTTATGAGAGCGCCACATATTTAAACCATCTGCATTTCTACAATTTTGTTAGGATCAGTTTGGGTTACTACATAGAGTAATCATTTGATTCTTCTTTCTTTTGGGAAAATTTTAGTCAATAAGTATTGATTATATCCCTAAGATCCGCTGGTTCCAGTCAGTTATATATGTCAACCTACTTAAACGGTCCCATAGTGTATCTTCACTTATTCTTGATTATTTCCTTGGTCCCATAATATTTTAGTTATTTTGCAAAC
>20881-5-18633066-290
TTCATATTTAACAAATTATCCATAAATGATGTGTTGGACACCTATTAACAAATTAGCCTCTAGTGTACATGTTAGACACCGACGTATTACTTCTTGGTCTCTATCCAATAAACATTTGGCAAGGATCTTAAATATGTATAACTATTTGATGTATAAGTCTGTTAATTGTGAATGTTAAGACCGAGAGTATAAAAGAGCTTGTTACCAGTTTAAGTCATTATTTATGTATCTTTATTCCCATCATGGCCAAAAATGGCTGCGTTAATTACTCCACCGCAACACGACACTTA
>16364-4-13676899-178
TTTCGATTCGTAAGTTTATGACTTATGTTATATGATTATATTCAATGGATCAAAAGGAATGGGGGAGAGATTGGTGGCAGATGGACACAATGGTATACACATACCGTAAAAATAAAGTATATGATTTGCTTTGTAATTTCGACCACTCAATTGTGGGGACTACAAAGAAAATGAAATT
>602-1-2312142-276
AGGAAGGAGGAAGTTTCCCGGGAAACTCGAAAGGGGGACAAGACCAGTCTTGCGATTCGTCCGAGGAGTCAAAACTCAAAACTATCTCTCTTTTGACTTGTCATTAAGAGTATTCTTGGGCTTGATGGGCCCAGTTTTTATTGTAGTGATTGTCATGTTATCCACAAAAAGTAATGACTAGTGGTTCTTTTTAAGTAGTGATTTGTCTCCTAATTCCCCCATATGTTGACCGCTTATCGAAGCTTAAATGATCCATATGTTTGTTGATACTAGCTT
>17546-4-18144871-300
TGCCGTTTAATGTCCATTCAAAAGCAAAAGCAATTCCGGAGAAAAATGTGGCAAAACTGCCTATAAAAAAGATTCTAACGATTCTCGGGTTAGGAACGTCGAAAAATGTCTTGATGTGGTTAAGCCAACGCTTTGGTGGTTGCGGTGGTGGACTAGTGTTGGTGGTCTTTAGCTTTTGGTCCATGCTTTTTTTTCTTTTCTTTAAGTGGAACTTTGAGAGTAAGCTTGAGATGAAGAGACTACATAAGTCGTTGAAGCTTGACTCTAATATAAGGAGATTATTAAATTTTTTTCCTTTTT
>17812-5-402684-289
TTGTTGCTCAATGACTGGGATCATCTGTTTTTTCTTTGATTTGAGATTTGAGCTCTGAGCTCTTTTTGCTAGCAAAATCCTCTCTTTTTTTTGCTAAAGACTTGTAAAGCTAGCTTTGTTGTTCTTCGTTCTAACACAAAACCCTTTGTGTAAAGTCCTAGAATCGTTTAATAGCTTGCATTTTTTTCTTTCTTTTTTTGGGTTGAGAGGTCTAGTAACAATAATAATGAGATAACAAGAAATGGAAAATAAACAAATGATTTGACTACTTAGCCGAGAGTTTTCGGAT
>19592-5-7753378-332
CACCAACACACTCACAACGACAAGAGATAGAGAGAGACAAAAGCAAAGAGAAGAAGTGAGATAAAGAGAGTTATATTCACCAAATAGACCAAACCCTCAAGTTAAATTCACACCAACAACTTTGATCATTACCACATTCTCTCTCTCTTTCTCTCTAGAGCTTCTAGCTTCTCTTTCAATGGCTAAAGACTTTGCCTCCAAGAGACACAATAGTTTCCACTGGACAAGAAAAGTCGGATCAGACGAAAACGACGACGTTTCTTCTCATAAACCTCTTCCTCATCACAACAACACTAAACCTTCTTCTTCTTCATCTTCATCTTCCTCTAATG
>15740-4-10899240-305
GAGCGAAGGAACGTGCGTTGAGGCTTTTCTTGACGATCACCGAATGGGCCTAAACGTGTGGGTCCACTTAGAATGAAACATATGGGACCCACGTTTCGTGGTTGTTAATCTCGCAAGTCGCAGACCAGAGGCTAGAAAGCTGTCGTTTGTTGCACTAGATAACAAGTGTTTTCATAATCATAACATTACACTATATTATGCGGTGTTAAATCACCCGAGATTTACGTTTGGACCTACACACTTCTTTTCCCCAACGGTTCATTTTAAAAATGATTAACATCGTAATTGTTATGAATAAAGGTGGA
>122-1-414735-293
AACCATTGAAATTGAATGAAGAAAGAAGGAAAGTACGTGACTTGAATTTCATTTACTTCATTAAATGGGCGGCGTTGGGGCCGGTGGAGGTGGGCCAATGACATTGATGTGTAAACAGAGGTAAAGCCGAATTTTGGCTAAGGCGAATCAATGCCCATTGGCTCCTCTCCTTACATATTTGAAGTTTGAGGTTTCCTTCCTTTTCTTAAATTAAATGTTGCTGTAACATTTCTACTATTGTAAACCGGGGCTCCACCACCATGTGCTTCTTCAACACTGTATCATCAGAGCCC
>11270-3-5870796-316
AGAACAATGTTGTAATTTTACCCATCCTTTTTTTGAATATAATTTAACAGCTATTCAAAAAAAAAAAAAAAAAAAAAAAAGCTTGCGAGACCATTGGTTTCTTCAAAGTGGTCAACCACGGTGTTGACCCGGACGTTATCTCCCGGTTGGAGCAAGAGTCCATAAACTTCTTTGCTAAACCTGTTCTTGAGAAGAAATCGGTCGGATCGGTGGTTAACCGGCCTTTCGGTTATGGGCTGAAGAATATTGGGCTCAAAGGTGATATTGGAGAGGTCGAGTATTTGCTCCTTCACACTAATCCTCTCTTCCTTTCTCA
>9107-2-17420335-274
AAAAGTTCACCGTACCGTTTTCCATTTATATCTCTCCTTTTTGATAGTCTCATTCGCATATGATACACTTGACTTGAAACCTCCCAAAAAAAAAGGGTACAAAGTGTAGCTTCTATATGACCGATGGTACATAACAGACTTTCGACTACCATGCACTTAACTAGGATCCAAATCCCTCTCCCGTAGCCTATTTCACAATATATCAGTGAATGTTTTTTTAAGGTGTTCAAAACAAAGTTGCTATACTTGATAAATCGATCATTGTTTTATTTTG
>13808-3-21706705-333
GTCATCAATGTACTCTATTAGTGGACTTGAAAACTTTGAAAAGCCCAACATTTGTTCTGGCTCTTTAATCTGAGACCTAAACATTGCTGATTTGGTCCATCTAAAAAACATAGTCAAAGTCCGTTTGTCCGGAAGTTTTTTCTACCAATTCCAAAAGGCCTTTCTCGGCCTATATGACCTTTGTGTTGGTCCCTGACTTCTCCTATGACTAATTGCTGTGCCCTGTGTGCCATTTTTTTTTAATCAGAGTTTTCTCATTTTATATATCAACAAGTTATACAATTTCGGATTAAATTCCGACATCGTCAAAAAGGAAGAAAAAATCCGACCAAC
>18368-5-2682006-325
GCCGGTCCGGATGATAATTCAGGTTCCACCAAAAACTTTTAAAACTAATAACAAGCCCATCCACTATCCAGAGCAGTATAATCGTAAGCTTCAAACACAAAAGAAATACTTCAATTTAACTCATCGTTATCAGTTATAACCGGAACAAACCGATAGGGGACCATTGGATCAAACCGTCTCGAACCGGTAACCCTAAAATAGTCTGGTTCTTGAAATTTCGGTGATCCTGCAACGTTTCTTCTCATCGATTTTGACCGGAAGCTCCTTGATTCAAACAAGACTTTTCTTATCGGGGAAGATCAGACGGAACAGAAGAGATCTCTGT
>5686-1-28713330-318
GATGATGATTTTCTCAGTATGTAGGTATAGTACTTGTCAAAGTGACAAATAATTGCAATTTAATGAATTGGTGTGGATCCAAAGGATAACAAATAGTATGAGCATATTCATTCGAAGCAAAATGGTACAGAATTAAGCAAAGCTTTTTGTCCAAAATTCTAATGAATTAAGGACCATTATTTTTAGGGAATAATAGTCTTTGATGCCCCACATTTCCAATAGTACAAATCAAGATTTTCAATATATGTCAAGTTTGTTATTTTCATTCACGGACATTAAAACGAGTGGAGCATTTCAATTTGACATATCTTTGTCCTT
>951-1-3824074-303
GGTAGGTGAATAGTGCAAAATAAAACAATGTGTAATTTTACATCAATGGCAATATGGCAAATATTCAACGGTTTTGTGAGCTTTGAAAATTTTAGATTTTTTACGAATTTTGTATAGGTGAGATCCCTAGTCGAGTATTTACAGCGACTCTTTTTCTATTTTTTGACTCTTTTTTTTTATGAGAATTGGATATTGTTAAGGACCGCTAGATTAATCGGTTATAAGACCTAATGGCTGTAAAGGAGGGGCTAAAAATCCAGTCTTAAAAGTATTTGATTTTTTCACAATTCTGATAATAAAATC
>16248-4-13196444-289
TCCAAAAAAAAATGTTTGATCAAAGATCAAAAACTTAGATAGAAACAAACTGTTTTTTTTTCTTAAATCAAGAAAGTCTAAAAAACTAAGATACAAAAAGGGACTCGCAGCGGCAGAGAGATAAGTATCTTACGGGCCAGCAGATAATTTCTATGTTACGTCCCTTTCATCCCCATTGCATATTGCATATGAAGACAACGGATATTAACTAAAATCTTCCAAAATTACGGTATAATGAATAATAATACACTTCTGTCTCATATAGTATTCTATTATATTGTTCGAAAAT
>7468-2-10852310-261
TCTCTTTCTGACTGCATGCGTCTATTGATATTTTTGTTACATGTTTAATTATTTTGTCACGAAAATTGTTATAGATCTCCGTACCAACGTTTACCATGTATATGTCCTTCAGTCATTGAACATTGGATGGGTTCAAAATATTATTCAGTAGGTTTTGTTTTAAAGGAAAGAATAGTGAAAGTGAGAAACAAATTAATAAACTATACAGTGCTCAACTAATTTTAGAATTCTTGATCAAAAAGCAGCGACAACTTTAAACTA
>9012-2-17066346-462
TCTACCGTGGTTTTCGATATATGTGGTCTCATGACTCATCACCATCATAAGCTAATTGCTTTATTTAATATATAGTAGAATATCTTTTGGTTAATGTATAGTAGAAATTTGACAAATCGACCGACCTCTGCAAAAAGATTAACTCATTGTAATGCTAATATGGGGTTATATACGTGTGGAATCTGACGTATGTCCACCTCTATCCTAATTACTACATTCATGGTCATAAATCATCGATCTTTAATAAGAGGTTAAATCAATGAAGAAGCATAAGTGGACAGATTGAGTTCCACGTGGCAGCAATAATCAATTGGGTTCAATCCTACGTACATTGGGACCGGCCAATATCTCAAAACTACATTTCATGTTTAGAAATTTAAGGTGGACAAAATATGTGTTACATGTCTTGTCTGTTATCGATCTCTTCACAAAGAAATAAAACCCCAGATATTTTTAGAGTTA
>5448-1-27952202-367
TACAATATATACTTTCTCTTATTGGATCCAAAGCTATTTAATTTGGTGTCGTGCATGTGCAAGTTATTTTAGGTGATAATGTTGAATTTGACCAATGGAAACATCAAAACAACAAATGGGTACGCAGAGAAAAACCAAAACGCACAAACGACGTGGCTTTCAAGTGGCATGGACTTTTAAATTTCATAGCAAAATTTTCTTTTGTTTGGTCGCCTTAGTTGTTTGCCTTAGTTGTTTTGGCATGAACAATGTTGGCTCAATACCATTCACACGTCCTTAGTGTTGTTGAATGGACCATTGTTTTTTTATCGGAGGTTTCCTTTAGTTTTTTCTTTTCAACTGGTGGAAGTTAATAACTTTAAAATTG
>764-1-3019437-422
GACAAAATAGATTACTTAACAATTAACGAGCAGCAAATTAGCTTTGGGTATAGTAACAACCAATCAATGTTCCCTCAGCTTCTTCTTCGTGGGCTCCATTTAGGCCACGTGGCATTATCACAGCCTTGTATTGAATTCAACGGAGATCCTTCAACCAATCACGAGATTTCGTTAGCGCTGGTAGGGCCCTCTCTCGCTAAACACATGGGGTAGTATCTAAAGTGGACCTGTCACACTGCATCGCCATGTCATCATTTCGGGCATCTTCAACTTAATACGAACTTACGAAGCTTTCCCCGGTGGATAATTAACCGTTTTATTAATTAGCCATAATCACGGCCTCAAAGCCTATATAAGTTGTTTCTCACCAACAATCAAATCACTTATCAACAACTCAAAACTGATCATCACAAAGAAAAGAG
>15437-4-9467978-320
CTGGGCCGGGTTGTTGGATCCGTTAGACGAGAATCTCCGGCGAGAGCTTGTCCGCTACGGAGAGTTTGTACAAGCGGCTTATCACGCGTTTCACTCAGACCCGGAAGGTTCGCCGAGACACGTGGCGTTACCTGATGGGTCATTTAAAGTGACCAAGAGTCTTTACGCCACGTCATCCGTTCGTTTACCTAAATGGATCGATGACGTTGCACCGGATCTCCGGTGGATGACTAAACAGACGAGCTGGGTTGGTTACGTGGCGGTGTGTGATGATCCGAGAGAGATCCGACGGATGGGAAGGAGGGAGATCGTCATCGCCC
>14290-4-189255-238
GTTACAGACTTACAGTATTGTGCAAAAGACATAATTTAGGAAAAGTTCTTACGTATTCATTTTGGAAACGTAACCACAATGCACAGTCACATACCGTCCAGCCAACATAAGTTTGACACGTGGAAGAACCCGTTGAACATGTGTATTGTTTTATTGGGCCGGTCCCGACCAAAGCCGCATACGTATGTCTATAATATGACATTCATAGACTCTGCTCGCTTCATACATGTTTGACCAA
>7501-2-11055821-251
AGAATCAGGAAATTGAGGGATTGAAGAAGAATAAAGGGACCTGGTTCAGGAGGAATTGAGACGTGAGTACGCTGTGTTGGAGAGGACGACGTCATTTTCGATCAAAGCAGCAGATTCAGCAACGGATGGATGGGTCTTTACTCTTTGGGCTGAAGATAACCGCAACTAGATTCTTCCTGAGTTTTTTTTTCTTTTTTGATAAAACGAGAGCCCTTACAGGTAAAAACCCAATAAAAACCACGATCCATTTT
>6408-2-1418769-454
AACTGGTTTTAGTGTTTAACCACCTCCTTGCCCCTGATTTCCGCCGCCTGTCCCTGAGCCACAACCAGAACCAGGACCTCCTCCTCCGCCAGGACGAGGACCTCTTGGGCCACTCCAAGGACCAGGACCAGGGCCTCCTCCTCCACCAGGACGAGGACCTCTTGGGCCACTCCAAGGACCAGGGCCTCTTGGGCCAAAACCAGGACCTCTCGGGCCCCGGCCACCAAAACCAGGACCTCCTGGACCAAAACCAGGACCTCCTGGACCAAAACCAGGACCTCCTGGGCCAAAACCAGGACCTCCTGGACCAAAACCAGGACCTCCTCCGCGGCCACCAAAACCACGACCGCCTCTACCAGGGCCACCACCACAACCTCCTCTATTCATAGGATTGGTTTAAACCTGATGAGGAAAGACTTGAGTTACTTACCTCGTACGAAGATTTCAGGATATA
>129-1-434497-328
ATGATTTTGATTTGGATTGGTTGTATTTAGCCAAAGAATCTTGTTCATTATTTGTTAATAAAATAAAAAATCTCAAAATGAGGAAGAAAACAAAAAGTTAGCATCAGTCAAATGGGGTTTGGACTCAAAGATAAAAGTGACAATATGCTGCACGTAAGATGTAGACTAAAAGTCTTATAGAAAACTCTTGACATTATTAAAATCGAAGCATCTTGATTTGATATTATCCTTGTTTCCTTTTGTTGAGAACCTGACATCTTTTGTGGGGATTAGGTAGGACTATAGCCTCAAGGTTGATTGTGATCATTTTCATCTTTTGTCAAAGAAA
>21938-5-23304392-310
CTTTAACCAATCGGCTAGAATTTTATTTGACAAGTAATAAAACCGAAGCAGACCACAAAAGGTTAGTAAGTCGAAATATTCGTTTTTTTTTATTTTAGTGAAATGGACCGACATGTTTTTAAAATATAAGACGGACATGTCAACCACATATGTAAGAACTGTCATGCATATTCTTTGCATAAGAATAAAACAAAAACCAGAATAATCATTTTTCAGGTTGATAAATCTAAGTCAGTCCATATGCCAAAATACAATAGAATCTCAGTCAATCATAGTCAAAACACTCATAGTACCTACAAATGTTACAAAT
>22451-5-25190848-250
CAAAGACTTGAGAGTTGATAAAAAAAAGAGTTGATAATTTCTTGATTTTTCTTCTGGAACATTTTAATATTATCTTCTGAATAATCAAATGACCTTTCGTTTAATGGAAGAGACTTCGACCATCATCAAAACCCCATCCACCTCTTAAAAGGCCAACGCTTTTCTGCCCTATGTGCTTTGCTAGTTTCCTACACGTACGTATATATCTATAAAATCATTTTTCATATATATATGGTTTAATGCATCCATA
>5030-1-26434915-286
GTGTGTAGACCCAATAGAGGGATGGGGATTAAGCTTTGTATATATTTACGTGTCTATTTTGGAAAATGGACCATTCTTGATTTGAAGTCATTAGATCTCTTCTTCTCAATGGGACCATTTCTTCATCCATGTTGGTCCGTTACACATGTGTGTGTTTCTGTAGTATAATACGTATCTTATATATACTTATAATCATACGGTTTATGACTTTTAGATTTTTTTGGGTTACACTTACATATATATGTCGTCTTAGGATTTGGTCTTAAATATCACCAACGAATAATCA
>17099-4-16707144-224
AAAAATGTGAAAGGAAAAGAGTAAACTAAGCTTTAGATATTAACACTCATTACGGGATTCCTAAATTGCCAGCACTTCGGATTATCCGTCAGTCCACTATTTATGCTAGTTTTTCTTTTCCTTGTGAGCTTGCACTATGGATTTTTCTTTATGCAATTCTCAATCTAAATGACCATTAAACTTTAGAAAAAAATGACCATTAAGTTTTAATGTACATTTGTATC
>3302-1-18077652-235
AGAAGAAGACTAATTGTACCATATAAGATAAACTAAAGTATTTAGGAGGAAAAAAACTATTAGCTACTGTCTCGAGTCCCATGCAATTGCTGGGTTTTGTTGACTTTTCCGTGGACCGGTCAATTCTGTATATACACCATAAGTCCATAGGTTTATCTCTAACAGTTTAAAACATAAAAACGAATTTACTTCTTTTTTTTTTGTTGAATTTACACAAACATATAAATATATTATA
>20291-5-15423926-252
AATAAAGAAGACAAAACAAATTTGTATTAAAATGGTTAGATGTCGTTGGGTGCCGGGAAGTCTTCGTTGGAGTCTATTATTTAAATGCTTCACCGATCTCTCATTACTCTCTAGTCAATATCCCAAAATCCCTAATTCATATCTTTGAAACTGATAAAGATAACAAAGAAATGGCCTCTCAATTGCTTTTACCTCCAAACCAATTCACTAAATCAGTCTCACCTCAAGTTTTCATTACTGGTAAGTTCACTG
>21010-5-19225396-225
AATCTGAAATAATATGCGAATATGCCACCGACGGGAGAAATACACGTGGACGGCTGATAAAGCTTTGTGAAGGAATCCCACAATAATATAAGAAGATCTGACCAAAGGTTCCTTTCTGGATAAGCCGCTCTCCTCGTGTCCACGTGGCATTTTCAAACGTGGGACCTCCTAATCTATATCACTAAACCCATCCACTCATATTATCTCTCTTTCTATCATCTAAAA
>6893-2-8086987-364
CGGGAGGAATCCGATGGTTTGGAAACCGGAGTGAAGAGGAAGACACGAAAGAACAATCCGAATCTCTAGCACTAGTCCCCTTTTGCTTCTCCTTTTTACCCCTTAGCCAAATTTTCGATAAAGAAAAGCTCTCCCTCTCCACAACACTCTTCTCAATTCCCTTAACTGTTGGATCAAAACCGCATTCGGACATAACGGTCCTGTGGCTCGGCACCCGGTCTTTTCCGGATAGTTTCTTGGTCGAAACATGAACCTTAAGTGTAGCTTCTTGATCCATAATATACTCATATGATCCCATTGACAAACACCTCCTTCCATCCACATTTTTACTATTACCACTTATGCTATTTTTCTTCTGGTCACT
>12423-3-11923949-330
AAACTTTTTGTTTAAGGAAAGAAGAAACGATTCTATATTGGCCCACTTGATGAAATAAAATAAAATTTCAAGATCCACTAAACAAAAGAGAAAGGTGAGATTTTTACATGACGGGCAAATCTGGGATTGTCGAAGATAGGTCTCCAAGAGAAGATAGTGACAGGGATAGAGTAATCGGAGATTGAGTCATCTGTGAATCCAGCGAGAAGAAAATGGACAAGAAGAGAGAAAGCAGAGAGAACAAGACCAAGAAGACCAATCCATTTCATACGCGACTTCAAGAAGACTTTACCTTCTCCCTTCATCTCTACTTCAAGATGTGAAAGTGAA
>11465-3-6722647-289
CCAAAGTGCGTGTAACATATGGGTTCCTAGTACCTTCCGGGAATGGTTAGCGTCGTCAAGAAACTACTCTGTAAAAAGTTAGAATTAGGTTTTCCAAACTAAGAAACATGCTTGTAACCAAAATTTAAACAATGGACAAAATACGAATGGAATTATCTTGCCCATGTGATGTGACGTGTTTTTTATTTTCAATTTGTTTTTATTCCAGAAAATAAAATAATGACACGTTGGAGCCAATACGAAGAACACATCTATCCATCCCAATCGCTCTCCACTTTTCTGCTCTTCG
>22474-5-25267447-268
CCGTCCAAGTTTCAAACTCAAAAACATTTGTTCTCAAACATATAAAATGTACAAATTTGCTTGACTGCATTTAATATCGAAACTCAGAAGAATGAGAAAAGGGGTCCTACACTGTGGTCTTTGCATGTAATCTCTGAAACCTCTTTAAAGTCTTTGGTTTTGGTTGTTAGTGGGTCCCACTTTTCACGCAGTCTCTGCCTTTGACCAAAAGTAACCTATCATTACATTTTTTTAATTTACACATATTAATAGGCCACAACAAAAGGTG
>13513-3-20477646-300
CAGAAGACGAGACAGCAGAAAGACGAGACAGTGCAAAAAGAGACAAAGGTGGTGCAGTAGACTCACTATTATTATTGCCTTAACTCAATTTTCAAACCAAAAGCTCTCAGAAAGCAAACCCACATTTGTCCCATGGACAAGTGGAGATTCTATTGACCACACCCACTCCACTTGATTTTTCCTATTCTCTAAAGCCAAATTGCTCCAAAAAAAAATCTTTAAATTTTTGGGTTAAAGTGTACGATGTGATTGAATTTCTGTTATCCAATGAGATCATGCCGTGTCAGCATAACGGAATAT
>9743-2-19472613-374
ATAAAATCCTATAAAAATGTTAAAACTAGATTCTTTTTTAAAAAACTAAAATTTGCTGCAGACATCTAAAATTTTCGAAAATGATTGGGTGGCTAAGATTTCTTATCCACTAGAAAATCCAGTGAGTCCCGTTAACTCTCTTCTCTTCTCTAGTCTTGTCTTCTATTATGCAAAAGGTCTTCTTGGCCATGGATACTTGTGCTCTAGTAATCCATCAGTCTCTGTCTCGCATCAAACTTTCTCCTCCCAAATCTTCTTCTTCTTCTTCTTCTGCTTTCTCCCCTGAATCCTTACCGATCAGACGGATCGAGCTGTGTTTCCGAGGAGCTATATGTGCCGCCGTACAAAGAAACTACGAAGAAACGACCTCCTCC
>6978-2-8543875-257
CGCAAAGTCGCAAAAAAAATCGTATCGGATAACAAAATCAAAAGAAGTGGTCTCATCGTTGAACCAAACCACTCAGTTCGATTGTGCCACGTGTTTGAATCGTATCGAATGTTCCTACTATGACTCATAGATATAGACAATAACACGTCATCAGTCAAAGACCAAAAGCCTTGTACCACGTGTACTTTTCGTACTACATATTAGCCCCACTGATTCTCTTTTCTGTTCTCAATTTTATTAAGATATTTTTAGTAATC
>13961-3-22406104-307
AAACTTCTTCACTCCTGTAGGACTAACACCATCCACATTGTGAAGACCTTGAGGAACGCTTAAAACACACATGAAGAACAAGACAATCCTTTATCCAAGGAACAAACAAAACAATATGCCACTTGACACTCAGGTCAGCTTCCAGTTCCACGTAAGACCTTCCTTTGCAGCCAGAGACTTTCGGGCAATAACAAAGAAGGAGAGTTATCAACGCGCTAACAGGGGCGCGTGGGTTTCAGATCCTCTCTCGTCGTACCACCAAGGTCCACCATTAGCATCTCCACCGTACAAAACGTATAAGCTCCGA
>12965-3-18415620-407
ACAGATATATGACTATAAGTAGATAATGTATGGTAGTTGGTTACTTTGGTTGGCCATGATGATGAAGCTTATGGTCCCCTGGTCCTGTCCCATTTTTTACTTTTCATTTTCACTTTTATCGTAAAGTCTTCTTTTTTTTAAACCCTACAAGATTTTGAAATGGACCACTTGAAAATTTGAACCCACTCTCTCTTTTTTTGTTTTCAATTTCGAAACCAAAATTTTTTAACAAAAAGATGACTTTGTGACCTTTGTTCTGTCTTTTAGCTACACACCAGTGGGCTGTTTGCTTTTACAGCGTGTCTTTCTGTTTACATGATTCAAGAGAAAGCAACAGTTCCTAAAGACTCAGTCATGTTTGTGTCTCTCCCAATTGATACAAAGACCAAAATTCAGCTTTGGTTCTT
>1333-1-5176224-293
TCGTAACGCCTTTGACCGGCGTCGATACTTTGTTCTCCTCCGACAACTTTCATACTGGGCTTTATTATAACGTTATAGGCCCATTACTAATCTCCATTTGATGTTTGTGTTTGTTTCCTTTTGACCCGCCCAAAAAGAAAGAATTTGAATGTAGATAAGATAACGCTATCTCTAGTCAATACTCAATAGTCAAATAAAAGTTGGCCATTTTGTTTGGAAATCGGAGGAACAGTTAATGTTATCCAATAGAAAAACTTATGGAGTGGTTTTATTTGAGATGTTTTTGTTTTTCT
>11754-3-8085619-203
TTAGGTCGAGTTGTTTCCTGAACTTTCTTTTAGTTATTTACTTATTTAGCCTTTCGATATTGATAAGTTAATATAGTTCACACAAAAATAACCAACGGTCAAAAACATTACACGTGAATCATATAGTATTTGAAAGGTTCACTATCTAGGTTGAAGGATCAGCGTTCAAATTTTCTTACTACAATTTTTATTCTGATTTGTTA
>22576-5-25660513-330
AATTAAGGCTTACGAGAATGACTGTGTCACGAGCGGCTAATGCTAAAATATCAGCACAAGAGACAACTCCAGGACACGCGGCTTCGAGCTGCGTTTTGGCGTTGTCTATGACTTCAAATCCTTGGAGATTGAGGTTCGGACCGGCGGTTCTCTCGGTGTTAGCTCCGGATATAAGGATCGAACCGTCACAACCTTGGACAAAACAGTCGTGGAAATGCATTCTCAGTATTCCGGGTGCGATTCTGGGGTCAGAACTGAAACCAGCATTCACGGCGTTTCGGACAATAGTCTCAGCTCTAGGACACGTAGTTAAGTAAAACCCAATCCTAG
>1786-1-7084228-283
TATCAGTGTTTAATCTTGATGATGATGGGTTCATCTTGTTTGAAAATAATGTTTGGATATATATGTCAACAAATCCTAAGAAGCCAGATGGCGAAATATTGAAATATTCGTATTATTGTGATAAACATTATCTGCTGGTTTTAGTATTTGCCCACTTTCTCTTCCTCTTATGCATGTCATCATTTGAAACTTTTTTGACAATTCGAGGTGATCATGTGAATAACGTAATCACCAAACGTAAGAGTGAGTATACGATGAGTGTTATGGGATAACCAAATGAAAT
>3984-1-21660644-335
TTGATCGCAGATTCGATTCCTGACTTAAACCTACAAAGGAGACGCACATGATTACGATCCATATTTCAAACCAGGCGCATAATTGTTTTTACTAGTGTTGAACCGGTCTGACTCTATGAAAAGGCCATCGCAATAGCTTTCTTGCTAAAACATTGACTGGTCAAAGCTGTACGTGCAATACCTAAATGGTGGTCCTATTGCACTTCAGATTTTTGAAAGAGAACACGTACGGGTCTATTGCGTACGTCTATACGTTTTGCAGATTTCTCATTATGGTTTCTCGATCCTTTGAGATTGACATCATCTCTAGGCTTACCAAAACGTGTAACAACAAT
>20477-5-16569543-365
CTCATTAGTAGAAACTAATTCCACCCAAACAAGAAAGATTCTAATTTGATTCTGCGAGAAGTTCAGATTCAGACCAAACTCGTTGGTTAAAAGCAACTTGTAACTCATCAGAAATAAACGGCGTTCTACAAAGTGGACACGTCATCTGATTATAACCCATCATCCAACGGTCTAAACAGCTCCGGTGAAATATGTGTTGACAATTCGTCAGCCGTCGGATCTCGTCATCGTTCTCGAACTCGTGGAGGCACACCGCGCAGCAATCGGATCCGGATCCGAATCCGGGTCGAGTTAGCTCCGAGAATCTGATGACGGGCAAGATTTCTCCAGCTAGCCTCGCCGCCACTGGGAAGAAAAATGAGCTT
>2178-1-8847860-274
TTGAATGTAGTAGACGGGAGAATAAACTTTATCTGGTTAGATAGTTGGTCATTTCTTAAATATTATTCAAAAAAGCTATTTAGAGGAGAATGGCCTTGTCCGCCGAGCCACAACTTAAACTCCTGGGTCAGGCTCTCAAGTTAACCTCCAAACCCACCTAACTACAATCGAATGGAAGTTTTGATGTTGTCAATTACACAATCTTATTAGAAATTAAGAACTTTAACAAAAAAAAAAGACTTATAACATGAGTAATTTCGATGTTGTCAATTAG
>14342-4-460294-272
CAACTTGCAAAGATAGCTAACAATAATTAATATAATTAATGAGAACAAAACCAATTTAGTAAATTAAAATCCTTTAACATAGAAACCGACCAAACCCGTTGGACCGTTGGTTACTTGATTTGGTTAGTTGCTATAAATAGAAATGATGGTTCGTGTGCAACCTTCAAAATACGACCACTCTCTCAGAGTACTCTCTTAGTTTCTTTCTTCTTCTTCTTTGTAATACGGTGCCGTTTGACATGGATAACCATCGCAGGACTAAGCAACCCAAG
>18980-5-5006478-410
TCGCATACTCAAGCGAGATTATAAGGAATTGCATGGTGACTTGTTAGCTATAGAACAGTTCAAAAAACGAGTGAATTTTCCGGGAAAAGTGTTTCTCGGGGAAAAATAATCAATCTCAGGTAAAGCTTGTAACCTCTGGGTAAACAGCAAAAGACACAAAATACATATTCAGAATTCGGGAGTGTTTTAGCGTGAAAGCACCATTAATGAACGAATATAGATATGAAAAAAAATGGGAATTGTGTGGTATAAAAACCTGAAGATGAAGTTGGGGTGAGAGGGCATGATTGAAATAGAGGAACCACCATGGGAGAGGGAGAGAAGAAAATTTGCAGGGAGTGATTGGGAGAGAGAAGAGTGATTTGTATAGAGAGGCAAAGCCGCAAGATTTGTGTGTGATACGTACGTCT
>5754-1-28955307-274
ACCCGATTCATAAGCACTACTTTCCGATCAAAACCAATGAGATAAAATAACTTTTAAACCCTCCAAATAAAAAGAGAAAACCTTAAAAACCAATTTCTGTTCGGTGGGGATGATGATCGGACTCGGACCGGTCTAACCGACTGGATTAAAAAGTCTTTAACAACGACAAGCTTAAAAATTTGCCTCTTAGTGGCTTCAAAACGCAATCGTTTCGCTTAATACTATTATTTTCTCTATCTCGTTTAACCAAAAAAAAAAACGAGTTGGAGGAAAA
>16488-4-14129105-283
CCTGACATTTTCAACACGCGGAAATAAGAAAAATAAAAAGGTAATAAATGGCTTTCGAGTACATATGTTTGGTTTTTAACTAAAGACCAGTCTCTTCTCGTGTTCCTAAAGCTTCGAAATAATTCCATCTGCTGTTTTTATTCGCCTGCACTCTTCTTGTCCTGCAGTCTCAAATTACACATTTTTTTTTAATCGGATTTTTTTTGGGTATTAGTGAAGAAGAAAACATCAACCAAACAAAGAGGCAATAAAAAAGAAGAAAACTCACTCACAACGATGCAGA
>18457-5-3051823-288
GTTTTTTGTTATTTCGAGAATAAAATTTGAACGATGTCCGAACCACAAAAGCCGAGCCGATAAATCCTAAGCCGAGCCTAACTTTAGCCGTAACCATCAGTCACGGCTCCCGGGCTAATTCATTTGAACCGAATCATAATCAACGGTTTAGATCAAACTCAAAACAATCTAACGGCAACATAGACGCGTCGGTGAGCTAAAAAGAGTGTGAAAGCCAGGTCACCATAGCATTGTCTCTCCCAGATTTTTTATTTGGGAAATAATAGAAGAAATAGAAAAAAATAAAAG
>18872-5-4604339-338
AAGTCGCATTGTTCAAAGTGTACATACATGAATGAACCTTCTTGTTCTTCCCCAACTCCCTCTGTAATGTTTTATCTCTGTTTTAGAAATTTAGAATTTATCATTTCCAAAAAAAATGAATAACGAAATTGAGCATTTTGTCCATTGGATACAAAAACGTCAGGACGAGCCGATAGAGTGAACAAAAACGGCAAGCGGTTCGTTGAATGCGTTGACTCATAAAAATCTTCGCATCTAAAATATCTATTGGTGTCTCACTACACTAGTCACTAGATCTGTTCGATTAAAATCCGACGGTGTTTATTGATTGTTCCTGAGTGTTCCCGTACCGAAACTCG
>14009-3-22635322-364
AGAAGAGTGAAACACGTGAGTGCATGAATTTAGTTGCAATCCCTTATAGTTATTATATCCATGCAATGTAGACAACTACAACGAAAGGCTAATTGATTAGGTTGGTTTAGAGATTGTTTGATAATGCTAGCCTAGATCCAAAGGTCACATCAGAAGAGACCACAGGCTACTAATGGGCTTTTATCTAAAGCCTGTCATTAACTACTCTATTATGGCTACCAAGTAAGTCTTCTCAAAGTGTATTGGGCCAATCATTAACTAATTTATTGGGCTAGATTTTAAGTCCATTGGAGTATATACTATTATTACAAACGACAATAATATTATTATTACAAACGGGCCGAAAGAAAAGAGTCAAAAGGAA
>6638-2-6533265-399
AACCAAAATATCAAATTTTATGGAACAGAAGGAGTAGTTAATAATAATGTCGATCGGACTATCCCTGTCTTGTTTTAATGCTACAAGGACCTTTGGAAAAATAAAATGTGGTAGAGATTTCAGATGGCTCTTTGATATGGTGGAAATTTCAAATGGCTCTTTAATGTGGTGGAGATTTAAGATAGCTCTTTAACTTAATGTGATGAAAAATATAATATTTGGATCATTATACCACCAAAGTCCACACACGAGTTCTCTATTTTTGTTTCATCCTCTTTTAGTCGCTGGTTTGGCCTCAATGAATAATGTAGTGGAGACTTTTACACAATGCGTACAACGTGAAGAAGACTTGGTAGAAATACTGGTTTAATTTATCTCTATTTTGTATATAAAGACATG
>13670-3-21108146-307
TAAAGGAGAAATGGATGGTGGATATATTAAGAGAGGATATGTAATAAATTGAAGATCCATTGTCTACTATTGTGGATTAAAAGCATTGTCTTCCCGACATTGTGGATTACCATTAAATAGACAACTCGATCGAGCCATATCTTTTTGGTCAAATCCACCATCCTTTGATTCCTTTTCTCATTTCTCCTTCCTCACCTTCTTTGAATTTTACTTGAGTGCCTTATTCTTTCATGTCTTTTATTTGGTCCACTGTGTTAAAAAAAAGTCGATTCTTTTTTATAAAAAAAAACTTGTGGACTCATCATGT
>11060-3-5045524-239
TCTATAAATTGTGTGCTGTCACCAAAAAGGCATCTTCGTGTTTTTATTTTATTTTTCCTTCGTTATACTGAAAAAGTCATTCTTCATTTTTCACCTTAAGATTCTGTCTCCTCTCTGATAACAACGGACCAGCAGTTATAGTATATGGAGTACTTAAATTCGTTTAATTACACAAATTAAAACCCAAATATTCGTCGTTTTTTTCTTCTGTTATCAAATTCTTAATCCTGTTAATGACG
>9912-3-401539-307
TGATTTGAGGGTTTATGTCCTTAGATGTACTAATCACAAAAAGCTTGTGGGCATATCACGTGCTTTGTTCCACAATGTGCTGTGAACCAGGTGGGGTTTGTGACTTCTTATCTATTTATTTTTTCATAACAAGTATATTGTTTGCTATTCATATAAAAAAACAAAATTAATTGATTTGACCTTGGAAGTACCGAGGAATATACTATTACACATGGGTATTAGGTTTTGCTTTCAAATATTGTACCATAATCAATTTCAAGCGCGTTACCTTTATGTATGATTTGATGGTTTGAATTCTTGGGTCGTT
>19611-5-7845248-247
AAAACATCCGTACCTTTTATTGTCGAATCATCTAAATGACCCCAACACCAATAATTGATATGGTCCCAATTATTTTCTACCGAAAAATAATTTCTATAGGCTGGCAAATAATTCATATACGAGTCTTTATTTTTCATATACATATTTCGCATTTTGGACCGACACATGTAAATAAATAAATAGCCTCTCATTCACCTCACTCTACTAGCTCTGTGCCGTGTTAAATTAAATGTACTGTCAAATACTT
>710-1-2755051-254
AATAAATAAAAAGGTTATTCAAAAAAAAAATCAGATGAAACAAAACAAAATTTGGGAGAAACGAACGAGGTGGAGAAGGCAACACAACACTGAGGCCCTACCCATGTGGTACGGTTAGCTCAATGGATAAATATCTCATCGATGACTCTTGAGTTGTTGTTATATGGGGTATCGAGTAGACCCATAATTTATGCAAACAAAAATCAAATTTAAAATTAAGACCATAATTTGTGAAGGCAACTACTAATATTATA
>20808-5-18273015-369
ATTGCGTCTTCCAGTGTCGTGTGAAGAACGCTCGCTCAAATACTGAGTGAAAATAGAAGTCTTTGTACAAGAAATTTGAAGATTGTTAAGAATTGAACAAGAAGCGATTTCCATGGCTCTCTTTTTTCTGCTGGTTCATACACAACACTAGTATACAAAAATCGTGTCCAATGATAAAATGATTATTGGGATTAGCATAAAAATAAAGTACACAACTTTACGGGACTATTCCGAATTTCAGACTTTTGGTCCCTGTCACTCGTTTAACTCTTTGAATGGTTAGCGATCCATTTCTATGGTTTTTTTTAAAAAAAATCGGATTTTTATTCTAATAAAATCGTGTTAATCCGCATAATAAATTTTTAGTTA
>6933-2-8292298-294
GGACCGGAGATTTTATTAAAACTTAAAACTATTCTTCGATATCGGAGGGGAGAGGAATCTGGTGGCTTAGAGACTATGCGACTTTGTAAGAGATTGAACTTGGACCGTTGGATTAAGGCTTACGTTAGATAATCTGACGGTATTTAAAACATGTTTGCTTGTTTAGCTTATGATCCGATGTGTAAGAGCAAATTTGTTTAGCTTATGATAAACCCTTTGATGCTTATATAGGGGGAGAAAGAGAGAGAAAGAGCAAAAAAAATCGTATTTGTTTTAAAGTTCTTTTTGTAATAC
>19535-5-7422466-251
TATAAGTATGCAAATGACGTGAAACTTTTTTTTTGACCCACTAGAAAAAGTTACATGACTATACAATGTTGAATATATAGATATTCTCCTCTACAATATGCTTTTGTCATGCACTTTTGTCCCTTGGTCCATTGAAGAACCAATTTTAAATCCATCTTTCTCAATTGCCATTATCTCAACTTTTATTTTGTACACTATTCATATCAATATTTCAATTTTGTGACTAGTATCAAAACAAGTAAAAAATAGTT
>3044-1-14152490-222
GTTTGTTTTTTCTTTTCTTTTTTTTTTCTTTTTGAAAATATTGGAACACATCAGCATGTAGACATGTAACGAGATAGTGAGGTAACTTGAAATCCATGTTTTTGTTACTCATGGACCGTTGGAATCTCCATGCGCCACTTCACACTCTTTATTGGCTCATTGTGTTTCTTCCGAGTTTAAATTTTTTCTAGGGACAGAAATATTAAACTTTCACCATCAATT
>21801-5-22752685-291
GGAAAGTTTCGTTGCGAAAAATCGTTTTTTTTTTCCCGGTTACGATCAAAAAACATTTTGATTCGTTTCCTTTTTTTTGTAATAGAGAAATACGAACGTGTGAGCGACATGGTCGGGACACGTGGCGAAACCGCTGGATACTTCAGCAACTACTCGGATATTTTATGACCGTTCGATTCGACGTGATCTTATCTGGTCGGATCTGGAATTCAACGGTGTGTGATATACCGTTAGGACTTTAATATGATCTCGACTATTTTACTAATTTACCCTCGTCTTTCTAACTTCTTC
>14988-4-7178591-247
ATTTATTTACAAACAATTATGAATCGGACTTGTGACTCAAACCATAGACAAAAACAATCATTGTGATGCTGGTTGTCCATAAGTTAAAACACAATGAATCTATCATGAAATAAATTGTCATTGGTGGTTTGTAAACCACTAACAAATCGATAGAAAATGTTTATAACATTGTCGGATATGCTCTCATTAGATATTATAAATGAAAATTGTGGATAGTTGTACTTCACAAAGCCACTACATCCGGGGT
>22552-5-25563383-273
ACCTTTTTTGTCGTGACGCTGCAATAGCGTTTTGCAATCACGCGCTATCGAAAACGCGAGTTCGAGATTTTGTTAAAGGTGGCCAACCGGTTTGTTCTGGTTTTGATATAAACTTGAACAAAATTGGGAGACCGAATTATACATTGGTCTATTCGGTTACTTATCGATTTCAGCTTGATTTTGTTTACGGTACTATCCAAGGAATTTTTGTTTGGTTTCGATTTTTTTATTTTTCAGTGTGGATGAAATCAAACCGACTAAAATCGGTTCGAT
>4871-1-25896143-292
ACATACTCACAATGAAACACTTATTTTGCTGATGTTATGGACCATTATGGTTTTATTGATTAGAAAGCAAATATTATAATGTGAAACTCTAGTGGTAGAGATTTCTTGCTTGTCTTTTACTAGTTTCCAGCTACTCTTGTTTTGTCCGTTTTGGCTATTCCACGATCTACAACTTTCGGGTTCATATCAATGTCCAAGAGGATATTACTAGCAATTCCTCCTATGATGTGAAATCGTCTAGTGCCAAAAATATATCAGTTTTAAAAGCATTGGTTTAACTTACCAAGCATAA
>22086-5-23877431-287
ACTTTTTAAACTATTCCGTGCATTGTTCTCTCATCTTTTTGAATTTGGTTTTTTATTGCTTAGAGATTTTAATATCAAGAGAGAATCTTAGAATGTGCTGGCCATGAGTCATGAGGAATTGCTTTTGTATAGATGGTGGAGAAACCCAATGGACAAAAAGCTTCCCACAACTTGTCCCTAATTATGATTTTTTTTCCTTATCATTAAAGTCAACTCTCCATCCCTGGAGAAGTCAACGCATCAAAACATTAACATAATCAGCTGATGTATTGAAAAATGTTGATGGC
>10933-3-4571995-269
CGTCAAATGTATATACCAACACATCGCAAATACGATACAAAATATACACGGGGCCCAAAACTATTAACTAAAGGCTATATAGAGGCCCAGTTTGGAAAAAGAACGGAGCAAAGCGTTTATGATCTCCAGAGAGACCGTTGTGTTACAGACAAAAGCCGTTAGTTTCGTTATGTGATGGGAGAACATGTTGTTACAGTTCCGAGCAAAGACTTTTTTCAACAACATTGCTCAAGATTCTCTGGTTACTCTTATCACCAAACGAGTTGGAT
>11311-3-6065926-363
AACCTGCGGGTTGTTGGGGTAAAACTTAACTGATTTTTTTCTTTCTAATTGTTGGAATGTGTGGGAAAATCACGTGATTTGATTGGATATTGTATTTTTTTTTGTTTTTGTCTTTGTTTTTCATACTCCCTTTTTTTGTTGGATTGATCATTTTATTATCCATTGATTTGACGGCTCTATGGATCACTGGTACCTTTGTTCTTTTTCCTCACATGGGTATTAACCAGATCAACTTAATGGATTGGGAAAATTTGGGTTTATACTTTTATTTGTTCTCTTCTTCTTTTTTCAATTATACAATAACGTGAAAACCAAGTCACACTCAACTTTATAGGTCAGATATTTGTTGTCAGTGAAATTTGG
>18678-5-3783814-377
AACATTAGCCGTTACACGAACCATGTGCAAAAGAAATGGTCCCCACTCCCAACAAATACAAGTCTGCGCATCTTGGCCGTTTCCTTCACGGAACCGCGTTGCCGTGACTGTTAAAAAAAAAATAGACAGCTCATCAAATTCTTCACGCGCCAACACAACAGACCGTTGTGCCTTTTTATCTCAGCGAGTTAGATCCACGCCCCTCGTTGAGCGTCCCAAAAAAACTCCCGAATAAATATCCTCAAACGGCGCCGTAACGGAGAAAGATGACCTGTCGAAATCTCAGTAAATACGCGGAGCAATATCAGCCGTCGATAATCAAATTCCAGCTGGAAAAACCTGGGCAACTAAACCAACTAAACCGGGCAGCTTCACAT
>13092-3-18882010-274
TGTGGTCGGGAAATCTAAACTAATTTGCAATCAAAGCCCTTGAAATATATTATTATAACAAAATCATCCTTACTTACAGCGACTACATTTTTCAACCCTATGCGGCTATGCCCGTAGGAACAATGGGCCTTGGGCTTTTATCCCCACTTTTTGCAACTGTACACTGTGTCTTTCATGTAACCATTACGCGGTGTTGACCAAGAAAAGCCAGAGAGGATTTGATATTTTTACCACTAAATGACTAAATGCAATTTATTAGTAGCTTTTGAACACT
>4813-1-25707094-269
TCGACCATGCCTTCAATGGATCAAATCCGCAGACTCTCAAGCCAATGCTACACTCTTCCTTGCTAAGTTCTACGGTCGAGCCGGTCTTCTTAACCTCATCGAATCCGGTCCTGATCACCTTCGTCCCGGTACTGAATTATCTCTTTTACCTTTTTTTTTACTACACAACGGTCCATTGAATTATCTTGCGAGTAAATAGTACAGAAAAAGTGACGATGTATTTTGGATTATGAGAGATCTTCAAGATTTGGTAACAGAGTAGTATCAAA
>2483-1-10053595-439
GTTCAACTCCTTGCCCATTTTATCATCTCCTATTCTGTTATTTCTACCACTCATGAAGTGGTCCATTTTTGGAACAGTGCATCTCCGACCGGTCTAATCTAAGATCTCTCTGAAGATATCACATGAGTTAGCTACTAACACTTAACCACTCTCTCTCTCTCTCTCAAACAACAATACACAATGATATAAAATATCCATGGAAAGCACTTAAGAACGTATTTGTTTTCTTATTATCTCTCAGAGCTCCAACAAGCTTGTTTCAGCTGTTTGTCAAAAGAACACTACGTGTCTAATGACTCCTTGCTCTTAATTTTTGAGCCGAGGCATAACCAATGGAACGAAGGAATCGTATACGGACCCTTGAGTAATCCATCAGCTATCCATTTGTATGCAGCTTCAGTCATATGAACGCCGTCCCAATTCACATACTTTGAAGGAT
>15662-4-10484277-254
TTTTAGTAGTATTAAGAAAACCTTGAAATTATTGTGAATTGGGTGTAGTGGAATCAAAGCAAACGAGTGGCCAAAGCAATAAACGAACGAGAGTGACACTGACATAGATGTAGATTTATCCTTTCGTTTTGAGACCAAAGGGTACAATTATTTACATTTGTTCGAGTATATATATGTCTGTCCAAATTTTGGGATCAAGTTTCACGTGAGATGGGTGAGACTTGATGAAAAAAAAACAATATTGACATTTATGG
>736-1-2889327-306
TGATCGGACTGTGTACGTTGTCTTCATCGGATCTTGTGGGCCTATGCATGAGATCTTTAGGTGTGATGAGCGCGTGAAGCGCGTGGGGGACTATTGGGTCTATAGGCCTGATCTTACGAGGTTGAAGCAGAAGCTTCTCATGCCTCCTGGTTCATGTCAGATTGCTCCGCTAGGTAATTTTGGCTTTATTATTCATAGGTCAATATGTTTTCTTCATTTATTTATTTATTTATTGTCGCATGCATGATGACATAATGCATAGTTAAAAAATTCCAATGTTTCGCTAACTATTTCTTATTCGTTGTT
>77-1-227570-221
ACTACTCAGTCAGCAGTTAGAAATGTAAAAAAAAATATTACAGTGCCAGAAAACTCACAAAGGACTAACTTTTTGACTAGTCGACGAATTAATAATTTACTTCCGACCGTTGGAGAAGAAAAGGAAAAGAAGTGTGTGGAAAGCGATTGCTTTATGTAAAGTAACATAGTCTCGAACATTGTGCCGGGCCTAGAGTATTTTTAAAATGTTTAATTAAATTA
>16258-4-13223763-196
AAAAAAGAAGTATTTATTCATGTTCCATATGTTTGATGCCACTTGTGCGGTTTTCTTTGGACAATGTGTAATGATATGTTATTCATATGGGAGATGTGTGAAAGTGGGCTTTGGATGATGGGCAAGAGACAAAATACCCAAGACACCTCAAATACAATGTACCAATCATCTACCGTTTTTTTTTTACAAATTATTA
>17969-5-888846-295
CTTTTTAGTTATAATATGTCTCTTGAGAAAATGTTGATATTTAGTTTGTTGTTGAGCCATTTATTTTCTGAGACAAATTTGGTCGTTAATGGATAATATTCTTAGAGATAGATCTACAGTACTGTGACTTTTGTGTAAAAACAAATTTGTAGCCGTATTTAATGGGCTATTTCGTATTTGGACAATAGCCTTTTATTTTGTGGGCCATGATATGTCAACACTGCTCAATGCTTATAAATGTTGTCGACATTTAACGAACGATATAACACCAAAAACTTCGAGTTTGTAAAGAAAA
>14765-4-5647686-316
GTAATAATTGCCTTCAAAACGGTCATATATATCGGGATGTGCATCAAGATGAAGAATATCCACGGGTCCTCCAAGTTTCTCCGAAACAGCTCTCACAACAGGATAAGATATGGAATGGTCTCCACCTATGACCAGCGGGCGCAATGGTTCCTGACACAGCAAATAAGACCTCACTTACTTCATTGGCCTTAAACAAGACCTCACTTATCGGAAACTTTTTAGATAAGGTGGAGTAGGACTAGGTCTAATGGTCAAAGAGCTTACCTCTTCCATCACCAGCTTCACAGATTCACTTACTACTTTCATAAGTCTATCA
>15594-4-10224273-239
ATTTTTTTTTAAATTACAGTTTTTCCAAACATCAACAAAAATTGACAAAAGAAATCAAATCTGCATTCCATATATCTTATGGTCCAATAACTTCTAAGACCCATCGTCTAGTTGGACCGTACTTTTGTTTTTACATGAGGCTCGGAGGTGATATTGGTTATGGTTGGTTCCAATCACATGGTCCATATGATATGGACCTATGAGCTAATGACTACTAATCTCTGTCTAAATTATTTTAA
>20872-5-18581271-289
ATTCAAAGTTGCGTTGAATGATATGAATATTAAACTCTATTTGGGGTGTTAGTGTGTTACTATTTTGAAAGATTCAAACATTTGCAAATTTAATGAATTAAAGAAATGTCCGCCGGAGAAAGACTATAGTTTAATGTATTAATGGACATAAGCCAGTGTCTAAATATACGCCGGAGTATATGGTACATCCACCAAGGAGATCGGTTGGATCGGATTATGTGGAAGCATATTTTATCAAGACATTATTTATTGTTTTTAATACATAAACTCGAAGTTTAGACTTAAATCT
>21197-5-20085054-132
GAATACAGTTTACATGAGGACCTTATAATTATACAAATACACACATGGCTCACTTGGCTTGGACCGACGATAGCTAACTCTTTTGTCCTTTATTCCTTTCAACATGACAAGTGACATGACAATCTTTTTCAA
>76-1-227063-262
GGAGCTGGTGGTGGCTCCTTGTAGTCTTTGTCCGTCTGAGCCGATGTACCTATCGGTTGCCTCTCCGGGAACTTGTTAGCTCCCACTCGAACATCCTCTTCTTTCCCTTCCATCTCTATCTAGAAAACGTTCAAGTGTTCTTTGCTTTTTTTCTTCTTTTCTACAATGGGTAATGAGAGTGGCTGAGATAGAGAAAGAATGGTTTTATAGAGGCGAGAGAGAGAGAGAATAGAAAAAGCAAAAAAAACTAACGTCTCGAAAC
>17298-4-17358147-267
ATTTGACCTTCGTCCTCTCAGCGAATAGAAGAGCCATAATATACAGTACATATTATGATATAATGTGGAATTGTGGATATACAAGTCTATCCATTTTCGGATTTTCCTTATCTTTCATACTTTTATCCACTGGTCCAGATATGATGAAGTCAAACTAGTGATTGTAGTAATTTAGATTTTGAAAACAGAATAATTTGCTATCTAAGAAATAACAAGCAAAACGTTTGGCAAAAAAAGATAAAAACCAAGCCAAGAATTTTTGGTCTT
>3658-1-19935542-279
ATCCTTTAGCAAATTATCGAATTAACTGTATTTTTTGTTGTCCTTGTTCAAAAAATATATGTATATTAAATTCCACGGGAGATTTATGAAGTTGTCAAAAGGTTTTCCATTATTACCTTTTGGTATAAGCGTGATTTTTCTCTAAAAAGTCGCATTTCAAACCTAAGATGGGAATTTTATTTGTGTGGTCATATTTGACAAATAAAAAGCTGGAAAATATTGGATTTATTCAAGTTCGAGGACCTACCTCAATAATTGAATGGTATTGGTCGTCGTAGC
>11522-3-6977233-250
ATTATACAGTGGTTGAACTTTTTTGTTGATTAAATGCCCTATGAAGGGGACAACATAGAAGATTATGGGACCCCTTATTTTTTATGTATGACTTTCTTTCACTTTTCTTTTGCCCTTTAGTCATTTCTCTTTTTTTCCATTTTTCACCAGATGTTTTTTATTTGGTTTAATTTTTCACTAGAGGTTGATAATTGAATTGATTCATTGGTATGAACGCACGTGCTTCTCGTCGGTTTGTGCTCTGCTAATT
>4476-1-24163593-322
TAAGCTTTCCGTTAAGGAAATGAGAAATCACGAACGAAGAGGGAGGAGGAAGAAGAAAAGCTCTCTTAGAAATTCGTCTGCGTAAGCGCAACCAATGATATAACGACACGTGTATAAGAGTTTTGTTTTTTGGACAAAGACACGTGTAGAAGAGTTAGACATATCAATCACGAGTTAATTTGGCCCAATTAGATTTGAAATCTTTAAAGCCCAACTATTTCTTTGTCTAGGGGGTTCTTCACTATCGACGAAAATGCTTTAGGCCTTGGAAAAACACGACCCGAAGATCATATCCGAAAAATACTCGATAGAAACCCATTCG
>3882-1-21062954-235
TATGATGCTTTGATTTTTTGTAGCTATGATAGATGAAGTATGCTTGGAGATAGAGATGGTGAGAATATATAGTGATGCTTGGGCATATTTCTGTTGACCATTTTAGACCAATGGTCAAATATTATGGATTTATATATTATTTATAGCTAGCTTCGAAGTAAAAGTGTTTGGTCGTTGGCCAAAAGTAAAAGATTGGCCTTCCAAAAGAGAAAGTTAACGCGGAAGAGCAAATAGT
>16038-4-12373066-326
AGAAAAAAAATGGAAACTGAGACGAGGACGTCAGCCGTCACATGACGGGAGGAAATGACCAAGTGGACCTGTGGACGGGAATAGAAGAAAGAAAAGGCTCGAGAAAAGAGAACGGCGCCGTTAGCGAAGTAACGGAGAGAAGAGGAAGATAGGTCCCACGATGGGCCTGAGTGTACCCATCGTCGGTCCAACGAGTGTCTTTGTATTCTTCGACAAATATCCGTACGGTCTCGTTTCTTTGCTTCAAATCAAACTAACCCTTCCTTCTTCTTCTTTGAATATAACACAACATCATCACTTAATATAACACAAAATTTAGATGTATA
>22239-5-24478673-297
GACAACCGGACAAATAATTGCGATTACAAGTACCATATTTGTACACATACACTACATTCTCATACCAAATAGTTTTATCATTCTTAAGAGTATACGGTGACGTGGCACAAGAGGAACCACTGAAACAGGCCACAAAGCTCTTTGAATCAGCAGATAAAGCGGGGTGGCCGACAAGTCGACAATCCAATTTATGTGGACATCAAACTCTTACGTTTCTTCATCCTCCACGTGCCCTCTTATCCTTATCAACCGCCCAGATTCTTCCCAATACAACCAAAATATTGGCCCACTATTATT
>1722-1-6850456-352
AAGTTCACAATCCATCTTTTGCCGCGTAATTCATATTGGGCTACAATAAAGCCCAATAATAAAGTTTAGTCACAGCTCGTTTGCACAAACCAAAAGACATAGCGATGCGCCGTTGCAGACCAGCTAACATGACATTCATGTAATATATATGCACAATGTATAAAGTATTAAAGTATGAACCACTAAACACAACAATTAAACTCCTTTTCTTTAGCTAAATAAATTGATCATCTATAGTTTATTGGTCATCGTCTTTTGGTCTAAAGCAAAATTCATACGGCGACTATTAATTTTGAAAACAATTTTGGATTTTAACATGAATACCCCAATCAGCAAAACAATAAATAGAAAA
>22725-5-26171058-261
TTTTTTTCGCAATATTTTTAACAGAAATTGTTTTTATTCCAGCCATGCGTATATATAAGCTGTCTTTTCGGAAAAAATAAAAAGCTGTCTTTATCTATCCCAACGGTCCAAAAATTTAATAAAATAGTATTATAAATGCACTCGTAATACCCAATGTTTTATTTTTCCTGAGGATTAAAGAGGCAAATATACTAGCCTTTTTGTTTTATTAACAGCTAGCTAATGAGCAAAATAGCTGTAGATAGATAGCGCCACTAATCT
>6747-2-7300939-310
AAACGAATGTTTAAATTCTTAATTAACTTTTGTAAAACACCAGATAGTTTGTAATATACGACGAGATAGTTGAAACTTATGTCCAAAAAAGAAACAAAAGAAAGAGAGTATGTTCATATAGTAATAGGGAAAAGAAAGAAATATAACCGTTGGTGATTAGTCATTTAGTTGGATGACAAATCTCTCTCACCTTCACATGGACCAACGGCTTCTATGTCCCACCAATTTGTACTCTCAATCTCCTTTACCTTATTTATTCATTACACCAAAGCTACGACACGACATGGCTTTTGTTTTATTTTCATTATAT
>22144-5-24090904-394
TTTCTTTTTTTCTTTCACTTTTCCATAAGCAAAGAAACAAAAAGGATGAGTTCAAGAGTGTTCAGAGCAACACCAGATAACAACTATTTGGTCCCCAGGAGATCCAAAGACCAACAAGACACCAGTCCCGACCGTAACCGAATCTGGTCTGAGCCTCGTCTTAAACCCGTCGTTAACCGGAAAGTCCCAGTCGTCTATTATCTCTGCCGGAATGGTCAGCTTGACCATCCTCATTTCATCGAAGTCACTCTCTCTTCCCACGATGGTCTTTATCTCAAAGGTAATAATAAATCAACCCAAAAACTGATGAAAACGCTTTTTCAAGAAAGTAGCTTTTTGAGTTCAAAAGGTTTTCAAACTCTCTGTTCTCTTTGGCTTTTTACTCTTTATTATT
>6626-2-6400364-258
TTTTGGCTTGTCTGCCTCGAGATCTTCGAATCCTAGCCGTGAGCGCGTGAGTGCTGTAGTCACGTGACTTTGTCAGTCTGCACGTGAATAATTTAATACTGCCGCGTGGCAATATTCTTTCGGACCAAAGTAGATCTAGTTTAGTTTAGTAATAAAAAAACAGTCCAAAGCGTGATGGACGGATTCTCTAAGATCTGCTGTCCAAATTATTTAACTTTCCACCCCTAAATTTTAGGATCTTTTCAAATGTAACCCCGG
>22062-5-23773814-363
CGCGAGGTTTACTGGGAACAACGACTTCGAATATGAACCGTTGGATTTGAATAAAGAGAGTTATCTCCACCGTTGATAACGCCGGAGTTCTGTTTTGTAAGAAGATTATCTGAAGGCCAGAATCCAATGTGGCGAGATGTATAGAAAGCAATGGTGTTTTGTGTGACGTGGATGAAAGGTAATGGTTGATGAGATTTTAGGTTTTTTCTTGACCACAGGTTTTAAACGGTGGATATGGGCCACGAATCTGGTTTTTTGGCTTCTAGGGCTCACAGAATGGCCCAAAAGATAATCATTTTCAGTTTCATGGCTATAAATTTTCTGAATATTTTTCATAGAAATTTAATTTTGTTAACATCGTCA
>12599-3-16446431-296
TGATTTATTGTTCGATGGCCCCTCTTTGATTTTCATTTTCTTAATGTTATAGATTCTGAGAAATTGTTTATAAATTTAAAACACCACTAAAGCCGTAATTTGTTGCACTATCAATATGTTATACGTACACCATTTCCTACCGTTTAATTTGTTTTGTTTGTGTCGAATAATATCTGATCTAACCGCTAATTCCATGATCCATAATGAAAGTACAATGGTCCATCATTGTTCGAGGCTGCCAAGATTTGTTTGTTTATGTATAAATATATTTTCATTTTTCCATTCAGTTGCTCTGT
>15001-4-7243164-282
ATATTCGGAAGTTTGACTTTGGCATGAAACTCTTAATCTTATTTGATATGGTTGACAAAAATATTTTTGTTTCTTTACGATGAAATGCTTTTCTATGCAAGTAACCAATCAATGATCGTGCCTATTGCCTATTGGTCAAAGAAATTACTATCTTTCATCCATAAGCTACTTATCAGTTAAAGTGTTAAATCTGCAGAAATAGAATCGATTCGAAATTCGGAAACCACCATCTTTTTTTTTTAATAAAGAAAACAAAGAAGCTAAAGTAATGTGAATACTACT
>22862-5-26628324-307
ATATGCTAGACCTATTTTTTTTTTTGTTGTTGTGTGGGCTATACCTAAAAATATTAGCAGTATCGGACCGACATTATCAAATAAAGATATACACGTAGAACTCAAATAAAGCCCACTCCAGTGTTGTTGGATCTACAACAGCTTCATTTTATCCGAAAGATCTAAAACAGCTTTATGTGTGCTCTAAAGATAATAGAGACAAATTTCGCCGCCATAGCACGACAATTGGTTTACATTATCGCTAAGTAAAGGAATCTGTTATAAATAAGAACTAAATAAAATCGTTTTGTGAGTTTATGATTAACAC
>2583-1-10538490-240
AAAATGCTGAGAGATGAGAAGAGTGACTCGTGCCTGAGACTAAACCATTATCCGGCGGCGGAGGAAGAGGCGGAGAAGATGGTGAAGGTGGGGTTTGGGGAACACACAGACCCACAGATAATCTCAGTGCTAAGATCTAATAACACGGCGGGTCTTCAAATCTGTGTGAAAGATGGAAGTTGGGTCGCTGTCCCTCCTGATCACTCTTCTTTCTTCATTAATGTTGGAGATGCTCTTCAG
>1290-1-5019251-292
TTTCTCTCTCTTCCATGAGTAACATGCATGAGCAGCATTAGAACAAAGACATCATGATGATAGTTTCATCGCCTTTAGCCATTATTCAGTCCCCCATTACCTAACCCCACTCAAATTTCAAAACCTAGTTTACATTTGTTCCATTTTTGTTTTACACATTGGTCAATATCAATTCATTTCTCATTGACATATAGTTTGTATTTATACACCTCATCATATATGTATTGTAAGAAAAAGTATTAACACTCTTGTTGAATAACAAATTAATTTACAACACGAATGAGAGATTCGT
>12013-3-9367889-286
AACATAGAAAATCTTGATTAGATTAAAAACTAGATTAAAGAAGGAAAGAAAAACAAGAAAGTGGGTTTGGCTATACGAAACGAGTGGGATTATTAATGATTAAAAGTAAAAGTCTTTTTGGTCTCTGGTCGGTCGACAATCCGTGTGTCCTGTGGTCAGTGTTTGTTTTTTATTCTTTTGGTTAATTTTCGAGTATTATTATGCTTTCCACTGAAAAAACAAAAACATTAAGCAGCCAAATGAAATTCTTTTAACGCGTTGTTTCAGAACCTGATGAAAAAACAAT
>10532-3-2890268-355
AATGAGATTAATATTGACCATACATGTGTCGCAATCTTTCTCCGCTCTTATCTCCAAAACTAGTTCTTCATTTACGTCTTTACCCTCAGCGCATTGATTCTCGTACGTCGGTTCAATAATTGTCCAGTGTTCAAATAATTGTGGAGTGTTTGTGTGTCGTCGATTCTTGTACGTTCGAGAGCGTACCGATGTTCCGTGTGTTATGGTCTTATCACCGTTTAGATTCTCACCGCCTTTCATGCAGATCTTTATTCTACGGCTAGATCTATTAACCTCAGTCGTCCACTTGGTATTTCGTGTTTTTATAATAATCGTATATTTGGGTTTGTCTACACTAGATAAAATTAGCAGGAAA
>1513-1-5956361-250
CCTGGCTGTGATTCACTGCAAACCAAAAACAGATTTCAGAACAAAACCAATTTTAACCGGATTAACCGATTATCCTTTTCTCTAATCTCCAATAACCAAAAACAACAAGTATTCCCAAGGAACAAAAGGAGAGACCTGAGGTCAGCAACATCTTTGACTTTGCCTCCTGATGAGGTAGAGGGTTCGCCTTTGGAATGCCCTGCCTTATGCATCGCATTTTGTTTCCCTGCATAAAGAGAATAAAAACTTT
>4783-1-25638324-259
AGTATGCAATAGACATGGTACCAACTCTTACAGATAATATATTCAACCGCGTAGACATTAAATCAAGAGGTAAACTGGAGAAACAATTACATACGTGGGAAATAATTTTTTTTATCGAACGGCGACCTACATGCTTTGTCTAATAGTCTTTACCAGTTGAGCTATTGAAATTGGTTTCGTATGTTTTCTCTTAGACGAAATATCTCTTTTTGTATTTTTTTATTTATTTATCAAATGAAAGTGACAAACATTATTTGCT
>5509-1-28151378-318
TACATCGAGATAACGTAAGGTTCATAGAGTGGCTCGTGAGAAAATAAGGATGATTGGTTAATTTGGTTTTTAACTGTTTTATAAACATCTTCACAAAATTTTATACATCACAAACATATCCATAAGAAACAAAATCAGAAGAAGCTGCAGGTACATACAATTACAAGGAAGAGGGGTCACAAGAAGAACCCAGAGCGCATAAAGACATCAAAGTCTGGATATTATTTAGAGTATGCAACCAAAAAGAAGAAGGCAAGTGGGGTGGTCACAAAAATGCAAGATAGAGGTCACAAGAAGAATAGAAGAACATAAGCTAAT
>15455-4-9608456-263
TCAGGTGACGAAGATTGCGCTTTTGGCTATTTCCTCAACAAGTAGTTTTCTCTCGTTTCTAATTCTCACCATTAGTTTTTTGAATGGTAGAAATTGATCCTTATCGCCTTTGGCACCTTCTCATTTTGGCTTGTGCTTTTATTCAGCAGGCTAAGAAATGTAGAAGGCGGGGGGACGACATTGGACATTGACTCAAACAGGTACGCTCTTCAAATCCTAATTGGTGTTTTTGCAGTTAGAGAGAAATTTGTTTTGTAAGAAAC
>21677-5-22237783-279
CGCTAGTCTTAGATGAAGATTTTCATTAGTTTAATTTTTTCTAATGTGTTTTTAATTAGTTTATTGGTTAAATAAAATACTTTGGTTCGACTCGGTTTAGTTGAACCGGTCACTAGCTCAAAAAACTGACCGGAGGACAATATACGACATTTGATGTTTGAATAATTATTAGGCTTATGTTAGGCTCACTAAGTAGCTAATTAATGGAGGGTGTTTGACCATAAGTCCATAATTAGTTTGACCATAACTAAAATGAAAACTTGGCGAGCAAGTTACTTC
>4016-1-21941591-305
TGAGCTGAGACATGTCTGAACATGTTTCTGCTAAGGAGAAAATACGTTGGTGATGGTTACCGGCGGTGGAGGCTGAGGGAGAACTTGCCGGTGGGATATGAGGAGATAATGGGTGGACCAGAAGACCGATAGACATTGGATGGTAATAAGTTATAGTTGTTGGAGGTGAAACGATAATTGAACGAACAACCATACTTTAAGTTTGGAATTCGTGAAAAAACCAATGTTTTTAAACCGAACCGGATGGCAAACCGGATGGCAAGCAAGACTACTCATCGAGTCATTGGATTAACCGAGAGTCAATT
>15375-4-9249924-342
ACCCAAGAACCAAGCTCTGAATGTCATCACCGGTAGGCTTGGATCATCCGTCTCAGGCACAACAAGAGCCACTTCCTCCACCGGACAACGCTCATGGTCCGAGGAGAGATGGACATTAGTCTTATCAGTAGCCTTCTCCGCGTCCATTTTCTTTCTTCTTCTGAAGTACCAGACAAAGTTGCGTTGTTCTTGTTTATATAACCAAAGGACAAGACAGTGGAACTACTGGCAGAAAGTGAATGCTGTTACAAAATTACATTATTACCCCTTTTCTCCTATTCGTTAGTTTATCCACGTGTCGCTCTATCACGCAAACCCATGTTAAAATATCTTTTTCATATA
>8315-2-14600942-280
CATAGATAAATCTCATTTTCTTTTTGTTGTGGAGAAGTTCACAATGATGTGGTTGGTTCCGAACCCAAGATATCTTCACATCTGTATGTGGATGGAAAAGCATATAGAGGAACGGTGGCTGTATGTGAAAAGGGCACTCTAGTTACTTTATTCTTCTGATGGTCAATATGTCCCCTACCGTGCCATAGAATATAAATTGAAATTGAGTTGCAACTAGCAATGAGGCACTATATATTATCCTGGATTCAAAAATCCGATTGGATTTGTTTTTAAAGTTTAA
>14253-3-23458451-292
CGACGTCGAAGGAAGGGAAGGGAAGGGAAGGGGGAAGAGAAAAAGCCGTTGAAGAAGCCGGCAAAAAGATATGTGGTTCAGTGTGGGGAGACGCACCCACCCTTACATGTCATCTCAACCCTACATCTGTCTTCAAGTCCCGTGCTCAGACCCAGAGACAAAGATTTGCTTCTTTAATTTTTCTCTTTCTTCCTTTAAATTAAAAAAAAGGAATGAGAGAGTATTTGTTCTTCATTGATGGATCACATATTTAAATCAAAAGTACAGCTTTCGGCCTTGAGATTATCAAAAC
>13368-3-19897814-278
AGAAATCCGAACAAGGTAAGAGAAGAGGAAACGAATTAGGGTTAGGGTTTCCGGAAGTGAGATAAGAGAGGGAAAAGAGAGAAAATAGAGGGAACGTGTAACGCGGCAACGAACCAGAAGGAAGTAATGCTTTGTTTAGCGGTCCACATTTAACTTTTAAATGAGAGAGAAGATGACCAACTATTTTAAATTAATAAAACAGATTTTGATGGATAATATTACAGATTTTTAAAATATCTTATTGGTGGGAAATTTATTTAGCGGGAGAACTGAAATTT
>10653-3-3436119-307
GATGATTGAACAAAAGCATTCGTTTTTGTTCGAAGTTTATTGAATGATTTTAGGGTTCGCAGACGGAACTATCTAAAAGGCTTTGTTCTGGTTCATACGTTTGGAGCCCGAGAACGTAGTGAGAGAGAGAGAAGGTGAAAGAGAGCAAGCTGAAATTGTTATCCAGTGGATCACGCCATTGATGCCGTTTTACGTTCTTAGTATGAGACGTTACGTCGTTTTATTGAAGTGAAAACACCAGGAAGTCTGCATCTGACACAAATACTAACGCTTAAAGTAAAAACTTTCGGATCAGTGAATTATGGAC
>10161-3-1452408-242
AAAAAGTAGAGACATGCCAACCAAAATCTTCTAACCTAAAAAACGAAAAATAATACAAATGACTGATGTGATATATAAGGTGAAGTTCTACAATGCACGTTTCTTGGTCCCCAGATCCTAATCTTAGTAGTTTTGCCTTTTGTGTTCAAAACTTCGGGCTAAGGCCCAAATAGTATACTCGGGCTAGGGCCGGTTTGAAAAAAATCCCCTTTCTTTCTGCCGACGTAATTCAGAGAACGAAA
>8222-2-14193740-334
TTCTTTCTAAAAACAAAAATCTCAGGTTTACCAACTTTAACCCTTCCCAAGATTTTTCAACTTTTATTCTCCTCTTATTTTAAACCGGCCACTAACCGATAACACCACGCGCCTAAACCCTCGCGTGTGAACCTAATGGTCATACGTTTTCAAGAACACGGTAACACGGACGTGAGACAAAAGTGCGAGAGAGCCTCTGTGGTCACTTTGGTCTCTCTGACAGCTACGGGTCCACTTTCTCTTTTACCCAAATATCCCCACGCGCTTCTTTTACTTGCGCGTGAACTTTCAAAACCAACCAATGCTAAATTTCCGAAACTACCCTTCACTCTGT
>7665-2-11857791-367
CTCTCTGCTTTTGCGTTTAGGAACATTAGTTTGACTAAGATTGAGTCTAGGCCGAACCATAATGTTCCTATTAGGCTAGTCGATGAGGCTAATGTGGGCACGGCTAAGCATTTTGAGTATATGTTTTATATCGACTTCGAGGCTTCCATGGCCGAGTCACGTGCTCAGAATGCGCTTTCTGAGGTTCAAGAGTTTACGTCGTTTTTACGGGTTTTGGGGAGTTATCCGATGGATATGACTTCTTGGTCACCATCGTCTTCGTCCTCTTCGTCATCAACATTTTCATTGTGACAACACTAAGATCATAACCAACGTGTGAAGTCAATTGTGTATGTAAATTGGAGAAGAAAGTTGTAAACATAATTTT
>17079-4-16643041-242
ATTAGTCTCAATAGCAAATATTATTCAAGGTCCCACGATCTTTAGTTTTCAAATAAAGACGAAAGAAAATCTAAAAAGATATTTTAGCGCAAAAAGTATGTTATGGTCCCCCGCACAAGCTATTGGACCGGTCTAGTGTTAGACAAGGAAATTTCTCCATATGGAAACTAACATGTCAAGCTTTAATTGAAAAATCGTTAAAAGAAATATCATGTAAATGGAAAATATTCAATTCTAAGTAA
>19610-5-7844859-215
TTTTATTTTAACCCCTGATATAGTATAATTTCTTATGCAAAGTATATTTAAGGTACAAATAGCATAGATTCAATGATTTCGTTTGTGGTTTTCACAGCTATATATCTGCTGAGTAATGTATTTAACCAATAATTTATTTATCACGATAATACCTGATGAATAAATGTCAAAGTGATTAGATAGGCTTCTTTAGACTATTTAGGTCACACTAACCA
>17890-5-642052-362
AAAATCGTAATATCTGACATGGACAAAACTAGAGGTCCCGAACGTTCGAGAAGTTCCACGTCAGAGCGGATATTTCCACATCATATATTGGCGAGGATTAGTGACGTGGATGGTATATCAAAAACAGTCGTTCAGGAGGCTAGTGGCAGATTATTAAGATCTTTTTGAACTGACACGTGTAATGGTGGGTAAGGAAAACGTCAAGTGGTAAACTCATCTGGACCGTTGAATAGATTTTGGCGGAAGAGACTAGCGTTTAAAGATTTTATAGATGTAGTTAATATTGGGCTTACCATATGGGCCATTCAAAAAGATTTTAACCCAATAAAAAATATTCAAAAAACTATCGTCGACAGCAGGGT
>5946-1-29656043-319
ATTACTAAGTTGGAGCATTTTCTTATCAATTATGATATCTCACCTAATAATATTAATATATTTTTATTTAATAAACTAGTGAAATTGGTTATTGCCTATTGGATTATATGGTGTTTTCCGGCCCCACTTATGGGTTGGGTCCAACTTCAGGTGACTAAAAGGCCGGCCTTGAGTGGACTGGTGGCCCACTAGACGAATAGGCTCTTGTTTTTGAGTTCTTTGATTCTTCAATCTTCATCACTAGAGTAGTGTATAATTTTTTTCTTTTTCTTTTAAACACCAGTATGGCTTAAAAACTACACAGATTGGATTTTTGGAC
>16903-4-15931145-312
TCCATTGGGAAAAAAGGTTGCAGTCAGAAAACGAAGAGAGTAAGAGAGATGTTTTGAGAAAGATGGATGTCTTTTTTAGTTTTTCGCCATGAATGAAAGGAGGAGGTAGAAGCTAGCTACAAGGAGGGAATCTGAGAGAGAGTATATACAATATACACTCACGGACCGTTGAATATAAAATGTGTATATTCACGTCCCAAGAAATAGTTAGTTTATAAATACAGAGAAATTTTTGGGAAATAAATAAAAATCCTCAAATTTCGTGGTGTAGGCTCGGATGTGGTTGGTGAAAAGTTGCAGATTCCACGTGTA
>2018-1-8026458-273
GCTTATTGGATCTGACCCATTTTGAGGACATTAATATTTTCATTGGTTATAAGCCTTTTAATCAAAATTGTCATTAAATTGATGTCTCCCTCTCGGGTCATTTTCCTTTCTCCCTCACAATTAATGTAGACTTTAGCAATTTGCACGCTGTGCTTTGTCTTTATATTTAGTAACACAAACATTTTGACTTGTCTTGTAGAGTTTTTCTCTTTTATTTTTCTATCCAATATGAAAACTAAAAGTGTTCTCGTATACATATATTAAAATTAAAGA
>22368-5-24955836-170
AGTGATATGTTAGAATTTGGTAGTGAATTATAAGGTTAAGTTTTTTACCCATTAACCAAATTCGAATCTTGTTTAGGAGGGGGTATTTTATCCAGTCCGGTTCTTGGACTACGAGACATAGTTCGAATATCGTGGATAACAGTAACAGAAACAAAAATATTGACTTGTAT
>7172-2-9516606-181
ACTGATATATTCATGAGATAATAGACACGTTTACTAGATCCGTGTTTAACGTAGATCTTCTGTTGTCCTCTGTGTTATTCACTCATTAAGTAACTTTGTTGCATTCACTGAGACTGTGAGACATTGACCATCGAAGCATTTTTGGGGATTGACGAATATATCTATATGCTTATCCTAACTT
>9330-2-18226172-319
AATATCTTGAAATTGAGGTGTCGAAATGGATGTCAATTTTAAAAGCCAATAAGGATCTTACACGACGAAAATTTTGTCGGCGAGCGAAGATTACGCGTCACATTGATAATAGTTAATATAAAGTTCAACGGATCAACCAATTCCACAATCTATAATCATTTTGTGACTCTTGGAGCACTCTCTTCTCTTTGTCTCTGTGACTCACATTCATCCAATCCAGGTAAAAATCAAATCCACTAAGTTTTATTTCTCTTCATTGTTGTTCTTGCGTTGATCCTTCATGATTTGATCGGAATACATGGAAAAAGGTGGTGTAATT
>3694-1-20096654-281
AAAAAGAAACTAGACTAAAACAGGAAAAAAAAAATGTCGTCGTCGTCGTCTCTAATAATTAAGTTGAATTTGGCTTAGCTGAATGTTTCTGGCGTTGTCCAAATGTGGGTGCCCAACAGGCAACGCTCACGTGGTTCTTTCTCAATACCCCAACATTTATATGTATAAGTTATCCTCTTCTTCTTAATATACTTATGCTTCTTAATACGCGTGGGTTAGTTTATTTGTGTCACCAAAATATTTTTGAAAACGAGACTAGCTAGGGATAAAACGTCTTTGTG
>19465-5-7155951-311
ATTAGGTCATTGGGCCCTTAGCCTCGGCCATTTATACATCCTAATACTGGAAGAAAAAACTGGGTTAGTTATTTGTTGGTTCGGTTCGGTTCGATCGATTTCATTTAAAATTAAAAACCCGCTAGAAGAAACTAACCTCAAGATCCGGGTTTGACCCGTCAGATTATCCGATTACCCGGTCTTGTTCACTGATTTGATTCACAAGTTTCTTCTTCTTCTTCCTCAGAACCTCAGATCTTATTCTTAGAAGTTTCCCCATGAAATCCGAGAAGATTCAAATGTAAATTCAGCCTCCGATTCATATATTTTGC
>12261-3-10465137-449
GAAAATAAAAGTTGACATTATATGTCTCTTGTTTGAGAACAGTTTCTGTATCTCTCTCATTTTTTTTTTTTAATCCATTGTGTATTTGTGAGGAACGCTTTGTTTAAGAGTTTGTCCATCTTCAAGCGTTACAAAAACACTCGAGGTTTTATAATTGATAAAATCTTTGGCCATTTGGTCGGAATTTGTGAACACGACTTCTCAATTCCAAGAGAGTTAAAAGAAAAACCACACTTGAGAAAGTCCAATAAGCATAGGCAAATTTAAATATCCAAATTATCATTTCACGTATAACAAGGAGAGACCAAATGATAGAATGGCCCACCAAAATTTCAATTATTTTTGAGACTTAATCATCATTTTGGTCACAAGATATACAAAATACTCTCCTGGATTTTTATCATGAGTCATTCCACACACTAAGCTTTATATCTTTTGACTTGCCGACA
>12167-3-10051088-281
ATTTATAAAAACCCCATAGTTAGATAATATGATACAAAGTCTAGAAAAAAAAATCAAAATCTAATAACAATAACAAATGGAATCTTTAGAGAATACAATGATGGCATGGGTTATGTGTTTTTCGGTTCAATAGTCCAAGACAATACACAATGATCCAAAGAATGGACTCAAAAAACAAGAAAAAAGAAGAAGAGAAATAGTAAAAGTGGAAGTTGTGTGATATGTGATGTGTGATACCGCTTGTAATGGTTCGCAAAACAATTTGTTATAGTCATCGAGGT
>11439-3-6613929-353
GTGTGCGTAAAGAAAGTGAGAGCTCGTTGAGCTCTGGTAATGGCGGAGAGAGAGATAGAGGTAGAGAGAGATTTGGTCTTAAAAGGAGGCGGAGAGAGAGAGAGAGAAGTGAGTTAATGGGTTTAAGGCTGAAACAATGGGTCTTGGGGAAGTGGCCGAAACGTGGGGCCCATTTACGTGCTTAAGCCGTGTTGTTTTTTGAGATCGACGGCTCTGATTCCACCGCATTTAGCCACTTACATTTAATTATTTCACCTTCTAGGGTTTTTAAAATATAACTGACTTTTTAATCATTGGGTAAAAACAAAAACATATTTACGTGATAATATGATTAACCGTTTTGTACTGTCATG
>14187-3-23232110-335
GTTAGGGTTTGGCATTGACTTTGTTTACGTGAGATTACCATACCTAACGAACCTATCATTTCATTAATTACAAATTGAGTATTAAAAAAACATATAATATGTGTTTTCGTGTTGTTGCAAATAATGGACTAAGTAACAATATTCATTGGTCCGATTTTGAAGGAAAGTTCAATGAAATAAATAAAAGGGTAATCTCGTAATAAGAGTGAAAAACAAGCCTTAACCTGTAAACGCTTACGCTAGTTAAATACACAACAAAGACCGATTCGCTTTTCACTCTCTCGTTCAAGGTCCGACTCAGTTCCCGGCGAGTTCGACTCGGTGATTGATTTTTT
>5825-1-29251777-289
CAAACCATGAGATAATGCTTTTTATTAATTTAAACATAGATTGATTAAATAAAGTTGAGTTTTTGTTGTTGTTATTATTGTGAGGTTAATTGTGATGAAAACAAAATAAATCAATAAATCAGTTTTTACCCGCTGTGCAAAAGATTTGGATGGACAGGAGCATAATCACAACAGCGAAACGGATTAGTTTGGAATCCATTGATGTATGGTGCGTGTAAATGAACTATTTAGGAGAGAATTGATACGAGATTATTCTATTGTGTTTGTGTATGTTTGAAGATCTTAATAT
>18786-5-4203639-332
ATAGATAGACATCTAAAAAACTGGTCCCAAAGAACCTAACAAAGCCACTTCACACGCTGAAGAGGCAACTCTCACTGTTAACAGATTCCAACAAAACAGAAGAGGCTTTTGTGATTAGAAGCTATTGAACATTTAAACCAGCAGACAAGGCATATGCTTGGTGACAACTACAGTTGCACACCTGTACTGCACTAAAAATTATCTGCCTTTTTACCTTTGCACGCAACTCCCTATTCATCGGTCTATCAAACTCCAAAAAAGAAAAAATCAAACTTCTTCAAGTTGCTGAGGGATTATTTACATGACTTGATGTTACTTTAATCAAAGACTCA
>5848-1-29336432-292
ATACCTGATTATATGTATCAATGCACTTTGTATATGACAAGAAGGTATTTTTTGGTCCTTGTAAATTTATAACAAAAAATGTCAAAAAGGCAATAATGAAAGCGAATAATGAAAAAGAACCTCTCCCGACCAAAAAATAATAATGAAGTGTGTGGACCAGATGTTGAAGCCCACTAGTGGGAAAATGGGCCCGCTAGTGAAAGAGAAAAGGGCCCACTATCAATTTCCGAAGTTGATATTTGGAAGTTGGGACCAATTACGTTTGGTTACTGTAGAATAATATATAACCTTT
>22519-5-25423027-273
GTTAAAAACAGTGAAATGAATCAATGTCACAACAGTTTTGACCAAAAGGAAAAAGAATTGGTGTCACAACAATTTTGACCAAAAAAAGAAAAGAATTGAGGTCACACTCACAACAATAGTCAATAACCAAAGCTACTTTAGCTTCATGGATATGGACCAAACATAAGTTATGAATTATAATACTGGGCCGAAAACTCAAAGCCCATATGTATAAGATTCACGTTGTTCGAAATCTTTTCCCACTAAACAATAATTTTATAATTAAACCTAAAG
>20552-5-16973902-308
TGTATAATTGGTTTCGGTAAACCATGCAGATAAGCTAAACCCTTGGCCACATCGCGCGTGATATTCACGCGCGTTGACCAAGTCAATGGACTGTTCTCTTCGTCAGTCTCGTGTAACCAATAGTCAAGACTACTTTTCTCTAAGAACTCGTAGATAAGAATCCGATCTGATCCCGAGATGCAATAACCGAGGATCCTAACTATGTTTGGGTGATTGAGACGACCTAGAGTGTCCATTTCGGCTGCGAATTCTCGGAATCCTTGTAAAGCGTCGTGATCGAGCTTTTTAACGGCGACTACGACGCCGTT
>3386-1-18412749-250
GAGAAGAAGAATTGAGAGAATTGAAGCCATTGAGTTGATGAGATTTTGTGGTGAGTTTTGAGGATAAGTATGGGGACTATGTATATAAGGAGATTTTAGAGCATAGAAATAGAGAAGACTAAGAAGCTTGTGAAGTCAATGGACATTGTCTTTTGGGTAGTGGGAGCTACAATAATTATTGATATTTTGGGTAGTAGACTATGTAAGTTTTTACATAGGTATGTTTAGTTATTGATATCAAACTGAGATG
>570-1-2214090-264
CAGAAATAAAACCCGATAATCAGCGTGAACCCTAGTTCCAGATCCCCTGTAACGAGCACGCAGTAGCCCTAGTTAGAGCCAAAAGTGAAGCTAACGACATCTGTAAATCGCGTGGCAACCAACGGTCACTATTCGATCTGTGGTCCCCTTCGCGGTCTCCTTTTGACACTGTGGGACTTTATAAGTGGATGACGTTATTTATAACATCCATTCGTTTTATGCCACGTGTTGATAAACTTTATGTGATGCATCTTAGATGATTAA
>20762-5-17987206-307
TTTCTAAGCACTCGTTAAATCTATTAAAAACACACACAAAGTCCACAAGTCAATTAGTCAAATTCAATCCACGTGTGGTTTGAACACTGATATTTTATTTACCAAATTTGGCTTATAGTTTCAGGTTATGTTATATGCCGTTTCAGGATAAGTTTTGGACCGGTCCGTTTGTCAGAGACTTGAACACAAAATTTGACATTCCAGAATCAAAAACAGTGCCGTTTGTACGATCAATAAACGGCAAGACACTTACCGTTGCAAATAGTCAATCTTGCTTTTTGAGCTAAAGACTGTAATCTGAAGAAAG
>16627-4-14779853-364
CATTTTCGATTACGAAATCAGCTTTAACCAATTGATACCAAAAGGTGGAAAACTCTTTTTTCAACGGTCCTATCAGTATAGAAAATTATTTAGCCCTTCTGACAATTACTATTTTTTTTAGTTAGGGCTTTATTTGTTGTAGTCATGGGTCCTCTATTATGAACTTATTTACAGTTAGAGATTCTAACGCCGTGAGACTATTATTTGTAATAACCGGCGTGTATTTGGGCATTGGATGCCGTGATGAGTGTTAATGAGAAGAAGAAGTGGTGGTGGCAAGGAGACTTCACCTAATCTAACGGGGCCGTTACCTGTTACGAAGAAAAAGAGAATCTGAATGGTTTTTTATTTAAGGATCTGTCAC
>1552-1-6152277-326
AGTTTGAGAAGAAACTCATACAGTACAGGTGGAATGGTTTTTATGCAACAAGACAATGTGTCACATCAAAATCTTCTAATCCACATAGTGAAGAGGAAGAAGAAGACGAGGACCTGATTTGCTGTCAAAGAATCAATAAGACATCAAATAATTGGATAAAAACCTTAAGTCATTAGATGGAAAACAAGATTCTGGTCGGAAACTACAAAAAGGATCGAGCGAACAAACATATTATAAAGATATGTAAAAATCAAAGTGCGGTTTTTTTTTGGATGTGGTCTCGCTCTTTTCTCTCTAAGAAGAAGCAGCAGCAGCTGGTGCTTTCT
>945-1-3806234-264
AGATGGTGGAAATAATGTGAGGCATCTTAATTTCCTTTTCATGCATCTTAATTTCCATATAATCCATAAAAAATGTATCTTATATGGTATTTTTCTCAATGAACGTTTTGTCCAATGGGCTAGAGACAAATATATCCTCCACTCTTTATAACGGAACGGGCTAACAATAAAAAAACGAAAGGAAAATTTGACGTCATCTTTTCTATTGTCACAAGAAAGACATCATATTTTCTATCGTTTTGTAGCATGTTACGTTTCAGATTG
>21659-5-22172853-431
TAAGAGGAAGAGGATTTTGCTTACATGGTTAACTCGGAAATACTTAAAACGTCATCGTTTTGTTGTTTGTGATTTAATTGATTGGACCGGTATGTAATGAGATTGATCGGGTTCTGAGAAATTCAGATCCGGTTTTAGTGTTGTTGATTTTTGGTCGACTTTAAAATCTTTCAGTATATATGCTTCGAGTTTTGTTTTGCTACGATTTCATTTTGTGAACCAAAATTTTTTAGGCACCACCAATCTAGATGATCATTTTCAAAAACCCAATGGGTCCGTAGCCATTAGCCAATCAATAACTCACAATTTTCGTTTAGATGCAACTACTTAACATTAAAAGTGATGATTATAACAAATGGGAATAAGTCATTGGGCCACAGCATTGAGTTCTCACAATTTCACGTGGAGCTGTCTAGAATCTCTACGAACAT
>8221-2-14191523-475
AAGGAAGGAAGGAGAGGAGACCCACACACAAGAACAGAGTGACAGACACAATTTGGCGTCTCTTTCGATCTGAAACATCTCTGTCTCTCCTCAGAGATTCCCTTCTTAGGTCCCATTGTCTCTCTTTCTGTATATTACAACTCTTGCAAACCTTTCTACCACCAAGATAAAATTATTATTTGGTAAAAAGCAATATCTTTAATTTTCTAGGAAAAAAGAAAGAAAGAACAACACTGGATTGAAGTGGTCGTCGCTTTCTCTTTCTACACTTCCAACAGATTCCCTTTTGCACTTCTCTCTTTCACTCTTTTCACTATTTTTGTTTTATCATTATTTTGTTTACGGAAACGTCATTTTCCTCCAGACAATACCTTTATTCCCTATATATATAATGGTATGGTGTAAAAATGTTATTGCCACTGTATATATTGGTCTATCACAATTCCTTCTCTTTATCTTCCTTTTTGTATTTTTG
>6322-2-852631-254
CTTTTTAGTCAGATCTATTGAATTGGTTCAGACCGGATCAATTCGGATTATGCTGATCAAGATTAAAACATTTGGTTAAGATAACCGAACCTAATTCAATAATGTCCAAATTGTTCTTTTGTCCGAAGGCTAAGAAAATGTTTTGGTATTGTCCCACATCGCTAAATAATTAATCGCTCACTCTTGGAGTTGGTGTATATAAAAGAAGCTTGATGGACTAAACCATTCATACCTTTCTCGGCCTTTTGGCTAAG
>11500-3-6875931-321
AGGGTATTTTGGTCATAATCTCAGCTTACATACTTGTTTGACTTTTTTAGTATGACTTACGACTTTTGTTTCTTTTTTTGTAAATTTACTAATAATATAAGTATGAGAAGAAGACACGTGAAGCGCCAAAAGACTTGTGGGGAGTGTATACCGGATAAGGTTTGCATGGTCTCTAAGACCTCAGGTTCTTCCTCACAGTCCTTTCTAAAGAATCATCATCCATGGATGTACGTTGTTTGATCTCTCCAAATCTTTTGAACTCGAAGATTAAAGTTTCCGGCAATACTCATCACCTTCCCTTTTCTTCCCTCTCCAAGAAAC
>8755-2-16103023-286
CATTTCGTTCGATAAGTGATTTGTATAACAACGAACTTATAATTTCTCCGATGACTTAGAATAGGCATTGGAAAGACTGGCTTGTTTTCTTAAACCAATCTTAAAATCTAAAAACCATAAAATAATGTAATTGTATCATAGTCATTTTGCACACAAAACCATAAATATTCCCAGTGCCTAGTGGGAATCTGTTTTTTGCTCCACTAACAAATTTTCATCCCTTTGGAAATAGAATCACCAATATTAATAGGACCACTCTAGAACAAAGTAATACTGAGTTTCGTCG
>9010-2-17060465-425
GCCGTTGGATTAGCTTGTAGGATACGACGGCGGCGATTGTCGCCACCGCTATTAGAAACCACGACATGAAGTTTTGCTTCTATTTTTATTTTCGGGTCAGTGATTTATTAATAAAAAAGGACAAAAAAAAGTGTAAATCGAATTCACTTGTAGAATTCTTCTAGATATATGTGGTGGAGACTTTGATTTATATTAGGGAGGGGGTTGGTGAACCGATTTATCTTTTTTTGTTTTTAAATAATCAATTTCAGACATATATATTTGCTACCACCAAACTTCTTTTATGTAAAACAAGAAACTAGTATGCAATTAAATTGCAAAGTTCAAGACAATAAAAAAGATGGATAATGTCGATTATTGATAGTGATAAGTAGGGGAAAGTTGGTGGAGAAAAAAAAAAACAGAGGTAGAGAAATATCTATTTT
>18670-5-3753274-251
ATGTTGGAGTCGAGGATTCCCTAATATGTTCTAGAAAATATGAGCTTTTAGCAACTATAAACGCGTCTTGGTCCATCTTAGCTTACTTTTTGTATGAACGCAAGACAAATATTGGAATGACTGCAAAATAAAAAAAAAGCGAAAACCAAATATTGGTCAATCGAAAAGTAAGTGGAGACAATAAAAGGCGAGCAAGAAAACCTCAATGCTTTCTTATTTTAAAACTATTGAAATTCACTGCAAAACAAAAA
>16180-4-12918086-288
TCGGTTTACATGCCTTTGTGGTTATGAGACTGGAGCTTATGGAACGTATTTGGGTTTAAAATTTTCTGTAGACTAGGAACTAGGAAGACTTTAAGACGAATTCTGAGGCTGCGTAAGTTGTCGACGGACTGGTCTATTAATAACGCGTAAAAGTGTTAGGCCCGTTCGAGTAGAATAGCGCGTTGGACAGCCCAACTTGAATGAATCGATCGACTTTTATTAAAAAAACAAAAGTAGGGCAAAAAACAAAAAACAGAACCTCGACATTAACCTAAACCTAAGAGCAAA
>16780-4-15382604-287
TTTTTAACATGTACTATAGAGATGAATGATTACGACAGTAAATTTAACCCATGCATACGAAAATACATACCGATAGATATAACACAATTCAGAATGTTTTACACAATCCCATATTTTTAGCCAATCAGTGTGATTTTAATAGACAGCTTTCTATGTCTTGTTGTGCTTTTTCTTCTTCTTTTTTTCCCAAAGTCTTTAATGTCTTCTGGACTTTATAGAAGACAGCTTTTTATATGTTATCTTCACTTTCGAACGACTTTCCTTCCTAACATATCCCAAAACCTATC
>10801-3-4084289-249
TTATATTAACGTCAATTTCAATAGTTGGGTTAAAAATTCATTAGTATTATTAACCCGTCTTGTACTCATTTGGAAAATAAACTAAAATCCATCGGATACTCCTCTCTGTGTCCTATGTTGACGTTGTCCTTAGGATAATTTTACGGGCAAAAATGTTTGATTCCAACTTAAACTATCAAAGAAATTCAAAATGTTTGACTCCAACTTAAAGAGACCACCCGTACGCGAGGACAGCCACACGACCTACTT
>22293-5-24673683-348
ATATTCATTTGTTGGAAACATTGCCCGCGTGTCTGAAAAGGGCATTTTAGTCTTTTACATTCCATCACGCTTCAAATTCAGAACCGGATAAAACCGATAATCGTGAGATACGATGGTTATAACTTATAAGTCACTAACCGGAATGATTACTCTCGAAGGCCGCCGATGCATATTGGAAAATCGAACTCCCGATAAAATAGTTCTGAAATTACACGAATAATTAACATCATAAAGTCATAAACAAGTTATTGGTCAATGGTCGATGGCAAAACGTAATAAAAGTTGGACCGGGACAAAACGTGTCTTACGGTGGATGAAGTTGAGAATATATCATGCATTATTGGTCCA
>10817-3-4123549-226
AGAGGAAGATGTGATGTTTTATTTTATTTATTTTTCTGTAATTGGCATTTTGTTGTTTTCTACTATCAATTTTTTTAATAATTTTAATTAAGCATGAGGATTCTTCGGTTATATCCGGCTGACCAGTGACCATTAAAGTAGTTGCCTTTTCCAGCGTTTCTTCATGAGAGAATTAAACAAAAAAAAACTTTGACAAGGACAGCTGTAAAATCTTTGGTTCAGAGGT
>9816-3-38869-193
TTTATGAATGCCTTATATGTTGTTGAAACAAAGAGAAGAAGAAGCAGAAGCTAGAGGGTCATGACCATTGTTCGAAGCCGTGACCTTGAGGTTCCAAGCACAAGGAGTTCTTACCACAAAGCAATGGCCACAATGGTCGTTCACATGGGACCAGTTATCTAATTTAACCTCTTTAAGACGCAAAACGAACTAA
>15404-4-9347684-426
AAACAATAAATGGCTAATTTGGCTGTATGCAGGTGAGAAACGAGCTTCCAAGCAAATTTAAGGCCTACAGATTCCAGCAACATAGGTGGTCCTGTGGACCGGCGAATCTATTTAGAAAAATGACGATGGAGATCATTTTCAATAAGGTCATTTTTGTCACTTTGCTTCATTCAGACCCCATGTGTCAGTGACTGATGTCCTGGTTATTTTGTCTTTAGATGTATTGGGACCCCCCGATAGTTATAAGCAGGGTGTCCTGTTTGAACTAGTTGAGGACCAGTGTTGAAAGACACGTTTCAGTGATTGATTGGTTTAAGTCCTTCTCTTTGTCTCTTGTTTGGACCGGGGTAGTGTGATATGTACGGTCTAATATCAACCAGTTTGGCTAACTAATTAGGGTTTGTTCGGTTTCAACATGGTTCGATT
>17751-5-213508-265
TCAATGTTCACATTACCGTACATTGAAAATATATGGCACCCAATGTTTTTGTGAAAATTAATAAATAGAAAAAAAATATTAGCCATTTATTTCAACAAATAATTTCCATTAAGACTTGGACCAACATGTTTTAGTGCTTGAACTCTGTGGTTAAAAAGAGGTCCAAACGCAACCATCAGGCTGACTTTGACAAATTCTACGTTGACTTTAACATCATGTATTTTATATTTTTCCTTAGGAACAAGAAAGAAAAAAAATAGTCATA
>20256-5-15198195-309
[truncated: 129,769 more chars]
