# Supplementary material for: MORPHEUS, a Webtool for Transcription Factor Binding Analysis Using Position Weight Matrices with Dependency
Source: PLoS One. 2015 Aug 18;10(8):e0135586. doi: 10.1371/journal.pone.0135586 (PMC4540572; doi:10.1371/journal.pone.0135586)
Supplement: S4 Text — (TXT) [file pone.0135586.s004.txt]

>7637-4-17390650-605
CCTTAAAAAGGTTTGTTACTTTGGTGGTTAACCAAATGTAGAAAGTGTGAAACAATTTTTTTTTTTCTCGAAATGAAAGCATATTGGATGAGAGTCAAATACCCAAAGCATCTGATAACCTAACTTATCAAACAAACAGAGAAGCTGATTCTGCTAAAATAGCAAAAAGTTAGATGTGCACTTACCTTTGATGCTTCTAGAGTTTACCAGGTTTAACTTCGTTGCAAAATGTCGTATAAGTTATGGCTCTTATTCTAATACATGGTACAATTGTCGCGGTTTCTCACTTTTATTCTCTGGAGAATGTTTGATCATTGCTTTCCTCTACAAAGCCATTTTCTTGTTTGGTATATATACTACCTTAATCAAGCATTCCTATCACCAGAGCGCTTTATTTGAAGCGCGGCTCTAACCACGTTTCCTCTTGTGATGATACCAACCTTTTTTCAAAAGGAAATATAAAAATAGATAAGCGATGCGAAACATGGTGTATTTAAAAGTTCAATGCGAGATGTGTAAATGTAAAATCTCTCTTCTCTTACCAATTTGCCATCAGAATCTACCACAGGGAGCCGGCGATATTTTGTCTCAAGCAATATTCTAGT
>3329-2-9477499-458
AAGGAAGGAATTTAAGCTTATCCTGAAATGTTATTGATGCTTACTGCGCATCTATACTAAATGCAGCTATAAGTCGATGACCAAATACATTTTCCACATAACTAATCTGGTATCTAAATGAGGCCCAAAATGCAGTGATCGTGTCTTAGAAAAAAGATGAGCTATTTAATAAAAGCACCTAACCTGAAAAATCTTGTGCACCCAAGTAACAATTGGCTCTTTATGAACACCATTTGCCAGGGGAGCTTTCAGTACATTTGCAATCTTTTCAGGAGATGATGAAGTTTCATTGTCTGCTTTTGTGGCTTGTGTCTCTTTCTCTAAGATCTCAACAAGTTCATTTAGCAAATAATTCAGGAACTCATGTGCATCCTGCATGAGATAGTAACACAATTTACTCTACAGACATATATACTTTTCTTACAATTTGACTATCCTCATATAAGAAGAATACACAG
>5865-3-19348654-453
CGTTTGGGGACAAAGATAAAGGGGGCACAGGATCCATCAGGATTGAACTTGACAGACTTTGATCTTGCACAGAGCCATTTCCCTCAAGTAGCAAGTCACCAGGACCAAGGACTCTATTTTCTTGGATAATCTCTCTAACAATCTCCCTTATAGTGTAGAAAGATCCACCAACCTCCTTGTGTGTGAGGCTAAGTGAAGGAAAACTCCCATTGTTTAGTTTCTGATGCCTGAAAACAAACACTAATTACAAAAGCTGGGATTGAAAAGGGAAAATTCAAAATTCCGGCTAAGGAAGAGAATTAGGTGCATACTTCTTTATAAAAGATTCAACCAGTGTCTTTCTCTCTTCTTTAGGAATCCGATTACGAGTCCTCTTGCCTACAGAATCGTGAGGCTTAGCTAGAGCAAATATTTGCCCAACGCAAGTAGTCTTAAGAGAGTGCATGTTGTCTC
>4369-3-1586540-549
TCCCTCCAAGAGATTACAATTATTGCTACAGACCAAACTTCTTTCCCCTCTGATGCTGCAAGTGAAATAGGTGGAAAAGCTGTTGAGTTTCGGAGCTATGTGGATCCTACCAAAGGTTAGGACACGGAAATCATGATAAAACTGGAATATCCAGGTTCCCTGAGGAAGGCTGCTAAGAATTCTCTTTTCAATCCGCAGATGGTGACTCTTTGTTACATACACAGCTATGGATTGATCCATCAGAAGAATTTTTGCAGTATACTCACGCAGGTGATCCAGTTGACATCACATTTTCCTTGAAGGAACTAAAGGTTTAACATTCCTCCTTTGGAAGTCTGGTTTGAATTTCATCCACCTCTGTTTGTGTCAACTAAATATCTTCAATAATTTCAGGCATTTCTTGCATTCTGCGAGGGCTGTGAAGCCGATATTCATCTTTTTTTCGAAAAAGCTGGCGAGTAAGAATCCTATGTTTTTCATGCTTTGAATTTCGCTTATTAAAATGCATCTTCTTGTGTACTCTTGACATCTTTTAAATTCGATTGCAAT
>9500-5-21035899-692
ATACTATCGACATTTGAATCCATCAGATTGTGGACGTTAGTAGGAACCTTATATATCTTTCTATCTTAAGCATCAAATATTTGAAAAGAAGAAATCATAATTGCAACTGTCCATATATACAAGAAAATGTTCTCACATGTGGTAATTAAAATTTATATCCCTCATGCATTTAAATATATATATCACCTCATGGTGTATGTATTGAATTTTGAAAACTATTATATTTCTGGAGGTTAGAGGGTGCATGTGCATTATCAAGGTATTTCAATAATTCTGTCCCAGGTTAGAGGGTGGCATGGAATATCCAATTATAGAACAAAATGATCAATTAACTGTGCCTGTTGTTTGATTTTGTCTTCGAATTTTCTTCAAAGCAAAAATCTTACTCGTATGAAGAGATGTATACTTCGTATATATACTACTATACATAAGAGTTTGGTACATTTGAGTATATATATTGAAAATTTCTTTTGTTTTGCAGGTCAACGATATGGCTTTGATGATTGACTTAGCAGAACTTGAAAAGAGATTAATCAGAATGAAGTAAATTCTTGTTGAGTAGGTTGCTCTTAACTTGTCAAGTAAACGACATATATAGTTAAGTACGTACTTTATTCGTACCTGTGATTGTTGTGTCGTGTTCACATCTATCTGTATGTATATTATGTTTATTCCATCTGATTGTCATTAGC
>280-1-3214596-487
AGTAGCGGATGCTATGGCTACTCGTAAAGTATAGGAGTGATTCTTATCAATGTTTTTGAGTTCGAATTTGATTTGCCATGTTGTTCCTTGATATGTTTTGTTATCCTTTTTTCTATGAAACGAAAATGTAACAATATGGTTAGAGAAGAGCTCAAATTCAAGAAATGGAAATGATCACGCCAGAGATGATGAGAAACACCTAGTGACTTGAGCGTAAAACCAGTCTTTTCTATAGTCGCTAGAGCCAACTACATATACCAAGTCTTTATCCGGATAAAGTTCTGCATATCTTTCCCATAAACCATATTGCCGGAATCTGCAAGAGATTAAGAAATTCGAATAATAAAATCAAAGGTGCATTTTGGTAATAAAAGGAATTGCATTTTAGTTCATTCTAATGTTTTTTTTTCTGTATCATATAATTCCATTTCTATTTATATGTTCTGTTACTTTTGTCTAAGTACAATGTAACAAGATTTGTATGTGA
>2578-2-344884-422
ACCCAAGTTAACCTACAAACCAAAAACAAGTACTCCTTCCTTAAGTTGTTGCTGGTGTTGTTTGGTAAACAAAAACGTGTTGTTAGAGAAAGTGTTGTTACCTTCAAGGCAGAAATAGTGATGTTGCCAACACTTGGGAAACATTGTTCATGCTCTTTGCAGATTTTCTCTGTAAAATAGACAAACAACAATAAACATGAGTTTTAGAGTTTAGTTACTACAAAAAGTTACCAAGGTAAAAAAAAGGAAGAGATTATGAAGAGTTACCTTTGAAAGCATATACACTATCATCACTATCAAGGAGGAGCGCCAGACGAGTGTCAATACTAGTCTTCACAAAGACGCATTGAGACTCGTTTCTTCCGGACATAGCTTGAAGAAGTAGGGTTTTGAAGTAAAAATAAGTTTAGAGGATATGAGAC
>6830-4-7645269-343
CAGCAACGATACTATCACTCACATGCTCCATACTGTCTTTTACAAGCAGATTCACAATGTGACCACAACAACGCATACGCAAGAAATCACCATCTTTAACTAACGCATTAGCTCCCTTCAACCTCATAGCATCCTGGAATAAGGTTAGAGCCTCATGATCATTACCCTCAGCATTATTAACCGTGACTGTGAAGACTTTCTCAATCCCCCATTCATCTAAACATTCAATAAGACGTCTTGCAATCGTTTCTCCTTTCTTATCTAAAACAGGCTTAAAGCTAATGATTCTCTTCTGCAATTCCCAATTTGCATCAATCCAGTAAGCTGTTACAACCATGTAACT
>693-1-8264010-417
TTCTTTACCTCTTTCTTCCAGTTGGTTCTATAGATAATGAAAAGTAGAACAGATGTTTGAACTACTGTTCCCGTTAGCATTCCTGTCCATATCCCCTGTAGTTGTGTGTGTGTTTATATCAACTTGAAGCTTATCATGTATGCAAGTTCTTTATTAAGGTTAGATTTCGAGATTTTACTTACCTTCACTCCAAGTTCCATCTTGTAGCCGAGCACAAGACCGATTGGTATACCACATAGATAGTAACACCCAATGTTCACATATGCAACAATGCCTTGCCATCCAGCTCCAACAGCTACACCTTTTGTACCAATATCAAAAACCAAAACACATTTTGTCTTATACACAATCATGCTAAATTTAAGCAGCCTAGGGTTTTTGAGTGTTGTTAGAGAAACTACCAGAAAGAACAGGCTG
>8012-5-3436117-803
AAAAATACAAACTACGAGCAAAATATTTGGGTTTGGGTCTCAGTAGGTCAGAGCGAAGATGACATTTGGCTTATGACCTCCAATGTAGCTTTCGTCTTCGTTAAATGATCCATCTACGTTTGTTCAAAACACTCTTTATTAATTCATCTTACAATCCTTTTTAAAGATAAAAATATGTTTAAAAGCTTGTTGGCTTACCAATTCTTTCTCGCGATTGTCCTACGAAAACACACAAATCTAAGGGTCAGTCTTTTACACGTGTTTGTCAAGATACGAAAAAAGGGTTTATATGTATTTATACCCTTGTTTGAATCTCCTGTTTTAGAGCGCTTATGAGTCTAAACAAGTAGTCGTAGTTGGATTTGTGAGGCTCCTGCAATCATCAGTCATACAAAAATCATCATAAACCATCAATATAATCATACAATAATCACAATTATCAGCATAAACCATCAATGATGTTTATATAATGTTATTACCTGGATGTTGTCGGGAAGAGGAAGACCTTCAAAGACTTGAGGAGGCTCTCGAAGTTGAAGGATCTGACTCGGGTCATTTGGCAAAGGAACGGTCCATGAAGGCGGATTAGAAATCCCCATTGATGCAAAACCGTGTCCTGTTCTATTTTCCCACATTTGCTGTTGTTGAGTTGAAGATCCATCACTTATGATTTGATGTTGTAACTATGAAAGAAAACACAAGAATAAGCCTAAGAGCAATGCTAAAAAAGTCACAAGTTTCCAGTTTCTTACCCTTGGGACATTTTCGACTGTGTAAGAAACAAATACGGGCTCTGTGAAGTT
>8894-5-14095300-341
ATATTGTTTCTTTTGTTTAGTATTTAAGATTTTATAATTGTGTTAAAATTGTTAATTATAAGATTTCACTCGTAGATTATCGTCCTGTATGAATATTAACCCAAACTCTTTCCACCAGATAACTTCATTCCGTAAAATTAAATATTATTTTTGTTATTTTTAAATATTCTTATTATAATATATTAAAAAATCGAGGGATTGACTTGTGCTAGATCTTGGATTAATATATTTAAAAATAATTTATGATTTATAAATGTATTATATTGTAGTATATAAAACCGTTTTTAGTGTATACCTTTCAATAATTGTATAAAGTATATTTTAAAAGTCAAAATTTGTAT
>3137-2-7174574-445
CGGAAAGCTGAACAATAAAAATTGATTACTGGTATGAAAGTAGCTACGGCAAGCCCCTCGGTATCTCATCTGTTATTTGCAGATGATAGTTTATTCTTTTCCAAAGCTAGCAAAGAGCAGTGTGGAGTAATCTTGGAAATTTTAAAGCATTATGAAACGGTTTCAGGACAACAAATAAATTTTACAAAGTCTTCGATACAGTTTGGTCATAAGGTCGATGATTCACTTAAGGCAGAAATAAAAGCAACATTGGGAATCACTAATCTTGGTGGTATGGGCTCCTATCTTGGTTTACCAGAAAGTCTAGGTGGATCTAAAACAAAAATCTTCTCTTTTGTTAGAGATAGATTACAAAATAGGATAAATGGATGGTCAGCTAAGTTTTTATCGAAAGGAGGAAAAGAGGTGATGATTAAATCGGTAGCTACGGCATTACCAACTTATG
>1396-1-16753192-685
CTTTATTTTAATGAATAAATGCTAAAAGAAAAAATCATATCAAAATAATATTGAAATCTATATCACACCATATCAAATATATATTTTCATTAAGATTGAAATAGTTAACAAACAACAAATCATTATTAACAAAAAATCCACAAACTAACCAAAACAAAACTTTACCAAGAGAATGACGTTGAAGCAATGGTGGTGTTTTGAAAAGTTTTTTAATTTTTTAAATCTTTTTAAAAATTTGAAAGATTGTTTAAGAATTAATAGCTTAAAATTAGAATTAGTAGGTATTTTTATTTTTTTTATTTATAATTTCTTAAAATTATCTTTGTCTTAAAATTAATAATGAAAAAAAGAAATTTTGTTCTACACATGTCAAAATCAGAAATCAATAAAATTGATTCATGGCACAATCTTATGAGATATTAACTTTGAAAATTATACTTTATATAATAAGATGTTATTCACAAAAATGTAAATACAAGCACATATAGACGGTTCAGTAAAACAAATCAAATTTTCTTTCATGTTTATGTTTATGCTTCATGTCACGCTTCCATTTTCAAACCATTATTCTTTTCACATTCACATTACATATTCAATAATTATATAAGTTATATATATATATATATATGCACACTTCTAACACAAAAAGTAATATACATAAATAAGTATCTTCTTTATATCTTTA
>4308-3-947564-412
ATCAAGGAAGTAGGAAATGGACCAACGAATGTATTGTAGGAAAGATCCAAATGTTGAAGCTGATACAGAGAACTTACTTCTTCAGCTGAAACTGCAGATCTAAACTTGTTCTTGCTGAGTATAAGAGTAACCAGCTTGTTACTTAACCGAGGAAACAACGGTCCAAAAGAGTTTCCTTCAAGATCAAGCACTTGAAGGTTTGTCAAATGGCTTAAATCAGGCAAAGCTCCATTAAACCGGTTATTAGCTAAAGCAAGAACTCTAAGACCTGACAAGCTACTCAAAGAAGAAGGCAATGACCCATTAAGCACGTTCTTTCTCAAGCTCAACACAGCTAAACTCGGCAAAGAATCAATCCAATCCGGTAACTCACCAGAAAACATATTCTCGTCGAGTATAAGCGTCTGAAGAG
>8289-5-6925734-479
CGAAACAGAACAAATGTTGGGAGGAGGAGAGACTACTAGTTATAATAAGAGAATAAATTAAAATCTATCTCTGCTGTAGCCTTTTTTTTTTTGTTGTGGGTGAAAATGATTATGATCACATATATATGGTCGTTGAATATCCTTTTTCATTTCACTTTTGATACACGTTAAAGTTCTCTGTGTCCATAAAGATTGGAGAAACCTTGTTTGAAAATGTTCACTAGTAGCAAAACTTACTTAACAAAATTCACTCATTAGAAGACAAATCACATTAATTAACACCGAGAAAAATGTTATTTTATACCTGAACTTTCAAAAAGTGGCCAAATTAACCGTGAATTTTTGAAATGATCGTTTTATACCTCAACAAAAAGTTGACTTCTAATTTAACCTATAAGTTATCGTTGACCCGGCCAAATCGACTCACCATTAACACTTCTTAACAGCTCTCCTAACAGCGTAACTAACAACTGTTTTTG
>8708-5-11894002-317
CAACGGATCTTAAAAGCCTAAATATTGTATCCTGGTTAGAAAATACATAGACAATGTCTCATACGGAATTCGGCTAAACCATCAAAGCTTTTAGAAGCAAGAAGAAGCTTGGTTAGTGTTTTGGAGTGAAATCTAACTAGATGTCATATGTATGAGTGAGTATACCAACTAGAACCACAATTAGAATTTTAAAAGCCTAAGTATTATATCCTTTTTAGAAGATACAAAGACAAACACTCATACGGACTTTGGTTACACCATCAAAGCTTTGAGAAGCAAGAAGAAGCTTGGTTAGTGTTTTGGAGTCGAATATGACT
>6616-4-5225330-304
AATCAGGTTTGATAAGTTCACATAAGTATCTAAAGTTCTAAACCGATGTTAGTCCGCATCTAATTAAATACTAGGCTCATCTAAGATAGTTCTGATAACAGGTACCTATGGTAGGTATACTTATTATCCTAAAATCAAGTTCTAGTTAATTACTCTAGAAATAGCATTAAGAACAATCAAAGATGAAGAATTCTAAATATATTATCCTAACAGGGTTTTCGATTTACTAATTCATCCAAATCCCTAATTGATAATCCCTAAACCCAACAGAAGAACTACTCAGACATGATCATAAAAAACAAAA
>2269-1-27121670-424
TATGATATTGATCGATAGTATACAAATACATATACTTACTAACGATTTTAAAATTTTCTAAGTACGCTATTAATGAATCTATCCAATTATATACTTCATACGACAAATTAAACATTCTCTAAAGCTGAAAGTTTCTTCGTCCTCATGAAGTATACAAACCATAATCAAATTAATGAAAAAGAAAAATGCAGTACTTAACTACTTACCAAACCATATCTATGTCGCAGCGAAGTGTTTGAGATTGCGGGAAGAGCAAGAACCTATTTATTTTTGAACAAAAAATTATTAGCAGGAATCAAATATCTTTAAAGTTTTTATTTCACCTAATTTAGTATTTGTTAGCTTTCGAGCAAGAAAAATTTAGATATCTCAACTGAATATTCGCGGGAGAATTCAAAATGAAACTTATGAGTTAGTTTCATTC
>669-1-7943553-493
AATAAATAAGTTTAATTTGGATATTTCCATTTTTAACTCCAAAATGAAATAAGTTTAATTTGGAGATTTCCATTTTAACTCTATTAAGGAGACTCTCATATTTCACTAATGTATTACAATACGTAAGATCTGTGAATTCATGATTTTTTTTTATTACTGTGGTTGTCAGTAGACTCTCATATTTCTTCTCTATTATTGGTTCATGGTTTGTTTTTTCGTTTAAATAAATTTGCAATATTTTATCACTGGTTCTAAGGTCACATACTATATTTTAATTTATATAATACAAACAAGCTTAACTTTTGGCAGAAAATACTTCAAGGAACTGTTCACCAACGAAAACATATATTTCTTATTTATTGATATACGGGACTAAATCATTCTTTTGGCATAAGTTATATTTAGTCACTGAATGAAAAAACTAACACATTTTCAACGTTTCAATTGAGAATTGAATTGCTGTGACTGTGAAATCAGCGTTTTAGAGGTTTAA
>7883-5-2267373-394
TTCATTGGTTCTCTTACTTTAATTGTTATAGATTTCTCAGGTTAACAGAATCATGAAAATTCTGACAAGTTTTTTTGGCCCACTTACTGATTTCACACACAACCAAAGTACAAATTTCGTGTTTACTAGAATTTGGTGTCGTGAGAATTGGTTCAGTTGGCAAATCTTATTGCTAATGAAACAGAATGTACCAAGTACGATGGAACTCTCTGTATCTTCCTCTTATTTTGTGAAAACAGACTATGTAGCGACAAAATGGCAAATTTCAGTATCTAAACCACTAGCCACTAGGCAAATTCATAACAAGTGTCACTTTCTGGTGACCGCATGAGTTTCAGTGTCAGACTCAGAACAACAGCTTACGGACAAGACATCCAACAAACATTTCAATACA
>4661-3-5301327-305
CTCCGGATGGTCACGGTGACGAAGACGATGAGCACCACCACTGATTCCGGCCTCTCCCTTGCCGCAAATTTTTCTTTTTTTATTTGCACATTTTCATATCTTTAAAAATTTTATGAATGGAATAAAACAAAATATCTACCGTTTTGGTGAAACACAGTTGAAAATGTTTTTTGATCTTTTTAGAACAAGACTCGGCATCAGAGTTTCCCAAGTGCCAAAACTCTTATGACCGTTGTTTTTATTTTTGTAACACTCTTGAATCAGAATCAGAATCATTCTTGGCTTTTGCTTATTATATGATTCAC
>5203-3-11541467-436
AAAAAAAAGCTCGAGCACGAGCTCGACTTCTTCTTCGGGATTCTTCCTCCGGCGAGCTCCGGCAAGCTCCGGCGAGCCGCATTGTCGTTTTTCTCCTCCTGCAAGCTGCATCAATCTACTAAGTCCAGGTATGAAGAGAGCTTCAAAAGCTTTGAATTACATATTTTGAGGATTTTGAGATTCAATCCAATTAGATTTGGGTTATTGTGTTTTAGCACCTATATTAGAAGTTTAAGTATAGATTTAGGCTTCATTTGGTCTGTTAATGGGTAAGCAATTGATTTCACATGCTGATTCATACTAAATTGAACTCAAATCGAATATTTGTTCTTGTCGCGAAAATAATACTGGTCGAACTAGCTATAGTAGTACCGTAATTTATATAGATAGTATGTTTTAATAGCACCAATATTACTTAAACACGTAGTATTTCATA
>7345-4-13981938-264
TTCCTCCTTTTGCTTCCCCCAAGGTTCATAACATCTCCTCTCTATTTGCTTTTATATTTTTGCCTACGTTTTTTGTTCTGTTGTTTTTTTACTTAGTCTTTTAACTCAAGTGAACATTCTGATTCACTTGGAATTTGCATCTAAATGAGGTTGTGATCATCAAACATTTGTGATTCATAACTATGCTTGTTTTTGTTGGGTGGTGAGATTAAGATGAAATAAACCTGCCAATGCGTATAAGTTATTAAGTTTAATGAAGTCTAT
>6557-4-4585830-369
GATTCCTTTGCTGGAGAAACAAAAAAATTTCAAATTGTTCTAAGGAAGAAGACACTGTAGACGACAGTTTCTCTAAAATTTTTTTTTACTTTTTATTTTACTTTCACGGTTTCCTTTTTTTTTTTTTTTTTGGTTTTCTAGTAAATTTATGCTAAAACGGTTTGCTTTTTCGAAAATAAGAGGTCTAGACCCAGTTAATAACAGTTACAGTGTTAACATTATTGTAACTTCTTCAACGCTTTAAAATTCTTTTAAAAACCTTTTTACTAGAAGAAAACAAGCGATTTGCAAGGAAGATTTGCGTTGGAAAAGGTCCCTTGCAAATTTGCTACAGAATTGCGAGTACATTGCGAGCAGATAGGAGAACAT
>942-1-11387472-320
TAACATCCAAATCCATAGGTGCCTATCATCTAGACATCTATATAGAATTTAGTGTATAGCAAATCATATTATCTACATTAATTCAACCCCATAGGTATATCATCGTAGTGAGCTAGAATATGATATGAATGGAAGTTAAAGCACGCATTCCTATTTACTATGTTTATTATCATGTGTCACCTATCTTGTTCATACTTTATAGCCTTACGACTTTGAAGCGTCGAGATAATTACAAAATATTCCAAGTTTCTATATTTTCATTTACTTTATATCATTGTTTTAAGAGAGTTAATTACAAATTGAACAATGATCCAACCCAC
>5582-3-16029862-467
ATATATACCACTGCAAGATTTAGTATATAGTAGTGAGATTACGGATTCAACTAGTGAAAATAGAAGTGTTTATAATGGTATGGGAGGATTTGAATTGGTTAACAAAGAGCAATGAGACTGATACCAAACACCTAATTATTAAATGTCTACATTGAGATATAACGGGTGAGTATGAGCTGTTTTTGTTACTATTACATGTTATGTGTGCCGGTAAGGTAACATATAGCCAACCTTATTTCCTTAAGAGAACAAACAGTTACATATGTAGCTTGATCGGTTAGTTTTTTAGACTCCCTAGATGTAGATTGCTCTTGGTAGAGAAACGTTAACATTTTTTGTTGACAAAGATGATTTTCTTCTTTCTCCAATCCAATCACATATTTACTTCAGGAACTTTCTTTTTTCTCCAAGTCCAAAGCATGTGGAAATCTTAATGTGTGTATCAAGCCGTTTTACATTTTGAAAGT
>4737-3-6209431-399
GAATCGACGACATCACCTGAATCCGGTGTACCGGCGATGGGAGAAACCGGAGAAGAAAGAGTTTGTGAAGGTGTGGAATCATAAATCTCACGGAGATTCAAATGTGGCCATCGGACGGCGGGAGAAGCTCGACTGTAAGTGAATTTCTGGGAAGAAGAAGTAGTGCTGCTGATGTTCGCTTGTTCATCTTTAATCTCAGGATTAAGAGTGGCGCGAACGGATAAAGCAGGAAAAGCTAAAGCCCCTGCAGAAACCGCCATTAATGTCTTCTTCTCTCAGCTTCATAAATTTCGTTGTACCGTTAAAAGATGAGAAGCGAGTGAAAGAGAAGAGTGATCTTTTAAGGTTCCTGAGAAAGTGAGAAACAAACTCCTTGCCGTCTAAGATTTTTACCAACAA
>5372-3-13497573-337
GCACTACCAAATTTTCTGAAAAACACAACATGCCAATATTAGTAGCAAGCTAAGTGTTTTAAAATTTCAAAGCAATAAAAAACATAACCTAACAGGCACATAAGATTACCATATCTTCTGCAAGTCTAACCATCCCTCTGCGACTACAAGTGTGAGGAAGCTGGTTGCGCCTTCTCTCCTTGTAGCTATCACTTATAACCTAACAATGATTGTTAATTAGTAACTTTCTACATAGTAAATATGCTTAGTTTAATCTTCTCCCTCAACATACCTTAAATTCAGGGCTAGTTTTGCTCTTCACAAATTTTCTCCACTCAAATGGAGAAACATTTTTAGG
>3818-2-15249166-562
TTTAGCTTTATGGAACAGTAGTTCTTACTTTAGGATTATTTTTTATTTCTGGGAAATTATATTGCAGGTCCGTTTTAGTCTTTTGCCGCTGTGGTTTATTGCAGGTAATGTCATGACAGATGTGTGTGAAATATTGATTATATAGCAGAAGGTCGTTTAGTTTAGTTTGTTCCCATATCTCAGGAAGAAGCAAGTCTCATGGTTTCTCAAAGTTTGCTGATCAAAGCATTGAATTGGTGACTAAACTAATGAAAATGCCATCCACATGCTTGGTCGATAGTCTAACCGATGGCCCTCCAACTGATGTTAGAGTTCGGCTGACTGAATACAGTGAGGTATCTATTCTTAAATGAATTTTCTTCCTGGATTTGAGCTAACTAGTTGTATCAGGAGTTGTATTTCAAGTTTTGATACAATTTCTACTAGTATCTGTGTTGGATATCTTATAAATCTCACTTATGTACTGGGTTATAATGATTTTTTTTGTTCTTTTCTAAAGTAGTATTACATTCACAAACTTTTTCATTACGACGACATATAAATCCATGTCTGTCCTACATTT
>4630-3-4820023-436
CAAAAACAGGATATCCAGTGGCTCCAAACAATCACCAACATGCCAATTCTTGTCAAGGGTGTTCTTACAGGAGAGGATGGTGAGTTTCCATTTGCCAAACAAATAATTTCAACACTCTAGTGTCATAGAAATACCTGACAAGGTCAACTATTATTGTCCCCATGCAGCAAGGATAGCGATTCAAGCTGGAGCAGCAGGGATCATTGTGTCAAATCATGGAGCTCGCCAGCTTGATTATGTCCCAGCAACAATCTCAGCCCTTGAAGAGGTAGATCATTCTCGACTACAAACATAAATCTGTGTTCTCGATAAGTATTTATGTACAAGCACATTAGCTTTGTTCTCTTGTGTTCAGGTTGTCAAAGCAACACAAGGACGAGTTCCTGTCTTCTTGGATGGTGGTGTTCGACGTGGCACTGATGTCTTCAAGGCACTT
>1808-1-21493697-442
TTACAATAGAGAACATGTAAAAGCAAGGCATTAAAGACAAAGCCATTAAACTAGTCATCTGGAAAAAATGGATGAAAAGTAACTCATCTCTAGGAGAGTAGACATCTGAACTAGAGATAGCAATAGTGTAACAGATTATATGGATGTCACATGAAATTACCTTCCGTAAGCCTTTAGGGGGACGCAGAAACACCTTTCTCTGTTCTGAAGATGCAATAGAAGAATGTAGAGGAAGAAGCCAATCTGCAGCAGGTCCACGAAAACGATAGGAAGCAGCTAACATATCGAGTAACATGTAAATTTCTGCCACTCCCTGTTATCAACCAAATAATGTCAAGCCAAAACGATAGAGGATGAGCGAATCTCATTACATGAAATATCTCAGTATCAGCTTACAGGCAAAAATATAAGAATGGCTCCTTCCTCACAAGTGTCATCAATG
>2054-1-24541381-575
CGATTGAAGCTGAAGCGGCCCATGGAACTGTCACCCGTCACTTCAGGGTTCATCAGAAAGGTGGTGAGACCAGCACAAACAGCATAGCCTCTATTTTTGCTTGGACTCGTGGACTTGCACACAGGTAACAAAAAGAAAACATGCTTAATAATGTTTCATTAGAAGGAAGAGGATTGTCTAAGCTAATGTCTTTGAAACAGGGCTAAGTTAGATGACAACGCAAAACTCTTGGATTTCACTGAGAAGCTGGAAGCCGCTTGTGTTGGGACAGTGGAGTCAGGGAAAATGACCAAAGATCTTGCACTCATCATTCACGGCTCAAAGTAATCAATTCAACACTTTCTATTTACGTCCTTGTTCTCATCAAGATCACTTAATTTACTGTCGGATTTTTTCAGGCTTTCGAGGGACACGTACCTGAACACAGAGGAGTTCATCGATGCAGTCGCTGCTGAGCTCAAAGAAAGACTCAATGCTTAAGAAACTGAAGAAATTGGGTAAAATTCGAACGTCTCAGTTCCTAAGTGTCTTATCTGGTTGGTGGGGTTGGTTGGGATCGGGAGGAATAAACTTTT
>9736-5-23603600-349
TTTTCTTTGTTGGTTTTGATGTGTTTCGAATTCGATTCTAATTAATTAACGTGTCGGCGTGTCGCAAACTCGCAATAACATCTGAATGATGATGTATATTAAACTCATATACAGACCAAAAGTGTTCACCGGCCGTGACGATACTTTCCGTCGGGAATTAATCCCATTAGAATCGAAAGTTCTCCTACACGTACGTACCACTAGACTAATTAATGGAACATATTGGTAAAAGATTAATAATTAAGTAGAAGAGAGCGAGGAGAATTGTGGGACCTGGGTAAAACACGACATGTTATCAAATCACGACTTATCAACACAAACCCTATTAGACCACTTCTTTCTCTCCAGT
>7031-4-9962366-405
TTTTATAATAATTATATATCTTTTTGGAAATTGAAAATTTTGAAAGAACTATATTTACAAGATAACAAGCAAAACCAAAGCAAAACATAGTAATATATTTTTTAAATATGTAACAATAAGTAGGTTATAGATTATAATTTCTTAAAATATAATCTATAACCTACTTATTGTTACATTTTTGAATAAAAATATAAATATTTTTCATCTTCGTATTTCTCTTCAACCAGATGGACGATCTTGTTCATTTCATGTTTATCTATTATCTATCACATTAAGCTTTTCATGTCATCTATTATAAAATAACTCATGCATAAATCTTTAATCTATTCTAAATTTTTTATATTATTATGTAAAATTAGATTAGTTTATATTAAGTATGTAATCAATTTTCATTCATTTTTTTTT
>7648-4-17569404-613
TATCAAACTTAAGAACTTGAATTAAGTTTTATCTCCTCAACCTATCACGGCTCCCTCAGCTTCCAAAATCTCTCTTCAAATAGTTTACTCTCTCAAATTTAATCAGTTTTGATGATTTTATTTTAATCACCAAAATCAAGAAAACTCTCTCAAATTATCAAGAGAACCTTGCATTGGAGATACTTAATATCTAATTTTTTCCTTTTTTTTTGGTTTAATGCTTAAAGTTAAAACACTTTGTTATTTATTGCTAGTAGATTTCCCCGTAGCAAAATTTAGTTTTGGTTTTGTATCTTCATCATTTTTATCGCTCGTATCAGCATCGTTCAACGTGTGAGAGAACTTAAAACATTAAATTTCAAGCGTCCGCTAGAAACCAATAACATACAAGCCTCATCAACCTTAAATATTTTAAATCACATACCCAAAATATCATCTAGGAATATAGGTTAAATATTCACATATACATTAACATACAAACATAATATTTTCACCAAAAAAAAAGAAAACATACAAACATAACTAGTTATCTAATGTATACATAGCCATTACCAAAAGTCTAAACGTCAAACGGACTCGTTGAAGATTTTAACAACAGAGGGACGTGCTCTGC
>5088-3-10253253-307
TTGAAAGATATATAAGAAAGTGAATATGAAGGTTGAATACAAATTTCAAATGAGGTACATCGACATAGTAGCCAACTTTATCATAATTAAAGATGTCTATGATTGCTGATTAGGAGAAAACTAATTGAAGAAGTTAATGAGTATGAAAGCAATAACTCGTGTTTTCCCGTATCTTATTATGTATCTAAACAATGTACTATTTCCAGATGGGGTTTCAGAAGTGTTGTCTTTCATTTAAAACCATGGCTTTCGAATAATAACTTAAAAGTTGTTAAGAAAAATGAATGCTGCCTTTTTTTCATTGGTC
>7871-5-2112190-528
TTTGTAAACCGTCACCCCGATGGGCCTAAGCATTTGGAAGACCTGAAGAAACTACTTGTGTGTTAGTAGAGATCAAGAATGCATCAGGATATATATAGTATTGACCACAACAATGCAAATGAGCCCCAAACACAAAGGAAAGATTCGATTTTGTATCTGATGAAGACATTTTTTTGAAGCAGTAGCTGCAGTTTTGTGTTATCTCCTGGAGCAGATTGCTATGTAAGTTTTACAAGTTCTATTTCAATTTTTTAAAAGTTGGAGAAAAAATAAACAAATTTGTTTAATCTCAACAAATTTCAATGAAAGGAACTCATAATATAACTGTGGCAGAATTCGAGAATGAACTTGAACAAAAACTAACTGAATAACGAAACTCATTGAGAAGATTAAGGTATATAAAAACACTATAAAGAGAGATTATAATGTTATTCAAACATTATCATATAATCAAGCCTCAAATAAAATCAAATAACGATGATCACAGTCTTTAAGAAAAAGAAAAGCCACGTGGCACGAAGGTTTGAC
>3347-2-9762479-518
ATCATGTTTTTTTGGAGCTGTATCAATAATAACAAGTCAAAAGGACTTTGTAGTAACGTGCTTCTCGAATCCAGTTATAAATTCCAAAATCCATCACTTTGTTGTTGACTAGATCCACCAAATGTTTTGCATTCACCTTCAAAACACTCACATTGCCATTAACAAAGCTTGAATTTTTCTCGCTGAAAAAACGAAACTCCCATTGTAGTTGTGCTCAATCCATTACTTCGCAAACATCTAGTCATTTTTTTCTCAGGAAAATTGTTGAACCAAGGATTCACACAATAGATTTGTTTAAAAGAGGAAAACAAATCTAGTAATTTCTCTTCATTAGGTATTTCATACAAGACTCAATTATAAAGGGGATTCTAATCCCTTGTGAAACAGATTAGAGTTTTGATCAAGAACAGAGAAAGAATTAAGGTTTTTAGAAGGTATAGCTGCATCCATGATGGATTGCCTACGTACCCTGTGAAGGAATCAAGCCATTCGTAGTTCTCACTAGGTATAAAGTTATG
>8286-5-6897502-340
AGCTTGGTTTAGACTTTGAGAGAAGAAGGTAGCTGCAAAGTTTGATTTTTTTAATCTTCTGTGGTTTAGGTTTCATCCGGGGGTGAATAGGTGCTATTGCCCGTCTCAAGAAGTGGCGAAAAGGGCGTTGTTTGATGGGCTTGATGAGTCTCAAGTCCGTGTCTTTGGTTTACCTGTGAGGCCATCTTTTGCACGAGCGGTTTTGGTGAAGGATGATCTAAGAAAGGAGCTTGAGATGGATCAAGATCTTCGTGCGGTTCTACTGATGGGAGGAGGGGAAGGTATGGGTCCTGTGAAAGAAACAGCTAAAGCTCTTGAGGAATTTTTGTATGATAAAGAG
>8764-5-12429844-372
CACATCTGGGAGAAGAATCTGCCCCATGACTCAATCACCACCTGAGATGATTGCAAGAAGGCTTTTCTATCAAAGTTCTTCTCCAATGCCAGAACTGCAAGACTCAGAAATGAGATTTCTGGTTTCTCACAGAAGACTGGTGAAAGCTTCTGTGAAGCATGGGAGCGTTTCAAGGGTTACACCAACCAATGCCCTCATCATGGCTTTACTAAAGCCTCTCTGCTCAGCATTCTTTACAGAGGAGTCCTACCACGCATCAGAATGCTTCTGGATACCGCCAGCAATGGGAATTTCCAGAACAAGGATGTTGAAGAAGGCTGGGAATTGGTTGAGAACCTTGCTCAATCAGATGGCAATTACAACGAGGACTGT
>5697-3-17398815-385
TGTCTGATGAGCATTCTGTGAAAGAGAAACGAAAACGATGACTTGATGAGGGTGAAGTTGGAGAGAGAATAAAAAGAAAGTTGCTTCCTTTCAGTTTTGTTTTTCTAATTCACTCATTTATTCATTTTTCTATGTGTCACAAAGTATTAAAGTGTTCTATTTTATACTTTCGATTGGTATCATATTTCATTTTTTCATGGTGCGTCGTTATGTACAATTTTGTCAAACAAATATCAATGCACCGAAAAACAAAGTATCTACAATTAGCGTGGACGATGTTTAAGTGTCATATTAGGACTAAGATCAAACGTTACATAATATTACTAAATAATCTTAAATGCATGGTCTAAGTCTAAACTAAAGCTCATAATTCATTTCAGTGTGA
>7189-4-12072484-354
AAAAAATCCAAATCAACATGAAGAAAGTAAAATGATTCCAAATAGACATCCAAAAATCATATTTTCTTTAAACTTTTTTTATTGGTTTTCCACAAATGAAAATAGAATAAAATAGTGTCTCTGAATTAAGACGGAGTCGTAACAAATGACATAATGGCCGGTCAAATAAACCGCCAAAATTGTTCTGTTATAATTAAGACTAATTTCTGAGTCAAAAAACTTCTCTTGTTCCCTTAAGGGCCTTAATCACTATTAACCTTAACTAGTGACTTAATCTCAAACTTATAACACACCTTTCACACATCAACAACACCTTCTTCATCATCTCCTTTCTCTGTCTCTGTCTCTCTCTTC
>3878-2-15926872-397
GAGAGTGCCTATTTTAAATATACAACAACCTACGGGGGAACAATTGAAAGAGACAGAACAAAATAACATTTTCTTATGAAACTTTTAGCCTAATATATCCGACCATATGAAGACATGAGTCATCTATCTCAAGAAAATGGGCCGAAGCTAAGCCCAAAATCGATATATGTGTGGTTTACACCAGTCTGGTTAAGTAACTCGTGACTCACCGACGTGACTCTCATCAATCTTCATCACTCTCCCCCGTGCGCCGTCGGTGCTATTCCACGCCCTTCTTCATTTTCCCAATTAATTTTTTTCTTTCATTTTAAAATTTAAATCCTGAGTTTATTTGGATATTCATTTTTTTTTGTTGGGATGAGATAATACTATTCACGTGTGTGAATTTACCTCCACA
>2832-2-3343601-303
AGGCATGATTCGTTGCATGGTCAGGGATAACAGAAGAAAGTGACACAGAGTCTGATTCATCAGGTCGATGTCGAAGGCAAAGATGTTGAAAAGGAGGACAGGGCTATGTGTGAAACCCTAAAGAGAATTTTATTCTGGAAAATGAGAACACAGCACAGAGCTACGAAGTCTTATAGAGAAGCTAAAGACAGACATCGAAATCAGCTAAGCTTCAGACAGACCTAGACACGCAGCTCAAGCTGATAAGGATGCTGAACTCAGGAACAAAAGAACTAGACAAGATTCTGAACAGTCAAATAAGAA
>5540-3-15505572-350
AGTTATGATCCACTTCTTAATCTCGCGGGTCAAGTCATCAAACGGGTTTTCATACATTACATAAACTTTAATATCAACTAATTAGATAAGTGATTATTGAGAAAGATTTCGTAAACAATAATATCAACTAATTAGATAAGTGATTATTGAGATAGTTTTCATAATCAATAAGATTAAATATTCAGTTAAATCTTCTAACTATGGAACATATACAAACACAATATTTGATAACTGAATAGAAACAAAATCTTTGGCATCAATAACCTTCTATCATCACAAATCTTCAAGAACAATTTAAAATTTTTCTATCAAAATTAATATACTCAGAAAATAACATATTTAAAACATAT
>6533-4-4215949-612
AGAAATACAAAATAACGTTTTTTTCTTTTCTCTGAAACCGTAGTCGTTACTCAGTCACAGATTAGTCGCAGACTAATCCCTACAATAATCGAAGTTTATATAGTTTAATCGTAACTTAATCGTAACATAGTCGTAACATATAGCGACTATTTTACGACTAATATTACGACTACGTGCATTAGTCATAATTTAGTCGTAAATTGGCGACTAAAATTACGACTATTGAGTTTAGCGACTGTGGATGTGCGACAACAGTGATTAGTCGTAAAACAGTCGTAATCTATCGCTTTATGACTACTTTGCGACTAAAATTAATTTTGCACAAGAACTAAACAGAACGAGCAGAATACTAAATCCATTAGCTAACTAACAAACTTAATCAAGTTATCCCTAGACAATAGATTCAAAACCAGATCAATCCACTTCCATGACAATGATCTTCATAACTTTACCACTTCCTAATCTAGATTTCCATTGATGAAACATAGCAAAGCAGGCTTTAAACACCAATCTATTAAAGTCAATAAGTAGTCTAAACATCCAATGTCTTGGGCTAGAATCTACAAATCTCTAAAATTAGTTGGTTCAGACATTTCATCAAATACTTGTTAG
>5071-3-9970330-319
AAGGAGATGGCCAAGCTCATTGCTAAGAAACTAGACCAGTTTCTTAAGGAATATCCTGAGGATACTAGAAGTAAGCGGGTAAAAATATCGAATGAATGTCCTCTACAAGATTATGATCTCTTTCGATCATCCATTGAGCTTACCAAGGGAAGCAATGGAAGAGTAAAGAAGAAAAAGAGTTTACTTACGAGTCTCTTCAAGAGGAGACAAACAGTACAAGGAGAACCTTACATAGAGAAACATAGCACAAGAGATGCGATTAAAAGGGTATTTAAAAAGCTTCATGGAGCTTCTTCAAAGACAAGAAATGATGATGAAG
>8551-5-9988812-366
TATAACTATTTTGGATAAGTGTGTAACTTCTCTCATTTTACAGGCTTTGTGTGAGTTTTATCGCTATGTTGGCCTAGCATTTTGTTCTTTCTTGTTATCATATCCTAATTGTAGTGTACTTTGGAGTTTTTAGCAAACTAATGTTTTATCCTACATTGCGTTTTTTTGGGATCTTCTGTCAATATTTATTTTCTATTGGTTTCTTGAATGATTGCTGAAAAGACTGTCAATATTAAAAGTGTTAGGGATGAAGTAGCTCAGGGGGAGAAAGTTTCAGGTTTCAAATCAGTTTTATGAGTCATGGTTGATCCTTCCTTCTCCTGTTTGTTTGGCTACTGACCTCGGATTTTGCTTCTAAAAGATGTT
>4502-3-3187394-405
TGCAGGACCAAAAGAGTTTACTTCACTTTTCTTTAGTCTTCAGAATTGGAGGGTAAGTTCAAAGGTTTTTCTAATGGTTTGATGATAATTGTTGGTCAAGAATGTTGGGAGTTGTTAGCTCATGTGGGTTTTGTTTGGTGTTGCTTCTTTGGAATTGGTTTCAGTCTATCTTTGAGAGGTTTGATAAGGACAGAAGCGGTAGAATAGATACAAACGAGCTGAGAGATGCACTCATGAGCCTTGGGTTTTCTGTTTCTCCTGTGATTTTGGATCTGCTGGTTTCAAAGTTTGACAAAAGCGGAGGCAGGAACAGGGCTATCGAATATGACAATTTCATCGAGTATGTTCATTCGTTTCAACCCCCTTACCTTTTCTTACTCTGTAACAAGTATAATTCATCACTGA
>6517-4-4041319-322
ATGAGCTGATTGATGAGGATATCGAAACTGAGTATGAGCCAGAGTCATGGCGCAAGGAGACGAAGCTGCTGAACAAACCCGACGAGGTTACAGTGGAGGAGTATATCAGGTTCTTTGAGATGAATGACTTCTGGGGAACGCGGTATCCGTGCTATGAGACTTTAGCCCAGCTGGGGTTACTGGAGGACGTGCAGCATCTGTTCGAGAAGTGTCATCTGGAGACACTCATGTCTTACCCTTACGCTGCTTATAAGGAGGAGACAATCGAGTTTCTTTCCACGCTGCAAGTGGAGATGTAGGAGGCATTCACAGACTTTGAGCT
>2449-1-28962550-339
GCGTTCTTCTAACCCCAGGTCTAAATTCTCTAAACTCATCTTTCTGTTTTTTATTTTCGCTAATACAATTCATAGTTCAGTCGTTTATTATCATGATTTCCTTTACGTGTTTTTATCTTTAATAAACAATTCCAGGTCCAAACTTAAATTAATTTCTGAAATCTATGAGTGATTTAAGTTTATATATATATCACTCAAGAGATCTAATTATTCCAAAATAGTATATAAAGAGTTTTACAATATAATTGTTTGGGTGACGTCTTAAGTTGATAATGGTATAGTTACATGTATATACATGCTATCGATATTTTATTTGTTCTCTCAATTAAGTATTCTCTT
>4131-2-18765351-413
AATCTGATATTAAAAATGGCATGCTCGTAAAAGATACAATGAAAATAAAAAAGAGGTATTAACCAACAAGGATACGAATTAATCAGGACATAAGAGAAACATGAACAGATCAACAGCATACAAAAATATGATTATTTCTAAGCGTGATTTCTTTAAAAGCACTTGATCATGACAAGAGAACCTGAGAAGCAAAATATTGGAAAGTCTAATTCAGAGAAATTAGGCATTTGAGAATGTTTTCCACTTACATCTAAAGGGACTTTCCCTGAATCACTTGACAGTGAAGCACGGCTGCTAGAAATCTCTGATGATTCTCCGATCGCTGTCAGTGTGCTTGTACGTTTTTTAAGAGGGGATGGAGAAGCAACTGCATTGGTTGCACAAGTCTGTTTGCTTTGTGACCGCAAATGATC
>4002-2-17404648-340
AAATCCATCAGGACAAAGACATTTGACGGTTGACCTCCCTTGTTGAAAGCTCTCATCAAAGCTGAACAAGCAATCGAATCTGGCTCTATTCCATTTGCCTCCATTTCCAGGAAGAGTTCACAAGCCTTTCCCCACTTTTCTGGCAACACAAAACCATTCCAAGCCAACTCAGATCCACTGAAAACATTTTGTTACCATTTTTAACAGTCTTACACTCATGGTATTTACCTGAAGCATTGTAAGCATGGAGCATTGAAGTGTATGCAATCACATCAGGTTCGCACCCAGCCATTTTCATCTGGTTGAATATGGATTCTGCTTCTGTAACTTGACCCTGGAA
>5086-3-10226138-361
TTTGTAGGGTTTAAAGAGAGAAGCAAAAAGAGGACCAGGCTAAAGGTACATACATTAACAATCCTTGCTGCAGTATCAGCACCAATTACAAAACTGCTTCCTGGGAAGAGTTCAGCTTTCTTGTAGAAGAAAGGCTGATTTGAAACTATTACCGTCTTTTCTGCAAACCGGATACCAAACCAATATCAAAACGATGGCATGATGAGATGTAAGAAAAAGTGGTGCACAAGATTGAAAACATGAATAACTAGTGAGTGAGAAATGAAGATTTCGCCGTACCAAGTACTTCAAATTGTTTGACACGATCTTTAATCTCTGTAACTGTAAGCGATGGTTTGTCTGCATTCAGTGCAGATATTTC
>5467-3-14597092-471
AGTTATAGAACCAAACTCAACTAAAGAGAATCTAAGTGGTTGTCCACCAAAAATAGTCCACATTTCGTATTTATGTTTTGTAACCAACTGTCTACATAACAAAGCATGAACTATTTTGCAAGAGATTGGACATTCGCTAACCCTTAAACTAAACAGAGACCCAAAACAAGAGTCTAAGATGGTTTCCATTTCCTTGGTACCTTTCAAAACGTCACATATGATAGTGAGAATGTCGGGTCTGGAGTAGATATTGCGACGAGCATCAAGGTAACGGTCGGTTTCAAAAAGCCTTGGAGGGAGACGAGTGTTGAAGTCATTTATATCATCTTCCACTACGCCTGCAATCAAAGGGACAATTTGTGAAGAGAAAATTACCAATCTGGAATTGAGATTTTAGAACAACAATGGATAAAAGAGAAAATTACCTAACTGGTAAAGACATTTTAGAACAACAATGGATAAAACGAGAAG
>4858-3-7508280-591
CCTCAAGATGATTCGGAGAAAGGAGGTTTCAAGCTTATATACGATGAGAATCAATCGAAATCAAAGAAACCAAGAACAGAGAAAGAACGAGGCGGTTCTTCGAACATTAGTTTCCAACATTCAACTTGTTTGTCTGACAATGTCGAGCCCGATGCTGAGGCGATTGCACAAATGAAGGAGATGATATACAGAGCGGCTGCATTTAGACCGGTGAATTTCGGGTTAGAGATTGTGGAGAAGCCTAAGAGGAAGAACGTCAAGATATCGACGGATCCTCAAACGGTTGCAGCGAGACAGAGAAGGGAGAGGATAAGTGAGAAGATTAGGGTTTTACAAACATTGGTTCCAGGTGGGACGAAGATGGATACTGCATCAATGCTTGATGAAGCTGCTAATTATCTCAAGTTCCTTAGAGCACAAGTAAAAGCTTTAGAAAACTTGAGACCCAAGCTTGACCAAACCAATCTCTCTTTCTCTTCTGCTCCTACATCGTTTCCATTATTCCACCCATCTTTTCTTCCATTGCAAAATCCTAATCAAATCCATCATCCAGAGTGTTGACAGATTATAAACTTTTGAGTTTCATCATCA
>533-1-6254127-323
GGCGCGAGTTTATCATTTCTGTTAATTATGATTATTTCGTTACTAACAATAACCAAATACTGTAAATCGAATAAATTCGTTCGCCTTCTTTCTTGAAACATGATCATCACTCGATCAGGATAGCGTTTAAAAAGGAACCAAAAATAATAATTAGAGCCTGAAAATGGCGAATCTGTTCACTGCTACGGCTCCTTTCCTCTCACTCTCGAAGCCATTCACCAAAACGGCATCGTACCACCAGTGTTACGCCTCTTCTTCCAATCCGCCGGAGCCTGAGTCTTCTTCTCCTCCTCCTCCTCCGCCTCCGCCTCAACCGCTGGCAT
>9663-5-22881604-349
TATCTGTTTTAAGCTTTTAAGTGTTGTTGTTGCTTTGTTGCAGTTGTCAAGAGTAATTTGGAGGTGAAAGGTTGCATTTTTCTCTACTAGTGAGTGTAGATAGTATCGAGTTCGAGATGGATCAGAGAAGAGGAAATGAGCTTGATGAATTTGAGAAGCTTCTAGGAGAGATTCCAAAAGTTACTTCAGGAAACGACTATAACCATTTCCCTATATGTTTGAGCTCAAGCAGATCACAATCCATCAAGAAGGTTGATCAATATCTTCCTGATGACCGTGCCTTTACCACTTCATTTTCCGAGGCTAACTTACACTTTGGAATCCCAAATCACACTCCAGAGTCTCCCCA
>6916-4-8718456-360
CAGTGAAAAGTGAATACTTTGCAAATTATGAATAATAAAATGACTACTTTCCTAATTAAGTTTGAAAAATTGACTATTTTACTAACACACCCTAAAAAAAATCCAGTTTGGTTATTCACCAAATTAATCCTCTATTTTCTTTATTTTATTGTAGTTAGATACGTTTTCTTTTATTTGGTTTGTATGTTTTAGCAAAAAACTGACCTTGCCATATGACATCCTCTAAAGTCATAGATTTTAAATCCTAGTTATGCAATATCAATAGAATTAAGATAAATTCCTATCAATAACGAATACGGCATGGTGGTGATGGTACCCAAAATGTCAAGTTAAGGCACGACGAAAAAGTATATTAAAATG
>3498-2-11326135-273
TAAATGTAAATAATAATATAAGTGAAAAAAGTTTAAGCAATGTTACTATAGCTAGTTTAGGACAGTTGGGGTTTTTGTGGCAGTCATTGAGTGGCCAAGACTGTTTTCCTTGGCCGTCTAGTGTACCGGAACCAGAGATAGAAAGATTGTTGATGTACCTAAAGTTGATCCACGTGTCTTGCTTAATGTCGTTAGGATTTGCAGGCGCTAATAATGTTCCATCGATAATGAATTCAATAGGATTTTTGCATGGACCCACGAACTCTACACCAC
>7242-4-12662381-283
AAGCCGGATTTCGTAAACTACACGATTCATGGGGTCGGAGACAAAGGTGTTGTTTTGGTTTTTCCCAAGCAAAACTTTGCAAGGATTGTAAGTGTAGTGATGCCTGAAGAAGACCTTGCAAAACTCAAGGAGGAGGTGACTAATATGATTATATAACTTTGTATCTTCTTCTTGTTGTTATACATAAATGCTGTTTTTTACTCTTTGTAATTTCATTATCGAATTGTTGGGAAGCCTATCAATAAATTGTTTGAACTGTTTACTTTTCCTGTCGCTTTATTAT
>7591-4-16813637-325
TCTCTATGCGCTTGCCTTCATCGTTAATAGCATCACTCAAACGGACAACTTCAGGAAATAGTGATATTGCCTTTGCATTCTCCTCATCCTAAATGAACTCTTTCGATCAGCAAAGAGTGCAAGAGAATATAATGCTTTTTGAGAAAATCCTTGTCAGGAAAACCACACCTTAACTTTCTTAAATATGTCCCTAAATCCCAATTCTCTTAGTATCAGCTCACGAATTCTGCAGAGAAGCTGCAAAAATAAATCCATGAACAACAAAGCTCTCTACAAGCATTTACTTTACAAGAGGAAACTATACTTACAATGCAATCCGGTGGAC
>9404-5-19845602-319
TCATTCGTAAGTTATAGTACGATCCAAACATTTGATCGTATATATTAATAAAGCATACGAATGCTGAAATTTATGTTAACTATACTCATAGAAATTTATTTATATCTGCCATACCAATACAATTTAAAAGATTTTTCAATTAAATGAGAGATAAATAATTTATTTTGATTATTTTTTTGTTTCTGTTTTGTCAACAATATGTAATATGCCGATTCTAAAAAAAAAATCATACTCTATATCATATATTGTCTAACCCTCTAGTTAGTTCAAACAACATAAGTAAGATAACAAGAATTAAAAATAAATTTAAATGATTTTG
>2442-1-28896604-475
CTTAACCGGTGGTGGGGGAGACTTGTAAACCGGAGGAGGCGAGTAGTGCTTAACCGGTGGTGGTGGGGACTTGTAAACGGGAGGAGGCGAGTAGTGCTTAACCGGTGGTGGTGGGGACTTGTAAACAGGAGGAGGAGAGTAATGCTTAACCGGTGGTGGAGGGGAAGAGTAGAAGTAATTTGCGGTGGTTTGAGAGACAAAAGCAAGGGAGAATGCTAAGACAAGGAAAGAGGCCATTGGTGCCCCCATTGTGTTATGTGTTTTGCTTTGTGTTTGATGCTCTTACTCTCTCCCGTTAGCATCCTTTATATAGCTTCTCACATTTACATTTTATCCCTTTTTACGACTATCTCTCATGGTAGTAAATTTGTGTCCTGTTGTGTGTAAGCAATACAAAAAAAGACATTGACTATATTAATAATACAAAGAAAGAAAATGAGGTTAGTCTCCCTCGCTCGGGTTTCATTATTGATTC
>7865-5-1981892-344
CACAAAATTGCAAAATTTTCTGACTAAATTTATTCCATAAAATTCATTCCAAATTCATTCCAGTAAAATTGAAATTTTTAAACAATAATATTATTACAAAAAAATGCTGTTTAATTTCACATGATAGAGTTATATGGTAGAACGGTTTGGATTGATATTATGGAATATATACCACGCGTAAAATCTTAAAATTAAATATAAAAATATATTTCTATAATCCTAAACTTTAAACAATATTATATTAGTCCACGATTATAAATGTTTACCAAAATTAGTACTATATCACTTTTACAATAAATTATTATATAAAATACATAAAATAAAAATATTGCCCCGCGGTTAAA
>6456-4-3395736-425
GACTTTTTGGAAGCGAGATCACAGAGTGGATCCGCCAACAGGTGTTGGGCTTTAGGTATCGTGAGATTACGAATGAGTTTTTAATCGTAGTGGAAGCGATTGTTTTGCGAAACATGATATTGAGTATCAAAATTTTCTTTTATTCTTATCTCGAAATTGTTAAGTACAAATGAGGTAAAGCAAACGACGATCTAACGTCTGGTCATCTAGAAGAGACCTGATTAGTATCGAAGGATGGTTGAACTGTTAGGTGAGCAGCTGACCTTCTTTGATGGAAGATGTAATGTCCGTTTTCCTTGTTGAAGAAAAATGTTTCAAACGGGAGGGTTAAAATTGTGGCTACATTTGCGGAGGGAACTGCCTACATACCTTGTTAGGGGATTAGGCCTAATCGTAGTTCGATTGAAGTGGTGGTTGCGCTCTTG
>4321-3-1054522-401
AACCTTTGCCTCTAAAGATCTCCTTGTCCTTCCCGGTCGCCTTCCAATAACCAGACACGGTCGCACGGTTCGTCCTCATCCCGGTCGGATACTTCCGATCCCTCTGGCAGAAAAAGTAAAACTCCTTCTCCCCCATCTTTGCAATCTCTGCACTCAAATCAAGAATCAGAATCTTGATCGATGATGATGTTTGAAATGGTCAAAATAAAAAACGATCTTGACTTGACTTACTTGGTAGATCCCATGGCTCGTTCTTGTTGAGGTCGGCTTGACCAATCGCTGCCGCGGTAAATCGGATGTTGAAGACCTTCTCTTTGAGGTAGTGAGTTATTATCTCTTCATCAGTAGGGTGAAACCGAAACCCCGGAGGCAAATCCACCACCTCCTGATCTCCTCCTTGA
>3577-2-12408511-311
CCGTTAGTAGTTTGCTTTTATTATGTGAGTTCGAATTTAAAAGTATTTTTTTTCTTTGTTGATAAAGGAAAATATTGTAGTTGGGGGAGTTTCTTTTTCTTTTGTGGAATTTTGAATTTTGACAGGGTCAAAAAAGGTTATTTAGATGGACATTCAAAGTTTTGAATTGTGTATGTGTTAAAATTGTAAAAATAAATTATTATTTGGATCCAAAACTTCTTTTGTATTTGTGCATTATTTTAATTTAATAACGTAAAATCTCATAAAAAAATTTTATTCGATTAATTGTAATAAAAGTATATTGTAACGTA
>1461-1-17491918-318
TTCCCAGAAATTTCACTTTTGGTGCAGCTACTTCGGCTTATCAAGTATATATATCTTGGCTTCTGGGAATTGATTTTTAGCTATATATAGGATTTTTCATTATTAGTATTTTGTTACAATTTATCCAACATGACTTAATTTGTTCTACCAGATTGAAGGTGCAGCACATAGAGCACTTAATGGATGGGACTATTTCACGCATAGATATCCAGGTCATCTAACATATTATTTTTTCCCATGGTCTTCAATGTGGAGAAAATAATACCTATATTTAGATGTTAAAAAGAGTTATTCATGCATGGTCATGACTCATGTTTT
>2353-1-27962898-340
TCAGGGCTTGGAAAAGTTCTGGTCTGCGAAGAAACATGGACACAATTTTTGCAAACTATAATCCTAAAAGTTACAGTTTATCACTTATTCAAGAAATGAGAAGACATCATTACCAGAAACAAGACGGTTGCACAGTACTTGACAACTTCAAGATTCATCCGGACATCATCTAAGCTCCTGGTGAATCATATCCATTGTTTAGTCCCATATTGAAACAACTGTTGAATCGCTAAAAGGCTCAGGGCATCGTTTAGATTTACCTGTGAGCTTGATCTCCTAGCCCGAAGTATGTAGCAAGTGATGCCATCTACATTAGTTAAAAGGAGTAAACTTTAGCAAC
>5735-3-17835296-283
GAAAAACATTAGAAGAAGCAGAGAAACAGAATTACAGTACTTGATAACACATATAATTTGGTTGAAACACTTACAATGTTTCACTTTTAGGATATTGGATGCAAGATTTTTGTTTCCCGCGACATCCTGAGTAACATTTTCAGGAATCTTAATAGAAAGTGTACTGGTGTTGGCTTTTACATATACAATGTATATGCTTCCACTCAGTTCCTCAAAGCTGGCAATTTGTGGAAAACAAAAGAAGCAAAAAGTCTTATGTAAATCACTTAGCATCAAAATCAAG
>2977-2-5109886-340
TGATCAGAGATCGGTAAGACCAAAGGGTGACTCGACGGATAACCAACGGGAAAGTCCACGGTAAAAACCGATGGACAAAACGGATGTTGGACCCGTGAGCAAACCTAAGGCCGACGGAAGAAGGATTTCATGGGCTAGCCTACGATGATCCGATGGATGAATCCACGGACCCTTGGGTGTGATAAGGATATAGTTCGGATCGTATGGATGGATCGATAAGCCGAAAGCTTTATCGACCACCATAGACCGGACGGATAAACGGTTAGTAAACCGTGGGCGGTCGTAGTAAACGACCGGAACGGAAACATGGATGGTTCGATAAGCCAAGGGTTCAATCGTC
>6348-4-1961873-306
AAGACGAAAAATTGCCTGCAAAAAAAAAAAAATCTTCTCAGCCCATTTTTTAAAATACTATTTTTTTGGGTAAATAAAATAATGCTATTATGTTTTCCATCTTTTTTTTTTCAGTTGCTTCACTAAATCTATATAATTTGTGTTCACTTAAAAAACAGTTTATGCTATATGCAAAAACCGTATGCATAAAATACATTAATTAATTTTATTAGTGTTTATATTTCATTTTTTTAAGAAATTGTAGGTTTACTTTTTTTTTCTTTTTGATCATGTGATTATAATATTAATGTATATGCTTAAAATACA
>2675-2-1676484-502
CTGCCTAGTAACATTTAAAATGCATCCATTGTGATTACAACAACCAAATTTTATGTGGACTTGTAGATTAGAAAAAAATAAATTTGAAAGTCATTGAAAATTGTTGAAAAATGTATTTATAAATTTAAACAAATAATAATGCAACAATAAATGATAAACAAAGAAAATAATAAAACAACAATTAATGATTGAGAAAGACACTAAAACCCCCACTAATCATATACATATAGGTAAAAGAAACAAAATCAAGAAGAGTGTTTATGGTTAAACAAAGCAAAAATGATCAAATAAAAACAAGATTATGATGTTGTTGTTGTAAAACGGCATAGTCAAGTCACAAGCGCACCACCAGACGGTGCCGCAACAACAACAACAACAACACCTACACCGCATAAGTTACATTACAACACACCCTGTCTTTAAAAACTCTTTCCTTTTTAATAATAAATCTTTCTTTAAATACCATCTCTCTTCTTCCTCCTCTGCTTCTCTTCATCTTCTA
>4822-3-7179322-331
CGTTATAAACCATATATATTATCGTTAAACACTTAGTAGCAGTTCCCCACGAATTACATGTCTCCATCATTGACAAATTTATATTTTTGTTTGTAAGAACACTTTTTCCTTCCTCAACAAATTCTTGTACTTAATACAGATATATACTTATAAATGTTACATCAAACGCTAGATAACGGAGAATATAAGCTAAAATGAAATTAATATATCTTGTTTCAGCTTCTATCGAAATTATTTTCATTAATGGACAATATAAAATTTGATCCTTATCTACTGTTTCTGTGAATTTGTGATTATCATCAGGCAAATGTATCATTAGGCAAATGTTTTT
>1487-1-17718085-340
AAGCTTCACACCATCAGAGGAGGAATCCACAGAAACAACTTTAGTCTTGAGCATGAACTTCATCTTCTGCTTCTCAAGAGAACGTTGAAACTGCTTACGAATTTCACCATCCATCGAAGGAACAATATCTCCAGCAAACTCAACAACCGTAACCTCAGATCCAAGCCTACCCCAAACAGAACCCATCTCAAGCCCAATATACCCCGCACCAATAACAATCAATTTCTTCGGAACTTCCGATAGAGACAACGCTCCAGTCGACGAAACAATCTTCTTTTCATCAATCGTAATACCAGGCAAGGACTTAACATCCGAGCCAGTAGCAACAATGATATGTTTA
>2152-1-25897993-273
GTACATGGTTTTCAATACCGAAATTTCAACAGATTGAGTTAGATGAGCACGAGGAGGTCTCTATATTAGCAGTTACATTGGCATGGAATGAATCTCTCTCTTACACAGTTGAGCAAACAATTAGTTCATATGAGAAATCAATTTTTCAGGTATGCTGATGTTCCAACATTATCTTTTTAGTATCTGCTATTAATTCAGTTAAAACTTAGAATCTAAAAACATTCCAAGCATTTTGTTATACATGTCCAAGGCACCATGTTCTATCTTTGAGGA
>3886-2-16036224-491
GGTAATAAGAGTGACTGGAGTATTCAATTACCTTGGATGAGATTATCCTGTTTAAGGAAAATCTCCCTAAGCCTACTTTGACCACAAGGGTTATACTTTAGGTTGAACTTATCAAAACGATGAAAGGTACTTTTGTCTGCATGAACATCCAAAAGGTCGACGTTCAGGTCATATCTGTGCAATGTTCAAACAAAGGGAAAAAGGTTAATTTCTTCGGTGTCATGGTAAAAATGGTAAAAAATGCAATACAGGCAATCTGCGGTGCGCAACAACTAGGAGGCTCCTAAGAGGGTAATCTAATAGTCTTGCAGCCATCAGATTCAGATAGAGTTAAGTTGGGAATTCTAAGAAGTTGGAAATGTAATTACCCAGTCAGATCCAGGCTCTCAAAAACTTCTCTCAAGGTCAAATATGTTCCATCTCGGAATATTACAACCTGTATAAAGGAGCAAGAAATTATCATATCTGCATATCAGCAAATTGTATACTAT
>3647-2-13214211-360
GCCCCGGAGACACAAAGAGAATTCCACGAGCTTCCAAACTCATCAGAGAATGAGCTGTGATAGTACCACGTGCCATGGAAACCTGTTTCATCAAGATAAATAAATAAAAATAAAAATTTGAGACTACATACAAATTTTTATGAAGGAAAAAAGTCAAGGGAAAGCAATCTCTTATTGAAATAAGAGTAACAAGCCATAGACATACCAATACTCCTTTCCTAACATTTCCAAGCGGACCTCGGTACTTTTCATAAGCTGCAAGAACGCGATACACAAACAGCAATCAATTGAAGAAGAATGTAATAAAACGTAAAACCTAAGATGCTTCTAACTACCAGACAGATATGTTTGGATCTATGA
>6827-4-7628054-460
ATGATTCTTAGATTCAAAACCAGAACCTGTTTTTGTAGTTTACGTAGAAATCAATACAAAGGATGGTCTTTAATTCAAACGATTTAAATTTATTAAAAGAAAAATTCAATGGACCTGAAGAATGATCCAATGAAAGCTGAACTTCTTTCCCTTGGTTAAGTTTCAAGACATTATTTTGTCCCCACGTAACGACGTAGTTATCATCGAAACCTACTTTGCTTTGGTCGATTCCATTAACTTCATAAGCCCTAGCATCAACCCTAATGATCAAATACAAAACTGAAACAAAACCGAAGATTGAAAGATATTCCATCTTATTCATTTTAATTGACCCGTTTGAGTATTTTTTATATATTTTAGTCCTAGAGCAAAATTCTCTCTTATTTATATAGTTGTGTACTTGTGTATAAAGGATGAATTAGATAGCATTCTAAGTTTGGTAGTTGAATTGCAATCTTTA
>3543-2-11979635-252
TGTCATCGTTCTTGTTTCTCCGGGATGAATCTTATGGCCTGAGCTGGTTGTTGAATTCGAAACATCTGATTGTTGGGATTAGTTAATAGGGTTTAAGTTGGTGAAGAGGAGTTTTCGGGTTTGGGAGATAAAGTGGAGATTAAGGAATAGAAGAAGGTGGAGAAAGATTGATGAAGACTACTAATTAATCCTTTACCTTGTTGACTCTTAAGAGATGTTAAGCCATTCAAATTTATAATAATTTCTTCATTT
>1670-1-19657345-298
AATAAAGGTTTTTTTAGGTGGAAGAAGTTGGGATTTAGGAGCGGTTTAAGCGTTAGCGTTGTGGAAAACACGAATGGTGAAGAGTTTGGTAATAATGGAGAAGGTGAAAATTTTGAGTATGTGACTCAAACGCCTGGTAATATGATGACAAAGCTTGTTAAAGGAAGAACACCTTCTAGGTGGAGAAAATCTATGTCTTGAAAAACCGTCTTTAGTTTCTGTTCTTGTTGTTGCCTTCTTGTGCATTTGTTCTTCAGTCTTTGTGTCTGAATCTAATATTTTGTACATTTTGTAAGCT
>9231-5-17937154-373
ATTTTACGATACAGTTCTCTGCAACATTAAAATCCACAATGGACGGTTATGCATATACGATATATTTTGATGAAAATGTTTTTCTCAAACGGTTCTACAAATACGACATTCTCTAGATGAACATGTTCTCCATGAAAACGAATAACTCTACGTGCCACATTCTACAACCTTTCATTAAGTATACATCCACTAATTGGCAAGAATCTACACTTTTTGGGAATCAAAACCCTATCTTGTATCATTTTGGATATCTTATTAGTATTGACGATCCAACGAGGAAAAAAATAAATAATTGAAAGAAAACAAAAAGGAGAGTCATTTAAGTTTGATCGCACTTATGAGTGTTCCTTGCTTCCTTTCTCCTCTACTTTAA
>1350-1-16192908-317
ATCTAGAAACTCAACACTATGTGGAGCTTGAGGAGATGCTTCACAAAGCGGTCATGTTCGAACAGCAAATCAAGAGAAAGAACGCCCGATCAAGTCACACCAAGACCAACTACAGCCCGGGAAAGCCAAGTTATCAAAAGGAAGAGAAGTTTGGTTATCGAAAGGATTACAAGCCGTTCGTCAAGCCAAAACCGGTCGATCTAGATCCAAAAGGAAAGGGTAAGGAAGTAATCACGAGGGCTAGAGATATCCGATGCTTTAAGTGTCAAGGACTTGGGCATTATGCGAGCGAGTGTTCCAACAAAAGGATCATGGTC
>7776-5-634762-532
TAGCCTATTACTATGGCCAAATGACTTGTTTAATACTTTCTCGGTTAATGGTCTATACTAAATGTGAGTCTAATTCCGGTTATATTCTTGCAGTAACTGTAAGCAAGCACGAAGCAGTAAAGTGTATGAGACCAAACCACCTTGTACGAACAGGTGGTCTTTGGATATGAAGAAATAAGATGTGTACTTGAACCTGATGATGCAATAAGATTTGTACTTTAAGCAGCAACAGCTTAATCTGTATTCTAGTGTTGATCAAATTATCAACCATTGACATTGTTAATATATTACTGTATGATAGTAATACTATCAAAATCTCACACATTAAGAACCAGATGATGCAATAAGGATAAGGTGTATAGTTAACTTGCAGCAACAGCTTGATCTATATTTGACTGTTCACCAATAATCAATCCTTGACATTGTAATATGATATCAATACAATCAAAATCTCACACATTAAAGTTTTGAAAACTATAGTACTTTAATATTTATACAATAACTTTGGAATCGAAGCAGACATCCTCAGTAC
>6596-4-5091689-364
CCCAAATTCAGAAAGAAATTCATATTATTTGGAAATCATAACAAAATTCAGAAAGAAATTCATAAATTCATATTATATAAAATTCAAGATCCCAAATTACATTGAATTGTCAAAGTACTTAACAAACAAAAACAACAAAAACAACATAATGTTTACACAAACATGATTTTATCAGTAGGCCAAGCCACAATACTACCTACTGCATCTGCAATTGTTTGAATTTCAGAGTTTGGTCTCCACACAGCAGCATCTCCAATCTTTGAAACTTCTACACATACCTTGCTCGCATTTGGACCTAGGGGCATATGATGGACTGTGTCTGAAGGGTTAGAGGTACATACTCTTCCTTCTGCTACTCTTTCTC
>2701-2-1950152-297
TAAAACAACTTATGGGTTGGGTTGTGTTTGTTCTTAGTTGTGAGAATTTGTTTGATGAAGAAGAGAGGACTCCCTGATCTTATTTGATCTTATTTTGTTTTTGATAGATGAATTTGTGTAGATGTGGTTTGCCTCCAAAGATTGTCACATCGTGGACCGATAAAAATCCGTCTTTTTGCTTGAATCACTTCTTTTTTTTCCAAGTTTTTACCAACATATCTCGGTTTAGACCAAGTTTGTTTCACATTTTGTGTGCCTGATGCATTATTCACATTGTGTTTCAGGTGAGGCCAACTT
>392-1-4564297-327
ATATGCTTAAGATTTCTACACAAACCTGAGGAACTATATGCTGCATTGCCCATTCAGGACCAAACTCTTCAGCAAGACGCTTCAGATTGTTTGCAGCAGCTTCACGGATTGAGTGAACCTGACAATTTATAATTATTTCAAAATTTCAAGCAGTAGAGACGACAAATTTATTTATCTGGATGATTCAATGAAGGTAGAGAATGAGGGACCTTGTCTTGTAACCATTGCATGCAAAGAGCACCAAGCTTCTCATCAAAGAAGCCTACACCTAATTGACTGGCCAACAAGGGAATATACTCGATTATAGCCAGACGTACTCTCCAGTGC
>866-1-10424558-297
AGAGCTCAAATATGTGTCAATGACTTAAAAACTGTTATTTTACTAAAAATAACTCAGAGCTAATCACAACCTGAATAAACTGAACTCTACCAAATCAAGTCCTCTTCTGTTCCAAAGCCAGTAGCTTGGAAGTTAGAACCTTTAAAGCATTATAAACATCTCACAATTTCTACAGGTTTCCATCTGAGCCAGCTGCACAAAAGAACCCGGAATTCTCATCAACGTTTTGAACTCTGATTTCTTGATAATGGCGTGTCATGGATTTCTGGGGAAACCGACGCCGAAATCATTTGGGCG
>7532-4-16112619-469
CAAGGGTTGAGTAATATTGTACTGTGTTTACTAGGTTTGGGTCGGAAACTGGATATCGGGTCAGATCCAGGACTGATCCGGCTCACATATATAGCTCAGGAATGCAAACTTACTCCAGTGTACATCGTTTCAATGAAATTTTTGGAAAAACTAGAATGGTGTTGTGAATGTGTGCGGCTCTCTCCATTATTTACAATTAATAGGAAGATGCATATTTATGTAGAGACAATTTTCACGAATGAAATGATGACGGTAACAGCATCAAGTTTACCACCTTTGTGTCCATTGTATCCTTCTTCTTTAGCTGCGTCAGCAAATGGCGTTCTCTCTGTCTTAGATCGTCCTACTTCTTGTGCTTTTGCAGCTACCAACTCTGCTATTTTCTGTTACACCGCACAAACATTAATCAAACTCATATATCCCCAACACATTGATAACAGCACATTTCATCTCAAAACCATTTGAAAAC
>3015-2-5643710-318
TCAAATTTGAACTACTCTTTCATTTCTTATTATTACTATAAATGAATGTTTTATATTTGTTAATATAAGGTTGACTAAAATTTAATGTGACTTAACAGTGGGTGATTGGTTAGGCTGTAGCTGTAAATTAATTGTTGTAAGCTTTTAGCTGTAGATGTGTTAGCTGTAGATTTAGTTTTTTTTTGCTGTAAAATTTTGGCAGTAACTTTATAAAGAAAATGAAAAATGATTCGTAATTATTTATTATATGTCATTATTGTATAATTTTAAAAAATATTATTTGAAATAGTTATATGAAATCAGTAATAAAAATTATAT
>5115-3-10493860-303
AATGATTTTGTACATAGAAACGTTGACAGCATTTTATGTTAGATTGACTTTATAACCCTCTCGTGGATTCATTATTCAATAACTCCAACTTTTTCTTCTTAGTTTTCATTACTGTGCATCTTAACGAAGAATCTGACAATTCAATTATGATGGTCGTGAAGTCGTTCCAAAATAATATCCTTCGAAGACACCATTTGCATATGCACTACAAAACAAGATAACATGACGTATATACTCGTAATCTGGGCCTAAGATTGTGTTGTGTCAAATATGGACTGGGGAAGAAGTATTTATTTTGTCTCT
>9440-5-20326738-324
CACCTGCACTTATAGCAACAGAAACTATTCTTGCTCCAACACCAACTCTATCAGCATGACTTCCCGAATCCGCTACAAAAGTCCACGATAACCAAAGGGCTTCATCAACCCCACAGTCACTAACAGCATACAATGCTAATCCACCATAAACTATAAGAACAACAGTTGCCAACAGAAGAGCAAGAAGCTTAGCATATGGATACACTGAAAAACACACATCCAACGAATAAGCTAGTCTCTTCTTCAAAGGAACGTCTTCTTTCTTCTGATTTGTTCGTCTTAGTAGATTCTTGACATGTGAGAGATCGTCAAGATACATGTACA
>8435-5-8615184-324
GAAACCAAAATTTATAGACACATTTGTGTTCAACATGTGTCTATTCAAACAAAGCATAAGATTTTTTATTCAACCAAAAACACAAAATCACATTAATAAGTTCAATTTTGAGTTGGAAGAAATCATAGAAATTGATAATCATGGTTCAATTTCTTGACCTAAACGAAATAAAATCAGATATGATTTGTCACCGAATCTATTTTAACTTCAAAATTTGGTTCAAAATAGACAGATTAATATTGTCAATTCGTGGGGGCGTTTTTGGATTGAAAACCATAAAATTTAAGATTAATGTTATTTACAAATTATTCTACTTAAATACAA
>4334-3-1190238-384
CCGATAAGAATAAACCCTAGAGAGTGATTCAATCATATCAGTAACATACAATTTACGAATTGAAAAAGATTTATACCTTTACAGGGAATGTGCCTAGCGGAAGTTTAGTTGTGAGAAGCTCTCTGAGTCTCCTAACGGCTTTAACCTTGTTAGCTAATATGTCAAGGAGCGGTAAAAGCTCGTCTGTCGTAAGAGGAAAGTCCGGTGTTAACCACAAGACCGGTCTTAGTCCTTTCTTGTATTCACTCTCACGCTTAACCTCATCTCCGGCAACACCTTTCTTCTTCTTCTTCTTCTCCTTTCCTTTCTTTGCGTCTCCATGATCCTCATTTGCATGATCAGATACCATCGAAGATTTCTGGCTTTTCCCTTTCTGGTTCCCGT
>6411-4-2831128-318
TAAACTTAGGAAACGAAACTACTCAATTACCCCATCCTCGGAAATTCATTATCTAATTGAATTCTTTGTTTACTCTACTGTTGTTTACTGCATCTTGTTATCTGTCGCTTAGTTTCTGCAATTCTTTCTTGTTACTCGACCTCATACTCGACCACCCAGTTGTCTGGCAACAGACTGTGCAGTCTAGTATCTGTGTTTTATTTTCTGTCTGTTACTCGACCTGTCACTCGACCTCACCTAGTGCTCTGCAAAGAGCTGTGTTGGTCGAGTGTTTTACTGTTTCTGTTTGATTTTCTGTTTTCTGCATGTTCACTTAGG
>4542-3-3646962-374
AAAACCAGAATCTTTTCTTCCATTATTCAGACAACGAAAACCAGGATCCAGAAACCGACACTCTTCTCCATAATAAGAGGTTTCGTCCACATCACGGCGTCGACGAACCCATCTTCCGTATGAATAGTCGCATACGTCGTCGTTTCCTCTTTCCTTCGTTAGGGTTCGGGGCGACAATAAGAATCCGAAACAGAGATGAGGCTCGAAGCCGGCAAGATCAACGACGATAACAGAGAATATTAGGAAGGTGATGAGAAGAGAGATCCCAACAAATATATGTTTCTTGATTTTCAACGTTGAGAAGAAAGGAGACGAAGATAGAGAGAAAATCTCCTTCAGAGGATTTGATTCTTGATGATGATCCATGTATGTCG
>7681-4-17995122-342
CTGTGATGTGTGTGGCGGCCTGCGAGCTCTTCGGTGGCGATCGCCTCGCCGCTTTCCCCACCGCCTGTGCCCTAGAAATGGTGAGATAGATTCCACTCTCTCTCGCCTTGTAATCTCAATTTCGCCGTTAGTGTTTGATATGAGTGAGTAAGAAGAAGAAATAGAAAGTCTTTGTTGTTGTTGTTGAGAGATGTGTGTGTTGTATCTAATAATGGAATGAATCAGGTGCACGCGGCTTCGTTGATACACGACGACCTCCCCTGTATGGACGACGATCCTGTGCGCAGAGGAAAGCCATCTAACCACACTGTCTACGGCTCTGGCATGGCCATTCTCGCCGGT
>1730-1-20467913-337
CTCATGTCAACCAAAATTACTGTAACATTCAATGTCGAAGAAGATTGATTGTTACAGTGACTGCAATAGTAATGAACAACAAAATTCTCAATGCGATAAGACTTTTCTATCACTATATTTTCACAAAGTCAACACTCTCAACATAAAATGTTAATGTTAGATCAGAGTATTAATTAAAAATAGTAAAATGTTTTATCTTATATGGATCTTAACTCCTGAAATTTTTTCTGAGAATCTTGACAAAGAGAAGTACAAGCAAGTAGATCATTCGAAGTCATCTTTATTTTTTCTTAAACCCTACCAAACCCAAAACTCAGTTTCTGATTTTCATATGTTT
>4448-3-2495988-310
CATTCCAAATATCATTATGATCTTAGATTTTGCATTCATAATTAGAACCCAAAAGATCTCTGATGTTCAAGTTTTATGTATGTGAACCCAAAAGATAAACTCATGAGCAACCTATTTGTTTTTGAAATTTTTTTCACTCTTATTTCAATCATAGTTGATTATTGCGGATTTGCCAAACATACATGTTTCACGGTTCCCAATATTAGTTTGAGTTTTGGTCCGTATCTTCCGGTTACAAAAAGAAAAGAAATGATACCTTGGGAGCCAAGCCACCACTACGGAATGTTTCACTTGCACAATTTAAGAAATC
>3112-2-6781711-330
GATCACCTTTGTGAGAGATTTATTCATTTCTTCAGTAATTAGCACGGGGACTTCCTGGAGAGCGGAATCAAAAACTTGTGGGTCTGACGTGGTAAAAAGAGTCTCAAAGTAATTCTCTGCAAGATGTTCAACTCCCACCTCATTATCCACCCAAAGGCCATCTTGATTTAGCAAACCTAGAATTTTATTCCTAGCCCTCCTTTGCTTGTGGACGCATGAAAAAATTTTGTGTTCATGTCTCCAAGTTGGAGCCAGATCTCCCTACTCTTAAGTTTCCAAAAAATCTCCTCGTCTCTGTACGCTTGGCAGAGCTTCCATTTTAGGGCAAGA
>4106-2-18498823-329
TTTAGATTTTAAGGGGTTGAAGTTGTAATTTTGAAGAAGTGGAAGATCAATCAAAAATAATAGAAGAACAGAGACGACGAAACCTGCCGGAGAACCGAGGAGAGAAAAAACCCCGGCGAAAATGGGAATTTGAATTCGTCTTCTGTTGATCATCGCTTCACTTCTGCTTCCAGGTCTTCATCGGAACCAATCTCACTTTCACTCTCTAATTTCTACATTGAAAATCGATCTTATCAATTGTGTGTTTGTGTTTTGTTGCAGAGCTTTTACTCAGAAGAAGCTCGATGATCTCAAATCTCTCTTTGTTTCCCTCGCTTCCAAGTCTCACA
>7810-5-1109442-308
GAAGACTGCTGCTACCATGGAAAAAAACTACTGATCTGAAGCTAAGTTTGATTAAGATACAAAAGCCAAGCAGCAAGAACCCAAAGTTGATAAGATTTAAGCTTTAAATATCTAAATCTGAAAAACTAGAACTGATTCTGTTGGAAGAAAAATCATGGATGTGCCAAGAAAAGAAATAAAACAAGATACGAGAAGGATAGAAAACCCCAGGAACCGGTGCAAAAGAAGTAACTTAAACTAGTTAACCAATACGACGACTTTTCCGAGAGAGGAGGGAGAGCTTGTTTAACAAAGCAAGGGGACAATCC
>8845-5-13491282-320
CAGCACCAAAGCCTTCACCTTCAACTTCATCCACAAGGCCTTCATGACTAGGTTGTTCTCGGCCTCGGCCACGGCCTGGAGCAGCTCGTCCTCGGCCTCGGCCACGGCTAGCACCCTCTCGGCGTCGGCGTCGGCCAGCCCCAAATACAGCCTCAGTTTCAACAACGCCTGCAGGCCTTTCATAAGATAGGATATAGAGTGCTCTTTCTGGAGTGTTGACCAATGTGTAACGATGCAACTTATAATGTACAGCCATTGGATGCTGTGACCTTGGTCTGTGGATAGTGCGGTTCAAAATTCCAAGAATAATATTCCCATCT
>1022-1-12476751-338
TGAAACGATATTTATAAGAGAAAAAAACTAAATTAACCCAAATAATGAAATTAATTATTAGAATGTCTTATAAAATATTGGGGTTAAATTGGTTATTTTCTTGTCTAAACTACTTTTTTCTTATGTGTTAAAAATAAAATAAATACAAAAATACCCTTTAAAAAAATTCCAGCATTTTACAAAAGTCTATCGTTTAGTTATGACAGATTTATTCTTATTCCGCAGACTTTTTTAACTGCGACAGATTTTTTATGGCAGACTTTTTTGGTTGACAGACTTCTTAGAAGATAGTGATAACAGATTTATAAATTATAGCAGATTTAATTTGATTGACTGAT
>7771-5-505153-304
GTGTTCTACATCTTAAAACCACTTCCCTCATACTTTACTCATGCACAGGGACGCATTTGTGACCGCAAGAAACTTATTTGGTGTGGAAACTCTTGCTGCTTCACATTTATGGGTATGCTCTTCTGCATTCATTGTGAATAACATCGATATAGCTAGTTTCTCTATGTATATTATATTCTACTCCACATTTGGATTTATACTTTCATACAACATAAGAATCTTTTTAAGTGATGGAGTTCTCTGAACATCCAGGAACCTATACGGAATCTGCAGTTAGCTTCTCCAACCAAAGAAGATGAGAGAG
>8338-5-7426847-366
TACTCTTGTAAACACCTCTCTTTTATCTACAACCTTTTATTTTACATAATATGTTTTCCTAATCAACTTCAAAAATATAATTTACATTTTTGTTTGAAGGCAAGCGGAGGGAAAACACGATATGAGATACCAACAGGACGATTGGACGGTAAAATCTCTTCGGCTTTGCTTGTCGATTTGCCGTCTCCAAAGATGACCGTCGCGGAAACTGCTGCTAAATTTGATCAGAGGAAACTTAGCCTTAACGATATGGTTCTACTTCTTGGTATGTGAAGTAAACATATTAAATTCAAATCATATATTTTTTGTTGTTTACAAGTCAAACATCACCCTACCGAATTTGAATTTAGTTTCTAAAATGACTAG
>877-1-10554568-312
CACAAATCGATAAATTAATAAGATAATAATTTTTTGGAAAGTTCTATGTAAATATATGGTCTCATCGATATCATAAATTAATAATTGTATAAATATATCAACTATATATATATATTATATGTAAAAAATTTCTTTAAAATATATTTATAATAATTTTTTGTTTAAATTCATATTTGTTATTTGTTTGATTATAGTTTTCATATTTTACTATACCAAAACTTTTGTTATTTGTTTAATAATGTTTTCTAGACATTATTATTATGTTTTATTTGTAACTGGTTCTAGAAATATATTTTTTATAATGAAAAAAAT
>8507-5-9373052-280
AATTTGGATTCAATCTTAGCTTTCCAGAAAAAACTAATCTGAATTGCGTATTTAAAATTTAGGATGACGAAAATATTTTTTTTTTAAATCTAAACTTTACTATGATCTCAAGAATTTTGGTATTTTTTGGATTAAACTTATCCTTATGCATTATCGCAAATATGGTAGTTATTATTGTTCGAATACAATTATTGATCTGTCAAAATAATCATATTACTATTTGCTCCTAAAAAAAGACATTCAAATTTCAAAAAAAATAATAAAAATATTGGTGTGAATC
>2737-2-2392346-324
TTTCTCTGAACTACTTCTCTCCTTGTGGATCGATCGTAAAATACTACTCCGATATATTGTGCACTTGCAGTAGTCGTGTGGTCTTTCAGGTAAAAGCCTGAGGCGAAATAAAACACGCATCAAGCTTTTTGGCGCCGTTGTCGGGGAGCGATTGTTGTTTCCACAAGTCTGAGAACTAGAGTGAACTCTAGGACACTTTGCTTTTAATTTTTGTTTTTGTTTTTCTTTGTTTTAGGAAGCTTGAAGGATGAATTCGAGAAATTTTTCCAATAGCTATTACCCGAATGTAAATCATGGGTCAAACCGCGGATCACATTTCTCAAC
>2346-1-27876954-377
CGCAAGGTCGTCGTCAACGTTGGTGCTTCTTCGCAATCGCAGCTAACCAAAATGGTGAAGAAGAAGCCAAACCAGAGTCGCCATCTTCTTCCTTCTCGCCTCTCATCTCCTTCTTCAGTACCCCACTTTGTTCCTTCTGCTGTATCGCGATCGGCGAAAGTTCATGGGTTCTTCGCTAGCAAGTTGGGAAACACCAACCTAAAGCTGAAATTTGGAAATGTTATGGAATCTAGAGCTGGGTTCTTCAGTTCTGAGCTTCCTAGTCATGGATTCGAGTCTGGTGGTTTTACTGGGTTTCAAAAGCGGGGATGGTATGGAATCGTTTCTTTTCGTCTCTCTTTTTGTGATTTTGCTGGGTTTCAAAGTAAAGTTCGAAG
>4132-2-18770186-366
ATCTGATAGCATATCAACATTCATGGGAATTGCACGTTTTCACTTTTAAAGAGCATTTGATAAGAAAAAAGGAGTATAAATATACGCACCTGCTGCTCCAGAAAGTGAAGCATCTGGACAAAATCTCCCACTTAGCAGACAAGGGTGGTAAAGCAGGTGGGTATATCCTCCAATATCTGCATCCAAAATACTACTTTCTTCTGCCTTATTACGTACATAGTCATTTGTAGCTAGCCAAGGAAGGCCTGCCCCATTGCCAAAACAAGGCAAAACATCTCCACCTCTAGACGCCAAACGCGCCATTCTCTCAGGACCAATCGGTTCCTTAAATATATAAACTGGTCCCATCTCTGCAAACAAAGGACA
>5885-3-19676359-349
GAATGTCTCTCCCCTACACCTCCGAAAACCAAGAAATACGAGATTTGAAAAATAGAAATACAAATTGATAGAAAATGTTAGGGCCACATCTACTCACGAATACGCATCTCCAAAGTAGCATACTTAACAATTTCCTTATCCTTGATTATGAGAATAGAAAAATAATGAAAACTTCACATACTTTTCGTCGTCGTAATGGCTTCGTTTTGCTTCTTGTTCTGATTCATTTTTCTGTGTTTGGTTTCTCTTCAAATATCGATGTTTCTTATAGAGCAAGAGGCATCAAAATCAACGGTGACCAAAAACGTGTTCTCTCGAATTCCAATCACCCTCGCAGCGATTTTCGGAA
>8642-5-11029752-465
TGCAAGATGGCCAATATTGAAAATGTGAAAAAAACTAAACCCTAGCCAAAAATTGGTGAACCAAAACAGATTTAGTTACGGCACACAACTAGTAAAAAATAAAATAAAAAATAAGAAAATTAATAGAAACCATTCATACATAATATTTAAACCCTAAGTTGTAAAAATGGAACCCAAACATAATTCGTTAACTACTATACGAGATTACAATATTCTAAATAAGAGAAAGCTAAATCCTAATAAAAAAAATAAACTCAAACACAATGCATTAATCACCTTAGAAAATGGCCAATATTAAAACTGAGAAGAAAAAACTAAACCCTAGTCAAAAATTGGTGAACCCAAACCAATATAGTTACGACACAAAATTAATAAAAAATAAAAAAACGAGAAACTTAACACAATAATGTAACTATTGTAACTATTTTACCTGATGATAATATTAAAAAAAGAACGATGGATCAT
>6782-4-7165168-350
GGGAGGACTTCGAGAAGTTGATGAATCTCTTGAACTCGAGTAACAATCCTTTCCCGTTTTGCCAGGAAGCTCGTGTTAAAGCCTCGTTAGCTTGGTCGTTTCTGTCTGATCCAACCTCTAAGGCGAAGTACGATAAGTCTATTTCCAGCGAGGACAACCTTGTAATCGAAGACCAAACCGGTGACATAACCGATGGTGTTCCTCTTTGCGGAGAGGGTAGCGAAGGTGAAGTGGACACAAGAAAACGAAAGGCGGAGAGTCTCATTTTTTCTGATTTGCCAGCATTAGAGAACTTGAAAGAGTTTCAGGAAACGGAAGAGAGTCCCTTGCCCGTGGAGGAGAAAAACAAT
>9608-5-22361455-355
AGCTCATCCGAAACTTGAGATGGTTCATTTTGCAGATACGGGATGTTATCTCCAGGAGATGCTTTAAGATCAGACTGATCTGACTTTGAAACAGTCTCCTCTTCCACTGTTTTCTCATCTTTCTTTATACGTTTACTAGACTTGTGACGATGACCATGCTCAACGTCTGAAGAGTCCTCGTGCTTGCGTCTACTGGATCTGTGTCGGTGGTGATGATGTTCATCATCAGATGAATCACGGTGCTTTTCATGCTTCCTGGATCTGTGATGATGGCTACGCTTGTCCTTAGAATAATCAACGTCTTTGCTATGCTTACTGGATCTGTGTCGGTGCTCACCCTCATTATCAGAAGAAT
>9272-5-18291823-401
AATACAAGAAATAAAGTCTAATGAGTCAGCGATGATCCAACCGATCCATGTGTAGTTTTTACCGACGACTACCGAATATGTATACGTTTTATCAGTAACGGACAATTATTGGACGATTATTTATATAACAACGCGTTTAAAGTAAAACCGTACATGGAAAAAGACCTAAAGCGCCATATTAACATTCTCTTTACTGAACCCAATGAAACGTAAATTTACCTTTAGTTTGTAATTTTGTATAATCGAATAGTAGTTAGATTACCACGTGATTATTATAAATTTCGAACTTCCAACAAGTAACTGGCAAATTTGAGATCCCACTATAGATTACACCTTGTTGTCTTTGTCGTATTAAAGAGGGAGAGAGGTATCTTTGAAAATTGGAGCGAGATTCATTTGAA
>4295-3-819591-370
ATTGTTTTTCCCGGTTTCAGGCGAGTCATCTCTACCGCCGCGACTCAGGCGAGTTTCCACGCCGAGGTTGTGATGAGTGGTCGCGTCTGCCACCCTATCATTAAACATCCGTCATTTTCTTCAACTCTGTATCCATCTCCGGTAGCGTAAAGCGATAAAAGCATACTCGCTTGTTTAAACGCGCTAGATCCGAGATGAATCGGGTCAAACCCAGCGGATTTCATCCGAATCCTCCACTGTGCAGCCGTCTCGTGCCGCTCGACCCGATCGGACCCTTCCGCCGCAACAACGTTGAGTATCTGTCTCCCTAAGTACACTTCTGACATAACTCGGTCTTGACTCGGTAAACTATAACTGTCTTCGAGCGAGT
>9-1-124954-400
CCTTTGTCTAAAGCTGTTTTAGATGACTCCAGAAGTTGCCTTCCATCAGCAGATGAACATGCTGCTTGCTGCATAGATTTAAAATAGAAAGTCTGAATAACTATGGCTGACTAACATATTAGAAAGAATCCTGATTCAGATAGAACATTTTTCCTAATATCTATTGTCTTGTCCGTTACCTTATGCACTGGGACAAGACTAACCACATCTGTTTTCCGGAAAGGTGCAGGAGAATCCATGTCAAAGTCCCTTGGAATCAACTCAATACCAACCTGACAAATAAAATTTAAATCACAATTTCATTAGTCAATATAGTAATTAGCAACAACTTTATAACTCAATCAAATTTTCGGGTTAGAGCATTCATAAATTACCTTATGGCATAAGCCTCGGAGAATGG
>7515-4-15920519-280
TGTGAAGTCGTTAGCTTGGTCACCGTCTGGGAAGTTTCGATGGCAATACTTGCGTTTGGGAAAATTTTGCTACTGACTCCGAGTCTGTCTCTGTTTTACGGGTACTAAATGTACTATCTCAAAGGCCTATCCTTTATGTGTTTGTTGACAACTGAAATTTATTGTAGGGCTTTGATGTCCCTCTGGGTTTCTTGACTTTTTAAAATCTCGTGGAATTTTCTTAGGGACATGAAAGCGAAGTCAAAAGTGTATCATGGAATGCATCTGGTTCGTTGCTTGC
>2302-1-27499721-302
CAGAGGACCATTCTTCTAATGTACAAGGACGTCATGATCGTGTTGCTTCACCGCGAAGTGAAAGTCCTTCTGATCCACCGTCACATCAGAACTTTGACATTCCAGGACATGTTTTGGTTGAGAAACGAGTTCAAGGCGATATTTTGAAAGAGAATGTAGTTCAAAGAGATAGTTTTGAGGATAATTCATCAGCTTCCTCTTCGTCTGATGGAGAAATAGAATCTACATCTCCACTGCATGAAGAGTACTGTGATGCTTATATGACATCAACCACTACTCTTAGTGATGAAGAACAATTAGTT
>3930-2-16579124-352
CTAATGTATGCTCTTCCACCGGGTCTTAATATCCGGTCCATCTCTAACAATATGGTTGACATCTCACATCTGATAATATTCAGACAAGACAAATGGTTAAACTCAACTATAGGCACCACACGATCATAGATTAAAAATTTATAAATCACTTTGAACTTGAGTTACAGATAATGATGCTTACCTTTTTCTCTCGATCGAGAAGAGTCCAGAGGCATGTAAGAAGTCATATGTCCGTGGGTATGTATCAAATGGTTCACACCTGAGGTAGAATGCATCACTTATTAAAAAAATATCCAGAGCCAGAGACTAAATCTTAGTTTACCTTAAGACACATAAACAGATGAACTTTTGT
>8312-5-7194304-275
AGTAAGTTAAATATTCTGGGTATTTGTATTTCAAATAAATTCTCTGCTTGATCTTTAATGTCATGTTCTCATATCTGTTCGCAGAGGTTGCCTCCTTGTTCGCCAGTCCTTTTTCCACAATGACGTAAAGAACTTTGTACCTATTGGTGGAGGTGTCAGTGGTTGCAGAGGGTTCCATTCAAGTTTCAGAACTACTCAGGGAGGCTTATCCCTGAATATTGGTAATTCTTTTCCAGATCTAATGTGTATTAGATTCTTCCTTGACATTCGGCTGC
>6717-4-6413685-386
TAACCAAACGATGAATATTATTTCTATTAGTTTTTGAGACTTTTGTGTAATTATTAATAAGTTTTGATGTAGTGTTACACTTGCAACTTTGCAAGTTATCCTGTTTTATTTGGGTTTCTTACAAGAATTCTCAGAAATTTATTTACTATCAATATTATTTTTAAACGATTCAAATGATTTAACATGAGAGTCTCATCAAAGTTATATTAAATTAGAATTTTATTTTAAATATATAAAATTATCATATAGACAAAATAAATATTATTTTAAATATCATTAGAATTTTAGAAAATTAAAATTTTAGATTTTGGTTTTAACTAATTTTTGAAAATAATATTTTTGCTCCATTGTTTCTCATTTGATAAGGAACTAGATTATAACCCGCA
>2845-2-3443550-350
CCATAGCCATCAGCTGTCGGCTCCTTGGTAAGGCGAGAGCTTCAAGCCCGATTTCTGGTGGCACGCCCCCCACACAAGCACCACCCAACTCAGGGGGGACGGGGAAAGCTAGAGGCCCAAAACCTTCGACCCTTCTTTCTAAATCTAAATGGGGGTGCCCGGAGCACCTCATCTTGTCATTTCGTCGTTGCTCATTCCCGTTCGGCCGAAGTGTTTGGCCTTTCCTTCTCCGCGCCCGCTCACGCTTCGCTGACCTATCGCGTGCTAAAAAGAGGAAAGTACGAAAGAATAGTAAACAGAGCACACCGCAGAAAGATTCTAAATATGAGAAGTCCCCCTTGGATTCGAGA
>3073-2-6338508-309
TTAGTTGAATACACTAATCCGTCTAAACCTCCTCGTTTGAAAAACAATGCCTTTCCTACCTCCGCTAACCCTCCAACCGAGTTGTACCTAGGAATCCAATTGCCAAACCCCATAAGCATACTTGTCAACTACCTCCCCGTCAGCCAGACTCCCATAGAGACGCTAAGGAACTTAGTCTACAGTTGTGACATCAACACCCTTGCAATCGATGAATTCATGACGTGGCCGTCGTTACTCCAACCTGGGTCTCCCTTCCGGCCATACTTCGAGCTGCTTGTAGAACGTGGATCCATCCCGGCGGTTTACCTT
>2876-2-3837408-333
CCGTAAAGGAAAGATGCCTAGTAGTTCAAGTAGAGAACTTAAATTTGATCCTATCCAAAAGAGGCTGATAATCATGTTTTTTTTCATCTTTTGGGCCATTAGGGGCACTCCTAAATATCTGACTGGGAGGGCTCCTTGTTTCATCCGAAAGGTAGCCGCTAAAGAAGAAGACCTGGCATAGTCTCCTCCATCTAGCATAAGAGCGGTTTTGGACTTGTTAATGCCTAGTCCAGACCCAAGCTTAAACGCCTCCAGAATGTTGAGAATCCCTGCAACTGGGCTCATGGACCCATCAAAGAAAACCAAAACGTCGTCTACAAAACTGAGATGAGT
>7555-4-16306124-302
AGAGAAGCACCATGAGTAGCAGATTCAGATTCGATACTAGGAAATAAAGACCACGGAGCAACTTCTGATATTCTTGATTGATTATGGGGAGTAACCCAAGTGGGATTCGGCTGCAAACCATGGATCCCTGAACTCGATCCTGCTCGAGGAACAAAGGGAGAATCTCCAGATGTACTAGGGTTTCCACGAGTGAAACTCCAACAAAACTGATCCTGCACTGGATTTCTCGTTTCATTTGCAGGTGTAGTAAAGACTGGCTGCTCTGAGTTTATTCTTGGCGCGTCCCATGGTGACAATCCCTC
>8250-5-6453848-304
GGAATTGAAATTTGGTTGATTGTTGTTTTAGGATTGAAGATGTAGGAAAGCCTAAGGCAGAGGTAGCAGCAAAGCGTGTAATGGAGAGAGTGAGTGGAGTAGAGATTGTGCCGCATTTTTCACGTATAGAAGACAAAGAGATTGAGTTTTATAACGATTTTAATATCATTGCTCTTGGTCTTGATTCTATCGAAGCTCGCAAATACATCAATGGGGTAGCTTGTGGGTTTCTTGGTATGCAAATTCTTTAACCTTTAATACTTTATCCCTCGGCTTTTTGAAGTTCTCTGTCTGATAATGTGCT
>7315-4-13556459-368
AAGGAAAGACTTATGCTTGATAAGTAAGAAACTGGAAAATAATTTGCAAATGGAGTAAAAGCTTTGTAATTAACTTCTTCTGAAAACATAACCAACTGACCTAAATGAGGCCACGCAAGGTGGAATCATTTTCAGCTGAAATCAGTTCCAGGCCCCCGAAAGAGAGCCTCTTGTTCTCCTGCTTAAAGACAACATGAGTTTTTTTCTTATAAGTTTTAGGATGTTTTGCGATATTAAATTCTTTGAAGAGCTGAAAGGCAAGAAGCGGGAGAAAAGGGTAGACAGATTCTCCAGTAATCAGAAAGATAGCAGTAAAGGAGTACCCCAAAGAAAAGACAATCAACTAACATAGACAGTGTAAGACAAAG
>6570-4-4742746-352
GTCTACATTGAACTGGTTAACTACTAATTGCGAGTCACAATAAGCAACCACTTCTTCAGCTCCAATTCCTTGTGCCAGCCGAAGTCGGGCAATTAAGGCTTCATACTCTGCCTCATTATTAGAAGCACTAAATAGTAGACGGAATGACTGTTCAAGAATTTCCGATGTGGGTGACTCCAACTTGATTCCCACTCCGAATCCTTGTCTTGATGAAGATCCGTCTACATGCAATTTCCAAGTCTGACTCTCCGGTTGTTCTGGCGCACCAAGTACTTAGTTCGGTTAGGAAATCAGCTAAAACCTTGGCCTTCATGCTGACTTGGCTTTTGAACTTTATATTATATTCAGTGAG
>1256-1-15108700-385
GTTTTGGATCTTCTAACAGGGAAAGATAAATTTAGGTTCATAGCCCTGGTTGTGGTTTTAGCCCTAAAACTGAATCATCCACCTATCATCTTGACATATTTGATTCCAAAACGCTTAAAAATATTGTGCTTACTTTTTAAAGTATATTTGCTCCTCAACACTAAACCTAAACCCTTAAACCCTAAACATAAATCCTACACCCTAAACTAAAAATCCAAAACCCTAAAACCGAAACCCAAAACCCTAAACCCTAAACCCTAAACTCTTAACCCTAACCCTTAAACCTAAACCCAAAACCATAGTCCCCAAACTTTATAACCAAAATCCTACTTTAGCTTCTGGAAGCTGGTTGCGGTTCTAGTTCTTATGCTCAACGATACACAAA
>972-1-11867314-339
GGGGATTAATCTTTGTGTTTTCTTGCAATTACTTATTGCAGAATTTGAATTCCATGTGTTTTGGTCTTTACTAATGTATGTAAATATAAAGTATAGATTTGTTTAGAAGAAAATAAATGTAAATTATTTTCTAATATAGCTACGTATATTAAAATAATTTTCATTAATATATCACACACTCGTTTCATGATCTACGTCATCTACATTCTACCATGTTAATTAGTTATCTATTTTTTCCCATGTTTTTGGTATGTTCATTCCTTTCGATGTATCCTAAAAATACATCAATTTTTTTTTTCTTTTCATAATCTATCATTTTTATTCTAATATCTGGTGTCA
>3281-2-8895816-298
AAAAAGACCCTTTTAAATCGGAACCAAACATAAATCTGAAATTGGGGTTTTGTTTTTCTTTACTTGACTCACAAGTTTCTTTTTTCTTTTTTATTTTTTATTTTTTCTTTTAAACCACAATATGCTTCTAACGCCAACATTTGGCTTCCTTTAATTTGGTCGACTTATATCTAGTACTAAAACTCTCATTAATACTAATTAAGATGTAGTAAGTATATTGTGTTAAATCAATTACAATGTAAAAGATTGACTTGTCTCAATGGTTTTTTACATGCAAAAAGTATTATCCAGACACAAA
>5806-3-18631438-279
TTAACAAAAATCTGTTGTAAAACACCAAATTTGTTAACAAGTTAATTAAATCTGTGATTACACAAAACAACTTTGTCATGCCTATATAACATTTTTCGAGGTTAACAAATCTGTTATAACACAACAGATTTTTGGGTGCAAATAGAAAATCTGTTGCCACCATAAAGAAAAATCTGTGGTCCGGAAAACAAATCAGTGACAGATTTGGTTTCAACATTCTTACTTTTGAAATTTAAATAAAATCTGTGGAGACTATATGAAACAAATCAGTCACGGTTA
>9179-5-17329518-251
AATGGCAATTTGCTAATGCACGAGCAAATGCTGTTATCTCTTCACAAAAGATGAGAGAGGAGGTTAGACCTTTTCTTCCTGAATGCTTTAGAATCTTGATTATTGATAGCACAACAGCTATTGGTTGTAGAAATCTGTCAGTTTCAGTCAAAACAATCTCGTACGTACATCTGTGTTGTGTTGAAAATTCGAATTTATTTATGTTAGTACAGGCTTGTCTCTGTCCAAGTGATTATATTTTTCATTGCAGA
>7550-4-16255222-289
CAAAAATGAGATAGATTTTTGAAATTACCTGCGAAGACAAATCGGCTGCTATGTAAATAAGCGAGGACGTGACGGATTTGGTAAGAACCGGCCGAGATTTCACCATTCCCAAATACCATCCGATGAATCCTGCTGTAGAGACCGTCGAAGAAGACGAAGACGAAGACGAACAGAAACCAGAGACACCTGTTTCCTTTGCTTTCCCGAGAAACTGAGGCGTACGATAAAAAGGCCTCGACTGCAATCGCTGGATGTTTCCTCCTATCGGTAAAGGGTCGAGCTTTCCAAA
>2609-2-819646-291
ATAGTCAAGGTCAGGGGCATTACATTCTTCCCCCCTTAAAATTATTCGTCCTTGAATTCTAAGGATTAAGGGAGTAATTAGCCTTAAGAAAAACTGATTTCTTCGTTGGCTTCATAAAGCTTCTTATACTAAGGATCTCGTTTTGGGTAACAGGTCTTTTTGTAGGTATGGTCTCCACCATTATTTCTTGCAACCTCTTCCTCTACTTTTAGGAAGTTGATACAAGCCTTTAAACTAACAGACTCCACCTCTCTCTTTTCTTTGTATGTAAATTTTTTTTAGCGTCACCTC
>6129-3-22843673-310
CAAGACCATCTTAACGACTGTATAAAGCCTATCAAAATTATCTTTGGATATTCTTATACTGAAGTTCCTACTCTTTGGTTTCAACATATCTGACACAACTTCGCTTCTCAAAGCCGGCTCTGTTCTCGCAAGATTCGCACAATTAATCTCAACAGCTTGTGCTCTCAACTTGTCGATCTGATACATGGACAATGGAGATTTGTAATGAGCTTTCGGTAACATCCAACGGAAAGGAGCTGAATACCGTGCATACCCTTGCGCAACATAAACAAAACGAACTGCTAGCTGAAGCTCTCCCATCTTCTTCAGT
>2431-1-28806048-448
GCTTAAAGCTAGAGCTGCAAACCAATCAATGGGAGGTGAGTCATCCGATGGTAGACCCTTATGCTCTGCTAAGGAAACTAAAGAAGAAATAAAGATTAAGCAGTCAAAAAGATCTACGGTGGTCAGTAGTCAAAAAGAGCTTGTTGAGAGAAAAGCAAAGGAGCCTTTAGTAGATAGCAAAGTTCCTAGGCGTTCGAAACGTCTTGCGAACGATGTAAATGTGCTACTGGATAAGAGACCCGTTAAGGCTGTGAAACCTGATTATCTGAAAGTCAAAAAGGCTCCAAAACAGTCTAGGCGACTTGAGAAGAGTCTCAGTGAACTCCTAATAGATGGCCAAGCTCAAAAGGGTGATAAACAGCGAACTTTTGGAAATGGTCGTGAGGGTAAAAAGCTTCTACGAAGTTCGAAACACACTGCATCAAATAATATGTTGGGTCAAGCACTG
>6892-4-8461474-420
AGACATAAAGTTTTTCCAGAGCCAGTCTGGAGCTGGATGGCGTTGAGGATATGCCAGAAGAATTGTGTATCCATCAATATTAGGCCATAAAGAGTACGAGCTAAGCTTTCCATTCACGACCAGATATGAGCATTATATTAGCCGGAGGTGGATTCCTCTCCACCCACTCAAACAAATCCGTTTGAAGTTCTGTTTCAGTAAAGAACTTGACCAGAAGAGGCAGAGATTGACGAGAGAGACCATATTGGGTCATATTCATGGATTTTGGGGACTGCATTTCTTTGAGAGCTTTAGAGTGTCATAACCTTTTAGTTGGTCGAAGGTTTTGCAGTTTGTCTTTCTAACAATTTTAGAAGAAAAATATTTTGAAACATGTAAAACCTCTTTTTTGAAATGTGTTATTCTATCTCTAATCTTGAA
>7486-4-15556993-286
AAAGGGCGAAAGCTTTTGATTTTTGGTTCCTCCTGTGTTGTCTTTATATCCCCTGAGATTGTAGAAAACAATCGTTTCGATGTTCCCACATCAAGAGCACGGAAAGATCGAGTCAATTGAGCACCAACAATTGCAGCTTCAGTAGATTTTGACTTCTGGAAAAATCGAGACAAGGATCACCAGGCAAAAAGGATAAGTTAAGCTGCTCTTAAACATTACAAAAGCAAAAATCAAACAAAATGTAGACAAAGTCATTTTACCTCTCTCTCCTCTCTAATGGCATTGT
>5228-3-11841612-313
AACTTGTCCCCGTCTGCACAATACTCATGAATGTCAGCTACATTGAAGATATTGGAAATGTTCATCGATTCCGAGAGAGCCACAATATAAGCATTATCATTGATCTTCCGCGACAACTTGAACATGCCATACTTGCGAGGCTTCAGCTTGTTGTAGTACCAACTGGAAATCTCTCTTTACGGAGGAACACCATCACATCATCACCGTATTTGAAAACTTTGAATCTCCGACGTTTATCAGCAGGGACCTTGTTCTTTTTCCTTGTAGTCTCTAACTTAGTCTTGACAACTTCCTTAACAACTAAAATCTCTTC
>3924-2-16511293-340
AGTGGTAGTGAATCTGATTGTAAAGGACGTACACAGACATCAAAGATTCAACCAAAGGGAACCATATCTGGGAATAGAAACCCGTCTACATTTTCACAAACAAAATTGAAAGGACCAAGACAGATTGATATAAGAGCCATAACAAAGAAGGCATTGTCCACTAGCACCTTTAGTCATGCTGCGACGTCCAAAGTCTCCAACCTTTCATTTGCCAAGGAAATGAAATCCAATAAATATATTCATTCCTCTGAAAGGACGGTTAGCAAAGATGCACAGCGTCCTGAACAGATTGTGGAGTCCAATAGCAACAAACTTCAGGATTTAAAGCAGCAGATTGCGC
>3375-2-9996198-267
TGGAGATTGTGTTAGTGAGACTAATGGTGATGGTAAGAAGCAACCAGTTGTTACTTTCTTGGGTATTGCTTCTGATGATGGATTTGAGGAAGAGGAGAGTTGTAGTAACCTGAGGCGGGTTCGGGTTGTACCGGTTAAGAAACAGCCGCAGACGAAAGGTAAGAAGGGTTCTTGTTATCGGTGTTTTAAAGGGAGTAGGTTTACGGAGAAGGAAGTGTGTTTAGTTTGTGATGCTAAGTATTGTAATAGCTGTGTGCTTAGAGCTAT
>3256-2-8562476-304
CCGGAGCTTAGCTCTACCTTAATTCTGTGAAACTCTGAGTAGTTCAAGAGCATCTTGAAACTTACTCACTGGTAACACCTTGGTGAATATATCTGCAGGGTTGTCTTCAGTATCGATCTTCAACACCTGCACTTCTCCATTATTCACCAAATCCCTTATGAAATGGTACTTAACATCTATATGTTTGGTTCTCTCGTGATAGACTGCGTTCTTTGCTAATGCAATCGCACTTTGTGAGTCACAGTGGATGTTCACTGTCTTCTGCACAAAACCTAGCTCACTCACATGACCTTTTAACCAAATT
>5204-3-11550559-383
TGATTATATATTATAGCGTGTTCTTTTTGCAATTTAATATTATTTAATAATGATTATATTTTGTTATTAATTATTAAATAACAGTATTTAATATATGCAATTTAATAAATTGGAATAACATTTATAATATGCAATTTATTCAATTAAAATAGCATTTATATATATGCAATTTATTCCACTAAAATAGCTTTTGTATTATCATTATTTCGGTTTGTTATATTTGTAATTATATATTATTTTAATTTATGAGGTTTTTTGGATAAATTGAGTATTGACATATAAATATATTATATTTTATTACATTATATGAAATCATAACACAAAAACAATATATTACAAAGTATATACAAATTTTTTTTAAAAAAAAGTAAAAGTACATATAT
>1635-1-19387976-320
AACCCAACAATCTTCATTTCACTGGCTGCAAGTCTAAACTTCTTACCCGTGTTGGATCCCATTAGTTCAGAGGTCTTGATATTAGTCTTGAATCGAAGTGCCTGAATGACTCCAGATTCGTCATGATCATTGTAGTAACCCTCAACTGACACCAGATATTCCTTGTAAACATGTTAGATCTCAAACTAAAAAAAATACAATTAACGTAAAATATTATTATAAGAAACTTTCACATAAGTGGATGAAAAAAGAATTACTCTCATAGTTTGTCAAAGTGAGATATGGTTTTCACTGTTTGTTTTTTTAATCGTTTTCGGACC
>8394-5-8062208-359
AAGACGTGATGCGGAAGAGAAGCTGGAGGATTTGATGAGTAACAAGGCAGAGATAACCTTTGAGAAAGAGAGGGTTTTCAATCTTCGAAAAGAGGCTGAAGAAGAGAGCCAGCGGATTTCAAAGTTGCAGTATGAATTGGAAGTTGAACGAAAAGCCTTGTCCATGGCCAGGTATTTCTTCTACAGTTCGAGCTACATTATGTTTATAATGCAAATAATCTATCTGCATTCTGATTTCTAATTAGTAAGTCTTTCAATCTGTCCAATCCATAACCATATTATGACCCATCATATGTTCTTTGTTCAGATCGTGGGCCGAGGAGGAAGCAAAGAAAGCTAGAGAACAAGGGAGGGCCTTA
>5409-3-13943266-294
TAATGGCTTGCTTAACCGGAAAACAGTTTTTGAAAATTTTAAAGTCTTATTGATGATATATGGAGGTTTAGGAGGAGGAGATGAGTACCTTTGGCGTTTAGGAGGTGTATTGAGTAGTAGAGGTGCATTACTTACAATCCGTCCTTGACTTGCAGCAGCGATTTCAGCCTTGAGATTCAATTCTGGTGCAGTTTGTTGTGGGTGTCGATCGACATTAGAAGGGGTATCGAAGCCACTCGTTTTCCAGCTCGACTAGCCTTAGTCTGTCTACTTGTCAATTCTACAATCTGTTCT
>3100-2-6670888-319
TTCATTTAAAGAAAAGAAGTTTTTAACCTCTAAATTTTACGGTAATTGCTTCCGGATCTTCACGTTTTCTTTCCAATATTATAAAAGTAAATTAAAGTGTTATATGTTTCAATTTTCACATGATCTAGGGATGAAGATCCCAAAGCTTTTGTTGTTCCTTCATGATCCCGAATAATCCATCCTCTTGCGCTATGTGTATGTTTTTTTTTTTTTTTTCTAACACCATTTTATTAAGTTACAGATAAAAGAGTCTCCGCTAAGGAAAACCATACAAAAACCGATAAACCTATATGGAAATAAAAGTACTCACATGCTGCTA
>1214-1-14666846-433
GCGCTTCAGTTTGATCATTCCCCCCTTCTTGCATTTGGAAGTGCTCTTCATCAGTGATGTAGTGTATCTGCTTCTGCTGAGCCAGCATCAGCTTGTCTAAATTCTCATTCAGAGCCTTGATATCCTTGCTCTGTATATCCTCAGTTCCTCCAGTTCCTCTCATTGAGCGATCATAGTCTTCATTGTAGCACCCATCAGATTGTGCTAGATTTTCGACCAACTCCCAGCCTTCTACTACATCCTTGATCAAGAAGTTTCCATTGGAGGCGGTGTCAAGTAGCATTCTTATCTTTGGTAAGGCTCCTCTGTAGAGTGTGCTCAATAATGAAGCCTTCTTGAAACCGTGATGAGGGCACTGAGTGGTGTAGCTTTTAAACCTCTCCCAAGTTTCACATAAAGTTTCATTGTTTTTCTGGTTGAAACCTGAGATCTC
>9293-5-18568169-320
TTAGCAAAGTCTTGACATATATTGTATATGACAGACAGAGAGAGACTATTAGATATGTACCGTGTGATCTTGAGAGACGTGATCGATGCCAAAGCACCCAGAAGAAGAGAAACATTAGGGAGATGATAAAGGCAACAACAATGCCAAATGCAAAAGAGAGCACTAAGCTGTGATGTTTGCTATTGTCCTTTTCAGACAAACCCGTCGCTGCAGATCGATTGCAGCTAGTTAAATAAACGAAACCATGTTTTAAATAAAGTTTTGCAAAGAATTTTCGAAGCAACATACCATTTCTCACAGGTGTAGCATCTGAGCAAAGC
>6076-3-22073603-306
GGTTTGCCACCAGAAAGTATATCGCTTTCGGTGGGTTCTACACCAATAACCTGGTACATGTAAACATCGAATAGTTAACTACGAATTATATTGCTTGAATGAACATACAATACTGTCTAAATAACACCTGAAAATGTACTCCAGCTAAGAATGAAACCATTGAACTTTTGCATCTACCTGCGTTTTGGGATTTTTCTCTTTAATAAATCGACCAACACCAGTGATAGTTCCACCAGTTCCAATTCCTGCAACAAAGATATCCACCTTGCCCTTTGTATCATCCCAGATCTCAGGACCAGTAGTCTC
>9437-5-20287286-281
TCAAAGAGTCTTATTCATCTACAGAACTTGTAAACTTGTGAATTCCTTTTGAAAACTCTGGCAGATTGTAATGGACGAACATCAGCGTCCCAATGGAATCCCAGTGACTCGGTTTACTCTCCAGTCTATATATGCTCAAAGTGATGATGAAAAACTCGAGTTTGAATACGAGTCAGGAAACACCAGTATTCTAGTAAGTGATTCTTGTAAATTGTATAACTTTGATATGCTGCATTTGAATCAGTTAATCAACTGATACTGATTTAATTCCTTCAGAACAA
>4595-3-4413287-354
CTGTCGTATCAGCTCGAGCAAATTCAAGAAGCAGGTCAGCAACTTTCTCCAAGTATTCCCTTGCAACATCTGCACTCAGCGTAGAGACCATATGGGCAAGTAAACCAGATGATGTGGCACTTCCAGGTCTAGCGTTTAGAACACCCGAACCTGACAGTACTCCAGATGCTGTCTGAGATGCAATCCCAGATGTTGAAGCAACTCCTTCAATAGCCAGAACCTTCTTTGTCATTGTTTTACTGGGATATCTAGTCGTAGTATCAAGACTTCCATTTTCCTTTCCACGTCCAGAGACCTCTGATGAAACAATGTAATGATAAGGTGTAAACAAAAAAATCATATATGAACACTCTT
>1100-1-13229483-338
AGTTACGAAACCCATCATGAATCTGAGAAGCTCCGGTGAGATTCTGGTCAAACCCAGAAGACCCATGAAGAGTTCTAGCCCCAAACTCACTCGGGTCGACCCGGAACTGTTCTTCGGGTTTGGTCCAGATACTCATGTCACAAGAGATACCCATTTTGTGAAGCTTTTTACACAAATCCAGAGCTTCAACACTCTTGTGGTTTTTCAGAAATGGGTTTGTGTCGAGACTCGGTAAAAACCCATCAGAACCAAGAGGACGATGATCGGAAGCTCCTCGGAAGTTGAAGTCTCCATTAAAACCTCCAAAACCCATGAATCTCTCTCCGAACATGAAAACA
>6786-4-7202621-296
ACAAAAGGAGCGAAAGGGAGCAAAATGTTCTGCAAAGCATGCATAACTAAAAGGCCTCTAACGATTGATGGAGGAGGAAATATGGGAGGGGTAACAACAGGTGATGCCTTGAACTATCTCAAAGCTGTGAAGGACAAGTTTGAAGACAGTGAGAAATATGACACTTTCCTTGAAGTCTTGAATGACTGTAAACATCAGGGGTACTCTCTTCTATCTTTCCATTATGTCTCTCTTCTTACAGCAGGAAATATATTAATTTTTTGTGGTGACTCATGTTGGATGTAGAGTTGACACTA
>2344-1-27853258-533
GCTTTTTACTACTGATCTCGCACGCAAAATTAATTTAGTCAACAAATTTCGCTTGCCTAAAACTAAGTTAAAACTTAAAAACAAAACAATAACTATGAAACAAAAAAAAGAAAGATAATAAGAACATCTCCAATGGTTTAAATTATATACTCGTTTTGGAGAATTGGAGATGCTCTAAGTTCGAGCAAGCTTTAAGAGGAGTCCGATCTAATTGTCTTTTCAATTATTCTCCATTAAACAAATCAAGCTATGGATGGAATCGTTGAAACTGTTTGTTTACTACGTATGATGCTATCATCGTATCTCCTGTATCGGAATAGCTCTTGCCTTTTGTAGTGTACGGACTCATTGGGTGCAAGTCTAGTAATGAAAATTGAATTTTTGAAATAAGTATACTGTATTCAGCGTTGCTCTTCCAAAAGAGTATGAGTATCTTCAGTTAACTAAGCAACAAATGATTTTTCAAAGGGAATAATGCTTTTTAGTCTAAATTTTTTTAAAAACCGTGGAAAATTATAAGGTAGAAAAGCTGT
>9623-5-22520992-345
GACAAAGCTGTGTTCTATAGAGTTAGGGTTTTGGGATCACAAGACACTCTTTTTGATGACAATGGATCTCACTACTTTTACCAATGCTATATCCAAGGCAATGTAGATTTCATCTTTGGCAATGCGAAATCACTTTACCAGGCAAAACCCCTTCCATTTGATCTTCTTAAATCCTTTGTATCGAAATCCATTTGTAAAGATATTGATCGAAGTTTTGGTGTTTGGTAACCACAGGACTGTGATATCCACTCAACCGCAAAGAGATATGGCGCGATCGCGGCTCATCATAGAGACTCGGAGACTGAAGATACCGGGTTCTCCTTTGTGAACTGTGATATCAGTGGT
>3816-2-15224152-369
GATCATGCATACACATTTACTGCATATAGTTTGGATGTAATAAATAATTCAACATTAATAAAAGGTTAAAATAAAAAGAGGTAGAAGAAGTACTCATGAGTACTAGTCCCCGACTTCATCATGATGATGATGATCAACATCATCCACCATTATTCACTGTAGATACAATTATGCATAGTGAGAGCCCAACTTGTGTTATAAACCATCTTCATTTAATCCTCTCCTCCTTAGTCTACCCTCTTCCCCATGTTCCCCACTCTATCCTTTTTCTCATCATAATTTTCTAAGAAAAATTTGAACTTTAATCTTGACATATACTAGTGGCAGCATGAACAGAGACTAAAGGAAAGAAACAAAGATCGATAAGAG
>7980-5-3120812-542
TCTTCACTAGGTTTCGCGGTCTAACTCCTGATAATTCTCCGGTGACGGTGAGTAATATGAATCAACAATTCTTATAAGTTAATATGCACGGATTCATACAAAATAGATTTATGATCACTTCTATCAAAAGCAATTTTCTCGTTTTCCTTTTAACGTGAAATTCACAATCCTATATCATATATATTAAAACGATGATTAATTTGTTTAATATTCGTCAGTGTTATGAAGTAAATATTTCTGATAACTGTTTGTAATTTCGGAGTTTCTTTAATCGTTATTTTTTGTATTTTACAATTTTACATACTTGTGGAATTTTGAATAACTATTTGCCAAATGATCATGTTCTTAATCGTGATTAAATTTACTCGGATGGGTACGATATTAATATATGGTAGTTGGTACTTGTATAAAGAAAATGGTAAATGGTTTCTTGAGCTCATTCATATAAAATCAATCATTTAAAAAATCAAATACATGTTTCGAATCCGTGGGCTAATTTATGAAACTTGATTTGGAAACTAAGTCTAAAGTACGACATGAAT
>6160-3-23268871-252
CCGTGATCTTAGGGTTCAACCAACAATCCACGAGATCGACAACGATCCTGACTGCCGTGAGATCGAGAAGGCCTTAGTTCGTCTTGGCTGCGCCAACGCGGTTCCTGCTGTCTTTGTAAGTGGCAAGCTCGTGGGTTCGACCAACGATGTCATGTCGCTTCACCTAAGTGGCTCCCTCGTTCCCTTGATCAAGCCGTATCAGTCATTTCATAACTAGAAAAACAATATCGATGCTTAAGAAAGATAATTAGT
>7738-5-35277-304
CGCCATGTTTCCATCATAAGTATAAGCGAAAATATCGCTTTCGAGTGCTAAATTGTAATCAAGAGCAGCTAATCTGTTCTGATAAGGTTTAATAGTCGAAAGCTCTTCCTCTGTGGCCAATGTGTTGTGAAAGAAAACGTTTGGGAACTCTTCGTGGAACGCAGTCATACTGTTTTGCCCGTAGATTTTTCCTGCAACAATGTAGATATTGGTGGTCGAAGGAAACCCCATCGCCTTGAGGAAGACGGCAGCTTCACGCGGCGTCATAGGGCAATTACCTTCAAGACGCCGTTCTGTACCATTG
>3384-2-10072786-254
GAAGGGTAGTTTGGTGATTTAGTTATTATTGTAGGGTTAAGTTTGTAAATATGTAGTTATTATCGGAGAAGTATTGTTGTGCCTAATGCAAATTGCGTTTTGCAACGTGGGAAAACTTATTGTACTTGGTTTACTAATCATATGAGTTGAGAAAGACCAAAAATCTCATATTATGGATTTAAGTTACAATTTTACGGTTGCATTTTCTTACCAATCATTCAAAAGATATATAGTTTATATGTGGTGTGATTTTA
>3061-2-6271548-445
AGTTCCAAATGGAAGATTTTATCGTTGATAACTCAAGAAGTGTCATACATTGTTTCACCCATAGCATACTCGTCTTTTCTCTCAAGTATTCCCGTCTTTGGGTCAAAGACTGTGCAATGAGTGACATTGTTGAGGATGAAAAGGATCCTTCAAATAAAAACCAAAGTTTAGCAAAGCTAATCAGTCAAAAGTTTTTTGAATTATTATCTCCCAATTTTATCCAAAGATTCCTATTTTTTATACCAATACAATTCTTCATCTCGATATATCTCTTTCAACTGCAGTGTTAACTCCGTAATCTCCTCCCCTGATTTTCTACCATCTCTGTGCGCCACATCTAATTCTGATTTCTTACATAAAATAGAAAAAACAATAGCATATATCTATACCTCATTTAAAAAAATTTAATTTTTTATTTAATAAAAATATAAGGAAGTGGTGTACC
>3744-2-14286746-335
TACTAGAAACGGTTCCTCGATCTTTTAGCAGGATAGTAGTACTATCTCAAATTGGAACAAGATAATCAATTATGATAAGGAAAATTAGTTATCATGAAACTCCAAGTCTAAGTTACGCGCGGAATAATATATTATTTGGTTTTGAATGTTCTAAAATATGCATGAGATAAGCGGTATGACGGCAGACAAAATAAAAAAAAAAAAAATAGTAAGAACAATATATTTGAAATCATATCAAGAGAAGCTTAAGTAAGTGAGATAGTGATCATACATACAAATCCAGAGAAGGATACATCAAAAATGATCTTCTCTTTTTTTAGTAAAAACATTATTCA
>6904-4-8611478-297
TACCTCAGCATTGCACAACGTGCAAAACAGAGCTTCTTCCCTATCCCCTTGCTGCTCATCCGTCTCTTCTTTGCTACGACAATCTTCATAAACAAACACGCCACAGCATATTGCCAACGGATTAAAGCAAGATTTTCTTTTAGCAGCTTCCACTCTTTGAGCATCTCCAACAGAACCTTTCACACTAGAGTTTGGTAAAGTAGAAGTCCTGGAAGCAACCGAAGGGGAAGACTGCAGGTGGCTGCCCGTTTCATCAAATTTTCTCGAGATATCTTTGGCAGTAGGTAAGTCACCACC
>8159-5-5298500-274
CCAAATACCTGAAAGTGCAGCAACATGAGAATGGATGGGATTCTTAGATCTCTCAAGCATAGTGTGTCTGTACCTGACTGAAAGCTTCGGTTACCATAATGGTTTAATACTGAGACGGTAATGTGGGAGCTGGAGGCTGAGATTTGTAAATTTGAGCATGAGCTATATCGTTGTCGTCATCGACATCGGTATTATAGATGAAAGCATCTCTTGAAGTAGTATTAAGAGTAGCTTCACTTGATGTCTGTACCGATGAATCAACGGGTTTGGATAG
>4576-3-4137745-349
TATAATGATTTAAGGATTACGTAATAAAGATTAAGAGAAGTAACCCATAAAAGAGGAATAAATGCTAGAGATTAGAGAAGGAGAAGAAAGAAAGTACATAGATGTGGTACACAGCGAGATTGTGAGAAGAAGACAAGAAAAACAAGTGCTGCTTCGTCTTCTTACCCATCATCAACACATACTTCCAGTTTTGACTTTAACAGTGAATATTACTCATTTACATCCTCATTATTGCCCATTGCAAATCACATATACATATACTGATATACTACTTGTCTTCTTTTTGTTTTCTTTTGTAATTTTGCTGCTCTCTGTGCTCTTTTTATTGTAAAGTAATAGTACTATTAAA
>8448-5-8808901-308
ACAACTTTGGACGATATTAATTGTGGAAGCAAAGGCGATGAAAGTCAAAATTGAATCGATGATCAGCGCCTGAAACCAAGAATTGAGGACTGAATCCCCTTATTATTAAAAGGAAAGTATAAATTGAAATTTTGTCTAATTTGGCTTCAATTTTGATTTCAATTTTGGATTTAATTCTTTCCTATTCAAAAACATTAAGGGTAATTTGGTCTTAACAATCTCATAAACTTTATATGATCCGATTCAATCTAAACCGTTCAATAAAATTAATTATCTTCAATCTAAACCGTTCAACAAAAATAAGTGAA
>4622-3-4711958-364
AAATTTGTGCCATATTCAGAATCTGAAGTTTCGATTTACACTGTCATGTTTCAAGCCACAATCCTAAACATCATCAGAATTCACTTTTACAAACATTCATCTCTTCAACTGTGAACTTACATTGCCGTTATCCTTGACACTATTGGTGACTTCTGACTCTTCTCTCACTGTCTCTATCCTCGCGACTGTTCCGTAACACCTCTAATTGAGCTTTAAAGGACTGCATTTTCTGCAACTCAAGCTCCTTCTTCTCCTTCTCCAGCTCCACCACTTGTTTAAGCTTTATACCACCTTTTCATAACTTGCTGCAAATCCAACTATTGCCATTGCCACCTCTCCAAGCTCCATCTCATCCACTTTTACC
>4422-3-2187151-281
GATTCCAAGTTTTGTAATTTTCAAAGGAAAAAGACGCACAAAAAAAAAAGTACGTCTCTGAGATACATACCCATCGGTTCAGAAATCAAAATATCTGCTTTCTCAGGCAACTCGATATCCTCAACTTTACCCTTGATGACCTACACTTGTGCAAGCTTCAACAACATCAGACAAATGCATATAACACAACTCTATATACTGACCAAATTGAATTAGAAGTCTTACTGTGATTCGGTCAGCGAATAATGGGTTTCCAGCAATCAGCTTACGAGCATACTCAG
>1977-1-23558448-306
AAAGACCATTTATCTTCTTACATTAAACCGAAACGCCCCCATAGGGGCTTTGTAGGATAAGTTCAAATCTCATCCTCTGAAGTAGAAGCTACTACAGAGTTCTCCTATCGTGTTCATCATCATCATCATCACTGGTCAGTTTCGGGTTCCGCTCGTGTATACCCTTTCCTTCTCTTTTATTTCTTATTGGAAGCATTCATTTGGTCTACTACCGCGAATTAGACTCTTTTTATGTTCTTGGTTACTGGCATGAACATTTCCCTGCTATACAGAAGAAGAAAAAAGTTTCATAATTTGATGGAGATT
>2784-2-2805661-262
TATGGAGGCATGTCCTTGGGAGATCATGGATTCGTAGAAGGCCTTACCTAGGTTGATAGAAGCATGCTTGCATTAGTTATCCTCTACATATTAAGAAATTCGAATCTGCATGCATTTTGCATTGTGCATTATATTTTGCTTGTGTTGTGTGTTGCGTGTTATCTTTTTTATATCTTGCTTGTTAGGTTGTATTATTGTTACGTGTTGTTTGCTGCTTAGGGGGTAAGGAAGGGTATTAGGATAACACTGTCTAGATCTGGGG
>5056-3-9750544-398
AGAACTTGGATTGTCACACATCATTACAAGCTATAAAACTCAATACTAGTTTAGCTACTTACTTGTCCATAATGCTGAGAAGTTGTTTCCTCACATCTTGAGCACGTCGTAACGATCTTGACTGTATGAAGTTTTCGAAACACCATGGACCTGAGAAGTTTTTAGCCTTCCAAGCTTCATACACAGCTAGCAATGTCAAGTGATCACCTTCGGGCTGGAAAAACTTTGCCCGTTTTTGGTCTGCCTGTGCTTGCTTCTCCCTTGGTCTATAAAATATGTTACCCGTCTGGATCATAGCAATCATCGTTAAAATCTCATCGCTGCACCCGAGATCCACACTAGCTAGCAACATTTTAGAGAGCGGCGGTTCAAGAGGAAACTCAGCCATTTTTCTACCT
>2106-1-25286847-358
AACTAGAGAAGGGTTTGGGGGAAAACTCTTTATTATGTGTTATTGATCTCAATAACATTGATACAATATATATATATAGAGCCTAAGAATATGTTTATTACGGGAAGAAATTCAAATTGTGTATGACCAAATCTGTTTTACTTTTTGTACACTCATATCCATGACCATTTATATGTTTGATATAACTCTGCCAGTTTCCATGTAGTTGCTTTATCATATATGGATACGAAGATTATATCCAAACACAGGGCTATGCACTTTACGATTTTGCGGGAGCGTGCTATTGAAGAGGTGAGGTTTTTTCCTTATTCAGTTTTCTTAAGCATTCTATAAGTTTTGCCTACATTGAAGGGATTAT
>596-1-7036537-242
AAAAGTGCATTCGGGTCATATGGTACATTCCCCTATTAAATAAATATGGTGCACTCTTATGTTATTAGTTAAAATGTTTAGATTATAACTCAGAGTCATATCATTAATAAACTTAATATTAATAAAATAAATGGTTTTTTTGCAAGACGGATTTGGAGGGACGGGTTTTTGAATCAACATTAATAAAAAAAAAGTAAAATATAATTAATCCACCGTTTCAATACGGGTTAAAACTTTAATTT
>2989-2-5262515-307
GGTACTCAAAAGATGTGAGGAGACAAACCTGGTGCTGAACTCGGAGAAATGCCATTTCATGGTTATAGAAGGCATCGTTTTGGGATACAAGATTTTGGAGGAGGGGATAGAGGTTGATAAGGCTAAGGTTGATGTGATGATGTAGTTACAGTCGCCAAAGACTGTCAAGGACAACGGGAATTTTCTTGGGCATGCAGGGTTTTACAGAAGATTCATCAAAGATTTTTCCAAGTTGCCCAGACCCTCACGAGAGTGTTCTACAAGGAAACCAAGTTTACATTTGATGAAGAATGTTTGACAGCCTTTA
>5536-3-15453733-367
TTTTCGTTTAATAAACTATTCATATTTTTGCATTTGTCAAAAACAGATTTCAAGATTGAATTAATTGATGATTGAAATATTTTTTTGTCAAAAATGGTAAAGAGATTCCTACCCAAGTCCATGGTCGCAGCTTTGCCTATATATGATAGATCTAATATTGTTTCCATGTTCGTAGCTTTGCCTATATATCTAATATTGTTTCTATGGTAACAGTTTTTCCTAGTGCAATAGTAAAATTTTGGTGGAATTCGTATAGCGAACAAAAAGTTAATACTGGCTGCCGTAGAAAAAAATGTGCTAGAACAAAAGGGAAATTGGCTTCAGAACCATTGATTAATTCAACTCAGCCCTATAAGCAAAACAACTT
>8151-5-5176872-422
GAACAACTCCATCTTCCCCATAGCTCCTCTGAGGTACGTTGCAGTCTAGTTGATACTGATTGGATTGATCTGTGAATTGCTTATCACTCGAACTATAATCAACAAGGTTCAGAAACTCATCCCCAATCGAGAAGCCATTGTTGTTACCACTGTTTTTCCCTGAATTAGGCAACAACCATGAAGCCGCCTCTGCTTCATCTTCATCCTCTTCTTCTTGACCAAGCACAAGTCTGTTCTCTGGATCTGTCACTGTTGTCTCACATGAATGGTTAGTGGCCGTGGAACTGTAAGAGTACTCAGAAATGGGCAGAATTGGAACTCGTTGATGGCGTCTAGCAAGTGGGTTTGCGGAATGAATCTCTGAATCACAGGTTGTGCATAGAGATGCAGCATCTGCCTTGCAGAAAAAGGCAGCCGGGGCT
>8133-5-4811153-408
TGCGGGTCTCGTTTGTTTATGCTGTTTTTGTGTTCTCAAAACAGCACACGTTTTGCATCTCAAAACTTCAATCGACACAATATCTACTGTTCTTAGTTGTTGGACCCACCGGCCCAATAGTTATAGATCGGCCCAATAGTTATTTTTTTCTACTTTTTTTCTATGAAAATCAAAGGGATATATACTATATATGCTTTAGGATTTTAAAATTACACATTATAATGTATACAATTGCTATGATCATTTCTATTGATAAACTAATAATGTTTTTAGTAGTTTTAACTTAAAGTCCGGTTTAATATTGTTTAGTTCAATTGTTCAAAGAATAAAAAAAAAAATTATAATTAATTCGTAAAACCATGATAAGATTAGTTAAAATATCTAATTCGTTATGAGGTTCATTAGAAT
>2660-2-1513332-375
GGTTTTTTTTATTTGATTTTCAAATAAAGAGTAAAAGTGGTTCGGGTGGTTTGGTTCGGAAACGAACCATGATTTTTCTGGTAATTAATAGGTTCGGATAAGGATATACTAGTAATATCCATCTATTTCGAATTAAGAAAAAATAAATAAATTATTTCTGTTTTTTACAATGATTTTTTGGCTTCCTCTTTGCAAAAAGGACTGCCAGACGATTTTTCGATTTTGGAAGACCGTGGAGATCAAAACAGTCTCTTTTGTCTACTCAGTCCCCTCTTGATCTGGTACGTTTACATCTGCAATCTCCTCATCTCTTTAACCCATTTTCATCTCTTCCCTTAGAGTTTCAATCATCGAACAAAATTATTCTGATTTGGT
>4007-2-17465491-318
ATGATTGAGCAGTAAAACCCCATTTCGTGTTTCTTCTAGAAAAATAAGAATCATGCGTGAACCCTTAAAATTAGTAACAAGTTCTAATCGGATTTTGATTTTCCAACAAAACTGTTTTATTATAATAATAATGAAACCCGGTTAAACATAGAAAATTGACTTAGTGATTCAAAAAGATCCTAAACAACTACAATACGAACTTCCGAATTCAACGAGAAATACTATTACCCATGCATATGTTTCTGAATTAATAAAAACTAGGTCAACGTACGAAAGGTATATATTGACTTTACACCCCAAAAACAAAAAAATGGTATA
>3250-2-8486037-434
ACAAAGTACAAACACGAATTTAATAAAAGAATATTTGAATTGATAAACCAAATATGAGAGGAAGAATACAATGAATCAACGTGTGTGGTGGCTTTAACATTTCGTGGGAACCCGAGTTTTTATTGGCTTTAACTTCAAACCAAGACTCTCTGGTGATAGAAGCTCTGGCGAAATACATGACGGACTTAGTGGACTCCGGGGGCTATCGCTAACCCGACCAGGCCGATACAATCCAAACCCCATGAAAAAGAACTCCATTGGTATCAACATTGCATGTGGTTGCTCTTCTGTCACCATTGATCCACAAGCTTGCACCTGCAATTCTAAAAACATCAAAGCATGTTCCACGAATCTAAAAGCCTGAATCTTTAGTCTCGGAGAGAAGTTAAGAGCTACCAGAGCTGTTTTTACATTAAACCGCATACCTCAACCAA
>1960-1-23323413-390
ACGAATGCTAGCTCAAGCAGAGAAGCTACTCTTAAGCGGAGACTTAAACGGTTCAAAAACCTACGCGATCCGCGCATGCGAAGCCGATCACTCACTCGTAGACCACGCCGAACTAATCCTCGCCGTCGCTGACACTCTAGTCGCCGGAGAATCACGAATCAGAGGAACAACCTCCGATCTTCCCGACTGGTACGCCGTTCTCCGCCTCGTTCGTTTAACTCACAACCCCGAACTCGTCGCGACTCAGTACAGTAGACTCGCCGTGTTGCTTAACCCGAGTCGGAATCGGTATCCGTATTCTGAACAAGCTTTTAGGTTAATCTCTGATGCTTGGTATGTTCTCTCTGATCCTTCTAGAAAGACATTGTATGATAGAGAATTGCATCTGAG
>7914-5-2627737-393
CCGGATCCTTGACTTTCTTAGCTAGACCACCACCGGATGCGGCGGAGGAAGCGTCGGCGACAATTTCCTTGACCAAAAAGACGAATGCGAAACCTCCTTCGCCGAGCTGCCTCACGATCCTGAATCGATTCTCATTGATCCATACGTCACCTCCACCGTTGACGGCGTCGTAAAGTGCGTTCAATCCTGAAAACGAACAGCCCATGCTCACGAATCACACGCACAATCTCCTCTTGACCAACGAATCGATAGAAACCTTTCGATCTGAAGATTATGGAATTCGTAAAGATCCTTCAGATTCGCATTATTCGAGATCTCGATTTTCTTCGTCTCTCTGTGTTTTAATTATATGGAAGTGTAGAGATTTGGAGTTGAAGCATTCATGTCAGCTAT
>9841-5-24840415-295
AAAAGGCTTTGTAAGTTGATTGCCATTTTCGAGAGTAAAAAAATGAGTATGGAAGCATTAAGATCTACTGAACTAGTTATAGACTTCTGGTTCCTAGTTCAGTCCAGAAGGAACTACAAGAGAACATGATGAAACGTGTGCAGAACTCAACCCCAAGGCCTCAGCATGGATCTTTCAAACGAAAACAGAAAATGTATCTGAATTTGAGGAGATGAGTAGGAATTCTAACAAGATGTGGTATGGAACAGTTATTTCTTCACAACTTGCAGAACTGCAAATAATTTAGAGTGCATGT
>6432-4-3095350-323
AAGCTTTCACCAGTCTTCTGTGAGAAACCAGAAATCTCATTTTTGAGCTTGCAGTTCTGGCATTGGAGAAAAAATTTGATAGGAAAGCCTTCTTGCAATCATCCCAGGTGGTGATTGAGTCATGGGGCAGATTCTTCTCCCAGATGTGTGCTTTGTCGCCCAAGGAGAATGGAAACAAACGGAGCTTGAATCCGACTGACACCATTGATCTTTGTCAGGTTGTAGAGCCTATCGAATTCATCAAGGTGGTCGAGTGGATCCTCCATTGGCTGACCATGGAATTTGTTCCCCTGAATCATCGAGATGAGACCACTCTTAATCTC
>4398-3-1919785-479
TCAGCTTCAGCAGTTTCCTGTAAAATGTAAATATGTACACTCTTCCTCGAAAATGTTGCTGAAGTTTTGTTTTGTACCCACCCCTACGTGTTTTTCCGGAGCACGATGATGATTTGTGAAAGAGAAGACATTTGTGTAGTAATGTATGTGATCTACTTTCTGTTTTGTTTTACAACGGCCACTTGGTGTCTCTGGTGACTGGTGAGATTGGAAAAAAAAAAAAAAAACAGGTGTAGTTACTTAAAATGGGGCATTCCGAGAATCGAACTCGGGACCTCTCGCACCCAAAGCGAGAATCATACCACTAGACCAAATGCCCTTATGAAGTTCATAACAAGAATATTAAAATTACGCATCCATTTTTATGAATGTAACCAAAAACACCAAAGAATCTGTTATTTGCGTTATCGACCTGAGCTTTAACAGAAATCGAAACTGATGCTATATTACAACTTACAAGTGAACAATGGATAGTACAA
>3275-2-8813457-329
TATATAACCTTAAAATCAGTATCAGAACACCATCATCATTATCATTTGGATAATCCAGAAACCGATTAGACCCAACAATTTGAAATTGTCTACAGAGAGAATACGAACAAAAGAAAAATACATACAGATTGAGATCCTAAACAGCCGGAATCTTCAGAGACATGCCCGTCTTCTTCTTCCATCTTTCATCTTTCATCTTTCTATTTCTAGCAGAGTACTTTCCTTTTTAACCGAACCAAGCCGATTTTATTAGCTCCGATTTCAAACATTAAACCGATCGGTTTCGGTATTCTTAAACGACGTCATGTAATCTCTCCACATTTAATGGG
>6783-4-7182540-496
TGCCTTTGGAAAGCCCTCTCGCGAATTCTCTAACCGATGATGATTTTCTTGAAATGGTAGTGGCATATCTGCTTGTAACTTATGCTGAGAATTTCATCCCATTACGACCTCTTGTTCTCGAATTAGATATTTTTTGTAAGTCATGTTGTTTAGTTGAATCAAGAATAGTCATGACACACTACTGGAAACTTGGTGAAAACATTTGTAGTATTTTTCAAACTCTGAGCTATTTCAGTGTGCTCTTTCTGATCCATAACACTTACATATCTCAGTGTCTGGCTGAGTTTTGCATTGATGTTACAGGGACTTCTTTCTGTTTCTTGAGAAGCATCATGAGATCAGGTTATGTTGTTGTTGTATGTTTGACAAAGTCTTGTGATTGTGTTTTTTTGTTGTTTTTTGCAGTCTTATGAAGAGTACGTTGAAACCCATGGCAAATGCATGAAGCAGCTTGGTCTTCCTGTCAGTATGTTTTATCCATCACTGTTTACATTAT
>8474-5-8986618-331
AATCTTCAATAATTTTAAATCAACAACCTACATAGTTTTTATATCAATGTTATTAAAAACAACAGTATTACGTTTAAATTAACATTAACCTACATTCAAAATAGAAAGGTACGTGGCTTCCATTGGCTACTAGTCCAATTTATTCATTTCCAAAGTTTCCACATTTATTAAGAAAAAAAAAACACATGTTATGAGAAGTATGTACAAGTATTCATATATCGAGCTCTCTCACACCCACAAATTGAGAAAAGAAGATTCAAAGACAAATAAACCTAAAGCCGCCCTATACAAAATAAAGGGGTCATTAAAAAGTAATTATTAAACACAGCAT
>1539-1-18206203-308
ACACGTTTCATGATCTCCGAGCCTGTACCAAGTCTTTCGTCAACACGGGGTTCATCAAACAAAGGAATCAAGAAGAAAGCTCTTAGAATGTTCCCAGTTGTGAGTTACTCACCTGAGATGAACCTGCCAGGGCTTGACGAAGAGTGTGTCATTTGTTTGTCTGATTTTGTTTCCGGTGAACAGCTCAGGCTGCTCCCCAAGTGTAACCACGGGTTCCATGTTCGTTGCATAGACAAGTGGCTTCAACAACATCTGACTTGTCCAAAATGCAGAAACTGTCTGGTTGAGACGTGCCAAAAGATATTAGG
>199-1-2267160-314
TCTTTATAGACACAATGTACAGCAGTTATAAAGGCGTGGTAAACTTACGACTGTCCTGATGATTCTCGATTAGGCTTGAAACTCTTCTAGGTATCTCATCTGAAATAAACTCTTCAGAGTAAGATCTTTCAGCAGTATTCTGTTCATACCAATCCTCCATAAATCGTGATGCAGCGCCCTTGTTGTCCCCACTGATCAAAGAGTTTGTACGACTCATGGAAGTTCCATGGGTAGCAAACCAATTGAAACTACCTACTGGACCCCATTGATCATCCACAAACTTTAAGAGAGTCATTTCCTTATCAACGTTGTAC
>9314-5-18866948-411
ATATATGAGAATTGAGAATCTTACAATTAAATATTTTGAACTAATAAGTCTTTTATTTTGTTTCCAACTCATGTGTTTAACTAAGTCCTAAGCTAACACTAGATTTTTTTTAAAAGAAATTTGGTTTTCCTCCACAGTATTTTTATTGTTTTTTGTGGACTTGACCACAAAACTTCAAAAGACTCGGAAGAAAATTAAACAAATATTATGCACAATTTCGCACCACTCAATGCCTTGCCTCCCCTACCTAAAATGTTGACAATGTCGTCTTATTCTTTATGTCAAGCACGATGATGTGTCTGACTTTAAGTAATTTACATTTTTTAAAAATTCGTGATAGATATTCTCCCAAATTCTTTCAAATATCATAGGCTTTAAGATGTTACCAACTACCAAGTCTCCTAAAAAGAC
>8872-5-13817069-293
AACTTTGGTTTCTTTACAAACCAAGGTTAATCGAATCTCTTGTTATTATGGACATAGTATATAGAATGGATATGGATCAGTAGAAAGGTTTCCGAATGGATATATTTAAATGGACACGTTATTATGGATACCAAAACATTATTTGTTGTTTTTCTTACAGGTTGCAGAGACCTCCACCTCCAAGACCTTATGGATATAGAACTTTTACCAAAGTTTTGAGATAATCGAGATCGAATTTTTTAAGAATCTTCTCTCATTTGTTTGCAGAATTGGTATCACCGATTTCTCGTGAG
>1171-1-14141165-501
ATTAGGTCTTATTTCCTTAAAAATTATATAAAAAGGATCCAAATTTATACACATGTAAGATATAAATATTTATTTTTAATTGAAAAACACGGAAAAATCCTTGAGGGATGAAATCTAGTTTTGTGAAGAGCGAAGTCAACATTTAGATTTCACCGAAATGAATACATCTTTTAAGAGTTGGAAATTGGAAAAATCTTTGAGTGATGATATCTAGTCTTGTGAAGAGCGTACTCAACACTTAGATTTCACCGGAATAGATACATTTTTCTATTAGTTGGAACACGGAAAAATCTTTGGGGGATGAAATCTAGTTTTGTGAAGAGAAACTCAACACTTAGATTTCACCGAAATGAATACATGTTTCCAAGAGTTGGAACTTGGAAAAATCTTTGAGTGATGATATTTAGTCTTGTGAAGAGCGGACTCAACACTTAGATTTCACATAAATGAATACATTTTCCGAGAGTTGGAACTCGAAAAAATCCTCGAGGGATGAAATCT
>9188-5-17408616-242
CTGTGGCTTATAACTACGTGGAGATCTTATCTTCTGTCCGCTTATATTAGTATTTCACCATAGTGATTTTAATAAAAATCAGATTAAACAATATATAACAGCTATTTTAGTTTACAGGTTTAAACTTTTATTTTAGTTCTTTGATTTTTTTTTTCTTTCAGAAAATGGTGGACATCTTCTAAAGTTTGTTTTATTAATCTAGGTAGAAACTTTCAAACAAAAGACGAAAACAGAAAAGTTGA
>4328-3-1142912-353
CTTACATTATAAGACATTGACCATTTATATGTGATATACAAGAGGGATATGTGGTCAATTCATCGTCAGCATGGTGGTAATTGGTAAAATATGTCAAATTAATTATGACATATTAGTCATTCTCTTCGTGAGAGTGAACGTGAAAAAAAGAAGGTATATTGTCGGAGTGAGCCAATATCATCATCTCAAATGGTTATATACAAGGAATATGCATGGATCATGGATCAATTCATGCATGCTGTATCCTAAGGCCATGAATGTTTGTAGTTTTTAAAATGGTTTTTGGATTTTGGATTTTGGTTTTTGGTTTTTAGTTTTTGATTTTCTTGGGTTTTGTTTTTGGTGTAGATTTT
>7001-4-9656166-358
GTGCCATACTGGACATAGGAGGAGATCTAAATGGATCAAAGCTGTGACAAATGAGTTGGGGCAATTCGTCATCGATCTTCCTTCTCACCTCCACGCGATTCCTGACTTAGACAAGGCTTGTATCATTAAAACACTCTCTGTCCCTAAACCGTATCGATGCTCTTCCAAGATTCACAGAGGTATTCAACTCCTCTCCTCTTCCAACGGCTCTCGTGTCTATACAGCTGGAAATATCACCTTACAAGAGAGCACCATGTAAAAGAGACTGTAAATTAATCTTGCTAGGAAAGATCAGTCCTGACTTTATTTCTATATGGTTCCTTCTCACTTCTTGTGAGAAAGAGAGATAGTCTTTGTA
>8782-5-12722906-290
GAGGTAAGAGAACTTATCTTCTAGCAGCTCCTTGGTCTTTGTCGAAGACAGAGAAGAAAGTCTTCTACAAAAGACTTATTAACTTTAAGGGACCTGCTGGATATTGTTCTAACATTTCAAGGGCTTTATCATTAGAAGACTCTAAGGTACAAGGTCTCCAATCACATGATTACCATGTGTTGATGCAACAACTCCTCCCAGTTGCAATTAGAGGTTTATTACCAAAAGGTCATAGACTAGCAATCATACGTTTGTGTACATTCTTCAGCCACTTGTGTCAAAGAGTCATT
>4719-3-6021692-290
GATAAGAAAACTCAATTGTCTCTTATGACACATTAATGTAACAGACCATTGAAAATTGCAGAACCAATAAAAATAAGGTAGACTTGAAGAGTTTTGTGTATATTGTTTTTGTGGAGCAGACAGTGTTCTTTTCTTTAACTATACGTTTCCTGTTAATGTCTCTTTAGCTTTGTGGATTGTCTCTCTTAGAAGCCCAAATCTTTTACTCTTTTTTGAAAATCAAAATAGAATTCGTTGATTTATGATAACTTCAAAATATAAAGTAGACATAAATTGTTACATCACATAAT
>1092-1-13161071-367
TATTGTTATATAAAAAATTATGGCTAGAGAATTGCAATAGAAGTTTGTGTTATCGATGGTGAAACACAAGTTAGTTTTGTTAATGTTGATTTTTCAAAATTTTAAAGGTATGTATGAACTAAGAATTTATGTTACCATGTTAAAATATTTAAATACTGATGCATTTTTTTGTATATGTGTTTTGGGCTATATTTAATTGGCTGCTTGTAAATCAGTATTTTACCAAAGTAACTTAAACAAAATAATGGCAAAGAGAAAACTTTAATATCAGTAAACATATTATCTATAGTTGGCCCATGTAGAACAAGTATGGATTCGATTGCAAAGTTGAGCTAAGTCCTGTTTTCTATCATTGTATGTTGAATTT
>1336-1-16014938-304
AACATGGCCATCTTAAGATACACTCTGTCCCCAACCTCAAACTCAAGCTCTCTCCTCCTCTTGTCAGCATAACTCCGCTGTCGATCCTGAGCTTCCTTCATGTTCAGCTTAAGAACCCGGATCCTCTCTATGGTCTCCTGAACATAATCTGCACCATATATGCTCCTCTCCCCCACTTGGGTCCAGCATAACGGTGTCCTGCATGGCCTCCCGTACAACGCCTCAAAAGGAGCCATCCCAATACTCGCCTGATAGCTATTGTTATAAGCAAACTCTACAAGACTCAAGTGATCCGCCCAATGAC
>4201-2-19661544-299
CAGTATCTGGTGTATCCCAGTCTTGACCTAGAGCAGCCCAAATGACAAGGTAGACCACTTGAGCAAGAAATACTGCAAAGGAAAAGATGAAAATGGGCCATAATAGCCAATGCCTCCTCTGAAAACGGTATCCTGGCAAAATAAAGCAAGAACCAAAGTAAGTTTGAGAAAGTAAACATCAGCTAATCAACCGTAACTGAAAAAAGCGACGAAAACTGAGAATAATAGACTCTCTTTTTTTTTTTTCTGTTTCTCCAGGCTAATGTAGATGTTGGGCATAAACTAGATGAATCCTTTCA
>8516-5-9475269-388
AGCAAAGAAAAACTGAGAATACTGCTAATGGTATACCCAATATCACAACATGTTACCAACTAGAACCAGTTTTAATACAACGATCCTTACTTTAAGTTACATAAACAAAAAATTAATACACTGAAATTATTTAATCTCTCCACTATATCCGACTTTTCCAATATGAGAGGAAGCTAATTAAAATACATGTAGAGGTTTAGTTTGATCGAGTAATATATTCTTCTATATTATTACAAGCTAATTTTAGTTTGTACGAAATGATCCAAACAGCAATTAAATAACGAACTAATATATGACACAACACAACACAACACAAGTGTCTTTATTTTTGATTTTAATTAGTTAACTAAATAACTAACTCTAGCGTGGTTAATGAATAGCACTTATA
>4399-3-1933512-307
CATTTCCAAATCTCAGCTTTAAGAGTATATTTCCTATATATATGTAAAAAAACACGAAGCGTGATTTGTGGAATTTAGATTTCTGATTGAATTAGTATCTAAAATTGTATAGTTTCCTTCTTTAGCCGCCGAGAAAAATTCAAATCACTAAAATTCCTAAATAGGGGAATAATAAAACATTCCAAAATCATAATGTTCCAGAAGAATCAAAACCCTGGAAAATTCCAAGAAAATTTGAAAATTCCTTTAGAGTTTGTGTCAGGAAACATGTAATTTATCAATCTTCATCAACAAGAGCTCAATTTAT
>2407-1-28590729-249
CTCATCTTTTAAGGGATTGTCGTTGAACATTGGATATCTATGTGAATCCTACACAAGGAACTATAATTTTGACTTGTCCACGTTGAACCATCTTTGACAATTTGACATACACTTTTCATTCTTATCGACTCTGTTGCAATCTGGATTCTATTGTTAAATTTTGACAATGAACATTCTATAGTGGTACTTATGCTATTCGTTTCGTTTGCTTTTGATTCAGGGTTGATGTTGTAGTCTTTGTCATATGGG
>2557-2-40582-319
GACAAAGCTCATAAATGGAAGAAAGAACCATTCTGCTTCAGAAACAGGCAAGATAGAAAATCATCGAAAATAGAAGTTAAAATTAAAAACCGCCCTGGAAGTGGGTCCACGGTTAAATAAGAGTTTTGAGATCATCCCGAAAATTGGGTCCACGATCGATATTCCAAAATAGATTACAAAAGGCGACCTATTCAGGTCGTCTGGTTCGTTTCCTCATCGCTTACACGACGAATATCGCTTCCGCTAACGAGGTCGACATTTGAGCCAAGCCGATCTGGGGACATGTTCAGATCACCGTCCCCGAGCTCGATAACGTTCA
>5027-3-9326762-418
AGTCGAATAAAATCAAATCGTCGTACAGTACTAATATTCCATTCGGATTAGAGAATTTATCGACTTTTTAGGTAGGCTTGTTTTTATCGTCAACAGCTAGAACCTATGATTGTCAATATAGATTGTCAATATAGATAGAAACATTAACTTATGTAGTGGTTACCAATATATATTCATGCACCGACTTGTCACAAGAAGAAATCCCACAGTCCCACTCTCCTTTGAGCTTATATGTTACTTAGATATACATCATCGACATCAAAGTTATAATGCATTTTAACACTGTAGATCTTAATATCCTAACCTGATGAAAGAAAAAAAGCAAAAAACAAAACATGAACCAATTATTTGTCGCATACGAATGCAACTTTAAAGACATATTCATGTGTTATTATATTCCATTCGACAACACAACAAA
>860-1-10367029-321
GGCAATGAAGTTACATCATTGTCATACAGTGCAAGTACTCTTTAAAATTATGAATTTGTAACAACTAACAAAGTAATAGATCTAGACAAGATCATGAAATTACATTGCATTATAGTATTTTTTAAGATAAACAAAATGTAACTAAAACATATAATTTTAGTTTATGCATGGGTAAACTACTACAAAAAAACAAGGGATTTAAAGTCACTTTTTAAATACCCTAACGTAAACACTGACTCTATCTAACAATATAAAGTGACTTTTTAAAATGACTTACAAGTGATGAGGTTAAGTGTTTTAACATCACTTGAAAAACTAACT
>2933-2-4547734-275
TTTGGGGTTAAGACCGAGAGTTATGATGAGAATGTTCTAATTGGTATGTATTTCTAAATTCCCTATCATTCTCTTAACTCAAACAACAAAGTGTAATGGATTTTAATATTAACAGAGTATTCTTTACAATGGCAGACATATTAGGTCAAGTGGTCAGTGTGGGGAAAGTGGATGAGATTATGGCTAAAAACAAACCGAACAAAAAACTAGAGTTTCAAAAGAGATCTCGTGCAAGTCTTCTCATTTGTTTTTATATAATTTTTGATTCATAATAA
>4728-3-6144315-317
CGCACCAGGGTAACCTGTGGAGGGGAACCGCAAAACATTATATAGCTAATCTAATCCCACAGAAATCAAATGCTAGAGAAAGGATATGTCATTACCTTCTTCTCCATCGGCACTGTGATATTTGAAAGTGATGAAAGGTTTTTCGCCGTCTCTCTTGTGCCCTGCAACTTCCCATATCTTCTTATCGAAACCCTTGTTACCACCTGTACAGATAGAGTAACATTTTACGGTCCAAATCCTATTTAGTTCACAGAAAGTTATAGAGAAAGTATACAGAGAAGAGAATTGTTTATACAGACCGTGGAGACTATTAGGAG
>3408-2-10369169-314
GGAGTATATATTTTTCTTCGATTGTCTCTATCTTCCAGATTATAAACCCAAATGCTTCAAATCTGGCATACATGTTAGCGATTGATATGTTCCCTTAAAGCCAATTGTTTGTTTGTGGGAAACAAGCTGTGTGAATAACTTCGTTTGACGATGTTCCTTGAATCAAGTATTCTCTTGATATCCATTTGTATATTCTTAATTGATCAAAATATTGTACATAACATCATAAAAATGGGATATACAAATGTACTAATTGTATATACGCATCATCTATGCTTTATACCTGTAATGCTACCAAGTGGTAATTATAATAT
>1287-1-15497492-318
TAGACTATTGTGCAAGGAAACAGAATTTGAATTCGATGAGGACAGCCTCAAATCCTTTCAAACCATCAAGGATGCTTTGGTATCTGCTCCGGTTGTTCGAGCGCCAAATTGGGACTATCCATTTGAGATCATGTGTGATGCATCAGATTACGCAATAGGAGCTGTTTTAGGCCAGAAAATAGACAAGAAGCTTCATGTCATATATTACGCCAGCCGAACGTTGGATGACGCTCAGGGAAGATATGCAACAACTGAGAAGGAGCTTCTAGCTGTTGTATTTGCATTTGAGAAGTTCAGAAGCTATTTGGTTGGATCAAA
>6364-4-2213964-458
AGCAGATCTTGACAAAAGAAGGTCAACTACAGGTTATGTGTTTACTGTGGGAGGTAACACAGTCAGTTGGAAGTCAAATCTGCAGAATACAATAGCCATACCTACTACTGAAGCAGAGTATGTAGCCATAACTGAAGCGGTAAAAGAAGCGTTGTGGATGCAGGGTCTGTTGAAGGATATGGGAGTAAAACAGGATAAGGTACTTGTGTGGAGTGATTCCCAGTGTGTTATCAGCTTGTCAAAGAAAAATATGTTCCACGAACGTACCAAGCATATTGCAGTCAAGTACCATTTTATCAGAGACGTGATTGAGAATGGTGATGTTGAAGTACTTAAGATTCACACGTCTCAGAACCCGGCTGATATGCTTACCAAAGTCATTCCAGTGCAGAAGTTCTAAGCAGCTTTAGATTTTCTAAAGTTGCTCAGGTAAGTGACTTGAGTCACTACTGCTAAAG
>1583-1-18692150-304
ATTTTTGTCATATGTTTAATCATTTTGTTTCTATTATTGGCCATGTTCAAGATAATTAGGTTGATAAAGAAGCGTAAGTTAACTACATTATGTAGGCCTGGGAGATCGGTTAAATCGGGTTAAACGGTTCGGTTTAATCGGTTTTCCGGTTTGTTCGGCTACACAAAATTCTGCCGAATTGAACAGAATAAAAGTTCGGTTCGGTTCGGTTCGGTACTCGGGTTTTTCGGTTCGGTTAATAAGATTTATTATTCACCGAAATTGCACCGAATATTTTTTTTCTCGGTTTTAATCGGTTAACCAA
>2174-1-26142016-280
AAAAAGAAAAAAGAACGATGGCTCTTGTCACCTTCTTGTTTATTGCTACCCTTGGAGCAATGACGTCACATGTCAATGGTTACGCCGGAGGAGGTTGGGTCAACGCACACGCCACATTCTACGGTGGTGGTGATGCTTCCGGCACAATGGGTATATTTCCTTGAACCTTCTCTCACAAGTCACAAGGCTTTAAAGCTTTCAAGATTTTTCCTTTACCACAATTCTTATGAAATTTTGGGTTGCAGGAGGTGCTTGTGGATACGGAAACCTATATAGCCAA
>1650-1-19503530-516
CTTGTGATTCATTCTTTATCGCACTTCTCTTGTTATGTGATATGTCTTAGGTTTTTCATTTCTTTAGGAAGGAATATTATGATTATTTTCTCTTACAAATATGCTGTGTCTAGATCTACTGACTCTATTGTTTAACATAGTTGCACACCTATCAATGGGTGTTTCGTGGACAACTCTCTTTATTTATTTTCGGACAATTTTCGACTTGTTAGTGTTGCTCATTTCTTGGAGTCACGGGGAATGATTGAAGATGCTCTGGAAATTGCAACAGATCCTGACTACAGATTTGAGTTGGCCATACAACTGGGTAGACTTGAAATTGCACAGGTGATATAATGTGTGATGACTAAGATACTTTTTAACTTCTTGTATAGTGGCAATATTTAAACATGTTTTTTAATTTATGCCTGTAGGAAATCGCTGTGGAAGTACAGAGCGAATCTAAGTGGAAACAATTAGGAGAGTTAGCTATGTCCTCCGGAAAGGTATATATTTGTCTTTGTATTTCGTCCTAAT
>1366-1-16413839-307
CTTCTTTGTTTTAGTGAAATTAGCCTTGATTTCGTATTGGTTCTGTCTTTTAATGTAGGAAGATAATAAGTAAAGTTTGAGATTAGCTAACACACTTCTCTAATTGATAACAAAAGGTATAAAAAGAGATTTGTTGATGCAGGAGTTAGCTTTTGTAATATTCTGTGTTTGTGATTTACTCTGTCATTGGAAGAGACTATGTCTTGCCTAGTATAATCTCTATGTGCGAAACTAGATTTTCTATCCGATTGATACTTGTTAGAAGTATAAAGTAAAACTCAATGGCTTTTGTAGTCAACGGGAATGA
>8738-5-12184851-292
CACTAATATCTTGCGTACTCAGTTGCCCTATCAGTTAGTAGGTGCTAACATGGTTTCAAAATACAAGATCAAAGCATTAAGTTCAAATTCGATTCTAGTCCATAAGTCCCTATCACTCAGGGGGTGTGCAATGGTTATAGTTCTTTATTCAGTTGAGTTAGTTAAAGCATTCAAACGAGATTTTGCCAAAGAATGAAATACCTAAGGTCAAGTACTAGGTGGCGTTCCGGATATACAAACATTAAGATTCAACTCAACTAGAAAGAATATTGTAAACGATCAAACAAAATCA
>8804-5-13017717-439
CTCCTTTGAAGTTTGGTGAAATTTTCTTTCTCTTATTAAAGTTAATAAGCAGTCTCAACATCCAATCTTTTGGGCTAGAATCTACAAATCTCTGGAATTCGTAGATAAGGCATCTATTTAAACGTCTTTTAGACGCTGGAATACCTTGGGTCGAATTCCAAACTGAACTGAGAGAAATAAGCATTATGCTCAACGAATCCAGAAGGGAGCTAACCTAATCTTAACCACCTCACTAACTCAGAAATTACTCTAATCTAATCCATCCTCAAGAACCCCAATCAGTACTCAAGCAACATAATCTAAACATATCAAAATATAGATCTAAACAAGATAAATAACTTTACTCAAATAAATAAATGCAAAAATGAAATAGATTAAGAGTAATTAAGGTTTCAAGATTATAAAACACAAAGAAAAACTACATAATAAAAGCTTGGTC
>4900-3-8013433-255
TTTAGTTATGTGGAACGATTCTTTTGTTTTATCCGTCACAAACTCGATCACTCCTTTACCTTGTAGGACTATAAAAACAGCATCGGCATCCAAATGGTGAGGCACAAAGAAAGTTGTTGGCTCCATCTCCACCAACGAGAATCTGTAGTTCTCGATTCCTCGGAAGAGAGCCGGTGCATGTTTTGTGAACTTAGGCAGCACTCTCACAAAACCTTCCTTTGACTGGAACCAATCACTGAAACTCCGCTTCCTGAA
>7122-4-10983901-341
CTGCGTGATTGCCGCAGGCAAAGGCACATTCTGCCTCGAAGAACTCGTTCTTTCTCTGGAAGAAGCAATGCTCGAAAGAGTAGATTGGCATTTCACTTGCTGTTTGTTGAATTTATCTAGCTGTTCCTTTAGAGCCATCTGAAGAATAAACGTAACTCTAACCATCAATATCTACTGTTTTCAAAAGATGATCATGACCACCAAATAACTTAGACAACGCCGATTCCTCAAAATTAGGGTTTATAGACTGTGCAATTTTTCCAATAACTAGATTCTGCAACCTTAAACACCACAATAAAATTTCATTTCTCGAATCAACAAAAAGTAGAGTTCGAGCTTGA
>3304-2-9205458-329
TTGAAGAAAGAGCGAGGGAAAAAAGGGTACGAAAGAGAGTTGTTATGTGTGGCTAGTATTCTTATTGTGTTTGGTTATAAATAGTGATGTTTCTATTTTTAGTAAACTGTTAAGTTGACTTTGTGAAAATGATTCTCTATTTCAAGAAAAATGAAGAACTAGGAGAGGAAATCTAACTAGATCTAGTTATCAAGGTTTCGAAGTTCAAGAAGATGATCTTTGAGAGCATGAAGCAAAAACCAAGTAGAAATACATTGAATCCACATAGTGTATATAGTGTGTACAATGGCCAAACAGATGTTCTTGGCCAGACAATTGAAAATAAAAGA
>3830-2-15395256-378
CCATTTTGTTGCTTTTTGTTTTGTTATGTATTTTGCATCTTCATCAATCATTGCATGAGAATCTACATTTTCCTAAATCATAAGATAGTCTTGATGTTCAATTTTTGTTGTCACTTTAGCATGTTATATTAAATGCATGTCCTTGCTTTTCTTGACTTTGGTTATAAAATCTTAAATTATCACCATGCGTCTCAGGGCTTTACGTCAAGCTTTGGTTGGGAAGGCTTATCTCAGTGCTTCTACAAATGTATCTTCACAAAAGAAGTGCCGATCAAAATTTAAGAAGATGTTGGTATTTTTACTTCATAATGATGTATTGATGTTAGCGGAACCGACACTGATGATAAAGAGTCTGATTTTGCTGCATCTGGTTTCCTT
>2429-1-28793149-294
CTTGGACTATGGTTGCTCCTCAAAAATTATACAAATTTTTATATAATAATATAACCAACCCATCTCTCCTTAATTTTAATAATTTAACTTTTAATAAGATTATACAAATTTCGATAATTTAAGTAATAAAAACTACATTATATTCTTATATTTGTTGATATTATATAATAATATAACCAACCCATCTCTCCTTAATTTTTAATTACTTATTTAGTGAGTAAATAAAAATGATTAAATTGGGAAAAAAACAAGAACAAAAAAAAACTAGTCTCCACTTCATTTACTTTCCATTTT
>3775-2-14727349-378
ATCAAAGCGTCATCATTCTCAAATTCCACTGTCTCACTAAGTGCCTCGCTAGAGAAATTCGAATGTGGATCATGGGCTTCAACGACAGCTCTAACCCGCGAAAACGGCAGATTGTATATCGATCTACCGGTGGAGATGATCAAATGTGGCGGTGGAGATGTGCAAGAACCAGTGAGTTCTGGTTTCTTCTTTGACAAGGAAACAGGAAGTCTAGCTTTGAGAAGCGTTCTAAAGAAAAGCAGTTCTCTGTCTGGAAGACAATTAAGGGATTTGGCTGAGACATCCCCGCAACGCCGTGTCAGATTCTCGACCACAACCTCGGATTCGTGCCCAGCTTCGCCGCGAACATGTATTACCCCAAGACTGTTGAAAGCTAGA
>4170-2-19266024-318
TATACATACACTAAGTTAACTAAAATATTTGTATAGATAACAAAACACAATTATTGTATAAAATTTTGTATTATTTGAAGAATTTGGTACCAGAGAAGACGATGAGATCGGGCTTCTCGGAAGCGATAGTTCGCTGTAAAAAGGAGGTAGTATTGAGATCGGAGCAGTAAGGAAATTCTGCAGGTGAAACGTCTGAGCATTGCGTCTCTTTGCCAAAACCGTAGTGCATATCTGACACTTGCAGTATCTTGAACCGACCATCAGTATTAAACCGGAGCTGCCTTCTACCGAAGTCGAAGGCGGAAACGTGACATGTCG
>9870-5-25202759-306
TTAGAAGATTACAAGCACAGACTGAAATATTTCATGCTCTGTTATGTCAAATGAATAGTGAAATGACAGATTAATAATAGTTTTATTGGTGTCAGTTTAAAGACAGGCTCTCTCAAATTTCTGAGTTACTTAAAGATTAGTAGTTTGTTAAGAATGTTTTGTTTCACATTCAACTAATTATTACGTAGGGTGAGGAAATTTCGCAGGAAACTTCCTTCACCTGCACGAAATTAGTGCTATTTCCTTTAAAAGCAAGAAGACATTGACAATGTCATAAATTTTGCAGGGCCTTTTATATATGTGATC
>5923-3-20205268-293
CTAACATATATGTAAAGCTCGTGGCCCTCATGAAGAGACACAGCGAAGAAAATAAACTTGGAGCTTCTTTGCGCAATTGCAGAGTCGTCGATCGTGGTTTTGTTCTTGCCTGCATGGTGGTTGAATCTTGACAGTGGTTTTCTGGAGGAATAATATATGTAATTAACCATAATGACGGATATTTGTCCCCCAAAAAATGATAATCATAATGACGGAATAAAAGAGTAGTACTTTGATTTACTCTTTTGAGGATACTTATTTTTGTTCATGTCAAGTTCTTATCTATAAGAAAA
>9682-5-23034011-372
AGATTCTTCCAAGGAGCTGCGGAATCTTGTACTGACTTATGCACTAACATGGATTTTGATTCTTTGTTCTTTGTCTCAGGACAGAGATTGATTGGTATCCTGGAAAATGCTTAACTCAGAAGATTCTTAAGAAGAAGCCTAAGAAAGGTGCAAAGAATGCCAAGCCAATTACCAAAACTGAAGATTGTGAAAGCTTCTTCAACTTCTTCAATCCTCCCCAAGTTCCTGATGATGATGAAGACATTGACGAAGAAAGAGTATGATATCATTTGGTTTTAAGACAGGCCCTATTTTGACTATGTTTGATTATACTTTTGTAGTAATGTTTTCTGTTCTTGGTGCAGGCCGAGGAACTTCAGAATCTGATGGAAC
>4880-3-7737164-235
TCCTCTTCTGTAACGAAACATCTTATTTCGGCCTCCATATTAGCCATAGTGGCAATGCAACTCCCTTCTGTACACAGTGTTTTATCCCTAAACGAGACCAATGCATATCTGCACCACATATGCATTAACGGTGAAGGGACATTCAAGTCGGGGAGTCCATACGAGAAAGAAATCAAACAACTCATTGATTTTTTGTCATCGTTTATCAAAGACTATAGTTTTGTCCACGGCGTTA
>2918-2-4293074-293
AACACGGGATACAAACGATTCCGAGGCCAGTGGGCACGGAAACATGGTGCACAAATAAGAGTGAAAACACAAGTTCCTTAGAAACTTTAAACAATGTAAAAAACAATGTAAAGATATATTTATTTATTTTTACTTCCTCTAAACCTTTTTTTTCTCTCTCCCTCTAAACCTTTTTTTTGAGGCGGCGATGATGGTTGTTTCTATTCAGATTTGATATGGTTATTTTTCTAGTGTTGTTGTTTGATCTCAAGGAGAGATCTTCGGTTGTTTTCACGGTCATTCAAGGTTTTGAT
>3673-2-13554346-293
TTAGCCCATTTCACAGGTCAGGATTATCAGTTTTTATAATGGTTTTTTCTTCTTTAGACTTTAATTAAAAACAGAACTCTTATTAAGAATATACAAATAATTCAAAAAGTATACGCTGAATCAATGTTTCTCCAAAACCATTGATAACTAAATATCATAATATAAAATACAATTTTGTTAGGAGATCTTATGTAAGAATTCAGTAATCTATCATTAATATCAAACTAATCAAATAAAATACTAGCAATAGAAAACCCCATTTTTTCGATATGAAACCGGGGCTTGGATGGATC
>2232-1-26737432-432
AAATACTAAGATACATGTATATGCATGGTAGATAGAGTTAGTTCATTAAGTCCATAAAGAATGGATCTAATTGCGTTCTATACATAACTCTACAACGTTATAATTTTGATTAATGAAGTGTGAAGAGCCTCTATAATTTTCAATATCTATTTTTCAGTTCGTAAAAGTATCGTAGTAGTGTTATTTTCAGTTTTTAATTAATGCCTTAATGGGGCCATTTTAGTATAATTAAAAAAATACGGAACCTGCATGTGTGAAAAAATATCAGAATAATGGACATTTGAAACAAAAGTTACTGTATTAGTACAAGAAGTAGAACTGTAGACGTCTAGAACAATATGATATATCATATATGTCAAGATGATCTTCTTCTTACGTATGGGCATTCCGGGTCAATTAAGCAATCACTTATATAGTATAACATGTGAACAC
>839-1-10036565-286
AAATCTGCAATTCTTCTTCTTCTGCTTCCATGTTGGCTTTAGCTTTTTCATTACTAGACAAAACTCACAGTTGAAAGAAACATTTTGAAGTACAATTTTTAAGATTTCACGCTCATATGATATAAACTGATTAGGCTGTTTTAACCTCTATTTGCAGATGGGGAAAAAGGAGCGCGTCAACAATGGAACATCTTCATGAACATTCAGAAGTACATCGATCGGTAGAAGCAGAGAGAGCACGAAGCAAGCGATTGTAAAGAGTGGAACCGAAACTAAAAAAACTTTT
>678-1-8114931-305
AAAATGAAATATATTATTAATTTCCAAAAATAATAACCAATCAAAATCAACATATAAGATTTGATATCTAAATTTTAATTAATTTAATTTAATTAGAAAAACAAAATACATTATTAATTTCCAAAAAGTAACCAGTTAAAATCAACAAATTATGTTTGATATCTAAATTATCATATTAATTTTTTATTAATTATTATAGTTCACTTCTCATCGTTATATGATTCTATTTTTGCGGAAAAATAATATCATCATTATAAAAAAATAATTAGAGTTTTTTTGCATATGCCATAATTTGAATTTTTAAA
>2473-1-29313434-301
CATCATTTAAGACTTAAACTATACTTTACCTCACCAAAAAAAAAAACTTAAATAGGCAGTCCAAAAATGGAGAAATTAATAACTAATTTTAGTCTTTAGACATAAAAGCATTGTTTGGTATTTCACAGGTCTAATCTAAATTTTCTTTAAAATAATGAGATTTAGTGTGATATATGAGGAAAGAAATCTGGAGATAATGATTGGTACATTGTTCTGATTGGATTCTACCAAAATAAGTCATCACTGAATTGTGAAAATCCCAAATGTCAGAGCTCTATTGCTTTCTCTAGATTTTGTGGAT
>2567-2-194391-311
GCGATTCCAAATCTTTCAGCATTCATTACAACCATCATTGATGCGTCTGGAACATCAACACCTATCTCTATCACCTGGGTGGACAGAAGTATCTGTGTTTCTCCACTTCTGAATTTGTTTAGAGCCTCTTCTTTGTCGTCACTCTTCATCCTCCCGTGTAACAGTCCGCAATTGTACTTTGGAAATTTTTTGGTTACTATTTCGAGCTCAGCAGAGGCAGCACGGAGCTGTGGCAGTTGCTCTGATTGGTCAATAACAGGATACACAACGTATACTCTGCCTCCAGACTTCAGGTCTTCCAGCATCATCTG
>6593-4-5078179-290
TATATTTACGACGACTTAGGGACACAGATTAATTTGCGACCAATTTGTTACCAGTTTTGCAGGCTTTGAACAGAGACCAAATTGTGACGCTTAAGTTCTTTTTTATTATGCTAATTCGTTACCTAATCAGTAAATTAGGTAAATTAATTTGCTAATCTATTTTAAATTACCTTTTTTTGTTGAAAAGCTAATAACAAAAAACCAAACTCATATAAATTTGATTAGCCAAAATGTTGCTACCCAAAGCTCTAATGTTGCTAACCACAATGCCTTACATGTTCATAAGAGAA
>4870-3-7648777-305
CACAATCAACTTAAAACCTGATCCATGATTGAAATTCTAATCCATAAGAATCTTTCTAAGTTTTAATTTAAGTTGTAAGATATAAGTGAGTAATTATCACCTAATTGTCTCCAATAATTAGTCTCTTTTTTTCCTTTCAAAAAATAAAATAATTTCCCCTTTGTGGTAGTTAGAGCATATGTGTAATTTTTATATGAATGATATTGAACAGGTCAGTCACTTTGAACATATTCAGACGCCTCCTAGAAAAATTGAGGACTATGTCTCTTCTAGTTTCGTTATGGTAATCTCTCTAACTCTCTTTT
>6651-4-5648627-327
GGTCGTGAACGGCGCAGCAATGAGTCTCTGGAAATAGGGAACTCCTCTCTGCCCAATCTTCCACATATCTGATTTGTAGTAAGTCAGTGAGGTATAAGTTATTCATTTTTGATTGTATGTTCTTATATACTAAAAGAAAATGATAAGACTTTGATATCTTAGTGAAGTTTAGAAGCTGGTATCAGTTAAATTTGTAACACTTGTTTAAAACATGTTTAAAATCTTTACCCTACATATTTATTATAAGCTTTATACGAATAATATATATATATATATATATATGGTATTTGTGTATTCAAAATTTTTATAGTCGTAATAATTTTTCAA
>9921-5-25833824-493
GTGACGAGTGTTGTTCTATGATTATTTTGCAGGGGAACTACTTGCCTCGGGAGCAGACGGTATGCCTCAGAGGCTTAGATGCAATGCAAGTGTGTTTTGCATATTTTGAATGAGTAGTGAAACCAATTGTGCAGTTTTGTTTTTGTTATGATGCAGGAGGTGAGCTTTTTATATGGAAGTTGCATCCTAGTGAAACCAATCAGTCCTGGAAAGTTCACAAATCATTATCGTGAGTCCTTTCATCTAAATAATAAGCTACGCTGACTGGGCTTCTAAGAGCCACGGTTTTTTGTGTTTGAATACTGTTGCTCTATCAAGAAGGGAGAATGATACCTTAGGCTAATTTGGTGAAATGAGAATGAAAGTTTCACCAAAATTGCAACTGTGACCCAATCGAATGTAGGCTAAGAGATATATTTTGACTTTTGTTTGCCCTGCTAGATTTCATCGAAAGGATGTCCTGGATCTTCAGTGGTCTCCTGATGATGCATAT
>43-1-460469-440
CGTGTCAGCCGCGGTGGTCATCATCCAATAAGCATTGAAGCCGTTTAAGTAAACTTGTTCTCCGTTCAACACGAACTGCGTGCCGTTTCTCCCGACAAAGCCTGTCTTTACGGCGACGCAAATGCGGTTGTTTCCGATGAGAAACGGAAGAAAGAACAAGAAAAACGGTAAGATGTTTAACATTGTGATACTTTTGCCGACTTGAAGAAAAGAGAATGACACAACATGAAACGTTAAGGACATTTGTGTGTGTGGTGTTATATATACATTACAGATGTCTTAGAGCCTACGTATTTGAAAACTATTCATTTTTGTCACCATATTGCCTACGTTTAATTGAAAATATGTACACGGAACGCGTGAAATTTAGATAAAGTTTTTTTTAACGTTTATCTCAAATTCACTTTTGAAATTATATTCTTGGGTTTAAGAAAACTCTT
>6412-4-2840085-318
ATCAATATAAGGCATATATCGTAACTACCCTCAAATATGTTGTCTCTAAGAATTAATTGATAAAGGTAAATGGACATAGACTTACCGACTAACAGGTCGATATCGAAAGTCCCCTCCAATATGTTGTCGAAGGAAGTGAAATTGTTGAACTGGATAGCGTGTTCGGATCAGCCGATGTTACAACCGTCTCGTCGATCAAGTAAATCCCATATTTAGCCGTCGTAGTCTTGACTAGATCAGAATTAGGTATAACCTTGAAGTTAGTTAACCCGATCCACTTATTTTCAACTTGTCGAAGTAGAAGGAAGAAAAGCTTCG
>7672-4-17901357-325
TTGTTCAACCCCCTTTACTCTGCACAAGGCATCAACCAATTCAACGAAAGTGGGGACGTTAGGAGAGTGACCAGACTCAAGCATCTCACTACAGAAAGCAACAGCATCGTCAAGCATGTTGCAATTATACAATCCCTGAACCAACACACCGTAGCTGAAGGCATTAGGGGCAATCCCATTGTTCTGCATTTTCCTGAAAATCCTCTTAGCGTCTTCAATTTTATGAGCCTTGCAAAAGGCCTCAACGACAGCAGTGTAGATAACGACCTCAGGGATTGTACCCTTGTCACGCATCAATCCGAAAAGCTTCATGGCCTCTTGTACA
>2556-2-32139-324
GGTCCAACGGTTCGATGGAGTGTAGAGGATGGAGAGGGTAGACCGTTCGTCTTAGAGACGAATCGGATCTGGTAGACCGATCGTTGGATCGGATCGGCCAGACCGATCGTCAGACGGATCGGATCGGCCAGACGGATCGGACAGACCGATCGTCGGACGGGTCAGATGGGACAGGCCGATCGTCTGACGGAACGGGTCGGACAGACCAATCGTCGGATGAGATGGATCGAGAAAAGTGTTCGAGGAAGCACAAGGATAAGTGCATCCGAACACACCCAAGGGTCGCCCATGGATGCAATCTTACCGATAAAGGGAGAAAGCACC
>9363-5-19429091-272
CTTCTTCTACAACCTCGCGGATCTTGCGGAAAAGTCCCCGGATATTGTCTCAACAAGGCTGAGAAGCTCTCTATCCCAGGCGCTGTCACGTTTCTATCCTCTCGCTGGAAAAAAAGAAGGTGTCTCCATCAGCTGTAACGACGAAGGAGCTGTGTTCACAGAGGCACGCACAAATCTCCTCTTGTCTGAGTTCCTAAGAAACATCGATATCAACTCTCTAAAGATTTTGATTCCGACACTCGCACCAGGAGAATCTCTGGATTCTCGGCCGT
>5888-3-19686323-337
TCCGTTGCAGAATCTTCCGGTGGGTCTTTGGTCGATGAAGTCTCTACCGTAAGGAAGAAAGTTGGATTTGACAATGCTGAGTAAGTTATTGTTGTTGCCAACGTCAACAATGGAGTCGCCAAACATGATGAGTGCAGGAACAACAGCTCCTTTGGATTTGCAGAAGAAACAAGAAACCAAGAGAAGAACTCTAAACCCCGAAACTCTCATCTTTTGCATTCCTTTTCGTTCCTGTCTAATGCAATCAGGTCGTTAGGACAAATAGAGAAGAGAGAGAAGCAGAGAGAAAGAAATAGAGAGTAGTGGTGAGAAAATGGAGACTTAAGAAGATGATGCA
>6530-4-4196833-286
CAGAAGTATACTTTCAGAAGTATATATGTATGAAGTCCACCGGGCACTGCTTATGATTAACATTACTTTATCTCTATCTACAGAACAAAAGCACTGGAGAACTTAGTTTCTTAACTTTCTTCATGAACTTTGCCGGGTCAATAGGTACGAAGGCTCCTTCGTCGGATGTCTCTTCTAGTTTCCAGTGGATATGTAATAATCTGTAATCTCATAATACTTTTTCTGTTTCCCTCGCAGTGAGAGTTTTCACCAGCTTACAGGAAAAAGCTCCAATTAGCAGTATCCT
>6938-4-8939027-294
GAACGGAACCACATAGTTTTCCTTTCCCTCTCAAGTGGTCATACAAGAATATTATAATTCTTGAGATGCATTATATCTTGCGATTTCGAGTTTTCGCAAATTAAAGAATGAGAGGAGCTAGAAACTTTTTATGGCATATCTAAAACTATGTCAAAGGGACATGACATACATATGAAATTCTATTTCTTTATAGTATATACATATGAAATAAAAAGTTTTCATGATATTACGTATCCCATTTATGAGATATGGAAGTTAATCAAGAATTGGTTACTTCTCATCTCAGGTTTTCTT
>6721-4-6455766-309
TGATTCATCTATGTACAGAAAAAAGCTCACCTGTAAAATGAACAGTATAGGACATAACAGCCATAGTTGTCCATCAACTCCAGCCGTTTCTCCCCAAACAACATCCATTCTCTTAGCCTAAAACATAAACCACAACGCAAACTTTACAAAAACAAATAGAATTTTGAACTGAAGAGAAAAAGTGCACATGACATAAGAAGGCACCTTTCCTAGTGCAATGCGAGTGTATAATCTTTGGCGTTGATATCTGTTTTGTAAAAGCATGGCGACACCTTGCATCATAGCCCATTGTAGGAAAAGATGGACTCC
>4873-3-7710416-318
CTAAAATAATTAAGGGATTGTTTAGAGAAAAAAATTAAAGATACTACAAGTGATTAGTGGAGGATAGGGGGTACGCATAAGAAACGGCTAGAATTTAGGGTGATATCAAGTATCGTTGTTATTGGTTGTCTTTGGGACATTGTGTGGTTGTTAGTCAGTCAACTCTTAATTAATTATATAAGCTTACTATCAGAACAAGCAAAGAGGACTTCACTTGTATGGTTCACATTTAAAGATTTTTTTTTGGGTTGATTTATTAGTCATTTATTTGTTTAATATTAGTGAAAGCTACCCCACGAATTACGAATAATATCAGTT
>8051-5-3905881-315
GCTACAGTTGCAGCACTATATGGATGAGCCAAAGCAATAAAATGAGCAGCTTTGCTAAGGCGATCAACTACAACCATTATCACAGACTTACCCGCTGAAACTGGTAATCCATCAATGAAATCCATTGAAACATCACTCCAGATCGTTTCAGGAATTGGTAATGGTTGAAGCAACCCTGGATATGCTGCGTTATCCGGCTTACACTGTTGACACACATTACAACTCCTAATGTAAGCCTAATCTCTTTTACCATACCCTTCCAGTAAAACAGACCCTTCACCCGCTGGTGAGTAACTTCACGACCTGAATGACCAC
>7143-4-11303252-353
TATTAAACTTAATTATTTGAAAAAATATGTGGAGAATTATCCCAATAACAAGATGTAAATTAAAATACAACTTTACCTTTCTTTTGGTTAAGTTACCTTCTAAACAACTAGTGTTTTGAGGATTAGTAAGTAAATTTTAATGACATATATAATGATACAACTATAGTATTAATTAATATCAAGTTTTTGACTATAAGTAACACTATTTGCAAAGAAAATTAATTAATTAGTCAAAGATTAGACATGGGAGACAAACACAGTTTTTAATTCAGTATATGGTGGTTTTGAAGCATATAATAGAGTGTTGTCATTTATATTTAATTAATAATAGTTTTGGATATTTTAGAAATTTA
>4156-2-19102122-411
AATAAAAATGAAACAGGATAAAATATATTTTTTAATTGTTTATGTGAAATTTTCTTCTAGTGATGTATCATCATTTGTTTATGTGAAATTTGATATTCCATATGTTTTAGTATATCCATAAGAAACTCATATCTAAAACTGATGTATCATTATCCATTAATATTAATTTGTTGTACAAGTGAATGATAGTTAATATCGCTTATATACGTGATTTCTTGCCGCATGTACGTGAGATCACACTTCATGTGCATCCAAAAATTTGCATTTTATTTCTAGAAATTAAGCGACAAGGAAGACAGAGCTAGAGAGTACTGTCTTTACTCTTTAGACGTGCATATGTCTCCTCGTACTAATTACTCTTTTAAAATCCTTGCATTTCATTATTTTCTGCGACAACATATTTGGTCGGAA
>2247-1-26912899-477
ATAGTGGAAGAAGCTAATCCCAGAAGATGTTTACATAACATCTCCATTTTTCTGAACAGTTTTCTCTGCATCACAAAGCACGGAGCGCAATCTCCATGTGTATATGCTTCTCTTAATCACACGACAAAACACCAACACCACACCAAGAGGTTCAACACCAAGAACTGTGGTCATAATAGATCCAATAGAGATGGTTGTGAACCACTGGGCTTTGAGGTAGATGTGCCAGTACCACCTCTACCTCTACCCCTTCCTCTTCCCATTGCTATTGAAGGTGGTGGTGCGAGTTTCATTGCGGACGGTTCGGTTTTGCTTGAACCGAATATGGAACTGATGTCTGCTGGCTTCTGGTTGTTGTATGAACCACTGGTGAAAGATGGCATTCCTTGGCTCTGTTTTGGTACACCGAAAGAGTTGAGTGGATCTTGATTATTTGCAGAGATACCTTGATTCCCTTGCTGGGGTGGTTTTAGCGAA
>6422-4-2989667-367
AGTAAGAGTTTTGTGGTATTCAATTAAAACAAAAGAATCTCTTATTGTTAATGATTTAAATTATTATGTTATTGGTTCATGACTTTCTATATTTTTGTTTACAAAATAAAGTCATAAAAAGTAATGAAAAATATTATCAAAATAGAGAGATTGTTTAAGAAACTTTACAAGATTATTGTGAAGCCTAATCTATAATTTCCGATTAGAACTTGCGACTTAGTTTAGGGATTTGAAAGAAAATAGAAAAAACGCAAACAAAGAACACCGAGATTTTACGAGTTCAGGTTCCGGTGTGGAACCCTACGTCTCGCCGGAGATTGACTCCGGAATCCACTAGATCATAGCTCAAACTCGAGCTCATACAAGT
>6835-4-7701194-308
TCCATCAGAATCGTCACAATAATCAAAGGTAGATTCTCATCATCATTGTCTTCATCAGTCCTGGTCTTCATCTTCAACGGCTTCAACTTCCTGAAACAACTCAGTATCTTCCTTCATCAAATTATTTTTGTTACCTTTGTATCTTGATGTCAATGACACCATCCTTGTCATTTTTATAAGATTCAATGCAACTTTCTTCTTCACTTCAACACAAGTCAAATTGTATCGTTCTTCAATTACCCCAAAAAAGTGTGAAAGTGTCTTGAATTACATATAATAACGGGTGGTGTATCACGCGGTCTTTGAAA
>6028-3-21513623-321
CCCATCTTCATATTCAACTCTGTACCATCCAGATTGTTTATCGAACTTTGTCACCGTACCAGAATAGTAGCGACCCAAGAAAAACTTGCGAACTTCTCTACCCTCAAGCCATTCCCCGCTTCCTACAGTGCCACTTGATATTGGTTCATCTTTGGCAATCATACAATCAGTTTGAGGTTCATCAGGCACACCATTGATAACAACCGCAGGCTCCCCCGGTATCTCGAAGATCCCTGGAGGATGAGACTGTGCTTCTTGCTTAATGCTCCCAGTGTCCTCCATTTTTTGAGCTATCAACTGTTTAGAGAAAGCTTAACCACA
>4294-3-798247-353
AATTGTCAAATCACTTTCCAAAAAGTTGTATTTTGATCCTCTGTTTTTTACTCGATGAAAACAGAATCGTTTAATGTAAACATTGGCAGCATATAACAAATTCACAAAAATCTGTGTCTTTTTGGTGACATCAAGGATTTTAAGATAACAGCAGAGATTTGTTAAGCAAAAAGATTGTTTAAACAAGAAATATCACCTTCTTGCGATGACGATCAGTGTGAGACATATATTCCAATGGAACACGAGCACCCCTAGAAAGCTTTGAAAGAACAGATACTAAATCTCCAAGACCGGAAATGTCCTCATTAGCAACCTTCTTTATGATACAAAAATGGTTGCAGATACAATTTCCA
>7139-4-11237084-422
CCAAAACCAACAAATGTGATTTTACTCGCTAAAAACATCGGAGATGACATTGGTTCTCGTCTTTATGGTATGTATATCAGAGGTCATGGTATTCTCTCATCCCAATCTCCACTAGAATGGGACCTTTCCTAGTGAAAGCTCTACATGCTTTTTGACTAGCCTATTCGATGGCCGTAATGGCTCACCAACGTCTTGACAATAACAAGCAGAAGACAAATCCAAGGGAGATTTGATGTTTGGTTATAAACCCATATATATGTAACGTGTTTTTTGTCTATGAAGCTAGAAGATATGAGGAATGAAAAAAAAGATATGTAACGTGTTCATAAAATTTAACTGATGAGAAAAGAAAGAAACCTATGCGTTCTGAAGGGTTATTGCTTTTTATGTATTGCTCTGTTTTCAGTTTTTTTCTCTGTTTT
>2550-1-30370376-315
CAATAAATTCTTCATTTACCAAACCCACACTCTTTCAATATATCAGAACAAAAATATACTAATCTAAAGTTTTTCAGTTTGTTCTTTTGAAAAAGAAAAGAATTATCATAAGTTGACTCACCAACTCTTTACCATGGTTAAGTAACTTGTTTTGAAGTCTCTATATATACAAATCACTAACGACACATCATAACATACTACTCTCTTAAGCCCTTTCATAACCTTGTAAACCATTAAGAGGCTTTGCTCAATTACAAGAAGAAGAAAAAATGCTTGTCGACGGGAAACTCGTCTGCGTCACCGGAGCCGGCGGCT
>4101-2-18435519-269
GTTGAATCTCTTTTGTGTTCATGTATCTAATGATTCTGATCATATCTTCCATATTGTGTTTTGCAGTTCCTCTGTATCCAAAGGCTAGCTTGAAGAGAGACTATGATCGGCGTGATGAACTTCCTCCTCCAAGAAGCAGACCAGCTGTAAGCTATAGTTCCAGGCTTTCTCCTGAGAGGCATCTGTCTTACAGAGATGATTATCCACCCCGGGGTTCGGGTTATTCAGATCTTCCTAGAAGTTCTTCTCGCTCTGAAATTAGGAGGCCA
>2839-2-3423488-362
TGCTAACTATGGGTAGGAAGCAGGAACCCTTATGTAAATAATTTCGGGGGGGGGTTACAGATCTCTTATACTACCATCGATCGACAGAGTGGAACGACCAGAAAAATAAGTGATGTTAGAAAGCCGTATGATAGGTGGTAACTATCTTGTACGGTTCGGGGGGTAATCGGCGTACTCCGGGAGAAATCTTTCGCTCTATCGAACATACAGGGAATTGGAGGTAGCATTCTACCGATGTTAAGTCATGGACTGGTTCCTTCAGCCCTTTTTCTATGTGTTGGTGTTTTATATGACCGACATAAGACTCGACTTGTTAGATATTACGGAGGTTTAGTGAGCACCATGCCGAATCTCTCTACCAT
>6171-3-23330493-296
AAATTAACAATGGTAAAAAATATTGAATTTGATAAGATCATGATGACAATGAAAGCTTGATTCTAATTCAGCGTCAACATAACATCAAGAATACAAACCTCAGACAGAAACCCATTGATTGTCAAACTTCCGCCTGGCGTTTTCTCTGCAGCTTCTTTATAAGGATCCTCAAGCCAAGGACTGAAATCGTAAAGCAGATTGTACGTGTAAAGAAACATATTCCGGAAATAATAAACGTATTCATGTACAAGAGCATTGAAGAAATTGGCAAGAAAATTCAAAAGAAAGAAGGTTAA
>9451-5-20452092-458
TGTTGCTGCTTCCTTTCTTAAGAAAGGATCTCTCTCCTTACATGTTGGGGGTAAGTACTCGCTCTCCCTTATGAGTTCCTTGCCTGGCATCTTTTGACTCAATTGTATCTTATGGCAGATGGAAGAAAAGGTTGGCAAGAGTTTGCACCGTATGATGCAATACACGTAGGAGCAGCGGCATCAGAAATCCCTCAGCCCCTTTTGGATCAGCTAAAACCCGGTGGACGAATGGTGATTCCACTAGGAACCTATTTTCAAGAGCTCAAGGTAATCGACAAAAACGAGGATGGTTCAATCAAGGTACATACCGAAACTTCAGTCCGGTATGTGCCCCTCACTAGCCGTGTCGAACAGTTAGGAGGATTTTGACAACAACAACAAAGAGAAAACTCTACATCCCACGTCTTAGTGTACATATAAAAGGTTGTGTAATGTTTTGTAATATGTTTTGATGGGTA
>2119-1-25506322-322
AATAAAACCATACTACTTTTTTTTCTTTTAGTATATGATCTCTTTAGTTTTTACTTTTTTGTCTTTTATGTTTTGTTTAATTAATAATCTCGAGTTTTATACTAAACTGAAAGTGCACATGAATATGATATGTATTAAGTTGGATATTGAATCCCACAAAATCAAAAGATTTGATGAACTAAAAAAGTTCACGCAGCAAATTTGTTTTTCATTTGCTGAAGTTTTTATTGACTAATTAATTAGTTAACTAAAACCTGAAAGAAAAGAAAAAACGGAGGTAATAGTTTAGGGTACTGACGTGTGAGCTTACGCAATTTTCGAA
>2651-2-1401586-331
TGGTGAAATTCAAGCTCGTTGGCTTCACCGCGACATAAACACCCTGTGGGTTATTCACCTTGACGGTATACATCGAAGGTCGTCCAACGTTTTTAACAGTCCTTGAAACGGTGACTTTGCTTGATGTTAAGTTTGGAACTGTGATGGAAGGATAGTTGAGGTTAACAAGACTGATTTTAGGGCTTGAACAAGTAAAGTTGTTGCCCGAGAATACAGAGATTTGTGATGCATTGTATCCAAGTGAGCATAAGAAGTTGAGGTAATCCTTGATGCCTAAATCGTATACGAGACCGGGATTCACAGCTAAATTTGGTTGGACGTGTCCTGCCCC
>6355-4-2080921-309
TAATTTTAAAATATGAAATACACTTGTTAGATTTAGTATTTTTTTTGTTAAACACTTAATTCAATAATATTGTGTTGTGCCTATTTATGAATTTGAAATTTTTAAATTTTTTTATCAATTATTATGTCAAAAGCAGATTGCGACTTTTCTCTCTGAGAGAGACTTTTGGAGCGATCTTCGAATCTTTCTCTATTTCTTCCTTTTTTCTCCAAATCGGAGTGTGTTTCCGACGGAAAACCCCGTTATTAGGACAGTTGATTCCCACGGTTTCTCTCTGTCACATTTACTCGGTGGCATTTTACCTTTTCC
>2069-1-24737442-304
GTTCTCTGGTTTAATTGTGTACATATCAGAGATTGTCGGAGCGTTTTGGATGATATCTTAAAACAGAAAGGGAATAACAAAATAGAAACTCTAAACCGGTATGTGTCCGTGGCGATTTCGGTTATAGAGGAACAAGATGGTGGTGGTATAATCATACCATTTCAGATTACATGTTTGACTAATGTTGTATCCTTATATATGTAGTTACATTCTTATAAGAATTTGGATCGAGTTATGGATGCTTGTTGCGTGCATGTATGACATTGATGCAGTATTATGGCGTCAGCTTTGCGCCGCTTAGTAG
>1836-1-21807521-313
AGGTGAGCATAAGATTAGGGTTTTCGAAAGTCTGAATTATGGGCTTGTGGGCCGAATGTTGATATAATTGTTTTGTTGAGATACAAACCAAGAAGCCCGGCCCAATAACATAACTTATTCAATAACACCCAATATAGTACGTGATATGCAAATTGAGTGGAATTGCTTTGCTTATCTTGTGATCTTAAGAACTATGTGCGTATTGTTTTACTATTTAGAGACTTTATGCAAATTGAGTGCAATTGGTTTGCTTGTCTTGTGAAACAAATTCTCAAGACATTTGTTAGACATTTATGCAAACCATTGTGAACTC
>1847-1-21918682-477
TATAACAATTCGATTATAATCATCAAATCGCAGAGATATTTGATAGCATTTAATTACTACAAAATTACAAAATATTTAGATAATAATTCATAAACATATCATAAATAAGATCAACATTAATAAAATAAATATTTTTTTTACGGGACGGGTTGGCGGGACGGGTTTGGCAGGATGTTACTTAATAACAATTGTAAACTATAAAATAAAAATATTTTATACATAGATACAATTTGCAAACTTTTATGTATACTAACTTCAAAAAATAAATTGTTTCCGCGGTGTACCGCGAGTTAAAATCTAGTGAGTTAGTATAGTTCTAGACTGCGACGAGAGTCATTTTAGTTAATTATGCTAAGATTTAAGTCATAATAGGTAAATCTCAGTATATATATACGTGTATTTTTGGATAAACTCTTACCTGTCGTAACGACACAAAAAGAATACGCGCCATTAAATATAAAGATGTATATTTCAAAG
>9338-5-19152163-276
TGTGTTTTTGGACAAAAAAACAAAGGTTCGAGTCAATTTACTGTCGTGAAAAAATGTCTATTTATTACTATATTGTAATCTCTTTTTTTTTTTTTCCTTCGACTATATTGTAATCTCTTTGATATATATGTGGTAGCCATTCAAAAGAATAAGAAAAAAATTTAATTGCTATATTGTGATTTTGGATTCTAGATTTTCCGATAGCTAAATATAAAACATGTATTCTCAGAATCTCGCTGCAATATTATATTAAGACTAGATTTTAACCCGCAGTAC
>9590-5-22077397-308
TTTACTCCTCCTCTATCGATTATACTCATACTGTTATCAAACGGTTCCATTGGCGCCATTGGAATCCCTGGAATGTGGTTTGTACTATTGTCATCAGGCTCCATCAAAGCCGAAGATGTTTCTTCTAGCTGTAACGCGTACTCCAAATTCCACAATACATCTCCCATAGAAGGCCGGTCCACACCGTATTCCGCTAAACATTTCTCTGCGGTTTCTCCAAATTTCTTCAACGAGGCAGGGTTCACCTTCCCGGTTAAGTTACTGTCCATGATTTGATCTAGCAGACCCTTTTTCTGCCACGCCATTGC
>7851-5-1791224-269
CATTGGTTTCTTTGGGCTGATGAGATGGAGAAGTGGAGGAACCATCGGTTCGTGGAGGTGAATAGTGTTGCTGGCCTCCGTAGTAAATGGATGAGCTATAGTAGGAGGATTCTCTCTTTTCATGGCTGCTCCTCTCATCTTTGGAAACACAACAAAAAGAAAGAAAGAAAAAACCATAAATCATCAACACCTTCTTACTTTTTACTTTTTTTTTTTTGGTTTCTACTTTTAACTTTCGAAGAAATGAGAATCAAAAGGTCTATAATTTG
>9737-5-23603693-449
GTATATTAAACTCATATACAGACCAAAAGTGTTCACCGGCCGTGACGATACTTTCCGTCGGGAATTAATCCCATTAGAATCGAAAGTTCTCCTACACGTACGTACCACTAGACTAATTAATGGAACATATTGGTAAAAGATTAATAATTAAGTAGAAGAGAGCGAGGAGAATTGTGGGACCTGGGTAAAACACGACATGTTATCAAATCACGACTTATCAACACAAACCCTATTAGACCACTTCTTTCTCTCCAGTCATTTTAATGTCATGTATATCGTAATATCAATTTCAAACAGTTTATTTCTTTATATATATATATATATATATATATATATATATGGGTGTTACTACATATATATATCACCAACATAACAATAATGTAATTAGGCCTACTTATAGCATAGCTTATGTATAACATTACTCTTTTTTCTTTTCTTGACACAGTATA
>5191-3-11457678-353
TTGCGATAGTCATCTAATAATGAACTATTGACTAGAATGTATCAGTGCGTTTGCTGCCTTTCTATAGGACTAAGTGTATCCAATATGGAAGCACCAACTGGTCTCCTAAGAGAAGGAAAAATTTGTGGAATTTGTGATTCAAGACCTAAGTCATGCTCCACCGTAGTGTGATCATCCACTCTACCAACACGATTAAATCTTGTTTCTATATCATCAAGATACATAGAGCAAAATGTAAGACACTCATCAACAATATACTGCTCACAAATAGACCCTTCAGGTTGTGCTCCATTTCTAACATAAGACTTGAAGCGACCAAAGATCCTTTCAATTGGATACGACGTATATATGTT
>8766-5-12465595-316
CAAACTTTAGAGAAAATACCCGTTCAGCAATGCTACGAGGATGAGTAGCACAACCACGTTTAGCACGAACCCTACAAGGAACTGAATCCTCAAAAATCTTCTCCATGTTCATATCCATCATTCCTGATATCCCACCAATCATTTGCTCTTCCTTCTACTCACAAACCAAAAGGGAAGAGTTCTTAGTTAACTCACAAACCATATGCACACATAGACTTAACCATGAACATGAAAACATGTTTCATTTCACAAAAGCCATGATTCACGATCGATACATAGTTGACACGAGTAGGTGACACTCATCAAAGATGGACTA
>8815-5-13122641-290
TACTGTAAAAGCAATTTCGCAAGAATCTTGTTAATGAAATGCTTACCTCCATTACTAATGACTATGCGTGGCACTCCAAAACGAGGGAAGATGATAGACTTGAAGTGTTTCATGACAACTGCTGAATCGTTCTACGGACTAGCTATAGCTTCTACCCATTTGAAGACATAATCCACAGCTACGAGGATGTAGAGATTCTTGTTGGAAGGCGGGAACGGTCCCATGAAATCTATACCCCAACAATCGAAGACTTCGACTTCGAGTATAAATTTCTGAGGTATCTCATTATG
>4943-3-8569938-268
GGTTCGTTGATGAGAATCCAATGGCTTGTTGGCAGTGCTTCTGGGACTGGTAGAGAACTCTTCTCCCATGGTCGTGATTTGCAAATGGGACAACTGCACAGCTCACACCCAACAAGAATGACAGGTCCAATTCGCAATGTGTGTATATCTTTGGTTCCTTCAGAAGCTGTTTGATTCCCCATGCTGTATTACAGTCTTCTTCTTCCTCAATCCCGATCAGCTCGAGAATCCCATGGTCAAGAAGATGGTCAAAAGGATACTGTGAAGG
>999-1-12073189-269
GCTCCTCATGGCCAAAAGACAGATTGGATCATGCACGAGTACCGTATCGAAGACACTGAAGATGACCCTTGTGTATGGATATATATCTCTTATTCATTAGAAAATTTGTGAAAGTCGGTCGATTTTTAATTGAATAAACCAATCTATACATAATGCAGGAAGATGGATGGGTTGTTTGTAGAGTGTTCAAGAAGAAAAATCTGTTCAAAGTAGGGAATGATGTTGGCTCAAACATCAGCAATAATAGGCTTGAAGCTCGTAGTTTCATC
>6093-3-22240499-308
ACTGCCGCTAGGCGAGGAGGTAGATGAGTTTTGCAGTCGAGGGATGAGTTGATAGCTAGACGAGTTGGACGAGCTGAATAGCTGACAGCTAGGCGAGGAGATGGTCGTTGAGTATGGGAAGAGCTTGAAGACGAGCTGAGGAGCTTGGAGACGATCTGATGAACTTGAGTACGAGCTAAGGAGCTTGAAGAGCTTAAAGGCGAGCTGAATAGCTAAGACGAGCTACTTGAGAAGGGCGAGCTACTTGAGAAGGATGAGCTGACGAGCTTCGTGAGACGGACGAGATGACGAGCTTTGTGAGACGGGCG
>5732-3-17807040-435
ACTCAATAAGATTAATTTGTGTTCGACTACCTGGTTGGCTTTAATTAATAGAGGCTGAATGGCTCTACTGTTATCTAAAGAATTATGACTTTTTACCCAGGCCGGCCTTGTACTTCATTGCATGTTACTTTTCACGTATGGGTTGCCAGGTAAGAAGGTTCTCACTGTAATTGTCTGGTTTTGGTACATTCTATGTTGACTATTTCTCAACCTTTAAAGTCTTGAAGAGTTGTTGCATCGTCATGGTTTTATCCTATCACTGATGGTTGAATTTGTGCAGGGAAACCTGCAAGATGATTTACATCTTCGACGAAATCTTCTTAGAGCAGTTTGTGCCCCTCTAAGTTGGAAGGTAGTTTTAATTTTTTCAGAAGTACACAAGTATATTTGGCACATGGATCTCATTAATTAATAATCATATTTTTGGTCTGATGT
>6617-4-5240204-326
CATTATCAGCCTTAATATGCCTAGCCGGGGCTGTCCAAAGCTTCGCGGTAGCGCTTGTGGTGGAGAGACACCCTAGCGGATGGGCGGTTGGTTGGGATGCAAGGCTTTTTGCACCTCTTTATACAGTAAGATTATATATATTAGTTTTAACCATAATCAATCAATTGAGACAAATATCAACAAATTTGATTTAATGAAGGGAATAGTTAGCTCGGGGATAACGTACTATGTTCAAGGGATGGTTATGAAGACGAGAGGGCCAGTTTTTGTTACTGCCTTTAACCCTCTCTGCATGATTCTTGTAGCTCTCATTGCCTCTTTTATTC
>244-1-2807878-394
TCTAGTAAAACCCGTGGGAATATTCAAAACAAGCCAACGATTGGATCTAAACTCGTAGCACAAGGAATGATCCGTAAACACAGGGAGAACAGTAGCAGCCAGAAAGCCACCTCGGTAGCAGGGTCAGAGTCTCCACCGTTAAACTGGGTGAAAGGGAATGGTCTAAACGAGGCAACTGATCTGGCAGAGAAGTTGCAAATGGTTTCACAAGATTGGTTTTTGGGTTTCGTAGAGAGATTCTTAGACGCTGACGTGATTACATCATCCAGTCTCAGTCTGTCTGATAATGGGCAGATTGCGGGGATGCTGTCTCAGCTGAAGAGTGTGAATGATTGGTTAGACGAGATTGGATCGAAAGAGGATGAAGAAGGGTTACAAGAAGTCTCTAAGGAAA
>4950-3-8653266-281
CCTCAGGACCATCAGTGTACTTGACCAGCCTCCAAACCCGTACTTTGCGGTTTGCGTTCCCACCAAACTCGTTGAAATACACAATAGACCCTTCCGAGGTAGTGATTGTTCTCCGAAAACGCGGTAACTCGTAATCTTTTCCATTATCGGGGAAATAAATGATACTACACGCATCATGATGACCTCCATAGAAATCGTAAGCTAAAAAAGAACCGGTGAGGTTGGAAAGCCAATGAAGAATCCCATTTAAAGCAATGGACTTGTGATGACTAAACCAATAG
>2530-1-30053454-316
CAGATCCAGATTTCGAGCTCTGTTGCTGGCGAATTCTGAGGGTGTCCAAGGGGTAGCCGGAGATGATGCCGGCGACGCCACCGAAACCACCGGCGACGAACTCTCTTCCCCAGCTGGTCGCCATAAACTCCGGCCAGAAATCCATACCAAGGATGGGATTGTACGAACGTAGTCCCTCTTTTTTTTTTGTTTTTTTTTTTGATTAGAAGAAACCGATGATGATTAGCAAAAAGAAAGAAAAAACAATCCGGGGGAAACTATTATAATGACTTATGAGGCAGTCAGAGAGAATCAGTTTGGGGAGTTTTATAGAAAA
>1309-1-15786315-336
ATGCAAAGTATGCAAGAATGATGAGAAATGATATAAAACAGTGATGAATGATACGAAACTGGACTCAAAACGATGATGAATGGACACTGAAAACATGCAAATTATAGACATATCAATGGTTCATGGTCCTTGTGGTGTGGTGAACCCGAAATGTCCATGTATGGAAAACGGAAAGTGTTCAAAGTTTTATCCGAAAAATCATGTTCAAAAAACCATTATTGATAAAGAAGGATTTCCAATATACAAAAGACGAAGAGCAGATGACTTTGTTCAAAAGAAAGACTTTAAATGCGATAACTGTTATGTCATTCCTTATAATAGATCCCTATCACTGAG
>5462-3-14506463-270
TTTTCCTCAAAAATTGTGGTGAATTTTGCGACCACCTCAGGTGTAATGAAGCTATTGGTGGCTCCCGAGTCAAATAACACATATGTGGGTACACCACCAATACTCACCGTTCCTGGCAATGCATTCACACACCGGCAAAAACATTCTCACAAATCATACACAAAATCTAAAAACTACTTTTAAAAGAGAGTTAGAACCCATACAAACCTGTTACGGGGCCTTTAAAAGGTCATGGGGTTTTTGTCGATTCTAAGTCTAACGCGTACGCGT
>7253-4-12819753-343
AACAAAACTTTAGAAGAGGAGTTCCAAAATTACAAGGACATAATAAAAAAAACTTTTACTATGAAAGTCTCCAATTCATCTCTATCATCCACACTCTCTTCTATTATGCATATTCCCTTAACATGCCAATGCAATGTTCATGATCCAATCACAAGTCTATCAGCAGTTCAGAACAAAACTCCTTACAACAATTTTCTTTTCACCACCAAATTTCAAAGACTATCATAGGAACAAATTGTTCCCAAACTTATCTGTCAGTGCATGCTACACACAAAAGCCAATTCAAGTTCAATGAGTAATCCAGGATATGTAAAATGCAATAACTTATTTTGTATCTACAGAT
>9246-5-18081882-228
TTTCTTTCGTTGGAATGTGACTTCCACTCCACTTATCAAAAGCTAATACACCAAATATACTTTCTCTCTGTCTGAATCATTCATTATGCTTTCTACGAACAAATAAAAAACAAGAAAAACAAAGGCAAAGATAACAATATGAACCTTCCACTTAAGAAAGATCAAGAGATAAGCTTTGACCTAAATGTATTAGACTATTAGTCTTTTTCCTTTCTTTTTTTCTTTGTT
>2425-1-28760955-258
TTCTGATTTTGTCCTGATCTCATCCATATTGAATATAACTGTATGAGAGAACGATTAATGGAAATCCACTGTAGGATGCCCGTAAAGCTGCAAAAGCAAGCAGTGAACTGGCCAGCAGCATGTCTTGTATATGGAAATTGCATGGAGATATTCAGGTACTTAGGCGGTCCTTGTATTTTAAGTGTAAAGCTCGTTCGTTATCTGGGTATCTAATGTGTAATCCTTGAGCAGCTTACATACGCAAGATGCTTTCCATGG
>1929-1-23007462-308
AAGATAAGCATTAAGCCAGAACCGACCGGATCTTTCACCTCTTGCGCATACTGAACCGAGTCTAACGCAAGAAAAGTGAGTGGGAACGAGTAAGCCCACCACGCGACATTGAATCTTTTCATTGATTTCTTGAAAAGATTTGGCCTACAGACCTGAAAATGTTAAACACAAAGAAGGTCAATATATGTTTGAACCTTGTTTCTTAATAAGTGTGTCGATAACTTACCAGGGACATGAAGATGAAAAGTGAAAGGAAGAACAACATCTTCGCTACGGCATCAAAAGTTCCACAAATAGAGTTCCAGGCT
>2160-1-26004767-295
CCAAGATTTTGTTTAGGTGCTGTTCCGAAAGCATCATCAAAAAAAAAAATGTGTACAAAGTTTATTAGGTTAGTTTTAACATAGCAATAACACTAAACTAAATAAACCTAAAATTAGTTTTATCACTAATTTTGATGGTAAAAAATAGGAGGCATGACGTCAACTTCTCCATTCTTAAATTCGATTTCTATAGAAACTTTTTTACTTCTACTTTTTTTTTTTGTTTTTTTACTTTTACTTGATCGAACAAAATAGTGTCGGAAAACAAACACAAATAAAATTTACAGGATGAAGA
>5173-3-11266900-313
AGAGACATACAAAAACATAAAGCTTTAAATATGGAATCGTTAGGTGTCACTCAGAAATCAGAATCTCCAACCTGGAAACTTTTACAAGATGCGTTTGGTTCCTAATCCACCAGAGAAGAGATATCATGTGATTCTCTATGAACAATGTGCAAATATTCTTCCGAGTCAACTCTCGCAGACAAAGCTCAATAAGTGGCAAAACTTTCAACGATTAACTACAAAGTACAAACACATTTTACTCCAATATAAACCAATATTTATTTAGTTTCTAAGGAAACAACAAAATTGAAGCGACATTGTCGAATACAAGTCC
>7772-5-560761-397
ATTCATCAGCTTAGCAACTACGCCATGAAACTCCATCTTCAAAGGTCACAACAACAACAGACTTCTTTCTCAGGGAATTTGCCTCCAGACATCTACTAAAACTATATGATTGTTTACTACATAGTCATTTATAGTCATTAGGACCTTAAGAAGTATTATTAGTCAACTGAATTTCAAGTCATGCAAATTTTAATACTAAAGACTTTACTTGTATGGTTTGTTTGCAAATTGTTTTAGGGCAATTCTCATTAATAAAACAAAAATAATTTCTGTTTACAAATTTATAACCGAAGAAACCGCACAAGGATTAAACCAAACCTGTTATTTAAACCGGAGAATGTAGAAAACCAGGAAACGAGAACCAAAATACACAAGCTTTAAACCAAACTGGTTATCT
>3267-2-8682012-347
CATGTTTTTCTTACTTTAATAGGAAACTTTATTTATTCTCTTAATGTATATGTTGGTTCTATTTTAATTTTATTATTGTTATAATAGAATGGTTAAACAGTTAAAGATGTTTTCATACTAACTTCATCACTAGGTTTAATCGTTTAAGATGTTTTAAAGAAGCAAGAAATGTTGTCTTCGGAAAGAAAACAGATGTACTTATAGATACTTTCTGTTCCCAATAATTTAGAGACTAATGATTTCTTTTATAAATTGTCCTAATCAAAGTTTCGTTTGTTTTAGTTGTCTTTTTAGATTTCTCGTGCATGGTCTCAGCTCAGTTTATTTTTAGACACTTCAGACATCTC
>3103-2-6721415-317
CCATATTTTAAATCATACACAGTCGAAGTCCTTACGAACCAGCCGCTCCGAACAATTCTTCACAGTCCAAGCCAATCCGGCCGACTCGCTAAATGGGCCGTAGAATTGAGCGAATATGATATTGCCTACAAGAACCGAACATGCGCCAAGTCTCATCGAGCTCCCACCAGACCTTATCGCAGGAGTATCCCCTGTCGAAAAGTGGATCTTGCACGTCGACGATGCTTCATCTCGACACGGCTCAGGAATTGGTGTCCGCTTGGAATCTCCGACAGGTGAAATACTAGAGCAATCGTTCTGCTTAGGGTTCCCAGCAT
>1488-1-17733958-321
TTCCTGCCAAATCAAGAAACGCATTAGCGTGTACTAACAAAATGGAGCACAGGAAAGAAACACTGGCAAGCCCATACATCCGTTTAGTATCAGAAGCCATTCAAAAATTCAAGTGTTAAGAGGAAAATTTTCTACATATTAGGCTAATGGAAGGCAACTTGGATTGTTTATGTTGTATCCACAGGAAACAGCAACATGTACAAGGAGAAAAAACAAAGTCAGGAAGAAACCTGTCTCTGTCGACTTTGGATGAATTTTTTATCCATTGATAATGCAGCTATGCCTTGACTCATATGTCCAAGCGCGCTGCTTGCATTGCCA
>9143-5-16864706-408
TTTGTAACCGAGTTCGAAACCTTGGATTAATCAATGCCCAAATATTTGGGTTGTATACCGTTCTTTTAATATTAATGCACCTGTTAAAATATATAAAAAAATTACTATTTTTATCTATTAAGAGAATATATGACGATTGTCAACTCTTATAAAATTTTGGTAGAGAATATTTTGAGGATTGTCACAACTTTTAATACTTTAGTTGATACATAATTTAGATTTTTAATAAGGTTATCAACGTCATCAAAAAACAAAAGACCAAGCTCCCGTAAAATCGTTATTCTATATCAATCTCAAACATAAAGACCAAACAAAAGACCAACCTCTACACTATTAATCAATTTGTTAGTTATTCTATATCTATCTCAAAACAAAATATACAATCCATAAAATCATACACTACAAAGT
>513-1-5962053-332
TTTATGAAAGTAAGAAAAAAACTTACGAGAAGAAGCAGAGGAAGTGCTTGTTCTGTTATGATCCCCATTAAGCTTGTTCTGCATCCACCCGAAGAACTGAAAACAAAAGCCAGAAGAAAACACTTGAGAAATCATCTGAGAAAAAAGTCAATGATCGAACTAAACACAATGGATTAGAAAACTAACCTTCATGTTTCTTTTTTTCTGACAATTGACTGTAACAGAGAGATCAATGTATATATTTCTCAACTCGAGTTATTGATGAATCAAGATTGGTTATTATAGTGATCAAAAAAGATTAGATTTTTAGACAAGTTGGAGTAAAATTGATG
>7279-4-13142932-396
TTATCAAATAAAGAATGAAAGTTGTTAAAATCTCTGATCGTGTATTTTTTGTCAACGAAATGTTCGTATTAACTGAAACAGAAATGTCAAGTTATACGTCGTCTTCATTAACTCTGTCTCTGACCAATATGTGTCGAAATAATCATGTTCTGATTTGTTTGTCAGAAAATCAGCGGATCGGAACCTCTGTCCGGGGGAGAGGCTGCTTGGTTTATTTGATACTTTTATCATTTCCTTAATCATACCCCCTTCATTTTCTGAAACTATTTTCTTACATTTCTTTTGTTTCATAATTGACTGCAACTCTCCAAGTATTAGTATCAAATGTAAACTTTCATAAAATTAATTTTATTAATCGCTCCAGTACACAAAAACCTACTTTTAACGTGAAACAAA
>4127-2-18727888-311
AAGAGATCTCCATCTTCACCCACACCATCAATTCCAGCATCAGCAGCAGCAGCAGCAACAGAATCACGGCCACGATATAGACCAGCACCGAATCGGTGGGCTAAAACGTGACCGAGATGCTGATATCGATCCCAACGAGCACTCTTCAGCCGGAAAAGATCAAAGTACTCCTGGCTCCGGTGGAGAAAGCGGCGGCGGAGGAGGAGGAGATAATCACATCACGAGAAGGCCACGTGGCAGACCAGCGGGATCTAAGAACAAACCAAAACCGCCAATCATCATCACTCGAGACAGCGCAAACGCTCTCAAAT
>3588-2-12547522-527
CCATTCAGAAGAAGAAGCACTAGTTTTCTCAACCTCAAACTCATGCTGCTTCCTCTGATCAAAACCAGGTGGCATAGAGAATAAAGATTGACTATCATTAACTTTCCTCCTATCCCCAACACCACCTAAAACATTACTACTCCCTTTAAGCCTCTGAGCAACCCTCAAATCCTCCCTAGACATCAAAGGCGGTGGCAACCTCGGATTCAACTTCATATTAGCATAGTAATAAGACAAGTAAGCCGGATCTTTCCTAAACTCCTCATCATCGCCACCAAACCCATTACCCTTGTTGCCTCCACCAAACTCCAAAAAAGGAGCCCCACCTCCGCCGCTAAAAAGCCCTCCAGCAGCACTAACAGAACCATCAACAGTCGGTGGAGCAGAGCCACTCCTATACAAATTAAGCTCTCTCTCAAGCTCATCAGCTTCTACTTGCCTTCTCTGCTGCTCACCAAGTAATACTCCAATCTCTTTCTCATAATCATCCCCAAAAGATGAATCTTCGTTCCCTCTATGCATCGGTC
>7210-4-12283304-253
TCTAAAACAGAGACAATGGAGGATCTGAAACCAATTTGATATAAGTTTATAATGCAGAGAAGAAGGAAATTTATAAACCTTAAAGTCTGCACTGATCTCTGTGCCTGAAACTGTGAAAACATCAACAAGAGTTTGAAGCAACTCTGTCGAGCTTGATGCCAAAGCTTTCATGTTTTTCGTTGAAGCTTTCTTCGAATAGTGAAATCCTCTTTCAAGCTCTGTTGTTGCATCTTCTTCGCTTATGGCTTTTGCT
>1321-1-15859401-355
AGAGGGGTTTTTGTATCTGTGTTTAGCTTTTGGTGCCTCGATAGCAAGATTTTAGCATTTGAGAAGGATATTGGTTGTAGGTGGAACACATTTGAAAGGAAAGTACAAAGGTGGGGGGGGGGGTGTTACTAACAGCGAGTGATCATGATGCAAACTTCCAAGTCTATCCACTTGGATTTGCTGTTGTGGACAGCGAGAATGACGATTCTTGGACTTGGTTCTTTACGAAGTTGGAGCGGATCACTGCAGACAACAAAACTCTAACTATATTATCAGATAGACACTCGTCAATCCTTGTTACTGTTAAGAGAGTTTTTCGGCAAGCAAATCATGGGGCTTGTATTATTCACCTTTG
>7211-4-12287559-280
CTATGTATTTAACCAAAAAACAGGAATTTTATTTTAACAATATTTATGATAATATCATTGATCCATTGATCTATTGCCGCTTTCACCATCACCAGTTGGCAACCCATCTGCCACTACCACTATGATTCATTTAGTTTCCATTACATCAAATTTTCTTGTAATAATCACTTTTTACAACCGAAATCGACATAAGTGTATAGGTCGAATCAAAACGCCAACGATTTTATCAGTTTATGATGGTTTAGTAAGTTCATATTCTTGGTCATATCGTTTAAAGCAA
>399-1-4628812-317
TGGCTGATGAAGAACGGGGATGAACGCGACCGGGTCAAGATAGAGAGCAGCTATATTGAAAACAAAGATCAGAGAAGAAACAGAAACAGAGTAAAAGAACAAGTTTGAAAGAGATTTAAGGAGTTAACAGAAAAGTAACTAACTTCCGATTTGGCGTTTGACGATGACTCTTGTGTTCTGAGGAAACGGCAAACCATTGAGTTCCCAATCAAAGGAATTGACAAAGCAGCATTTCAATGTAGGCCGTGATTCTTCGTCTTGAATGACCAATACTCCGGAGTTCGGACCTTCTGTCGGAAGCAATGTTAGCTCCGATG
>4891-3-7849423-237
GATGGAATAGTCATTTGGAACTCAACTAGCTGAAAAATAATTTAAAACTGAAATGTATATGTATAAAAAACAATTTACAAAAACTTTTGCTTTAGTTCTCATCGAGAATAGGCAATAGGTTTCTTAAACATATTTAGTGTCAAGAGTGATTTTATTAAGATTTTAATATTAAATATTTGGATATATAAAAAGTCAAAGATAACGTAACGTGAAAAGGAAGTATTAGATTGCGCTATA
>7010-4-9735214-249
AAAGCAGGAAAAACATGCAAAACATCTGATTTGTTCTTTAACAGATAAATCCAAGTAGCTCTACTAAAATCATCAACTATAGTTAGAAAGTATTTAAAACCATCATTAGTAGGGACAGAGAAAGGTCCCCAAGTATCTATATGAACTAAATCAAATGCAGCAGAACACATGTTTTGTCTAGATTGAAAAGATAAATGTTTTTGTTTTGACAAATGACAAACATGACAAACATGACAAACCGGGGAATGT
>8167-5-5376758-465
GTATCATGACGGATAATAAGCTAGCCTAAACTGCGTGATTGACAAGTCAGCTTTGGGCAGCTAAGATAGCAGAGTACCTCGCCAGCAAATGATTTTCGACGAGAACTCAATGAAGATGTTGTTACATTGAAGAAGATCGTTGAAGGCAGTGAAGAGGAATAATAAGGAATTCACAGTGATAGTTTCTCGTCAAACAGTTGTTGATCACTTCTTCTCACTATTTAAAACCGTAAAAGGTATTCACAATTCTTTGTAGTTCTTGTTATTTACTATTACTATTGCCACTTTCTTACAATTTGACCCCAAAAAAACGAAGAATCTTGTTACTATGTATAACTTTTCTGTGTAGTAGCAAAATTTCTTCGACGAGGCTGGTTTCTTCTTTCCCTCCGTCGTCTTTCCATGACTTGTTCTTGTTCTTCTTCAACTACTTCGATCTCTAAGTTTTCGCTCTCCGAAATGGTT
>5976-3-20871665-266
CCTCAGCGCTCTTTCTTGAGCCATATCAATCAGCACGAGCCACTGATCGATCTCCCTGAGCCAATGCTGAAACGTAACGTCTCAATGGGTAATGCTCTTAACCGAAAAGATGAGAAACAGTTGGTCACGCCGAGGAGAAAGTTTAGGTTCATACAAACACATCAAGCTTCCATTAGAAAAACAGAGTAAGCTAAAAAAATACCCAACCTTTGAAAACATGTTTTGCACATTTCGATTCCTGTTTTTTTTTATTCTTGGTTTGATCA
>3282-2-8911599-385
ACTTCTTAACCTATATCTCCCGAACTCAAATCCAGTTTAATACGGTTTAGTATTTTTGTTAATTAGTATATATGGCGATATTTGATATTTCTTGGTTTTTGATTGGTGGTAACTGGGAGGGCAAGAATATAAAATTTACCATATTTTTAAAAAAACTAGCTAGTGATACAAAAAACAAAACGATTATCATATACTTCTACCGTTTTTCGTATTGCTCTTATTGTTTTTTTTTTTTCTTACAAATCAATTTTTTTTTTTTTACTTTAGTTAAATATAAAACTTTCAGATAACTCGAAACTCAAAATGTATATTATTTCTGTTAAATTTTAATGTTAATCACTCGTATACAGTCAATATAAAAAAAAATCACAAATGTCTAATTTCT
>7675-4-17946605-220
GATTACATAAGTAACTACTCAAGGGAAATTCACTCGCAGGTTAGTCAAGTGAACGGTTTTTCAAAGTATCAGAGAATCATAAAGAAGACAAAGGCTCTAGTACCAATTTTTCTGTTATCCACCTGTTTTATATATAGATTTGAAGAGATGAGATTTTTAAATTGCTACAAAAGAGAGAGTCTACAATTTCACAAGCTTGTACCAATTTCAGCAAAATGAT
>2484-1-29423736-267
CCGGAGCTTTTTCACAGACTCCGGCACAAGAATCTTCGAAGCTTCATCAAGATCCGACACCTTGAAAACACCGGCTTTCATATCTTTCTCCTCCACGCACACGGCGGCGCAGCATATCACCACCTTCTCCACCGCGTCTGCGTACATCGACGCCATTCGATAACCAACGAATCCGCCGTAGCTAAGACCGACGAGGCTAAACTTTTTGACGGATTGGGCTTCTAAGGCCCGCATGAGTGTTTGGGCTTGGAAAATATCGGATCTTTC
>7369-4-14186200-400
TATGAACCTTGGTTGCCACATGAAAAACCTTCGGTTGCGCCAGGTGCAATGGCCCTGTCAAGATAAGGTTAAATTCTATTTAATTCCTTTTGTTAAAATAAAATTCTGTTTAATTCCATATTGATTGCATAAATTTGCTAACTTATCGTTCTCAATGATCGATGTAGTTTCAGACATTCGATCGATATATTTTCTAAGTTTAAAGTGTCATGGGTTTATTATAAGAAACATTAATCGCTCATCTTTAGACGTGTCACTCAATTTATAGTCAATATTTTTTTTAAAAACAGAGATTAAAATAGAACAATGTTAATTTTGTGTGAGTACATATGAATATATTTGTTCTTTAGGAAAACAAGTTTTATAGTTTTGTGGTGATGATTTTCTTGTTGACAATCGG
>2219-1-26516259-289
TTATAGGCTATTAAGTTAGCTATATGTATCTTTTATTTTATAAATGATTATTAAGATAATAAATTATGTTTAATTTAAATAAGTTTAAGATATTAGTATTGAAAAACGTCTATAAAATATTATGCATTCCACACGGTCTCGAACCAATACCATCACATAGCCCTCTTGTGTCATGCTTGGCTTTTTACTTATGGACTATTTTAAATTGGATGGTTTGGTAGTTGTAATACCAAATAATTTCAATGCTATAACCATAGCTAAACATGGTTTTGAACTATCATATATTAAG
>451-1-5210794-330
CTCTTTAAACTTTTCCTACAAAATCAAGAGCGTTTCCAAGATGATTCTTCTGTAGATCAAAATGAGAGCGAGAGATAGGCTTTACGCTTATCATCAAAAGATTTTTATAATTCAAGCACACACATTTATATCTACTGACATCATGAATTGCAAAACAACTGAGAGAAAGAACCAAACCTGGTAAGCCATCCTATTCAGGTTCCTAGCCCCGTAATAGAGTCTTACGTCAGATCTTCTATCAGCGCCAAATCCTGATTCGATTAGTGAGCGGATGGGGCTGCAGAGATAAGAACATGTGAGATTACATTCCAAATTGAAGACAGTTACTTA
>7574-4-16611546-353
ATGTGGTTATTCAGAAGTTTTCAGAAGATATAAAGATTCTTCACCTGATCATAGTTGAGTTTTTCTTCAGAATTATCCACAGCAGCAATAGTGCCAACAGGTTGTCCACGAAAGTAAACCATTGAGCGCCTCAAAGCATCCCAGGCCTCACCAACCATAGGATGAGACTCAAATCCAGGCTGTGACCTAGGAGTATTGAATCCAGACCTCCTACCAAAGCTTGGTGAAATCACATAATCCGCATGATCAGGGGCCCGAGAAGCATTATCCGCATTTCTAAGCTGTGGTGAACCAGTTAATTCAGTAAGAGACCTTTCGTCAAGTGATCTCAGTCTATCAATATTCAATGGCCT
>8381-5-7873646-321
TTCTCACTTTGTTTTCCTGCTCACTTGTGACACTGGGAGTCTCCCAAGCAAGCATCATGTCAAACATTAGCTGACGGAACTCTTGATCACTCAAGTAATCAGGTTTTTTCATCACTTGATGAAGTGCCTGAAAAGAGCAGAACTCTAAAAAGTTCCTTGCATATGTCAATAGTTGCTTAACACTCTCAGGCAACTCTACATCAAAATGATGCTGCAGATCTTCTGTTTGAATGTTCAGGATCCTACAATTACCAAAAACTAAATCCATCAAAAAAAAAATTCCTAAATTGCTCCAGAACAGTAAGGAATAATCACATCGCG
>2738-2-2402491-343
GCCAAGTCGAGTGATGGTGTTGGTGGTGAGTGATGATACTCGACCAGGGGGTCGAGTAACGTGGTAGAGTGAACGGTCGAGTGTGGTCAGGTGGTGTGGCGAAGTGATACTTGACCAGGGGTCGAGTTGCGTCATCGAGTGGCCTGAGCTGAGGTTACTCGACCTGGGGATCGAGTAGATGGGAAGAATGGCTCCATAGTCACTCGACCAGGGGGTCGAGTATGGTGCTGGATGCACACGACCTGGTGGTCGAGTATGTCTTCTGGTTCTGGCTCATTTCTTCCAATTTGCTCGCAAACAACTCCAAATCACCTGAAAACAACTCAGCAACGCAATATGTATG
>8988-5-15177311-308
AGGACTTGGTATTTTCTGAATCTGGAAATGTGTCAATGGCAAATGACACTACTTTACAGGTTAAAGGGATTGGAAGTGTGAGGATCTTGAATGACGATGGAACAACAGTCTTGTTGACTAACGTCATGTATATTCCGGGCATGTCAAAGAATCTCATATCCTTAGGGACACTTGAGAACAAGGGATGCTGGTTTAAATCCAAGAATGGGATTTTAAAGGTCATAAAGGGATGCATAACATTGATGAAGGCTGAAAAAGTTGGTACACTTTACATGCTAAAGGGTAAAGCAGTAACAGCGAGACGAAGA
>3167-2-7482567-296
CTTTATACTACTGTAGAATAAATACATATAATATCTTTAAGAGTACCTGTGGCAGCACCAGTTTGCCCCGCATCCCTACAGAGAAGATAGATTTGGGAACATGAATGCGGATTGATGAAAATCAAAATATGGAGATTAACACACATAGCTTATGCTAAAAGGCATAATCAAAAACAAACAAAATGTTATGAGCCCTATTCAAGTGTATTCCAACGATTAAAATGCTTTATTTATAGCCTCTTTGATAGATGTTACTAGTGATCAGCCCAGTAAATCATACAAGAGTTGCTGCATTA
>2702-2-1973544-293
GACAATGAAGGGAAAGTCTACAAATTACACAAGGCTCTTTATGGTTTAAAACAAGCACCTCGTGCTTGGAACACTAAGCTGAACAAAATTCTTCAAGAACTGAATTTTGTAAAGTGTTCTAAAGAACCATCAGTGTACAGAAGACAAGAAGAAAAGAAGCTTCTCATTGTGGCTATTTATGTTGATGATTTACTTGTGACAGGCTCTAGCTTGGATCTAATACTCTGTTTCAAGAAAGATATGGCTGGAAAATTCGAAATGAGTGATCTGGGACAGCTCACGTACTACCTTGG
>6375-4-2300808-359
TAACAACACAACAGCCAGAAGATCAAAACCTGGAACAAAATCATGAACAAAAAGTCCAAGATGGAATTTTTGCGTAGTAATCATCAAAGTGTCTAAGAGAACACCATGCAAAGCTAGAATCGACCGAAAACTTAAGCTAATTTTGACTAGATCAAAATCCTAGGCTAGAACCATCCAGAAACCCTAGGTTATCATACAAAGATGATAATATAGATTGGTTTGTTGTGTGTTCAAGTGTATCATACAAAGATGCCAACCATGAGCTTTGTAATAGTTTGGCTTGGCAATGAGACAACCACCAATCTTTTTCTCCTGCTTTCATTAGGAGTCTGAGAATGGTACCTAACATACAAATTGGC
>310-1-3608905-244
AGACTTACAGGTATTTCCTCAAAAATATCCATCCAGGAGAAATTTTTCTCTCTCAACCTGAAAAAGATAGTGATTAAAACGTTACAACTATCATCCTAAGTGGCTCATAAAACCTAGATTTTCAATGGATCAAGATACATACTTCTCGCCAGTAAAGTTTCCACCTCGGTACAACTCCATAAAGGAATCTGAAAGCTTCAAAGCCTTCAAAGCTAAGACGCCTAGATCAGCTTTAGAGGGATCA
>720-1-8582254-270
CAAACATAACAATACATACCTATCATCACGAACTTCATTCAAGCGCATTCTAAACTCGTCAAATTTTGCAGGTTCATCATGAAATTCTTCCTTCACAGATTCAATGTATGAAACAGCATCAGCCATAGTAGGCTCCTGTGATACACTTCTTCCAACCATGGCTAAACCCTCCAAGAAAAAAAAAGAATTTGTGTTCAGTAAAACAGATCAAATCATTGAATCTAAACCTATTAATACTTTTTCTTTACTATAAAGTCTCATTACTCAACA
>346-1-4099570-323
TCTGGAAAATCCTTGAAAAATGAGGAAATGCTACTAGTTTTACTATAAAGCTGAGATTCTCAGGGGGAAAAAAAAGAGGAAAAGCAATGCATATTCACAACATGAGCAATGATAAGTTTTGAAGAGGGTGAGATCCAACCTTTTAGGATTAAATAATATAAAGTTTAAAAGAAGCTCATTTGATAGAATGTGTTGGCCACATAATAAGTTGTTTCCTGCCTGGTGATATCTGGATAATGATAGAGAATCTTCTATACCAGTTAAGGCGTTATTTGCTTACCTTTTTGTAAGCAACCCTTGAATGAAGCATTTAGTCACTCCAT
>1293-1-15550023-257
CAAGGACGCGTGGCTCGGCTGACTTGGAGCCCCAGAAAAGTTGCCTGGAGCAAAATTTTAGTTGCGTGGAGCCGAAGTTTGGGTGGCCACGTGTCGCTCACCCGCTAGAACGGCGAGCGTGTTATCACGGGCGGATGACACGTAGATCGCTTACTCGCCCAAGCACTTGACACGTGGACATACAGACATGCCCTTTCCCTTGTCTATATAAGCCGAACTGGACCCCAATTGTTTTGTGAAGAGAAAGTGAGCAAAAG
>8275-5-6816241-276
GAATATTTAACTACATTTGAAAAAAAAGTTAGTAAGCAAAATATTTTATTTTAAAAAATATTCTCACGAAAAAAAACACCTAGAATGTCATATTAAAACCCTAAAAAAATTTCAAGTAAACTCTAAACGTTATTAATAACTCCCAAACCTAAAGTTCTAAACAAATGGTTTATTTCTTTATCATTAGAGATTGTTTTCATTTTTTTGGTTAGATAATCTTTTAATTTTGCTTCCACAATCCACCTAACTCAATTAAAAATGATCATGTTTTTATTT
>2002-1-23885416-311
ACAAACTATCATGAGTGTGAAGAGGTGGAAGATGGATACAATTTATTTATCAGATAGATATTAGTTTATTATTATCTTTAATTGTTGTGATTATTAGAGAACGAAATCTAAAAAATTATATAATGTGATTACATAATTTTAAAAATTGCAGTATAAATGTTGATTATTGTATGTGTATCAGTAACGTGTAATCACTTAAAAAATATATTAAAGTGAAATGGTAAAGATTTGCGACAAATTACAATCAATAACAAAATAAAACAATACGTTTGACCTAAACTAATGCAGTAAATAATCATAAATATTTTAGT
>3307-2-9221203-498
AGCCAACTGAAGCTCTAGCTCGTCGACACGGCTGAGAGCAGCGGTGAGAATCTGTTCTTTCTCTGGCGAGAACGCTGCAGGCTGATTGTCCAAAGACCTACATTTCTCCTCCAACTCGGCCATTCTCTTCACCATCGACATATACTCTTGGTTTGACACCATTGTAGTCTCTGCTTTGTCCACTTCACCACCGTAAATGGCAGCCTCAGTGAGCTTCCTTGGCATGTTCTTCGTTAGCCTCACCACAGTCATTAACCCCATCACCAAAGACATCACTCCCCCGAATAAATAACCTTCTCCTCCTCTCCTCTGCGATGGCTTCACGGCAGAGTATAAATCTGCGACGGCAAGAACACATTTAGGTAATAAGTGGTATTCTTGTTGAAGAGTGTAGCGGTATAGTATAATAGCAGAATCTCTTTTCAAAGACATGAAACTATGATGAATGTTTGGAATGGTAATAAAAAAAAGAATCATGTTTTCAAAACGTGAAAACAC
>4487-3-3030698-387
GATTGGGGAACTCTTGGAGATTCTAGGCAGTATCATAAACGGGTTTGCATTGCCTATGAAGGAGGAACACAAGCTATTCTTAATCAGGGTGTTGATACCATTGCATAAGCCAAAACCAATCGTTGTATATCATCAGCAGTTATCTTATTGCATCGTTCAGTTTGTGGAAAAAGATTATAAGCTTGCGGATACAGTAATCAGGGGATTGTTAAAGTATTGGCCCGTGACAAACTGCTCAAAGGAGAATCTCTTCCTTGGAGAACTTGAAGAAGTTCTTGAGGCAACACAGCCTGTCGAGTTCCAGCGTTGCATGGTTCCATTATTCCAACAAATTGGTCGCTGTCTCACTAGCTCCCACTTTCAGGTTAGTCGTCGTGTTTGCAATGG
>393-1-4564816-395
AACCCAATGTCGTACAAAGAGATGAGTAACTTGGTCAATAGCAAACCTGGTTCACTTGGTCAAGTTTGCTGATAATGTTTAAGCGTACATCAGGAAATTCGTCTTTCAATAGAGAAAGAAAGATTGGAAGAAGATGCTCAATTGTTGCATCCTGAAATGAATATCAATGCCAAGTTAAAAGCTGCAAAATCCAACTAAATATCTTGTGTAGAAAAACATAGTGAGGTTTTCTTATATAGATTATTGTTGCGAGAACCTTCCAGGCACAGTTAAAAAAATTCCTAAAGATGACAGTGACTAGGACGAAGAAGATATATAGATGGTTTCAAATAAAAGAAAAAATCTTTATCTCTAAGATGCTAAATACATAGAATATTATGAGCTTACACTCCAAA
>6842-4-7846079-345
TACACTACCTTTTAAGATGCGAGGTAAGCTAAATAAATACTAGTGATTAAGAAATATTACAACTGTCTTCTTCTTGCGTTGCTACTTGATTCGACCACATGATCGCTACAAGGATGTTCACTCAATCTATTTGTTGATGACGAAGTATCTTCCTCACCAGATGATGGGGTCATCAAGTCAGCATCAACCAAGGATCATGGAGGAGGCACCAATAAGTCGACCAAGATCCACGAGAGAACCAACCTAAGCATACCAAATACATATGTGCCTTTCAAGAAGCATACCAGCCCAACCCGAAGAATTTAAGCTACAAATCAACTTATTCCAAAAACTTAACTCATCAAG
>33-1-347388-266
AGTGAGTGAGTGGATTGATACACACCATAAAGAAGAGACATGATTCATTCGAGATTATATATTCTTTACATTTGTATTCTGCTTTGTAATTTCGATCTCTTGAGTCGAATCTCTGATATTTATTTCATAGGAAGTTCACATTAATCTCTGTTATTCAACCGATGGAGCCAGAGAGAGTAATGAATATGATATATACATTATGCTATAAAGCTGAATTAGCAAAGCACAAAGTGAAACAAAGTGTGATTGAAGAAGAAAGAATGCAA
>636-1-7583938-269
CACCACATGGCAATGCATCCTGGGGACATCCTCAAGGTATTCAATTGCACATACTGTATTACTTACCTTTTTTTCCGTTACACTAGATAAATTCATATGTACCAAATATTGTAGGGTTCCAACAGCAACCACATCCTGGGGGCTTAAGGCCACCAGCTGGTCCCAAAGGAAAGCCTCCGAGGCCAGTGCCTCTGTCTCCTAGTGATGGAATGGTCCAGCCCACTCAGCCAAAGCGTAAAATGCCTGTGTTAGAAAAACCGCTGGTGGAT
>3458-2-10883300-286
AGGTTTCAGAGTTAGGAAAACACTAATCTACAGGTCACCTTACAGTTTCTCACACAAAGTAAACCTGGTCAAAGGCAATCATGGGGAATTCCTTATATATCCTAGAACAGGCGATGTCTGGGCTCTGTATCGGAAATGGTCCCCTGACTGGAACTATCTTACAGGAGTCGAAACAGTTGAGTACGATATAGTTGAAGTAGTTGAAGGATACACAGAGGAATATGGTGTGGTAGTGGTTCCTCTGGTTAAAGTTGCTGGTTTCAAAGCCGTGTTTCACCATCATTTG
>6307-4-1478628-474
CTGTTTGATGAAGAAGCACTGGATTCTTTTTGTCTTCAGCAGAATCTTGATTCTTAACGAACTCATGAATTGGATTTGATGGAGATTGAGGGACTTGGTTCTGAGTAGGGTTATCGTCAGGAGAGATGGAGAGATGGAGAAGAGGGTTCTGGAGGATGTCCCACTCAAAGATATCAAGATGATCTTCAAGAAGCTTGCCTTGGAAGAAGATTGTTTGTCTGGAAACGGGAATACGTTGAGTCATCTCGATCTTCCGTTTAAACGTTAACACTGTATCCTGTAAACCAATATCAATGGAGAACGTTGAGCCACTCTCATTCTCGACGGTCATCTTCATCGTTGTATCAATGGTATTTGTTTCAAGATCAATAGAGACTGATGAAGAAGAGAAAGATAGAGACAGTGATTCACGCACGGTAAGTTTGTTCGTGTCATTTGGTTCAAATATCACTTAATCCTCTAGTCGAAGAATCG
>6562-4-4660064-267
TGATGAAGATAAGAAGTGGAATCCGTCGCTTATTAATCATTGCCAATTTGCTGATGTATCTTTAATTGGAGCCTCTTTACTATCTACCAGTGAGAAACCCTTAAGAATCCATGTTAGATAGTCCTATCGACAGTGATTCTGTCCCTGGAACTGAAGCTCCGACGGTGGAGGTTGAAGTCGGTTCGCTTAAGATTGCTCATCTGACACGTGGTTATGTCGACGTGTGTTTCAGGATTGAGTCAAATCCAGTTTTCTTCTTCTGTGAGC
>5792-3-18427611-472
TAATTCCACTATTGTATAGTATTTACTTATGTTGAATTAATAAATTAAAACATTTAAATTTCCCTAAAGTTACTTTTTGATTTTTGATTTTCTATTTTTATTACAACTTTCCTACTTTTTGACATCTTTTCTTACAAAGACTTTTTGACATCTCCCCCTCCAGCTATTATATAGTCTCCTTTTTTCTTTTCTGCATTCACATAATATTTCCCCTATATAGTTTACACAACATCATACCCACCAACATATATAATCTTGATCATAGAGAGATAAACAGAGGCCGCTATCAAGAACAAGACTAAGAACAAGACTTCACTAGGAGTACAAGTATGGGAAGAGCACCGTGTTGTGACAAAGCAAACGTGAAGAAAGGGCCTTGGTCTCCTGAGGAAGATGCAAAACTCAAATCTTACATTGAAAATAGTGGCACCGGAGGCAATTGGATCGCTTTGCCTCAAAAGATTGGTATTAA
>1795-1-21326354-292
TTCGTATCACATGTGGAACATTATTCAGTGTTTAACATTTTAAGTTTTTAGCATAATCCTCTGGCTGGATCAGTATTAATATATAACATAAGTATACTATTGGGAACATGTATCATTTAGTTAATGAACAAGTCTCATCACTGATTCCATCGTGAAACATCTATGTTTTTGCACTTGGTTGATAGAAAAAAACAAACATATTTGGTAATCAATTCAATGTTTAACATTTTAAGTTTTTAGCATAATCCTCTGGCTTGATCAGTATTCATATATAACATAAATATACTATTGG
>4563-3-3936640-397
GTTAACAATTGTCTTCTTCGGAAAGCAAAGAAAAGCAAAGGTTCCTTTGTTAGGAAATCATTTGTAGTATTCATGTTCAATCACTTCAGTTGCACAGCTCTGAGGTTCTTCCAAGCACAAATAATCTCTTGGGCTGTATACTGATTCTGAACCAAGATTTTGGAGTTGTGGAAATCTAAGGAAACACCAGACGCAACCATGATAGTATTTAACTTAGATTGAGAGAGGTGAATAGTCACTGAGAAGAGTAGATAACAGCGTTCGATTTCTCTCCCATACGATCCAAAAACCACAAGAATAAAGTGAGGCTTGCTATTTTTGGGTTCAAAAGGGATATCAATACTAAGTATAAGCCATGGAAGTAAACTCCTTACACCAGCAACTGTAGATGTTAAGA
>8808-5-13065419-474
AAGCCAAACTTGCTGAGCGAACTGACAATGAAACAACATATGGAGGCAAGTCTCTTCGTCGCCACAGTGAGGGCAGAAAGCGTCAGGATTGATCCACCGAGCTCTCAAATTTGCTCCCACAGGTAATGCATTTTTCATAGCTTTCCAGAGAAAAAACTTGACTTTTGGTGAGCAATGTTTATTCCAGATTTCCTTGTTCCAGTTGAAAACAAGAGGTGAGCTAGGCAGGTGTGGCAAAGAAGTTTTGGATGATGAAGCTGCATGGTAGCCGCTTTTTGCACTGTACTCTCCTGACTTAGTAAGAAGCCATACATATCTATCTTTTGCACCAAATCTACTGGGTCTTAGTTCTAAGATTTGTTGTTCATACTGTGGTAGGATCTGAGAGATCTTCATTCTGTCCCAAGTCTTCGAAATTGGAGAAATGAGATCCTCAACTTTCATTTGCTGTGATTGCTCTGTAGGAGGACCCAT
>9383-5-19662201-332
ATATCACATATGCGAATCTGTACTTTCTGTTTCATGCCTATTATAAGGCTCTTGAAACAAGTATAACTGTCCAGTTTTTTAGTGTGGATTATCATGTGTGCACTAAGTTTATTGACCGATGGTGCACTGTTAAATGTTTTTTTTTTCTCGTGAGAAGTTTATTGACCGATGATGCGCTGATAAATGTTTTTTTTCCTCGTGAGAAGTTGGTTAATTTTGTTGAGAAATTTGGTTTCATGTCAATTACCTTGTTAGGTCATGCGTTTACATAAGTTACGTACTTGTAGGTTTCTTTGACCTTGGTGTTTTCTATAAATGTATTTTGTTATTCC
>4817-3-7072184-255
GAATAAAGCTTCTGTGGCTCATCAGTGGCCTAGTAGTGAAGTTGCTACTGCTAACACTAGTGGAAGCCATTTCAAATTGGACAGACCTCAGATGGTACTTAACGGTGCTTCTCAAGGGACTCGTAAGTCCTCATATCCCCCTTTGTTTTGTATAGATGCAGTTGTAGTGATAAGATTCTTTTAGTCTTTGATTTGGAAATTACAACACTTTTAGTATGGGTAGGGTATTCTGGTTGGTTTGCTGTTTTGCTTTAT
>5365-3-13380967-283
GGGATGGCACTACATATGGAGCTTGAGAAGTTGCTCCCTGAGAAGCTTGAGATGGTTCTACTTGTGAAGTTGCTCCAAGAGATGTTTGAGATGGTGCAGGTGCTCCTTGTGACGGATCTCCTCGGGAAGCTTGAGATGGTTCTCGTTGCAATGGTTTTCCTTGACCAAAAAATATATTCCTCGACTCGTGCATCCACAACATAATTTTTCATCATCAACCACCTTATGCACATGAGAATTTTAAAGATGATATGAAATAAACCTGATCTTTTCTTGGTCGACC
>1344-1-16089351-277
ATGTCCGGAACGCCACCTAGTACTTGACCTTAGGTATTTCATTCTTTGGCAAAATCTCGTTTGAATGCTTGAACTAACTCAACCGAATAAAGAACTATTACTGTTGCACACCCGCCGAGTGATACGGACTAATGGGCTAGAATCAAATTTGAACTAAATGATTTGATCTGGTATTTTGAAACCATGTTAGCACTTACTAACTGATAGGGCAACTGAGTATGCAAGATATTAGTGATAATAGCCGGCTTTCACCTACTAATCGTTAGGGTTAGCTGGT
>9071-5-16115632-281
GGTTAGAGATATATATACCAATGAGATGTTCACGGAGGGAGTCAAAAGATCGGCAATGTTTGTTGCAAATACCACAAGTAGGTTCATGAACCGAATGATAAGAGATCCTCATGTGTTCCACCAAGTGCTCCTTCTTGTTGAATTGCCTATAACACCCTCCACACTTGTTCCTGCATGTATCCATATGTTTTTAATAATAATTTATACTTTATATATATTTTAGATACGGTTTCGCACTAGATTAGTAAATTACAAATTTACCTAGTTAAGATTACGTATTG
>6650-4-5630511-487
AATTTTGTAACAATTCTATATGTTTCTTAAACACTTCGCGATTTATAAGAGAATTGCATGCTTTTTATAAATATATCGTGCTATTTCAGAGAAACACATTATTTCAGAGAAACATATATATCGTGTATATATATCCTGTATGTATTTAAAAGAATTGCATGCTTTTTTGTAAATATATCATGTTATTTTAGACAAATACATAAGAACTTATTAACTACAACTACCGATATTTTTGTAAAAACAAGAAAATATAAAGATATTTTAGTATTTTATCCACTTTAATAAAGATTATTTATATAAGTTTTTTGACACAAAGTTATTCTGTCAATTTTATGGTTACTTTCTAATATTACCGTTTAAAATCTTCGAAAAAAAAGACACCAAAAATAATTTAAATTAATTTGAGTAAAATAATAGTAACTTTTTTTTACATCAAACAGCGAAAAAAACAACAAAAAGCAAAAAAAACAAACCATAAACAAACTTT
>2266-1-27114036-342
CCAACACCGCCTGAAGAAACAGAAGCCGTTGTGGTCGGCATAGCGGAAGTAGAGAAGAAACAAGTGGAGAGAGGTTTAGTAGTAGAACAAGGAGGGAGATTTTTAACGGGGGTCTTAAACCCTAGAGAGATAAAACCGGCGGCGAGAGAGTTCACCGGCGTAGAGAGAACAGGGGTTGAAGAAGTGGTACTTTTGCACAGAATCTTCTGCATCGTTTCCGTTTACACGAGCATTTCACATCACTCAGAGAAATAGAAACCCTAGTTTCAGAGAGAGAAGGGGATAACAAAAAAGAGGGCTTTTGTGTGGGTTTTGGTTTGGCGCAAAGACAGAGGAAGAAGA
>7099-4-10793258-307
AAACTGAATCTATAAAGAAAAATAAATTTATAAATACCATAATATATACTTTGATTATGATGTTTACGGATATATATAAAAATAAATTTGGCATATATTTTGAATTTCATTACATATATAAAGTTCAAAGGTCATATATTATGATTTCAAGAAAAATGAATATTTTGTTTAAAATAAAGACATAGCTTTATATTTATAAAAAATATAAATGATTGCCAAAAGGAAAATATATATGTTTGTATATTATCAAAATTTTATAACAAAATGTAGCTCAAAATATAATTTGGGGTATATTTTGTCATAATAA
>2044-1-24418839-378
AAATACATAAGGAATAGAGCTTACACAGACCTTCAGTTGCTTCTTTGCGAGCAATATTAGCCTTCATCAGATCAAGGGCAGCCTCTGCAGCTTCAATTCCAGCAGAACCTGTGCAGTAACTATTGCGAATGATCTGCTGGCAACATTTATATCCCCATTGATGATCTTTCCAATATGATCCCCACACACTAGTGTGATTGTTAGCATGAACATCTTCTTCATATTTACTCTTTGGCAATATCACCTCCTGTACACAACAAACACGTTAAGAATGAAACAGATCCACACAAAATAAACGTATCATAGCTGTTCATATCACAATAAGAATGCTACAGGCAACTGACTCAAGAAGGAAACCATCAGAAACCATACCTGTCC
>2067-1-24725033-308
ATAGCCGGATATAAATATGGCTCTAACAAATTTGGATAGTGTTTTAGCTGATAATTTTCTATACCTTACTGATTTTAGCTGGCTGATTTAAAAAGTCTAATTTGGATGTAACTTTTGTTATTTGATATCTTAAATATCCTTTTACTGGATTCATGTATTTGCAAGTATCCTATGTTTTATCAGAAACAAATATATCTATTCATCAATTGTTGTGGAAATTATTGTTTATTCAGTTTTGTTGGGCTCTCAAAACCTAATCCAACTCTCTTATTAGTATGATATTATCTGTTTCGGGCCTAATTGACTAA
>92-1-1048249-537
AGAACCATTGGTGGTACTTCTTCGGGCTCCATTGACAAGCGACTGCTGGAGCTAGGACTTGCATTGTTATAAACAGTCATTGCCAACCCTCGTTCACCATTTCTGCGTACGTACCTCTTTAACGGAGGTAATTCAGTCACACCATCATCTTCATCTTCCTCTTCAGGCTGTGTCTGTTTCACCGAAAACAAAATAAACACAGGCTATATAATATGACCAAGAAACCCGAAAAACAGATACTAAACATACCTTGAGATCCTCGTTGTTATAGGAAGATGAAGATGAAGATGAAGATGAAGCTCTTCCACGTCTACTGCGCAACCTCCTTTTCAATGGAAATTCATCTTCATCCATATCGTCCTCTTCATCTTGTACCAAAGGCTGAGTTTGGTTTAACCAAAAAAAAAAACAAGTTAATGTTTCATGATGATAACAAATTCTAAAACAACAAAGATATTTAGGTCGTATACCTCAGGAGCTTTCCTCCTTCCCCTGCTCGTTGCTACACTCTAAAGAAACAAAAAAAGATCATCAAAA
>6392-4-2631782-380
CAATCTCACCGTTACTTTCTATACTTTTAAAACATTTATGCATTTTCTTAATTCTTATATGTCAACGTTAATACAAAAAACAGGGAAAGATAAAAATTTTAATATATTTTTTTGGTTAGAGAAAAGAAATATAATGAAGAATTACACATAACAGGGAACAATGCAAGATTACGATATAAAACAAATCTTACAATTGGAGTATAATGTAGTTGCTATTGAAATAACATACTATAATTTAAGAACATATTGACAAAAAAAAAATGCTATCATTGAGGGAGAAGTTCTGTCTTAGGATTCAATGTTGAAGGATAAATTTTGTGCATTTGGATTTTAGCTTTGGGCTTGTCTCATATATATAAAATTAAAAAGTCACACTCATG
>5168-3-11180453-344
GCATTTTTTACAATCGTTTTTAAAGGGGTTTTCTAATATGATAATTTTTATTTTTGTTGTGTTTAGCATGTTGATGCAGCTTTGGAGTTGATGAAAACGAGGAAGGAAAGCAATCCAGAATTATTCAAAAACAAATCAGTTGTATTTGTTGGATCGTCTTTCTTAAATGTGATTGATGAGTCATACATGGAGTTTTTGGATAACAAAGAGGGATTTCAGTTTCAGTCTGAAGAAATCAGTAAGCTGATAATAGAGGAAGAAACCAAGTGCATATTGGCTCCTTTCTGTATCAAAGGAAAATGCTGGGATTTACAAGGGATTTTAAAAGTTTTGAAAAGTGGTTA
>6209-4-344303-275
ATGGTCTCGCTTAAATGCCTGCGATGAAATGGTCCGGCTGATGACATTGTCAGCATCAACATCAAAGTAACCTAAATTCGTGGAACCGATCTTAACACCCTCAAGTCTCATTGGCTGAGCAGCAGCCCCTTCCTCCCAATGCAAACCAGTATATGCTTGTTTCTTCTCAAACTCTTCAGCCAGCACAAGCTGCTTCCTAAAAGATTGCGATTTTAATCTCTCTCTTTTACTCATCCTTTCATTTTCCAACTCAGCAATCCTCTCTTCTACAAGCT
>9267-5-18259967-358
GAATTAGACGCCATCCTAGCTTAGAGAGAAGAGCTTTATTCATATCCTGAGCTTTCCTAATTCCTAGCCCACCTTCACTCCTAGGTTTACAAACTCTTTTCCAGGAAATAAGATGCTGCTTCCTTTGAGTTACAGAGCTGCCCCATAAGAACGATCTAGACACTTTGTCTAACCCATCCAACGTTGATTTCGGCAAAGCAATGGTGCTCATGGTGTGAACCGGAATCGACGAAAGCACTGCCTTGGTGAGTGTAACTCTCCCCGCAAGCAATGTCTTTGTTTTATTTTGCTACTTTAGTCTTTATTGGGTTTGTGGTACTGGTAGGGGTTTAATTTTTCAAAACTAAAGTTAAGGGTT
>9771-5-24008376-413
TCTTATCAAACAAGATCATTACTTTTGATAGTAACAAAACCGTGATCTTCTAGTCCACCGAGTAGCCGTGGATCTCCTGCCCTGCTTCATATTCACAAGTGAGGTACAAGCAGGCAAAATGCTAGTAATCGTTGTTGAATTTGGATATAATATTCATGAGCCAACATCTGTTTAAAAGCATCAAGAGCTTTCTCATTCTGAAAATTATGTACAAGGACTTAAATAGTATAATTCTAAGACACAACCTCTGGCTTGTGACCATCAAAACGAGTTCGATTAAAGTAACTCAAAAGTAGTTGAGTTGGCGACAAAGTGAAATTAATTGGAGTAACTTAAAAGGGTTCAAGTAAAAATAGTTGATTTGGTATGGTGTCAAAGTGAAAATAATTTGCAGTAACTTTAAGAGTTCAAGT
>8631-5-10949277-405
TAACTTACACCGTAGTCGCCCCATAGTCGCCGAATCGTCACAAGTGTTATGGGCTTAGTAATTTTGAAGCCCAACAACATATACAAGTGTCGCTGTATAGTCGTATATTTGTCACCACTTAAGTTGGGTTTGGGCTTTGTTATTTCGAAGCCCAACAGCTTACAAGATAGTCGCTGTATAGTCGTATATTTGTCACCACCTGAGTTGGGTTTGGGCTTTGTTATTCGAAGCCCAACATCTTACATGGTAGTCGCATAATAGTCGTAACTTCGTCACCTTATACCTTTTAAAATTATTTAATAATTTTTTAATAATTATTCAAATACTTATTCAAATACTTATTCAAATACATCGTATATTACAAAATTTATTCAAATACTTATTCAAATAATTATACATATATTT
>5945-3-20534257-374
TGACTTTACGATCAAACCGGTTTGATTAAGTAACGTAGACTAATGCTATTATGGTGATATATATGCAAAAGATAAGAATAGTTTATCAACGAAAGGATCTATAAATTATGCTTGTTCGACTTCTTAGCATAGAAAATTGGTAATTTATTTACACCTCATGCCGTTAAAAAATCACAATCACAAGTATTCATAACCTAAAATTCAACAAAGAAATCAATTACGTATTCTTCATTTTTCCACATTAAACCAGAATCTTAAACCAAACCAATCCAAAAAAGCGACATTTAAACCAATCCGGTTATCAAACTATCTCTCTCTCACTCACACACCTTTCTCTTTTCGCATCACTTTCCCTCTCATTCTTCTTTCTTATC
>9791-5-24245122-310
CAACTACCCCAAATTAAATGTCCCACCTAATTATATATCCCATAGGTACCGAAATTAAATGTATCCTAATTTTTTCCTCTTTAAAATCAATACAGAAACATGTTATGATGGAAAAACTTATCTTGGATCATGCAAATTAAAGGAATTTATGAAATCTAGATACCCCAATGAAACAATAAACAATGAATTATTTCAAGACATTTAGATTGAATCTGAAACCAGCTTAGTACAAGAGGCTCATACCTCAGAGACAGGGCTTCGAGGAGACCTACGATTTAGAACGTTTGGACTCTTATCCTTTGGTGTTCTG
>9357-5-19403904-459
CATGAGTACTCGTGTCTTGAAAGCACTCGTTTTGTTCTTTATGGCTATAGATTTTGCCTTCGCCATGGAACTCAACAATGCAACGATATGTTTCATCAATGCCGTAGCTTTCTTCATATTTTTTCTTTGTAAGAGCTTCTATAATAGTGTTTTACTTATGTTTTGGATGTTGCTTAATTAGCATGGAAAGGAACATTGGAGGTGAGAGCCCTTCGGGGATTATATAGACCATGGAAAGGTACGGCCACAAGTCATGGCTTTATGAGTCTTGTCGTATGTTTTTAAATTAACGGCTATATGTTTTACTTAATGGCGCAGCAATCTTCTCACAGTTCGCCACGTGGAAATAAGCCATTTGATGTAGTGGATCACTTGCTTTTTCTAGTTCAAACTTTATGCACGTTCTCTTTTATCAAATTTCATCGTGCCTACAATTTACGAACGTAAGCATTTGATATT
>9677-5-22975440-308
TATCTTTGAAGATAGCATTTGCTTTAAACTTTGAGTTTTTGCGTGCAGGTTTTTCACCTTGATGATAGATTCATCTCCAAGCAGCTTCTTCATCTGAAATTAGACATTTACGACAACTTTCAGTCGAATCTTCTTCTGAGTTTGTTGAAAGATTTACCTAATCTACAATCTCTCAAGCTCAACCATGTAAACTCACAATTTCCATTGATATTAATCTGTTTTGAGAGTTATGAATTGATCTAACCCAATGTCTTTTATGTTTCTCAGTCACATCCCAGCTATAATGTCGAAGATCAACCGTGTTCAGT
>5388-3-13715596-362
CTGCGGAGTTCTAATGGAATCCAGTGCATTAGTGCGGGTATGATCGCATGTGTTACTACATGCAATGTAATCGTATCTATTCTTTTTTAAAGACTTTATGATCCATTTGCCGTGGGTCCCACCAGCTATGTAGGAATACACTATCTTCTTTATAAGAGCTTTGATACATGCAAAATATTGGAAAAAAACGTCCGAACATATAATTTTCCCCACGTAATATAGCAAAGATCACGAAAATGCCCCAAAAAGTACATTTAGTTCAAAATTTGGAGTAGAAAAAAAAACAATAGAAGAATTACATTTTCCTTCCTCACTCATCGGAGAGCTCTCTTTGGGCTTTTCGAAAAGGTACCACATGCCAA
>2750-2-2517750-369
CACAAATCAATCCCTAAAACTCTACGAAATTCGCAAACCATTAATTCCTAATTACTAAATTTGATACTAAATCCTAACTAACCATATCTATAATCACTTAGATTCGAAAATCATTATAGTTTTAAATGCTAATGAAATAATACCAAAATTTATTCTTCTGTTATCAATTACAACAATAAATTCGGTTTGATTAGTAAATCCAAAAATGTATATTTACAAAACGATTAACGCTAAACAATTGCCATTAAAACTTTCCATTATTATCGATAATATACATTCATTCCGAAATATATGAGAATTTCAACAATTTGATTTTATCAACTAACCATATCTACATTTCTATTTATGTAAAATAAGCATATACTTGAC
>3056-2-6254439-347
TAAATGCTAAGTATACTCCAGGCTTGGAACTACAGTTGACATTCGAGTATCATCAGATGTACAAAACTGACTTTATGGAATCGATTATTTACAACAACAAGGAGGTGCGTGTACTAGACATATGATCACTTCCATCAAACATGTATTCCAAAGCCAATGCAGCCATGAATGGGGACATTTTTGAGATAAAAGACGAACACAACTGAACAATAGCTGGAACTCCTCCTTCATCAAACAAGCAGACATAGAACTCCTGCTGCAGTTTCATGTACATCCTAGTAAAAAAAAAACAGCACATAGAGGAAATTTTATATCATATTATCCAAGATTGCTTGGCTAAGCTCAAA
>5197-3-11497336-309
CTATTCTAATATTTTGTACATATTTTACGAATATTTAGACTATTTTTCTTTCTAACAATCTTAGAAAATAGGATATTCAATATCTAATTATTGTAGAACATGTATTCTAAAATTTTCTTCTTGTTCTAAACTATGTGTGAAATTGTATTCTAAGAATTTCTATAGTTTCTGAAAACATTAGAAAACGTTTTCTAAGAAATTTTCACTTTTAGAATTCATATTCTAACCAAATTTAGAATTTTGTTTCTAAACTATTTAGAATTCCTAGATATAGAAAGTGAATCTTTGAAAAAGGAAAGTAAATATTTA
>9657-5-22821571-592
TTTCAGCTGGATTGGTTTCCCATCTTTCAAGAACCCGGTTCGGATTTCTGGACCCTTTATAACAGAAAAGAAACAACAACACTCCATTAGCAAAATCGAAAACAAACAAACAAATAGATCTGCCACAATTCACATACATAAGACAATTCAAGAACATCAGCTATCACCACTCTCAACAATTATAAGTCTTAGTCATCTATCAAATTTGTATTAACAACAAATTCTTCACCAGTTTCCAAGAGCTAACATCATTTTCTACATTTGGTCTCCACAACAAGAAGATTTCAACTCTTTCTTCTCAACTAATTTGGTCTAACAACTCAGAGTTCTAACTGGAGAAAGTCTCACAGATCTAGATTCATAATTCATAATAAATTTAGTAATTCCCAGATGGTAAAACATCATGAGAGTGAGGTTGGTAAGCGTTGTTCATAAGCAGAGTAAACATTAATAAACAGTCTAACACAAAAATGGCATAAACAGACAAAAAAACAGAAACCATTTACCAAAGATAGATGAAAATACAAAAGAGGCATAAATAAACATTTCACACATAGGAAATAAAATAGACGCGTCAATGTTACAGATCAAT
>7362-4-14124275-327
TACCTTTTCCAATGATACTATAATGTTGTGTGTTGGACGGAAACATAAAAGCTATAGTACATTATTCAGGTGAGAGATGAAATCGAACATTTCTTAGATGACAAGGAAGACATGGAAGACTTATACTTAACGAGGAAATGGATTCAAAACCAACAAACCGAGGCAGCATCAAATAGCATTGTCTCCCAACCAAATCTTCAACGGCACACATCAAACAGAATAAGCACCAGTATGGTGACGGAGGAAGATGACATTGATGATATGGAGATGTTGCTTGAGGCATACTTCATGCAACTAGAGGGAATGCGGAACAAAATTCTTTTGGTA
>8084-5-4278714-274
ATGTATTTTTGCCCTTTCGTGCATGTCAACTTGCTCACTAGCAAAATACATTCCCCTAATGTGGAAAACTATATTGCTTCATACACAAAATAATAAAGTATAATACAATCTGAAAGACAAAGACAATGTTTAATCAATTACCTTGCCTTGTCTTCCTGTTCTTTCTTCACTTCAATCGCAATTCTATGCTCGGAAGGAGACAATGAACTACTTCTATCCCTTTGGTGTTGCCTTGGTGCAGGAGATCTGCTCTTCTTATGCCTACAAAAATTGG
>4441-3-2400872-288
TATGAAAGTTTTGTGTTTTTTTGCAGACATGTCTGAGCAAAGGAGATGGCTTTCACTATCCGCCTTGTCATATGCTGAATCTATGTGGTTTCAGGATTTTAATTGACTGCCCTTTGGACCTTTCGGCAATCAAAATCTTCTCTCCTGTTCCATCTGGTGTTGGTTCTGAAGCTTCTGAATATCTATCTGATGAGTCGTTGGATGCTCAGAATCCAATTCAAAAGAAGCAAAAACTGGAGAGACAGCTAACTTGTGCTGATTTGGTGTGTGAAGAACCGTGGTACAAAA
>2138-1-25746780-292
TAATTATTACAAGAAACAATCAGAAACATCATGGAGGAGCAAAGCAAGAACAAGATCAGTGAAGAAGAAAAACAACTCCATGGGAGACCAAATCGACCAAAGGGAGGATTAATTACCATGCCCTTCATCTTCGGTATGAAAAAACAAAATATATTCAATATGATTATTATTTGATCTTTTGTGAAAAAATATGAAGTTGATATATAATCTCTAATGATATATTCAGCGAACGAGATATGTGAAAAATTAGCGGTGGTGGGGTTTCACGCAAACATGATAAGTTACTTAACAA
>9094-5-16392679-249
ATATGTCTTAGAATAGTGAAACAACTAGAGTTTGAAGTAGAAGAAATGTTCTGATATCACAAAGCCAAAAAAATAGATCAAAATTTATTTTATTTTTATCTAAATCATTTGTTTGTAACAAATTGTAATATTGATTTGTTAACAAGTTTTAAAATTGAATTATTGATTGTAGTGTTTATAGACCATGTTGTTTACGTTTTTGGTTACATAGACGCTTAAAATTGGTTGCAGGAAGCAGATGTGATGTGG
>3649-2-13232901-302
TTTCCTATATTTTAGACATAACTGACCCTAAGATAAAACCAATCAACTCGCCGGTACCGATTACAACGTCGTCACCACCACAAAGTCACTACCACCATCACCGCCATCATCATCACCACCATCGTAATCACCACGTCGTCACTACTAAAACCACCAGACCGTTACTATTTATCACGGATATCACCGACACCACGGCACCACCATCATCATGCCCTTAGTCCCTCACCATCACCATCGCAACCACCACGGCACCACCATCATCCCCATGAAATCACCATCATCCCTATGTCATCACCATCACA
>3656-2-13283226-277
ATAATGTTCTCTTAAATGTTTTTTCAATAGCCTAATTAAAGCATCTTAAGCTAAAGAAACAAGTGAGGTACTCCAAAATGCAATCTTCAATCCGACTAAAAGCTATATAACGAGGGATTACCTGATAAATATAAAAAATGCGCTCCGAAGCACTCTCGAGGAGGAAATCGGAGTAATTGATAGGAGACCGATAATGAGTTCCCATTAGGAAAAGTCTCAGAGCAAGAGGATGATAAAGGTCTATAACCTGCCATGTTTGTAAACACGAAATTTAGGC
>5619-3-16437152-322
TTACACTGTATTTAAGGACACACAAAGGGAACATAGCCGTTTACACTTAACATGCGAATGAAAGAGATATGAGGGAAGAGATTCCTTGGTCTTAATGGTGAGAGCGGCTGGTCCTTGGTTGACCATGTCGCTAAGACCACTCGTGAGTCCTCTTCAACGGCTACAAAAGATATTTGTGTGCCTTCACTCATTCTAGAAGCTCCCCATAGGCTTCTTAGGAGTTCGGCCCAACTCCTTGTAGCTCATGCACAATACTAGGCCTTTTCTTTTTATTTGTACGGATGGATGCTCTTATTAAGTCTTGATCAATATTTAAGGGTCG
>7471-4-15374904-276
CTTCGAAGCTTCAGATTCAGTTTACTTATAAACTTGTAATTGTAGTCAGGTTTAGAGTTTCTTGAATTAGAGAAAATAGGATTTAGATGTTTGGTTCATGTAAGTGGATAGCATTGCGTTACATTCACTTGATGGCTTAGGAATGTTCCAGCTGAAGAGTGTGAAACTGACTTTAAATTAAATTTGGTTCTTGGAATAATTAACCAAATACATTTGAAAGTCTAGATCTTTGGTACTTTAAGTAGTGTGAGCCATTGTTGATTTTGTTCCGTTCTA
>7823-5-1300206-486
AGGTTGTGATGAGCGAGCAATCACAGCTCCACTTCCTGCAATTGAGATAAAAAAAAGGAACATGTAAATGTGGAACTATGCCAACAAAGTTCAAACAGAAGTACCACAACCACTGCATATCTACCTGGATGACACCACGAGATCACAGGTAAGCGACATCTTGCCCGGAAAGTAGAAGTCTGGAGCAGCTCTTCATCACTGACAACAAACATTTGTAATGTTATTGTATGTCTATACTTCTCAAAAAGTTGAAACCAAAAAAGAAACAGTGGTTGCCAAGTAGCTAAAGAGAATCTTTGTGTGCAGTTTTCAATTCTCAATCTTTGATAGATACCATATTATGTTTTCATTCCTGTAAAAGGAATCAACGTCCTACCTAATGGATTTTGGAACCATCAAAGCAAACGGATAACTCTGGCACAAGTCATAATTTGAGTTTAAGTTAGTTATACGCCAAAGATCATTGGATAGAGTGAATGAACCGTC
>9166-5-17216510-265
CTTTTTTTTAAAAAAAATTGGGGACAAACTTGCCTGGCTCTGCAATGGTGTGGGGGCTTGAGGGTACCTTCTGTTTCTTTCATTTTTGATTATAAAATTGAATAGTTAAGAAAAAAAAAAAGCTCTTTCGAGAAATCATCATGCTATCCTCCGCTTCTTCGCGGTGTTCAAGCCTGTAGTCTTGCAGATTGGGCAAAGATTCTTCTGTTTCAGCCATTCTTTAATGCATTGGCTATGGAATTCATGCCCACATTCTAGTGTCCCC
>9668-5-22907928-285
CTCAAAGCATTTGGAAACACAAGCATTGAGCTAATGATTGGAGTTCCAAACTCTGATCTTAACGCTTTCTCTCAATCCCAATCAAATGTGGACACCTGGCTTAAGAACAGCGTCTTACCATACTATCCAACGACCAAGATCACTTACATTACCGTTGGAGCTGAATCTACTGATGATCCACACATCAATGCTTCGTCTTTCGTTGTCCCCGCGATGCAGAATGTCTTAACCGCTCTGAGAAAAGTCGGTTTGAGTAGAAGAATCAAGGTTTCGACTACTCTTTCC
>992-1-12015425-316
ATTTCATATATTTTTAAAATGCCGTCGACAAAACCTTTTCCTAGGGTTTCTGTCTTTGATCAAACCAAAAACAACAAATTTGATAAAGATAGCAAATCAGGAATCAGAGAAATTGGTGTATGCCGGTGACCAAAGTATTCTCAACATACTAGAATGATTCATAAAAATACGAGGATTTTTTTTCTTTCTTTCGGGTATTTCTTTCATTCCATACAATTCAAAGTCAAAGATGAACACCTAATTGTGCGTTGAAAAAAAAAGACATAATGTGCACATTTTGATCTATATATAATTAATTATGTAAATTTTATACCTC
>6035-3-21635790-314
TAAGAATCTAAGGTTTGGCTAATCTATGCAGGGAAGAGGAGTTTGATTGTATTACGTGTGCCCAATTGAATCCATCCATAACGAGCTGATGCGCTCGGGCGATCAGCTTTAAGTTGTTAGTGTGATTGAATTGTTCCGAAATATCCTATGGAAACAAAAATGAAAAAAGAAAGTCAATTACAAACTTACTAGAACAAAGGAAAAAGGAGATTCAGGAAAGCTTCTGAAACTGAGGCTTCATAATTCAAATACCTGACCAAATGTATATCCAGCACCACGAGGAGAGATTCCCCAGCCACATCTGTCATCAGGAT
>2965-2-4963901-536
ACGAAACAGAGTATATAGAAAGAGAGATTGAGCTGACCAGTAGAGAGAGCCTTGTGTTGAATAGAAGCTTGACCCAGAAAGGAGAATGGTGTAAGTAGAGACTGGAGTTTTCGATTTTTGATTTTCCTCTTCACTTTTCTGAAATCGAGAACAAGCGATCCAATTTTGAACTACACCCAAAAAATCTATTACAAGTAAGAATCGAAAAGAGATATGTATACCTAGAACCGAGCTAAAGCTAATGGAGAAGCAGATCGAGAGCTAACGATAATGGAGAAGCAGATCGAAGAGTGAGAGATAAAGGGAAGTGAAGTACCCTAAAAATCTATTTTTCTTCTTTTGTCTAGAATTGTTGAGAACCGAGGGATAAGAAATGGTTCCGTGCAATTTTCAAATTTTAAAGAGATATTTAAGTCATTTGCTATTTTTGGCTACAGCTAATGCATCTCAATGCACCGATCAAACTCAGCTGAATTTGTTGATTTTTTTGGATGAGTTTTATAAACTCTACTAACTAATGCATTCAACTGTTCTAA
>4437-3-2326015-253
CACTGAGAAACGACCATTTTAGTTCTCCATGTATAACATGTTAAAGATAAATAATGCTATAGAAAAGAAAAGTACTTTTGATGTATATGCTCTATAGCTTGTTCAGCGATCTGCTCATGACAACCAGCAATCTCTTGAATAAGTTGATTCACTCCTTCGATAACATCATGCTTCAGCTTCCGAGTTAACGAACTTTTATCGGCAGCTAAACAAAAGGGTATATTAGACCATTAATATCAACCAAAAACAGTAA
>3711-2-13928239-332
AAATCCCATCAACTGGATGAAGAATCGACCGAGTATATCGATGAATGCGACGGTGAACCAGTAACCAGGGACGGTGCCGCAGAGAGCGATTAGGGTTTGAGCTTTTGAGACGGTGAAGACTTCGTGGATTGCGTTCATTGTTTCGGCGGCGGGAATCCATCCGATTGCTGTGTAGATGTCTTTTTGGAAGAGGTTGCTGCTGTAATAGGCGATGTCTAGGAGGAACCATGTGGTGGTTGTGCCGAGAAGGTGGAGACCGTGACGGCGAGCGAATTCTCTGGTGAATAAACCGAAGGTGAAATTAGGGTTTGATGAATTTGAATTTGATTGTG
>9489-5-20892686-288
GTTTTTTTCTTCCGCATTTTATATTCTTCATTTTTCCTTGTCCATCGAGAAAGAGAGACAAAAAGAGGACGCAATTGCCGGTGCTGAGGAGAATTTTCCAATCGCGAACTCAGGTTTTGATCCATTTCGCTCTCTGCAGAATCCACCATTATCTTCATATTTTCTTCTATTGACCTCAATCTTTCAGCTCATCTCTCTCCTTTGGTTAATTGAATTTCCCAGTTTCTTCAATTTTACTTATTTAATACATATCTCTCTCAATTGCAGTATCCTATGAACTTCGTGATC
>709-1-8446420-471
GTATAATCATTGAAACTCTTTTACAAAGGTCAATAACAAGTTTTCCTCCTTATTGCAGCCACCAATGGTCCAGCTTATGCACCTATTGTTGCATACGAGAGCAGCTCCTTGAAGATTGAGTTCACCTTCTCAAAGACACCAGGGAATCTGCAAACGACAAATGTCCAGGCTACTTTTACTAATTTATCTCCCAATACTTTCACAGATTTTATATTCCAGGCTGCTGTTCCAAAGGTAATTACATCTATCTTCTTTTTTTGCTTTTTTCCCCTTTATTCATCTTTCCCAATTGATAAAGCAGTAAATAGATTTCAATTTTTTCTTTAACCTTCTCTTTCTTTTGTGTAACTTCCAGTTCCTCCAGCTGCACTTGGATCCAGCTAGCAGTAACACACTCCTGGCAAGCGGTAGTGGTGCCATCACGCAGAATCTAAGAGTCACTAACAGCCAGCAGGGGAAGGTATGGCACAT
>8248-5-6402015-344
AAAAAAGAATTATAATATACTGTATTTATTTTAGTAAGGGAAATCCATATCAGATTTTCTGTCGAGACACTAGTATTAAAAAGCACGTGTTATATGCAATGATATCTGGACCAAATCAGCATGCTGTGATCTTTTCCTTGAACTCTTGGAAGCACACAAATTCATAGTACATTTCCATATTTTCGTGTAACTTGTGGAATAATTAAACAACTTCGTTCTACATTTTCGTACTTACACAATTTAGCACTTACACTTAACTTTTTAATTTTTAATAAGCCATTCGTATTTTATGTTTTTTAAAATAAATTATTATAAATATAAAAAATCATAAGCCATTCGAGTGT
>9505-5-21114923-285
GCCTTCACTAAGCACACAGCCAATTTCCCCACCAAGTTTGAGTACTCCTGTACACTAATCAAAAGAGAAAAGAACAATATCCACGATAAGTAAACTTGAAACAGTCTTTCACAAGATCAGAAAATGCATTCCTCAAATACAATCAGCATCAGCGAATTAGACACTTCCTTTCCTAATTTGACAACAAAGACACCAATTTCCATCGATATATCAGTGCTCACTACTCTACTTATGACAAATTGCAGTCTCTTGTGTCACTCTAAATCTTAACCAAGCAGTTATAAC
>3305-2-9214613-293
ATCATCCTCCGCTATCCGCCACGTGTTGTATGGGTCCCACGGTACGGGCAATGAGAGAAACTACACTTTGCTCCCTATTTTAATTAATAATTCACATTTTGCTACACAACATCTTCTAATTGTCAAAACTCAAAACTAACAATCATGGTCATTTAAAACAAGCTATATACATTTTTCAAATCTGTATTTCAAAAAATCAAATAAAAATCATCTTAAGTCACTAACCTATGTGATTAATCAAAGTGGAGTAAAATTTTCCGAAATAACATTTGCAAAAAATTGTTGAAATCTAA
>1962-1-23381127-265
ACAAATTTTAATGAATTAGTATAACTATTAATTCGAGAAGATGTTGGAGCACCTCCGTATTTTTAAAACTTTGTTTTTCTTTACTTATGTAAAATTATTAGCTCTACTTTTTTTTATTAAATATTAACTTTGATCTCTTTTGGAAAATGAGACGAAGTAGGTATGAAGAAAATTATCAAATTTACCTTTGGATGATAATGTGAAAATATGGACTAATTTAATTTTTGATTTGTTACCGGAAGAAAAAGAAAAAGCCCATGCATGT
>5571-3-15916586-362
TATTGTTTGATGACGCAAATGAACTCGGCTTGAGCTGAAGCTTTGTAGGAGCTTTTATGACTCATGGATTCAGGTCCTAATTGAGGGAGAATCAAGTTAGAGCTTATGATCATGGTTACAGTAAAGATTGTCTAAGGGAAAAGAGAAGGAGAATTGAGTTTTCATCTTCACTAGGCCAAGGTGAGGGTGGTATTTGCGAAACATATCATCATTTTCTTTTGTTATGCTTCTTGACGCATGATATGTAGGCTTAGATCTGATTGTGTAGTATAAGATTACATGATGATATGATTTTATGATTGTTGAGTATGATGTGTGATAATGTGATATTATGTATAATATAATAAATATGTGTATGTTAA
>9295-5-18597153-250
TGAAGAGTAATGATCAAGAACATGAAGCAAGAGAATTGGAACCCAATTGGATTCCATCGACAACCCATTTTAGGTATACACCAATGCTATACAAAATCGCCAGATTTTTTCCTAAATGAACGAATATAAAAATACAAACTTCACAGAATCCTTGGTAGGAGAAGAACGACGAGGTTGATGATTGAACATTCAGGGTCTCTCATTGTTTCCAGTTTTGCAAACTCATAAAACCCTAAAAACAATGTTCATG
>5520-3-15224547-230
AATGCTAATTATCGTAATTTTTATCTTTTGTTATTCTTTTTTTTTTTTTGGGGACAAACGTTTTGGTATTTATAAATTTGGTGGAAATTCAACGAACAAACTATATAATGTGCATCACCACGTGAACTGAAAATTCCTCGGTGAGTTTTGTAACTTTGTATTTAAGTTGGTAATAAATTACATTCTTAGTCTTTTATATTAATTTAAAGACTCATATTTTGCATGCAAAA
>569-1-6664368-345
GTTTTCAACATCAGGGAACTACCCTTTTCACAAGGCTTGTTACAGGGAGAGATATCATCCTAAATGTGATGTCTGCAGCCACTTTGTACGTAAACCTCTTTCCTTTTCTATCATTTTAGCCCATAAATATATTCATGTGTTGTTGTTTTGTTCCGGATCTTACACTTATCGTCTGTTGCTTTGTTTTTCTCCCGAATGTAAATTCTTTGAACAGATACCAACAAATCATGCTGGTCTTATTGAATATAGGGCACATCCTTTTTGGGTTCAGAAGTATTGTCCTTCTCACGAACACGATGCTACCCCGAGATGTTGCAGTTGTGAAAGAATGGAGGTGGGTTTTCT
>8479-5-9016229-248
ATTCTGAAAGTAGTTCATCTATAGGTTAGGTCTTTGGAGTACTGTGGAAGTAGATGTTTTTGAGTTTCTTCTTTACCCTAGGTATGAGATTAGAAGGTTGAGGGTTTGGGATGTCAAGTGATCGCTCTCTTCTGGGAGTTAGTCGCGAGGATCATGTTTGTCCTCGGTAGCAACTTGAACTGTTGGAACCGGTTACTCTGGCCAAAGGGCTCATTGTCAAAAACTTGCCTCAAAGTGGCTTCTATTGT
>3105-2-6723589-279
TACGATCGGCTTGATCCCTTCCAAATGGTACGTAGGCAACCTCTCACAAAGGCACAGCTATATAAAAAAAAATAATATAAAAAGTTCTTTTATATACTTACTTTTCTCCCACATCGTCTTCCTGGCTAGTTGCACGATCTAAACATTTAAACGCGTTCCCTCATGGATGCAATGGTGCTCGTCGGTTGGGCCTAAGAAACCCGTTCCAGTCGAAATAATCCATATCTTTACTTAAGTAAGCAAAAACTTACACTTAAAGATTAACCGCCGACCCAGATT
>5478-3-14707687-378
ATGGGTAACCGAGGAGTTACTTTAGATCCACAAAACTCAACAATCGAAGAACCTGGAATTTCAAAAGTAATCTTCCTCCCACGACAATTAAGGTTCGCGAAATGACGAAATAACCAGTCAAAACCCATAATAATATCATCTCCTTTTAAAGGGAGTACAATAAGGTCTGCTGGAAGAGATACATCTCCTACCAATACCTTAATATCTCTGATTATCCCAAGAGAATGTAATATTCCTCCTCCCGAAGTACGAATAGGCAAACATAGTGGGACTAACTCCACTCCAGACAATTTTTCAAACTAATCGACAGACATAAAGGAACGGGTGGCACCAGTATCAAAAAGTACGAAAGCAGAATTACCAAGGATGGATAACATA
>5804-3-18622467-333
GATTGGAAGTGTATATAAACAAACATCCATTACTAAACTTATCATCTGAATCATCATAGTAAAAGAGTCTTTTCTTTTTTATCTTGTGGTTATTGATATGAATAGACTAACTAATGACTCTGTTTTATCCCTTGATCTCTCAATTACGTTTTCATAAAATCCAGGTTCGAGAACATCAAAGGCAAAGCCATTACATTGGACATCATGTTTGAAGATAGCAGAAGATGTAGCTCAAGCATTACATTACATTCACCAATCATCAGCCAAATTCCATGGAAACCTTAAGTCCACTAACATCCTCCTTGGTCACGACTTTGAAGCTTGTGTCACAGA
>6560-4-4653947-297
AGCAACTAAAGTCCATACTTTGTTTTGTGACATGGATTCCATTTTGGATTTTGCGGCCTCTAACCACTTATCGGAATCGGGGTCCATCAGTGCTTCTTCGTATGACGTAGGCTCATCACTCTCTATAATAAATAGAGTATGATCATCCGTCACCCAATCTTCGAATCTATCGGGTTCGTGACGGCTCCTTTCGGACCTACGTACCTCAGGTTCCACATGTATAGGTTCTACGACTCTTTGTAGATCCAACGTATGTTCTTCCTGAGAAGTTGGAACATCACCATGTGGTTCTCAAAC
>8520-5-9564315-264
TGACAAATTCTTTCTGAAGATTGTTGATGATGTGCGTGCATGTGAGACATTTCCATGGGGTCGTTTCACATTTGATGGATGTATGGAAGGTATCAAGTCGGTAATGAAATCGATGAAAGGGAAAGCAAAATTGCAGACTTGTTTCTCCGGATTTATTCTTCCATTAGAGGTAACAATTTAGAGTAATATCCATTATAAGATGCATTAGTAGACTTAAAAAATAATACTAATGTGACTTTTACTTTGAATGTGTAGATTTTGCCT
>2710-2-2083189-272
CATCCACATATTCCAAGCGCATTAGAAGAAGATCCCGAACGTGTTCTCACCACTGTAACTCATGTATAGAAACCCGTCTTCGTCTTTGTGCTCTTCATAAATTGCAGACATTATTGCCGCTGCAATAAAAGGATAACACTACTACTATTAGCTCAACTGAGAAAAAGATATGATTCCTTGAACTGGAAAAGTATATGATTAAGGAACGTGTTTGAAACTAACCAGTTGGTGGTAGAATGTTCTTGACAAAAATGAAGATGGCTTTCTCGGGA
>6207-4-316089-272
AGCTCAGGTTCAGTTCGCACTTGAGAGAGGAGTCCCTGCCATCATAGGAGTGTTAGCCTCTATTAGGCTCCCATTTCCGGCCAGAGCCTTCGACATTGCTCATTGCTCTCGATGTCTCATTCCTTGGGGCCAATACAGTAAGTTCACACTCACCCTCTAGTCACACTCTCTTTTTTTGCAGCTGTTTTGTTATGTATGTGTGTTTTGACTACTGTTTGGTGTGAGCAGACGGGACGTATCTCATAGAAGTGGATAGGGTACTGAGACCGGGG
>1630-1-19354075-320
GTTTAAAATTATGTCATTAAGAAATAAACTACCTTTTTCATACAAATAAACAAATTCATTTTAATATACATAATTCCATATATGATCATATCATTATTTTGATATATCAACAGCTACAGTTAACAATTACTATATATAGTACTAACCATCGCAGTGGCTACACAAGAAAAAGCTATAACTTTAAAATAAAAATAAAAAGGGAAAAATTTGCTAGCTACACGAAATATAAGAGAATGCATGATCACATATGTCAACTATACTATTATATAGTCACCTACATGAAGTAGATGTATTTCACGGTTACATGTCTAAACCATAAA
>5518-3-15195787-329
GTCCCGCCGGTGGGAAAACAGAGGAGACAACAGTTCATCAACAAACTCTGGACAGATCCTCACAACATGCAACACGTGAGAGAGAGTGCGGAGATCGTGGCTAAGCTTGTCGGATTCTGTGACTCGGGAGAGACCATAAGGAAAGAAATGTTTGAGCTCAACTTTGCATCTCCTTCAGATAAGAAGACTTGGATGATGGGTTGGAACTTCATATCCAACTTGTTGCATCTCTAGCTGTTGTACCCTCCTATAAATCCTACACGTCTACTTTTCTCTGTTTGTAAATCGTTAACTTCAAAACTCTTTTGATGCTGAATAGAGAGTGTGAT
>3784-2-14860526-249
TTCGTCGTCTTCTGAATTGCGTCGATCGAATAGGAGAAAATGAAATCAAGAGTTTGCAATTTTAACTGGGTTTTCTTAGGTCCTTTCGGTTCATAGGTTTTTTGACTAAATCTTGGCCCGATACACATCACTAAGTCTATTTGGTTCTTTGGCTCATGAGCTTTTTGACCAAATCGTGGCCTCATAAACATCACTAAATCTATTTCACTCATAGAAAAAAATGTGAAGGCAGAGTAAAAACATGTGGGC
>1631-1-19356289-273
TTTGCTACATTATCATTCGCACCGTCATCCCACCGTTTCCCTCCCTTCCCACCAATTGCTTCGATCTTTTGGGCCATTGCAACCCCATTTGAATCTTTAAACATATAATTGATTTAGGTTATATTTTGTTTTATTATTTCATAGTCGTTAGTATTATTTTATGTTGGGACTATGAATATTCAAAAGAAAACAACTGTTTTTTTAATCCAATCATCAACTTTGTTCTAAACAGAAGGAAGTATCGTTTTAAGTTCTTTGGAAATTTTATATCAA
>6840-4-7818762-306
GTAACTGATAAGCAATGAAAAGTAAATTAGAAGTTTTGAAAGAACTAGAAGTTTCAAAAGAATTAAAAGTTTCAAGAGTATATTTGGCTTAACCGGATTGGTCATCCTGGTTTAATGATGATGTGAAAGTATTGAGAATTATGTGGACATTAGGTGAAAAACCAGAAGATTCTCCCTAATGATTTATCAATTGTTACTTGCTCAGAAAGCAATATGATAATGTGATTTTTTTACGAGTCAAAATAATTTGGACTTTATCTATTCGTAAGTATATACAAGGAGATGATTATGGATTGATCACCCACT
>7254-4-12830869-372
CTTCTCAACTAACATAATAATTTAAAAAAAAAACTAGAAAAGCCTCTCAAGTCTTAAGTCAACTTTGTTCCTCCTTCTCTGAAGAGATATATAATACTCTTTTTTTCTTTCCCAATATTTTTCGATTTCTTCATCATTCATTCGCGCAAACATTCCAAAAGTTTTCTCTTTTCAACTAGTCAATAGTCAATACTTTAAATTCATCATCACTTTTGCTTTTCAACTCTTTCATCTTCTTGTCCAAATTTTCTATTAATGGACAACAGTATTCACGTGAAGCGAGAGATTCAACTTCCATCTACTTCTCCGGCTGGCTTTCCGGGGAGAGAATCTGTAACTGTAGTCGATCTCTGTAGTAGTGATGACGACTCC
>2998-2-5419445-283
CATATACAACAACGATATATACATATCAAAAAGCTCTTTGATTTGCTTGACAAGAACACTATCCTTATGTGCTATGAATCATGAAGTCTCATATGTTTTAATCTTCGGGAACTGCTCTGTTTTTCTCAATCAGCATCCAATCTAAACAGAACTTATTTGAGTAAGGTCATAAGATCACCACCAATCAATTTCAAAAGCAAAGAAGAGGAACAAAGTTTGACTAACTCGTTCAAAGAAACATGACCACAAGGAAAAGCAAAAAGAAACTAAGGTGATCCATTAG
>5930-3-20270735-303
TGTTTTCTTGTCGAGGCATTGATGATCCTTATCTTGTTGGTTTTCTTCAGATCCCAAAGTTGCATCAGAAGTCTCTTTTGAACAATCAGTTGCAGCAGCTGGAGATTCTGCCCCAACACCAACACGGGCTTCATTCGATTCAGTTTCTATATCTGCTGTGACAACGTCCTCTGCCATGTCAGTAACTTTCTTATCCTCTTTCAAAGATACATTCCCGGTTTCGGTTTTAAGGTCTTGTATATTTCCTGACCAAGATGATACACCACTGAAATCAATAAAGTTGGTAATATCAGAAGTTGGATC
>3609-2-12788657-341
CCCAAAAAAAGTCGACACCGCCTCCTAACCGAGTATCGAACTAGGGTCTAGGACAAAATACTCCATTTTAGGGGAGGAGGTTGGTGATTCAACAATTTAAATTCATGTCTTGTAGGTGCACAAAAAAAAAAAAAATCATGTCTTGTTTACGTTTTAAGTTACCATCATCTTTTAGTATAGCTAATAGAAATCAATAAAAATACAAGATTGTCTTGAAAAAATACTAAAATAGTGTTCACTTATGCATTTGCACATGAATCCTTATATTTTCTCTTTATAATACAGATTTAAAATTTTAAATACGACTAGTTATGATTATGTTTTGCCATTTTGATAATCTA
>4005-2-17450027-386
CGCTTATGGTTGATTTACTTATCCAATGACACAAATTATAAATTAGATCATAGAAGAACCAATGTACATCTTGAGGGAAACTGTTCAACAAAGCATCTGTTGTAGAATCTTAAGATTACAATACCATGTGAAAACCAGATGGCCTCTTTCAATTTTTTACACATCACACCAAAAAGAAACAAGAATTGGACAAAAGAATAAGTGAAAAGAGAAGATAGGAGTAAAAACCTAGGAGGAATGATCTAATTATAGCACGACGGAGATAATTCCGATTTATGATGCTAAAGAATCTATAAAAACGTAACCCAAGACTTTGAAAACCAAGCAAACCTATTTTTGTTATGTTTTGTTTGAGTTCTTGACTGGAATTCAAAGCCAAACATGGT
>5305-3-12634527-332
AAGATACCGTCTAACTCATTTGCATGACCACCAGAATTGATGAGAAGGACAAGTTCTTTACAATGCGAGAAACAGGCCAGCCTTGGAACACCCGATGCTAAAGCTGCAGAAATTCCAGCGTTTAAAGCAAGTGCTTCCGCCACTAGAGCTGAAGACACAAAGGGTCTTGAAGAATTGCTTTAAAGAAGCACAACATTATGGAGGTCCTTAATGATCCATCCCATGCCGCCAACCTTTGAAGTCGCCTGCCACGCTGCGTCCGAGAAACAGGGGAACGCCTCCGAGTGAGCCTCTGAAGAGTCCCCTCTTTCCACCGCCAGACTCAGGGTTGG
>2193-1-26294002-400
GACCGTGCGGTATGAACACCGAGTTTGACTTCGAAGAAGCACCAATTTCCTTCAATGTGTCAAAGTACTGAGTCACAAGAACCATATCCATCACGTCTTTGGAAGATGTTCCTGGAACAGACTCGGAGAAGGCGAGGACGCTGTTTCTCAGACCGTCCACAATGGCTTGTCTCTGACGGGCTATACCCATACCTGAAAGGTATTTCGATTCAGCTTCTCCCTCAGCACGCTTGATCTGCAGAATCTTCTCTGCCTCAGCTTTCTCACTCGCTGCCTCTCTCATTCTAGAAGCTGTGTTTACACCAGAAACAGAACAGAACATTGTGAGATTCTCAACAAACAAAAGTCGAAAACTTCTATAGCAAGATTTAAACGTACCAGCATTGATCTCATTCATTGC
>369-1-4289753-295
CTTATTAAATTTGTTTTTTGTAGTCAAGCCTATTATTATTAATATAATCATAAGTCGTTGAAAGCACAAATATAAAATAGTATTCTTAAGAGAGTATAACTATAATACTCGCAAGTTAAAACTGTATTTTTTTGGTCAATTGCTGTCAAGATTTATGTGCTAGTATCCAGCAAGATTTGATTAAATCCCCTTTAATTCTATTACAACTTACAAGTAGATTACACTGTGAAAAAATTATTTCTACAACTGTCACGTTGTAGTTACAAATTGGGCCTAGGCTTTGTATATTAAGATT
>9632-5-22592319-304
AGCACCTGCACTAATTACAGGTAATTGTTATTTCTTTCGAGTATGAGGCTTTTGAAATTTCCAATTAATTGGAGGTATCATTTTACCATCTTGCGCTAGTTATTCACCTGATTTGACCCTATTTATGTTTCCTCCAGGGAAAAGGGATGTCAAAGTAAAGGCCCTGGAGGCTGCTGAGGCTTCAAAACGTATTGCTGAACAGAAAGAGAATGATCGTAAGCTGAAGAAGGAAGCTATGAAGCTTGAACGGGCAAAACAGGAACAGGAAAATCTGAAAAAGCAAGAGATAGAGAAGAAAAAGAAA
>4269-3-504293-306
ACCTTTCGCGGAGTATCGTCTTTCGTAACAGCTTCTGTCACTGTGCCGCCATCAATTTGGATTGCCGGATCTTCTAAAGTTTCAGACTTGTGAACATCATCAACAACCTCAACATTCTCATCAGTGTTGTAATAGATTCGACGTGAGCCTTCTTCGAGCAAAACCTTTGAAACAGAACCACCTCGAAGATTCGTAACGAAATCTGAGTAAGGAACAATGGATGGGGACGGAACAGCAGTTAACCTCAAGAACAAATAACACAGTCCAAAGATTAAAGCCACACCGGTGGACAAGATCACTCTTTTG
>133-1-1621277-244
AAACTAGTTCGTCTGCTTCATCCTCTTCGCCTAATTGACCTTTCTCCCAAACAGAGTTCACAAGAAGCCTGAATAGATCAACTTCTTTATTGTTTCCATTCAATATTCTCCAATCCGAGTGGTTATTAATCTTGACCTCTTTGTCTTTTAGAGTAGGATCAGATTCATATCCATCTCCAGAGCTAATAGAAGAATCAGAGTCATCTTCAATATGTTCATTAGTCACAACAGACTTATTTAACCC
>7104-4-10844711-245
TTGGTTGTAACCACCTTGTGGCCCTTGACTATAGTTCCCAGATCCACCTTGACCGTAACTGCTTTGTGTTCCTTGGTATGGAGGCACTGGAGATCCCTGGACTTGATTGTAACCTGCCTGATATGGAGGCACTGGAGATCCCTGGCCTTGATTGTAACCTGCCTGATATGGAGGTGGTGGAGATCTCGGGCCTTGGTTATAACCTCCTTGAAATGGTGGAGGCGCTTGAGTTCCCTGACCTTGTC
>1920-1-22914373-267
TCGTTATCTCTGTTTCTTCTATTCACATCAAAAATAAATTTCAAATTTTATATATCAAAATAGATCTGCATGTGGTTCCTCCAGATTTTATTGACATCTTAGAGAAGCCATTACCAATGAAGCTGCCTCAAAGGGAGGGTCTTAAGCTGCAGCGAATCGCAAAGCTGCTGCTGCTTCTGCAGGTGGTGCCACAGGTTCCGAATCCAGGGTAAAGGGTTCCTCTGAGAAGAAGAAGGGCAAAGGAAAAAAGGATTGAGAGTGAGGTCA
>1106-1-13305160-332
GAGAATTAAAGGAATCCCACATCGATAATAAGTCGATAAACTTTAGTGAATTTGACATCCAAACCGAGATAACTCTAATGATGTCATATCCTAAAATTTATGACTTTAAGATAAAGTGGAACATCTAAAAATGATGTTTACTCAAATTAAGCTTTAATGAATCGTTCATAACGGAAATCCAAGAGATTGCAAAACGATTCATGGTGATTTAATCTCCATGATTTTACATGGAACATGCAGTTTTGCATGTAGTAATAATTATATATAAGGCCAACGATTCATAAGAAATATTTCTCTCATGTTATTTATACATGATTAGAGATCAAATATTT
>5337-3-13079348-274
CTTGAGACAATCCATCTCCAAGAGCTTACTTCAAATGTGCTTGTGCTCCAAGCTGTTCTGTCAAAAAGAACGTAATTCATAAAGAAAAAAACCTGACTCTCGCTTAAAATATGAATTGGCATAATACAAATTTGATAGACTTATTAATCTGATTTTGATCCTGTGTTTGTTTCTATTCAGGTTCAGAGAAGTGTGGAGGATCAGTCCGTGTTAGTTGCAACTTATGAGGGTGAACACAACCATCCAATGCCATCGCAAATGGATTCAAACAATG
>8246-5-6397792-326
ATCATAACATCATGCTAAATAAAACTCCCATGTGGGAGATCGATCTTTTTTCTTTTTGGAGGTCGATCTCTTGTAGGCTAGATAACAACATATGGCATATTGGCATGCCACTACTACACACCCCAACGGCCCAACCCACAAAATACAGCTCTAGAGACCCTAGTCTCACCCTTAGAACTTGGTGGCATGTATCATCCGTTCAAAATTTCAAGATTTTTAGGTTTTGGACTCTTTTAACTTATAAATGATAATATTATTAGGGACAATGTCCCACATCGGAAGTTGAGTACGATTTTAAGTGATATATATAAGATATAGGTCTTTTC
>5005-3-9135954-329
AATTTTCTTTTAAAAAAAAATCCGGCTCATCAAGTGAGAATTGCAAACATCAAGAATCTCATATATATGTGCCATTGTATCATATCAAATGTCTCTCTATATCAACATCTTACATCTTAGTCTACACACATATATATTGAGTTATTGATCAAAATTCCTTGATAAAAGTCGTAGATTCTTGTGGATGTAAATTAAATATTTCAATTTGAAAAAGATTATCTACTATGGTGAGAAACAATTTCCAAAACACTTCATTGTCCCTCATATATCCCTATATAGATTAATTTTTGCAGGATCCTCAATTTGCCATACATACTACATTATTATAA
>1550-1-18378433-282
GAGGAAGAGAGAGGGTGAAGCAAGTGAAGAAGAACAAGTGATTCTTCGGAGCATGGTTCCCGGAATATTTTCTACGGCGAAAGAGGTTGCACTTTTTTGGATAAGGATTTTTATGAAGATAGATAAACCGACCGACAAGATAAAAATCTAATAAGAATTTGAATACAAAAAAAAACAAATTAATATTTTACACATATTTTTTTCTCATGTTGAAGAAAATAATAACACACATTTAACAGGTTCATATAACTCTCACACAGTCTGAAATTCATGTATTTTATT
>4102-2-18436479-423
CCTTTTTTATATTTATTTTGGAAAGTCAAGTTGTGTAACATTTTAGTATTGGATTTACAGGGAGGAGGTAGCTCGTATTCTTCAATTTACTCCAGCCGTGGCTTGGGTGGTAGTAGTTACTCTGGTGGTGGTCCAGGATCATACTACTGAATGTGAGTGTGTTTGGTTCCTTCCATCTTTAGTTGTGTCTTTGTGCATTATTTTTTGGTTTTGTTTGTGGGATATATTGTTGGTTGGAAAGAAAACGGTATCTCCTCTTTCAAGCTCTAAGCAGGAACTATAGATCAAATGTGTGCTTAAGTTTGTTAATGGAACACAGAATTTCACATGACCGAGGCTGCTAAAAAAGGAGGTTTGGCCATGCAAAGTTGTGTATGTAGAAAGGAAGCTACCAGCTGCGAAAGGATTAAAGCCAGCTTCGGT
>1805-1-21433687-295
GGAGAATGTCCAACAAATTATCAGGCCCGATTCACACTTAAGTGTTCAACAAACGTTTGAGCACTACTTCTTTTATATAGAGACAATCAATTATGTTCAATAGTTCCAACTTCTAACGGAAAAGTACAATAGTATCAGAAATGATAGGAACTTTGCCTTCTGGTTTACAATCTATCTAGCAAAACAAGAGGAAATCTCCAACATCCATTATGGAATGAACCACAAGAAACCAGCTGACACATATCAAGAAACTGAATATAGCTTAAATTTTGAGTGATTACTTATGACGCTTACA
>3318-2-9374177-323
ACAAGTTTCTATGCGATTTTGGGCATTTCAGTATATGTCATCTAAATTCGTATCCAACTTTACGTGGTTCATGACTTGTCGACTTAGAGTAGGATTAGAATAGATTTGGCAAGCTAGTTTTACACCACATGTCACGGGAATATCCGTGTGAGTAGGTTGGCTCAATGATATTGAATTATTGATATATACTTACTCCAAGACTTGCCCACAACAAGTGGAGTTTAGCTTTTAATACGAGTCCCTCGGCCATGATTAGGGGTTTGGGGAGAGAATTAACGTCTGATCAAGAAAATATCAGAGGAGTAATTAGGAAGAAAAATCCA
>9447-5-20410613-294
TCCCATGTTTCTTCTCCACTTTTGACAATCTTGGTACCATGTAATTATTAGGTTTTACAACATCTCAACACACTCTTATTTTTTTTAACTCATTTATGATTTCTTTATGAAAGAATTAGTGAAAATGAACCGTAAAAGTTTGAAAAAAATATTTTCTGGACCCTTCCAAAACATTTTAAAAAAACAAATCTTTCTACAGAGAAATACACGATTACCTTTCGCAGAAGATAATATTACGATATTTAAACTATCAAGTACATTTAAACAAAAGAAAACTAAAAGAAAAAACAAAAA
>3382-2-10056532-277
TCAATTAGTTATTAATGTATTATAAGAAAACAATAGAAACATGAACTCGATCCGATGAAGCCTCCTAGAACCGTCAAACTCTAATTCTCACCGTCTCCGATGCTAATTTAGAGGTTTATTCCATTTCAATCTTATTTATTCACCTTCGATCCCTTTTTCTAGGTCCTATGACAAAATTTCTTTTATTTTTGGCAAACTTTTATTGTATTTAAAACATTTTTAGTTTATTTAAAAGATACATTATTTTAATACTAATTAGACTACTTTGGTAAAAAAA
>707-1-8437090-261
GGATTCAATGAAAGTAGTCAAGAATTCAAATCAATGTTTTAAATGCAGCATTTAACATTAAACACCTTTTGCATTTTGATTGTGGACTGTGTATGTATAGTTGATGAATTCTTGAACAGCAAATTGTAACTCTTTGAGCAATGGCAGATAGCAGACCCAGGCTAGTTACTGGCTCCCCTGAAGGATATCCGGGTCATGTGGACGGTAGATTAAGGGACGCGAGGTTGAACAATCCTAAGGGACTCACAGTTGATGATAGAG
>6527-4-4167829-331
TTGATATATCACATCTTACTTTTCAATAATATACCATGCAAGTATATTGACTATAAAATTCCAAAGATCTTCTGATGTTTTCATTTGTTTCAGTATAATTTCGAAACCGGTTATTTGCTATTCAATAAGAAAATAGAGTTAGGATAAAAAGTATAAATATATAGTAGAACAAAGATAGTGAAAACCAGAAATAAAATCTCTAACAAAAATAGCAATACATATAAATGTATAAAGCATCATAAAAATTGAAAATGTTGTTAATACTTATTAAAAAATATAAACGAAGTCAGAAAAATCTGACTTTTATTAGATCCAAAACCAAAAAACAATT
>3115-2-6850843-407
ATACTATGAGATGCTCTCTAATGTCGTTACTTGGTTAGTGTCTAGGTTATCTAATATAAGTATAGTACTGAGCTATAGGTTTTAGATCGGTGAATCCATAATAGAGATTTCTGCTTTAGGGGAGAACTGTTTTGTGGTTGTAAACGCTGATAAAATGTTTTGACTGGTTCTGGTTTTGATTGATTTCTGTTTGTACTTCTCGCTCTTGACACATGTGTTTGATTCTATTCTGATGGTTCTGATCTCTGTTAGATCTCCTATCTTGGTTTATTGGTGGATTCTTCATATTTCATTATCTTGTTTACGTTGTAATGTGATTGGTTTGGGGATGAAACTTATGCAGGGTCTAATGAAAAACCATGAAGAGATAGTAGAATACTTCAAAACCCGAGGCGTGTCTGCTATTT
>2619-2-897147-306
TATTATAATATATGAAAATTTGATTCTGGAATATATAATATATTAACAAAAAAAATTTTAACCCATGTTGTAGCATGAGTCATAATCTAATATGTATATATATATATGTATATATATATATATATATATATGAAAAGAAAATCTTTATGTTGAGTCATGGCAATAATAAATATTGTTTGACGTTGGTAGATTGTTTTTTTACCGTCTGATTTCCTTATCTTGTGCTCATCCACCGACTTCTCAAAAACAAGAGGAACCAAAGACTCATGGATTTTAATGGGAGTACGAATCTGGAGATTGCGAATT
>8237-5-6299749-293
ATCAAAAAAATGATCAATAAGTAGAATATGATATGTCAACAAATAAATTTACGTAAGCAAAATTTGTAGATAAAAACATCAAAAAAAATGTTTTTCTGATTAGTTCTCTTTTGGTGGGAAAACAGGGGAACCGAAGATACACTCCTCTCGAGCAACCAACGGCACAAAAAGTAATCGTCGACAAAGTTTCTGAAGGTCCAATCAGCATCTTCGTGATCGGTTCTCACACCAATCTAGCTCTCTTCATGATGTCAAATCCTCACCTCAAACATAACATCCAACACATTTACGTT
>2304-1-27514664-356
TTAGTGTGGAAGAGTTGGTGAAAGAGAATAGACGATCGACTTTGGAGCTTGAGGATTCTTCGTTCATGGCTCAAGAGCGTTAATGGAGGAACATGATTACTCAATGATAAGCTCAGCATATTCCTCGCTTGATTTTTTTTTTTGGTTTTGAGATTTTAAATAGGAGCCGTTTGCCAACCACGTGGACGAATCATCACGAGACACGTCAGCGACAAATTCTTAAAATTTATGCCACCAAGGTTTTTTTTAATATTAAGTAGAGTAGCAATTATGTCTTCATCATACAAAGCCAGGAACATCTTATTGCATGGGATCGTGTGTGCTTGCCAAAACAGGATGGAGGGTTAGGCATCTGG
>161-1-1968276-313
TTGGTGATAAAGAAGGAAAAAAGATGTCCTCTTTTGCAGGCTTAGAAAAGTGTGGTGCAGCGTACGCAGGTGAAGAAGAATCGAAGCCAGTTGTTTTGGTAGCAGAAAACTTGGTAGATGCAGCAGCATCATGTGGTATGGTCCTCTGCAAAAAACATTTTGAATCAATTCTCTTTTACAGAAGTATAGATGAGAAGAGAAACTTTGAAAAATAATAATAAGAAATTAATGGTACCTCATTAGTCGAAGCCTGTCTCATAAAAAAACCTTGTGCAGAAGATGCTTGCCGAGCAAAATACAGCCTGTTGTCACC
>1457-1-17469933-342
TATTTTCTTCAGGTAAAAGAGAAACGAGCAGAACTAGAAAAATTAAAAGCTACTTTTGTAAGGAGAGCTTCAGAGTTCTTGAGAGACTACTTTGCTAGTCTGGTAGATTTCAAGTTCAGTGACAAAAGCTACTTTTCTCAGGTACTACTTTTATAAAATTCCATCGTACCAATATGAAGTCTAGTGACTAATTCTGAATATTTATCACCGCATCTTTTAAACAGAGAGGGCAGCTGAAGAGGCCTGACCATGCTGATTTGCGGTACAAATGCAGAACATATGCTCGTCTTATGCAACATTTAAAGGTAAAACCGAGAAATGGCTAGGTGACATGCTAAAAGC
>6752-4-6879617-338
GAGTCATGATTGTGGAGATATCTTATAGATGAAACCTACTAAGGTATAAGAGCACCACCAACGGTGGTTCTTTAACAGGGTCTCTGTCAACAAAAAAAAGAAAAATAACTAAAAGATAAAAGTTTTACGAGAGAGACTCTAAAATCCCTTATCTAAGGGATAGTCTTACGAAATAATAAACTTTTATTAGTAATCAGTTTATATTAAAAAAATTATAATATAATTATAAGATTAAAATATATTATTTTCTGGTTTTTAAGGGATTTTCATAGGGCCCGCCGTTGAGGATAGTCTAAAGACTACGTAATGAATATGGTAGAATATTCCAATTTATTAAT
>5466-3-14572147-314
GAAATTATGATCTATCTCTCGAGTTTATTGCCTGGATTGTTTAAGTACTGCACATTCAAATCAATCCGACTAATGAAAAAATCTAGAAGGCCAATCAACAAAATTAAGGACATCCATTCCCAAAATAATCCACAAAGGCTGGAGCTAATCTCACTGCTCTTCCTTTTACCTCATCAAAACGGTTAGTGCTCATAGGACTTGACTCCTTGTTCATACCCGATAGATCGACTAATGTGTTAAAAAGAAAAGTGTTCCTCTCCCAAAAAATTTTTTTTTGATAAATAATGAGAGATTGAGAAGACTTTCAGATAGTG
>4386-3-1772879-309
TATCAAACTATTGTGGAAAAAAAACTAAATATATATATCAAAATATGTTTGACGGTTTTATTACGCAAATATTTTATATACTCCAGAGAAAATTTTAAAAATGTTGTTTTTGTTTCACGCTTCAACGTGTAAATTGGCGTTTAAATCAAATAAAAATGTTTTGAATTGCGTTTAAACTTAAGCAAAAAGGAGAAAAAGAGTATTAGTGACGAAGAACATTAATGTAAAATCAAATTTAGCTCTAAGCCGATTAAGAGACAACATATAAAAAATTTCCCACTATTGACCTTTAGCTTTTACAATGGCATT
>8144-5-5030506-290
AGGTTTTTGTAAAAAGTCTTCAAGACACGTTAAACATTTGACATATTTCCATTGATTGGATTTCGACCAACTTAAATACACTTTATCGTATTTGCCAAAAAAACATGAAAAATGTTTGTATCAGTCAACAAAATAAACTGTAAATTATATATAAATATATATTTCTTTTATGGATTGTTACTATTTTGTATATTAAAACATATTCAAATTTTATATTGGAAACTAAATAAATTCATTTATTGCCTGTCTATTGTTTACTTTCATTGAAGAAAATATAACTGACTTACCAA
>3599-2-12637256-554
GTCTCCCGCACAAAGGAGGGCCGTCATCACTGATCCAACGATGGAAATCAGATGGATCATGTGACTGTGGAGGCTGGGACACGGGATGTAACCTTAGAATCCTCACAAATCAGCATAATAAACCCATAAACCCTTCTCCAACCACTTCAGATGCCTTCAAGCTTTTCTTTCAGGTTTGTTATATAACATCTCAAAACTCTGAATACTAAGACCAACCTTTGGCTTAAATTATGAATCTCACTAATGTGAGTTTTGTTGCAGGGAGGAGTACAGGAGAATAACAACCAACCATACTTGAGTTTCACTACATACAGAGAAGGTGTTTACGCGGTTGAGTACAATACATCGCTCTCACTCTTGCAAGCATTCTCCATTTGTATAGCGGTTAACGAGGGACGAAATCCGTTAATAAAGACCACCGTGGAACCCAACACTTCACGTGTAGAGAAGAAAGCTTATGGAGGAGAGATGTCATCGATTCAAAACGAGAATTTGAAGTCATTTTCAGGTCCTATTGAAGCTGAGGCTCCGGCTAGGTATCTCTCACACCACCC
>3662-2-13397558-302
TATTATTAGTGCTTTTTGCATTTCCAAAATCAAATGCAATGCCAACCAAAGACGTATACAGTCTTTGCAAGGAGTCGTCTGAAGTAGATTTCTGCATGAAAAACATTGGGTCGGACAAACGTATAGTAGCCGCACGCGACTTCTATGACATATTTTTAATCGCGGTACGTTAGATAGTTACTAATGTAACAATTTTCGTTTTTTTTTTATATTAATTATGCAGAAATCCATGTGGTAGAAACTAGGAATAAAAAGAATTTTCGTAATATTGATGATCTAACGTAACTTAGATTTAATTAAGA
>939-1-11289430-450
AGAGGTGTATACCCTTTATTACCTTCTTCGGCTTCAGAAACATGTGGAAGAGTACTGTTTGAATAATTATCAAGTCGAGTCTCCGCTGATGAACAGTCCTCTAAGAGTCGTATACCCCATTGTTCAATATCACTATATCTTTTGTCTAATTGCTCAATCTTTATATCCACATGATCGTAGTAGTTCCGTTGAGCTAGAGCAGCATTATCTTCGTTTAGAGGGATACGACAGTCCAATATAGCTATATTATAGCAATCCTCCCCATAATATCTATCTTTATTAACTTCGAAATAAATGTCATAATCAAAGTTGTTCCCAAATCTGTCTTTGAACTCACATTTTACCTCGAGCTCTACTGGCTCCTCCTTATTAGTTACCAATGCGCCAATCCTAAATCTGAAGAATGGTTGGGAGAGATGGACGTGAAGTATAGGAATGGTCAGAGAGGAG
>1140-1-13776426-418
TGTATTTTGCATGTTTTGAGTATCCATTTGTCATCACTTTAGCATCATATCGTCACTGTTTTATACCATTTCTCAACATTTGTCATCACTTTATATGTTTAGGATAGATTTGCATGCATGTTGCATATTTGTGTTGATTTCAGGTGATTTGGAGCTATTGACGAGCTAACTGGAAGAAGCGGACCTGATCATGACAAATCACTCGACCCAGAGATCGAGTAGGAGCTTCAAGATCTCAAGAGACCACTCGACCCCAAGATCGAGTAGAAGAAATCACCACTTCACCTCACCACTCGACCACGAGGTCGAGTGTCCTCATCTCCATCACCTGATCATCACTCGATCACATCACTCGACCCCAAGGTTGAGTGTCTTCACCTCCATTACCAGACCACTACTCGACCACACCACTACTCGA
>7367-4-14158125-367
ACTTTATTTTCCTGTTTCTTAATGTAAAGGTTGTCACTACTCGGTACTTTTCACTCGTTTGCTTTCGCCTTGCGCCAGTTGACGGCGATGAAGACCAATGTAACGAACGTAACCGTGAACTGCTTGCGGCTGTTAACTCCACTGGCAAGATATTCATCTCTCACACGGTGAGTTGTATAAAGATATAATGACAATAATGAATTATATCATTATTTTTTGTTAAGAGTACTGATTTATTTTATAAGATATTACATGGAAATTGAAATTTAACTAAACATATTATCATCAACAGGCTCTATCTGGAAAATTCGTTTTACGATTTGCTGTTGGTGCACCGTTAACGGAAGAGAAGCATGTCACTGAAGCA
>6214-4-403574-359
CTCTTGACGAAACTGAATCATTCCCATAGGAGCTTGGAAAAGACAGTTCTGCCCTCCTGTCACAACTTGCTCACTGAAATGACCGTAATGCCCTTGAGCTCGCTTGTCTTGCATAGGGGAGGAGAAGGATAGGCTGAGGTCATTATTGTTTTGATGCGTCTTGCTAGGGTTTGATGATGAAGCTGATGATGTGAAGACGAAAGGAGGGTTGAGATCCGGGAGGTTCTTGGTGGAAGAAGAAGTAGAGGAATTAGGAAATGGAAGCTTCTTGTTCTTTCTAGAACCTCCGCCTACGGGGACGTTACGGAGAGAGCCACCTTCAGTCCAATATCTCCGACAAGACTTACACAAGTACCTAG
>2666-2-1540481-267
TCAGATTGATGCAGAGTTTGTAGAAGTCTTGTCTTTCATGTAACAAAACATCTCTTCATCCTTTCTTTATAAGTTATCCATTGATCGATTTCATCTTGACATCGTATTGTTGGTGTCTCGCAGGGAAAGTCACCAAGCAGTGTGGCAAAGAAAAACGGATATATTTTTCGTCTGCGAGTTGGAAGCAAGAACTTTTGAAATCCAGAAACAAGATTCTGAGATCCATGCTGCTAAGGTAAAACATGTTACATATCTTGTGATGAATCT
>9803-5-24459641-483
TATACTTACCCTCTATGGATTTCAAATGTAGGTACGTATATGGCTTAACTAAATCTAGAAATAAATCAATAGATTTTTAGTTCAATATAATCGGCTTAATATATGCTAATCAATAAGAACTGAAAACTAACGAGATTTTGTCTTTTACTTTAGCAACAACACGCTTAAAATAGTTTCATATCCATTATTATTAGGTTGTTGCTTTATTTCTTAATTTGTTTTCTCGAATAGGCAATGGTTCGACTCATATATCCTCCACCGTTGATTTCATATATTAAAATTCATATTTTTATAAATAATAAATTAATATAAAAGTACATGATGTACTAGTTTATATGAACTCAAATGTGTCCAAAAACTTAGGAATAATATATTAAAACAGTAACAACTTACAAGACGGGAGAGGGCATGAAGCATAGGACAAGAGAGAACTCCCATCCAACCAACTGTCTCAAAGTTTCGTAGACACACCTAATAAGGACA
>5777-3-18296054-341
TTTCTAAACTATTTAGAATTCCTAGATATAGAAAGTGAATCTTTGAAAAAGGTAAGTAAATATTTATTAAATATTACATTTTAATAGTATATTTTCTGTTAAGATTACGATTTTTACTGGATTTAGAAAATAAATTCTAATTTTTTTAGAATACAAAAAAAAAACGCCCAAAAATAAATTGTAAACAAACGATTTGTGCCCTACTCAATTTGTGGCCTATTATTGATCTCTTCTTCTTCACGTTCTTCCTTTTCCATCTCGCGTTCTTTTTTCATTATGCATATCTATGTGAGGAGTGGTATGTGGAGATTGTAGAGGAGAAATTTGAGAGTCAGAGTTGG
>8147-5-5082834-292
TTAGACTGAAACTAGGGTGTGGTTTTGTTATTGACATTCTCCCTAAGAATGCTTTGCTTCCAGCTCTTAAGACTCTCATTCTTGATTCAGTTCGGTTCTACGCCAGTGATGGTTGTGCGTTCACAAGGCTTCTCTCTGCTTCCCCTGTGCTTGAAGAGTTAGTTATAGATCGTCTCAACTGGGAACATTGGAAAGGTTCTCGCTTTGTGTCTAGTCCGACTCTTAAGAGACTTACTCTTCGGCGTAAAGAATGGGAACCCGAACCTGAAACTTGGACTGATTTTGAGAGCGT
>9752-5-23742871-382
TCTCAGCGTTCAAGTTAGTTTTTTTTTTTATTCTAGTTGTTGCTTAATTTTGTTTCCCTTTGATTGGTTTGCATGTAAGAGAATTGAATTGAAGGTTCCTTCTTGTTTGCAGTGAAAATAGATGTGATTTTTCTTTTTTTAGGTTCTGTAGTTTGATTCTCTGAGGTCCACTAGTTGAGAAAGTGATCACTGAGTTAGGCATTTATGTAGATTGGAACTGTATTTTAGTACAAGCAATGAAAGTTTAAGCTCGTAATTGATTCTTGTGATTCTTGTTCTTATCTAGTTGACTTGAAGAAGCTGCTTTAGCTGAACTAGTATTGGTCTCTACACAGATCAATGTATAGGCTGCTACTGCTAGTGTTGAAGATGCAACTTTCTT
>925-1-11086232-421
ACTATCCTTGAGTGATTTGATAATGAACATGGTTTGGTAATGAAACTAATGTAGGGAACAAGGCTTGGAAGCTCAGATCCAAAAGGATGTTTCAGTGAGTAATTCTCATTTTTGTTATGCTCTGAATAAGCTTAGGTTGTTGCATTGCTTGAAGGCATGATGGTTACTTAACAAAGTAGTTATTGACTTATTTCCATCTTAGATATCGGATTACCATCAGGGAAATCGCTCTTTCAGATTCAGGCAGAGAGAATCTTGTGTGTTCAAAGACTTGCTGCTCAAGTAGTGAGTGAAGGTGAGTGAGACTACTCATGGCTTCTTCTATATTCCAACAGATATTTGTACCGTTATGCCATATTTGACACTCTTTTCCGCATAATATCTTACGTTCAGGTCCAATTCGTCCAGTTACAATACATTG
>2025-1-24182352-324
CAATCTTGCTATACTCATCAAATCCAGATTCGTCATCATCCTCCTTGCCAACTCCACCAGTTTCTTCAGTATCAGGAAGCAGAGTACTCATGACCTTTTGTGTACAAGCATAATTAGCCAAGAAGAGACAAAACGGAACCGAGGAGAGGAAGGCAAGTGTCGAGGCGACAAAAAGTGAAGGAACAAGAAGTGGAGCTGAAGACACTACAACACCAGCTGTCAGAACTTTCTTCCCAACACTTACCGCCTTACTCCAAATCCAACTTCTTTTATCTTCACTCTCATTAGACTGATATTCCTCCATTGTTTGACTCATGGTACTAC
>5376-3-13576551-328
ACCTGTAGCTGTGGACTTCTTAGCTATGCCCTTTGAAACTGTTGCAACGGATTTTGTACTTTTTGCTGTAGATATCTCAGGGGATGGCTTATAACCTACTGTTGCAGTTTGTGAACCTGATGCTGCTGCTTTCCTGGACGCTGCTGCTTTCTCTGATCCTGCTGACTTGCCTACTGATGCTGCTGACTTGCCTACTGATGCTGCCGACTTGCCTACCGATGCTACTGCTTCCAATGGTGATTTTCCTCTTGCCGCAGAATTGTGAAGTGGAGATATGTGGCATGTTGCATCTGCAGGGTTTTCAAAGATAACTTTGTTGACAGGCCAT
>7718-4-18398157-284
ATGCTAAAGAATCAAACAAAGAATTCTAGAGTAGGTACGAGATAATTTGCATCAAGACAGAAATAGGGAATATAATCATAAATACATACCCCAGGAGTCTGAAAAGCATCATGGCCTGGAAGCATTTGGTTCTCAGATGTCCCCTGAAAGACCTAATAACCATTGGAAAATAGCAAATTAGCGTTTTCTACTTACTGTCCTGAAGTAGTTTTGCATACTTTTGGAAGGCCGAAGAAAAATACAAGGTTGACAAAATTAAAATTGATAAAACCTAAACATCACTA
>2585-2-434181-271
ACGGAGAGTTCACCGTGAACCGCCTCGACCACCACAAACCGCGGTAACAGTCCCGGCATGCTCTTCTAGAACCGCCTCAACCGTCAGCACTCCGTCTAGTGAAACCAATTACGGCGGTACAGTTGCGGTTACGACTCCTCAACCTCTAGAAGGCCGTCCAATTCATCAGAGAATCTCATCTTCAATTCTCACCAACTCATCAAACAATCTCAACCTCGAACTCCAACTTCTTCCATTATCGTCGAATCAAAACCCTAATCAAGAAAACCAA
>4636-3-4893979-357
GGTATTGTAAAGACTGTAATTACACATGGTGACCAGACTTTCAATTTTTTTTGCTGCTAGAATGGAAATGTTGCCAATCAGAGAGAGCATCTGATTCTACTACTCAGTAACACCATTATACGGCAACCACAGAAGCAGTCTTCAGCTCCAAAGGTGTTGTATTATTTCGACTCTTTATTAATTGATTAAGTTCTCCATCTTTGAAACTGACATTATCTTAATTTTTTGTAACCAGTCTGGTGATGAGGCAGTAGATGCATTGATGAAGAAGTTTTTTAAGAACTACACGAACTGGTGCAAATTTCTTGGGAGAAAAAATAACATTAGGTAATTTTTCATCTTTTCACTTTCGATGTT
>2233-1-26755401-272
TTTTAAAAATCATAAGTTCATAACGTAAACCAAACAATCATCAACAAATAACCGGGTAAAAATAATGGAATTTAAGAGAGTGGAAAGAAAGAAACCTCTCTTTCAAGTTTCAACAGTTAAAGTGAAAACTGAAAACTTGTAGATGAGTAGATGTGTACATGGAACCAAAACCTTGCAAGTCATGCTTGGCAACAAATCGCTCTGCTAATTTAGACATAAAAATCAGTAAGTTTGACGTGTGAGTCGTGACATCTTTTTCTCATGCAATTACA
>9804-5-24463824-333
TTTAGACAGATAAATATAATGTTTTTTTTGCTAGTTGTTTTAAGTTTTGAATGAGATTTACGGATGCCAAATGGTTTCATATTTATACATGTTATATTTATGTTACAAAAAATGTAATGGTCTTTTATTAACGTTTTTCTCTTGTCTTAACATTAGTAAGACCATTATAACCACTATTAACGTTTTTGGTTATAAGAAAAATATCTCTCTTGAATACATACAAAAGTATATTACCTAAAATAACCATGTTCCATGGTCAGAAGATAAATTTTTTCAAATATGTATTAAACATTTTTATTCCAAAGGCTTAGTAGATCCACCAAAACCGAAGCC
>8716-5-11963347-332
ACAAAGCCAAAGCCTCATACGGACTTTTGCTACACCATCAAAGCTATGAGAAGCAAGAAAAAGGTTGGTTAGTGTTTTGGAGTCAAATATTACTAGATGTCATGTGTATGAGTGAGTATGATAACTAGAACCACAACCGGATCTTAAAAGACTAAGTATTGAATCTTTGTTAGAAGATACAAAGACAAAGACTCATACGCACTTTACCTACACCATCAAAGCTTTAAGAAGTAAGAAGAAGCTTGGTTAGTGTTTTGGAGTCAAATATGACTAGTTGTCATGTGTATGAGTGAGTATAAAAACTAGAACCGCAACGAATCTTAAAAGCCTAA
>5423-3-14109976-376
CTGAGGGATGTGGAATATATGCTTGAACTGATCGTGTCTTTTGAACCATACAACTTCTTCTTTAAACTTCCTCTCTATCAGTTCAACTGTCTGCGTGACCTGGCACCTACTGCTTATCTTGCACACTTTGCCGTATTCTGAAAAAGGAAAATGCATGGTCTGTGGCGGCAGGGGCTGAGAATCTAAATCATCATCCTCCAAACCATCATTGCCAGCCTCATCTTCCTCTGTCTCTTTAACAGAAACCTCATCATCCTCGGCCTCACAAGTATCCTGCAAATTCAATAAACATTAACCAATTGAAGAATTCATATGTACCAAACTAATAATTCATATGTACCAATTGAACTAGTTCCATCAAATTACTTAAATCAAA
>2685-2-1758542-245
TATTTCGGAGAAAGTGGCATTCCTGCCATTTATTCTCTTATGTTTGGATTTATATTATTGATTTTTTTTAAATCGAAAAACGAGTAAAGGACGAAAAATCCAAGGCAAACCACTGAAACTACAATAAAACTTAATTTATTAGGGTTGGACCCAATACAAAACGTAAATATTCGGGCCAGTTGTATTATTTACCCTAGAAAAACCTAAGTAAAAAACTAACTTTTCAACTTCAACTTCTCGACTTC
>2922-2-4339879-250
AAAAAGAATTCAAAATGCATTTAAGAATACCTTCTTGGGGTTTCCTCCATTTGTTTCCATCCAAATTGGAGGTGATTGCCGAGAGAATACTGTTGAAGGCTACGTGTTCACCATTTTCCAATGCATTGTGTCTTCATACGCTTTTTGAACTAAAACATGAAAATTCCATACCTTTACTTTGAAAACGGTATGATTACGATTCTTCCAAATTGCCCATAGAACCCATGGAATTGATAGTCGAGTTTGCTTT
>3719-2-13983359-321
GAGTTACATATAGAGAGAGAACAATTTATTAAAAGTAGGGTTCATCATTTGGAAAGCAACTTTGTATTATTATGCTTGCCTTGGAACACTCCTCAAGAAGAATTTGTATCAGTGATGTAGATATGTCTTACGGTTTCTTAGCTTCTACTTTATATAATTAAATGTTAGAATCAAAATGCGGTGATGTGAATCGGTCATGAAAAGTCAAACCTTGGCTTATACAAAAGGTCCGACCCATGCAATAAGTCATTAGTATGTTCATGTAGCAAGATCATTGAAAAAAAAAAATCATTTTATAATGTAAAATTCATGAGAATTGAC
>2168-1-26072475-313
ATAATGTTCCTCAAATTGTGAAATCGGATTTATTTCGAAAAGCTTTATGTTAATAGCACTGTTGGGGGAGTACCTGCAGGGCACCTATGTCGCCTTGGTCTTCTGGTTGCATTTCCCCACCCTGTAAGGCTCCTATCTTCCAGTCCCACCATTTGTACACTACTGTTATTCATTGGCTGTGCCAAAGAGGAGCAAACCGGAGCTCTGTCAATGTTGCTGACCAGTCGTTTTCTTCCTCGGTTTGAGCTCCTTCGGGCCATTCCTGAGTTCCAGTTGTAGCCTGTGGCTTTCATAAGTCCCCCAAACATCTGAA
>4282-3-702822-441
GACTGTCTCGATATAGGGGTAAACTCTGTCCCGAATTCCACCAATCAATAAATCGAAGGAGTAAGCCAATATATGAATACAGAAGAATGCAAACACTGCCAGGTTGGTCTATGAGTGATAGACTGGTAGTATATGGATGCATTGGATAACACATGTTCAGTAATAGCGTGAAGCATATTTCTACCAAGTAGCTATTCGTGGAAAGGTTGACTATGATTAACTACTTAGTCAAATGCATGATGCACATTTTAGCAGGCAAACAATAAAGATGTGTGATTTATCTTACCAGTCCAATCCCCATGCCATACGTAACTCGTCCAATTATCAGTATGGAAAAGACAGGTGCTACTACAGTCACAATGGCTCCAACAAGATACAAGAATGCAGCCAAAATCAGCTCCTTTCTCCTTCCTTGAAAATTTAGTCCAACAATTCAATTTC
>1588-1-18775309-308
AAACCAAATCACAGGCTTATTCTTGTTTCCTTCAGCCACATTCAACAAAACTATGGTTGACACTTATATATATTACCTTTGTTGGTCCTTCACTAGATTCAAAGCAAGCCCTTCAATTGATCCTATGGATCTATCTTTACCAACTGGATATATAGTCATATCAAAATCTTCCTCGGCCCCTTCAAATGGAGACAGCTGGAATATTGCAGCAATGAAATTATAATTAAGCCACCAGTTTTGGACCTTTGATTACCAAGTTATTTTTTCAATGGAGGATATATCAACTTACAGCAAGAGCATCGTAATGA
>9613-5-22384032-268
TGAGCTGAGTGCTTCTCTTGATCCTAAAGAAGACTTCATTACCATCCTACACAAGAAAAATTACCAATGATTGTTACTTCAAGAAGAGTATTATATACGATTTTCTCAATACCAAAAACTGTATCTATAACCAACCAAGTACCAACAACGAAAAATGCCTACCAATGGGTACAGAAACATAAGCAAAACAAATCATAGCAACGAAAAGCTTTCATGAAACAAATGCTCCATACTCCAAAAGCATAACTACAATAGGCTATAGTGAGAG
>3680-2-13643496-232
ATTCCTAACCATAAGTCTAGTACTCCCTAAATCTTCAATTCACATATACCAAAGAAAAAAAACTTCAGATTCATTAAGTAAAACAGAAAAATTTCTACCTTCAAGAAGCGTCCTCTTCTGTTCTCACCGATATCGAAGTAAAACACCTGAATAAAGCAACAACAGCAGAAATTAAAGAGAGTGGAAAAGTCAACGATCGCCAGAAGAGAGTGATGATAAAGTTGAAACCTTG
>2798-2-2903881-288
ATTCAAGCTTTCAGAGACTGTGTCTTTGTCTAATGTTCTTTATGTCCCAGCGTTAAATTGCTCATTAATATCTGTTTCCAAGCTAGTGAAACAGATCAAATGTTTAGCATTGTTCACTGATACAATTTGTGTTTTACAGGACCGATTTTCGAGGACTTTGATTGGAACCGGGGAGGAACGTGATGGAGTGTATTATCTAACGGATGCGGCTACAACAACGGTGCATAAAGTGGACATCACAACAGATCATGCTTTGTGGCACCAACGTTTAGGACATCCAAGTTTTTC
>4121-2-18642183-287
CCCATCGTTTACTTTAACCATCCTTTGTTCGGTGAGCTGCTTCGAGAAGCCGAAAAAGAGTACGGATTTTGCCACGAAGGAGGTATCACTATTCCTTGTCTGTATTCAGATTTCGAACGGGTCAAGACCCGGATCGCATCGGGGTCAAGTTCTCGGGTATTTCCATGGGGCCGTCATTGCCGCAATTGAAGACAATTATGGAAATAGTTCTTAGGATTTTCAAGCTTTTATTTTCTTTGTAGATATTGTTCCCTTTCATTTACCATTTTCTAATCTTGTTACTTTTT
>9419-5-20040906-305
AAAAGATGAGCTCCTTACCTGGTCAAGGACATTACCATATGTGTCCTGAATTAATGGACGATAATCCCCCAGGAAGAACTGCAAGATGCACAGAGCAGATATAAGAAAATTCTATTTTTGCATATGATATTGATGAAGCCAGCTAGCTTAGAGGAGGTAACTGGGGCAAGTAGAACTAAAATATTTCTATAATGTTTAGTAGGAATGTATGGATGTGAATGTTTCCTATATCTTCTCTACGGTTTTATTGGTTTAAACCCTATACACAGAGATCTTTAATGTTTATTGAATGTTTTGATAGAAAG
>6511-4-4019470-281
GGAAGAGAGTACTCAGGACAAAACACATCACAAAAACAAAATAAAAACAAGAGATGGTATATTACAAAATAAAAACAAGAGATGGTATATTACAATGGTGGAGTGAGGTGCATACCTAAGTGGAAGAAGGAGCGGAGTTGGTCGTCAATAGCTGCCTATGATTGCTCCCAGGCCATCGAAGAATCTCCCTGTTGTGTCTCAGCTTCCCCCTGGGGGTACTCGACCTCTGCTCCTTCGTCGCGGCCAGCACCGCTCAGATGATACTCGACCTCTCTTCTTCT
>1571-1-18567348-471
GTGCTGATCACGACCGTGCTACTGGTGAAGGTGTTCAGCCTCAGGAGTATACTCTCATAAAGATGGAAGTAGTGAAGCCATTTCCTCTGAAACTGAGTCCTTTGGAAGGAAAAAGAGTGTTTTTGGCTGCAGCTACTTTGAGGCCTGAGACCATGTATGGACAAACAAACGCTTGGGTACTACCTGATGGGAAATATGGAGCTTATGAAATCAGTGAAACTGATGTCTTCATCCTTACTGAGAGATCTGCACTCAACCGTGCCTACCAGAACTTCTCAAAGAACCCTAAGAAACCATCTTGCTTGGTCGAGTTGACCGGTTATGATCTGATTGGACTCCCTCTGAAGTCTCCTCTGTCAGTGAACGAGATCATCTATGCTCTGCCCATGTCAACGATTCTAACCAACAAAGGTACTGGTATCGTCACCAACGTACGGCGAATCAGAATGGCGGAAAATGGCTGAAGAATGC
>3690-2-13740762-281
TTATTATTTATCTTTTTAACGTGTAGCTTTCTCTCCCTCTTCTTCCAGAGTGTAGGGTTAAGTAAGTGTCTCTCCCTCTCTACCTATAAATATGTGTGTGTAAACCACTCAATTCACTCGCACTCTCAGCACTTTCATTTACCTCTCAAAACTGCTTCATAAAACCTCGATACCATCTAAGAGTTACTCCCATATTTCATCGCCCATGTAATACACCAACCATTCATTGATTTTCTCATTAATCTCAAATATATCATTGGATTCAACCTTTTCATTCGATT
>5967-3-20798964-271
ACAGTGTAATAATGACTCATATGACTAAAGAGCTTTGTTACTTACAGTGTAAATGTTCAAAGACTGTTCCGTTTGATGCATATTCAAAGACCAAGATCCTAGTGAAAGGTTCTTCTTCTTCACAGTAACCAAGAAGGTTGACAAAATTCTTGTGGTTTATCTTGGATAACATTTCGATCTGAAATCATCGAAACCATAATCGATAAGGTGATAGAAATCAAAATCCTTAAAATATAAGAAAACTGGTTGACCGGAAATACCTTCTTTCTGA
>852-1-10282867-251
TTTCGTTAGGATCCATATTGCACTCTTTAAGCATAGCATAGATCTCAGCCTCAGGAGAGTTTACAATTTCCGTCAAGCTTTGTACTATTTTTCTAGACCCTGACGGAATATCCTGAATTCCTTTCCTTGCTCCGCCGCCGACCTTGCTGCTGCTCATATTTATCCGCCGTAAGCTGCCTCTCTCTCTCTCTCTCTCTCACTATATCGGATCTGAAGGAAATAAACGAAGCTTTTGTGGCCTTCTCTCAGTC
>8168-5-5379476-292
CGAATTTCTCATTTCTCGTAGCCGCCGCAGCAATCAACGATGACAGGCAAAGCAAAGCCAAAGAAGCACACAGCGAAGGAGCTCCAAGCTAAAGCCGATGCAGCGTTGACCAATCGCGGTGGAGGAAAGGCAGGGCTCGCCGATAGAACCGGTAAGGAGAAAGGTGGTCACGCAAAGTACGAGTGTCCTCACTGCAAGATCACTGTACCGGATCTAAAGACGATGCAGATCCATCATGAATCGAAGCATCCAAAGCTGACTTATGAAGAGCCGAGGAATCTTCATGAGGCTT
>8020-5-3532809-315
AACTTGAAAAGATCTGGCCTTATGTAAATGAGGTAACTTTAATTAACACGCAATGGTACTTTTTTTTTTTACCTTTTTGGATGTGTTGATATATCTTCACTAACTTCGTTTTTCTGTTGGTTAATCTTGTAGGCAGCTTCTGAGCTGATTAAAAGCAGTGTGGAACCAGTACTTGAACAGTATACACCAGCTATGTTAGCATCTCTCAAGTTCTCTAAATTCACACTTGGGACTGTGGCTCCTCAGTTCACAGGTTTGGTTTTGTTGGTTCTTATAAATAATCTAATAGTGTTGATATATTTATGAAGTTATCCG
>7378-4-14248948-277
GAGCTCTATATTGTGATATGAACTACATATAGCATAAATGATTAAAACACGATACTGATCATCACGAAATATGCTCTTGACCATTATTTTACTGAAAACCCATTGCAGATGAACATGCCATCATCCACTTCATTATCTCCTGCGGGTACCTCAAAAAGAAATGTCAGACCCGAAACCTCAAATTCTGGGTTTGGGAGCGGGAATAAAACCGGCGGTTGGACTTCACCATTCATGTCACCGGGGAAATGATGCAAAAAAAGTTGGAGTATATCATTCA
>3516-2-11698389-364
ATCCACACAGTATGACTTAAAGACACTTCAGGATATTACTTAGATATATTTCTGCATCTAATTCTCTATGTGGTGGTTTTTTCAGATAATAACATTCGATAACTATGGTGTTTGGGGTCATTGCAATCACCGAGATGTGCATCGTGGAGTATTGTACGTCTGACTTCTTTCAATCCTTTAAGTCATAAAACCACAAAACCATTCCTCATCACTTTGTTGTACATGCAGAAAGTTCTTGCAGACTAATTCAGGAAGAAATGTCAAAGCTTGGGAACTTGTAAGTCTTTCTTTCCTTTCTCGGAACTTAAGAGTATCTGCAAGCTCCTATTGATTGTAAAATCGATTCAGCTAAAAGAATACATGG
>1491-1-17759213-369
AGACAATTGCCTAGGTTTCATCAAAGTTAAGAGACTTATGAATATTTAAATCATATAATTTTTTTGTTCTTTGTTAAGAAACTTGTTTAAACCCCCCCCCCCCCCCCCCCCCCCCATTAAAGGTGCTCTAAGAATTTGGCTAAGATAGCACAAATAATGATGCTCTAAGAAAACTCTTTAGTCTTATTACACTTCACTTACAATGGTAAATACCTCGGTTCTCATGATACAAACATCCTTAAAAATCTTTGGAGCTGAGTCAGCTGACAAACAATAAGAACTCAACAAATTGATGACCTAATAGCTTCTTCTTTTTGTGCAAACCTAACAGCTAATACACAAAGAAAGTTTTTTGAAGTTTCATAACTT
>9719-5-23402846-317
ACACTAACCAACAAAATTGAAGAAAATATAACAAAAAACAATCTCTGGTTACTTACAGCACAAGAAACAGGACTTGAGTCGCCTTGAAACTTGGCGATCGATGTCTCGACGGGAACAATGGAACGATCGTAGAGGATAGGGTCTGGATGAAGTGATTGAACAGCGAAATTACACCATTCTCGAGACAGAAAGTCCATAGTATCTGGATGTGCCTCTGAAGGCGATGGATTATGGTCTGTTGATGTTAATGCTAATGATAGTTCCATTGTTTTTTTTTGTTTTTGGATTCGAAGATTATGACTTTGAGAATTTGTTGA
>4711-3-5909239-317
AGATTAGACAAGTCTCCAGGTTCTTGAGGACGTAAAGGCTCTTGGTCAACTTCACTACATCATATCTCTGACACGTTTCGTGACACGAGCAAACTCGTTAAACAACGTATAATCAAATTCACAGGCTTCACTATTTGAGATTTCTTTAGAGAGATCAAGTGGTGTTGATGGGTTCTGGCAAATGACAAAGTCAAATCCTCCAAATCTCTGCATCAGAGTCTCCAGCCTCTTTGCCGTTAAGCTTTTGATTTCTTCAATTTGCACTAGCTCACCGGTTTGTCCCGAAGTCTGCCACCATCTTTTCAGTATGTTACGGC
>8893-5-14062296-283
CAATAGGGGTTGTAGCTTTTTTGTTGGCTTTATACATCTTCTAATGCCCTACCAATTATACCCAAAACATTTTTTTTTTAAATGTTAAATACATTGCTCAACAAAAAATATTATATACAATAGAAAAATGAAATTTGCAAGATTATCCATAACATGGGACATGAAAAATATCATGGATCTGAGTTTCGATACAATTCCGGAAATAGGTGTTCAAAGCTTATGGATCCAAATTCAGATATTTAAATATTTTATATGATATTTTCTGTTAGTCTTTTTATTTATT
>1683-1-19879308-450
ATAGAATAATTAATTATAACCTTTCTTTTTCTTTGTCAATATTAAATAACTTTTTTAATTTATAATAATAATTAAAAAATGTTAAATATTGGGTCTGGTTCTCCATCTTCACTCCTCTTCTTCTGTGAACCTTCTCTCCTCTCTCTCTTCTCTTCACTGAGAAAAAACAAGTTTTCTCTCTCTAGGCACTCACATTCATTCTTTGCTTCAACCTTTTAATTCACGAGATCCCCAATCTCTCTTTCGATGCCTTTTCACAGAGTATCTAATCCTCCTCCTCCTCCATTCATCTTCTCCTTCTCCATTCTTCTCCGTCGTCTCCATTAACAAACAACCATTTCTCTCACCGGAACTCCATTTTAGGGTTTTCTTCGATTCTCTCAAATTTCATTCCTTTCACTCACCACAACACTCAAAATGCCCAAGTCAGTTAAACCCATCTCTGAATCT
>6016-3-21290564-323
GAGAGACTCTCCCGCCAAGACCAGCACCTAGGGTTTCAATGATGTTCTGGACGTCAACTTTGACTCCATCTATACCACATGAAGCCAAGTATGAATGCAGTTCGTTGTAGAAGTTGAAAACTTTCTTCGGATTGACAAGTCCGAGACCATGAACAGCAAGGCTGTCCATTACTATATCTGGTTGGTTCCCTAAGACACCTGGAGACTGAACTGGGTATGCTAATGCACTATCATAGTGTTCCATTCCAGAAGCAGCGGGTTTTACTCCACCCCAGTATCCAGCTAAAGCATGCCATGCATAAACTTGCCTGTGGATAAAGAAG
>8752-5-12349282-312
TCAATCACCATTGACGAGAGCTAACCTAACAGGCATTACAAATCAACAAGTTAAAGCCAAAACGCTCCCTGCAACCAATACCTTGGTACAGGGTCACGAATCTCTGGAATTAGTGGTTCAGACATTTCATCGAACACCTTTTGGGCGCGGAAATATCTGGGCTCAAATTCCAGTTGATTAGAAAGCAATAGGCATTAAGAACAACTAATCCAGAAGGGATCTATCAACCAATACTCAATCACCTAGCATACTGAGAATTCTACACTACTCTAACCCATCCTCAGAAACCTATTCACTACTCAGACATCATAA
>7019-4-9823917-264
ACTAGGAGCTCACCGAGTTATGATGGGTGCTGAAATGGACTGCTGTGATGTATCTGATAAGGGAAAAAGGTTTTACGTAGAGTTGAAAACAACTCGTGAGGTATGACTCTTGCTATAGTTTTCCTAATAAGCTCGTTTGTTATTTCAGCTTCTCTCTTTCATTTCACACACATACATATTGGCCAGTAATGTCCCTACTGTTTACTCTCCAGTTGGATGATCGTACCGTTGACAGATTTGAAAGAGAGAAATTGCTTAAATTCT
>2275-1-27178959-344
TTTACTAATCAAAAACTAGTTGATAGATTGTAAAATTAATTAAGCACATTTATTGATTTAAAATTTATTTTTTACTCTACAAATCGTGATTTCCAAGAGTTGTATCTATATAAAGGCAATATGCTTTCGGACCCATGCATGGTCTTGATGTTTTTTTACGGTTATTCCATTACGGGTAGGGTTATGTGATAAACGATATGATTTCATATAAAAAGAATAAATCAGCGGTCATTGTCTCCGCATGGTTCGGGGAAAAAATACTCGTATAAATAAGCCTTTAGATTTCGAATTTATAAAGCTTTGACGTCGGCTGATACATAGAAACAAAAAAAAACTTTGATGTC
>9345-5-19235374-283
AAATGTCATAGGTGTTAACACACGAATTTCAACAATATACAATACTCCGTTTTTTCCGTTTACTTTTTAAACTATTCGAATTACTCATGGATACGGATCTTACGATACGATGAATACATTTACGTTATAAGAAGTGACTACAACCATTCTTAAACATGTTTACGATTCGCACATAAGATCTCTCAAATCAGTGAAGCTAGACCAACAAGAATAAATTTGATATGAATCGTCGTCAAAACAAACACTAAATTTCTCACTGTAAATTCGCTGGTCTCATAGATTA
>5542-3-15563805-358
TCTAAACAAAAAGGAAAATTAACAAATCTGTTTTTTCATGTGCTATTGGTTTATTAAATTTAGCATGTATTAATTAAAAAATCCTTGAATAAGGATAACAGTACTAATTTTATAATGTCATTGAAGTTTAAAATACCAATATGATTTATTTGATATTAATTTAATTAGATAAAATTGCATTTATCATTGTAATATATTAGTTTTATTCGTTAAATTAAAACATAAAATAAAATTATTAAGCTTGTAAGAATAAATTTTGAATACTTAAGTTTAATTCTAAGAATTTTAACGCATCATGTGATGGAGGGTATTGCATCCTTTGATGTGTTACTACAAGCATATACTGATGTTTTATTGT
>6499-4-3906006-329
ATTTTAAAACCGAGGGCTTTTGCCCTTCTTCATTAGCTAACAAGAACTATTTTCTTCTCTTTACAAATCCCAAAACCTTTACTAGACTTTTCTGCTTCTTTAGCTTACTTCACCTAGAGTCTTTAACCTATTTTTATCAATGAATTCACCCTCTTTTGATAATTGAAAATCAGATTCAGGTTCAAATTGATATGGAATGGTATCAGATCATGACAGTGTGGTCAAGTAGAGCAATCTAGGCAAAGTTCAGTTTTACTTCTATTTTATTGACTACGCAACATGCAACTATCAATGAGGGCACTGAGTTTATCCAGTGAACCAAAATGCTT
>401-1-4661866-328
AAAGAGGCCACAATCAAATTTTCATGCAAAAAGAATTCGGACTGTTTTACAAACATTGCTTGTTATGCTTTGTACTGATTACCGATGTGATAAAGGATTATGTAAATGCCATGGTTTTGGTGGAGAAAAGGAAAATCCCACAGCTGCGCCATTAACTGCTTAATTTCTCCATTTCTTTTTTAAATTTATCTTTTGTTTTCTTGTAATGCAAATGGATAATTAAAAAGATTTCAGATCAAATTATATCCTATTAATTATTTTAAATCATTATATTTTATCTCATCTCTGCTTGATCCTTTTACATAAAAATATAATAATCACATCATCC
>3574-2-12385828-291
TAAATTCAACTTGTTTAACACATTATTACTTTATCATTTTTACTAATAGGATCTAATACAATATGACCAATCATAACTATTATCTTTGATTTAATTTACTGATAATTTATAGTTTGATTAGAACATATAACCTATGATTTAACGATAACTTATAGTTTGATTAGGACACATAACCTAACAATGCTCTCATCCTACATCATCTTTGAGGAATTACGCAAAGCGGCTTTTGACATACATCGAGACAAAGCACCAGAGCCGGACTGTTTTTGTGCTAGTTTTTTCCGCACTTAT
>6741-4-6689241-291
GTGCGAGGAATGAATCTTTTTCCCCTCATCCATCTAATCGAAAGTACTATCTTGTTAACTCTGTATATCCCACGACAACTGGATATCTTGGTCCACATCGTAGGATATTATATCATCTTGGTCAATTTGGTAGAGGAGGACCACCAGTAACTGTACAAGAGTTGTTCAACCGAAAACATTTAGATTTGCGATCTGTGATTGATAGGACATTTGGAGTATGGAAAGCAAAATGGAGGATTTTGGATCGTAAGCATCCAAAATATGTTTGACAAAGTGAATTAAGCTTGTAAC
>7137-4-11222243-423
CTCTGTTAAATTATCACATTTCACATTAGCTACTATAGAAGCCCAAATTAGAAGAAAAAATGAACTGTTTTAAATTTTGTCACTGAAAGTTTCTATTTTCCAATAAAATCAAATACTACAACAAATGATTAACTAATAACCGTAGCAACTGCTAAAGTCATAAAAGAACATTAAACAAACCTTCCCCTAAAGCCTCCTTTTAAATAGGTTAAATACCAAACCCCTTTCCATGTCCAAAACATACTCAAGAACATTAAGCAAAATCAAATCTGAAAGAAAAAAAAAATGGATGCCAACACAAAAACAATTTTATTTTTTGTAGTGTTCTTCATCGATTTATTTTCCCCTAATATTTTATTCGTTTATGCTCGTGAAATCGGTATGATCACTATACATCTCTGTTTTATTCTAATAAAATTCATC
>5280-3-12377637-290
ATAGTGGTGTTGTCGACGTTCTTTCATCGAGAAAATACAACAAATACGAACCATTTATTTTAGGTATGTACGGTATATATGGTCATTGGCAAACAACATCTCAAGCGGAACAAGTGTGTTTTATTCCTTATCCATACACGAAAAAATCAAAGCAGGAGTGGCTCAATGTTTTAAAAGTAAATCTAATGGGAAACATATTAGGAGAATATGAAAATAAAGACCAGATGTTGCAAACAGAAAATGATGATTTTGTTTTAATGACTACAATAGAAGATCTTGTACTCGACAAT
>6642-4-5562541-323
AATCTGAGCCGCTTATACAGTAAGTATGCATTTTCTTTTTTATTATTATTTAATTAAAGTATCTTTTTGTACCACCTTTCATTCGATGAATGGTGACAAAACCACAGTTCACCCACACTGTGGTTGACCCACCCTAAATTCCACTCACCATTCACAACCTATATGTGACATTTTTTTTTAAATCATAGTTTTATTTTTAAAATAAAAATCACAGCATAAAAGTCATAGTTGAAAACACATATTTGTGGCTAAATCTATATGTTCGAGTACGTGTATGTTCGAGTGCGAGTATGTATGAGCACAAAGTAAACGACACAAAGAGT
>577-1-6768023-477
TACCATATTACCCATCAAATCCAATCCAATGGACAGACAAAGGACGAATACTCTTGACACTCAAATCAAAGTTACAGCAACAAAGTAGTAGCAACAAAATAGTAACTCATTACATGAGTAGTACATATAATTGACAAAAAATAAAAATGTAGCTACAGCACCAAAGCTCTGACCACTGCCCCGTTTAATACCAAAAGTGAAAGCCTAACTTTCCCATTTATTCTTTTCTTTTCATTTTCAACTTTCAACTACACAATGTATGAAAACGACAAGGAGGATGAAATCGACACGGCGTTCTCTTGACCATTAACAAAATGTAGGCCAGTCTAAAAAAACAGAGCATTTGATGTCCAAAATGATTTTACAATCTTCACAGCTCATAAGATTTGTATATTTATCAAATGCTTGCTTCCAGTAATAGTAACAAGATTTTTTTTTTAAATTATAAATTTTGATTCTTCTTCCTATCAAAAAACT
>4536-3-3586533-268
TTCATATCATTTCACAAACCTAAGCAACATCAATAATACATTTGAATGTTTCCTGTGTTATTTTAAATATTGAACAAACCCGCTTCAATTTGTACAAAAGCGATGCCTCTGAACGTACTATCAAGTATAAATTTGCTTCTAAAATAACGCATCGTGAATCCGTTCCGTGATTACATATTAATCGAGGATATAATTGACATCCAAACTAAAGAAAATTTGCTTCAGAAATAACAATTTTGATCCTATTTGTACAAGAAATAACAAATAT
>9090-5-16345337-359
TGGTAAGAGATTGTTGAATTGGCATGATGATATCCAGCGGCATCATTCTTTTCAAGGCACTGAATTCAGTTGCTATATTGATAACCTTGGATCTTGGTTGTCCTCCATGGAAGCATAGTTTAATGAAATGATCAGTCAAACTAGCAAACTGAATGAACAAATTGTGGCCTCTGTCACTTTGGTTAAAACCTTTTCGTGCACCTTGTATGATTTCTGCAGCTGCTTCCCTTCTAGCAGGAACAGTAGATTTTGAAACAGCTGCCATAATCCAGAGCCCTTGCTGAGGAAATTGATGTAGAACAGAAGTGATGATATTTTTAACCATTAGTACTGTATCCGCATTCTGGTGACAGATTCGA
>9063-5-15989841-281
TGTACATTTCAAGTCACTGGAAAGGTATAACATGAAACATTTTATCACTTTTCATCAAACTACTCAAGATAATGATGATGGTGATGATATTGTGTAACGTTATGTTGCTGCAAAAGGGTCAATACAAAGATGAGTTTGTGACAGCAGGAGGAGTTCCTTTATCCGAGGTTCCGTCTTTTGAAACTTAAAACCAATCCTTTCTTATTGCGGTTCTTACTAAATCTGATTTTAACGTGTCTCTTACTGTTTCAAGGTTTCTTTGAAGACAATGGAGAGCAAAT
>7549-4-16244866-252
TGCGTTTGTTTAGTACTACTGTTTTATGGATATTAATTCTAAAGAACAAATACCGGAAGTTAATCGGACGAATAAAATTCCAATCTAACAGCTTTGTCTTTTCCAGTAATGAAGAATTTTTTTAGATGTTTATTCTGCAGAATTACTTGTAATTACTTATTCAACCCGTACATAAACATAAATAACCATACAATCAATTCTATTTATATTTATGAGAAAAAAAGAACTCATATAGGTGTTTAATTTATTTAT
>6233-4-674641-540
TTCAGCATCACTATTACTATCACTGCTATAATCAACAATAATCCCTGACAAAGCCTTCTTTGGCCTGTGATCGTTGCGGTTCTCGGTCATAGATAAGGTTGGTCTGGATATGAAATCTTCATTGGCAAACAAATATTCAACCTGCTCTCGGTTAACATGCCTCAATCCACCGAGAAACTCATCATCATTCGGGGTTAAGTGAGGAGCTTGTGGATGCACAGTAGGATTGTTATTGTCACTGAATAACATGTCTGGATCCAGTACATCCCACAAAGAGAAATCTTCTTGTTCATTCTTTGGAGTCCCCAAATCATCCACAGACATACCAAAGAAATTTTCTTGACCTGGCTTCTCAAACTGAAAATGTAAAAGAGAGTTTTGAGTAAACGAATCAAGTACATGAGATTATCAAATAAAGAAACTGGAGTCACCTCAAGCGCTGTGGGACTCGTAGCTCTGACAGTATTCGAATCAGAGACCAAAGATTGACTCGGCTCACTCGAGTTGTTACCACCAGATGGGACGTCTCCATCTTCACCC
>1348-1-16168538-224
GGGCACGTACATCACCATTCTTCTACAGTTCATTGGTCTTAGAGGTGACTCATCTTGATCATTATCTATACTTACCATAATCTCATCAATGTATGGTAAAGACTTTGAATAACAATGGTCTTTCATTATTGGAATCAAAATATTTCTCTTTATGTGTCTATCATTTCTATATTCTTTGTTGTCTCCTTAAAAACCTTTCATGGAAAACCCCAATGGGATAAAAA
>6262-4-1028591-296
TAATGAATAGTACATGATCATTTAAACAAATTTGAAACTAGTATTATTAATGTATTTATATATTACAAGTTTTATCGTTATTAATTTAAGTAGTATCCAAGATTGTCAGTGAGAGTGCACACCGAGTTTCATTATCAATTGAAAACACATGCATGCACCCGCAATTACATAATCTCATGGAACATGTTATTAAGGATTTCGAACGATAATAAAAACATGATTTAGCATCAATTTTATATTAAAAAAAAATCGTAGAAAGTCCGGAACTTTGACCAATAATCTTTCTACATGCATGC
>8119-5-4704097-330
CAAGAACGTTGTCAGTGTAAATGCATAAAGAAATGCAGAACTCAGTTAACTAGTAATGTAGACCGTGTGTGAAAGGCAAGAGACCTGTGTTCTAAGCCGCGTGTCCATGCAAATATTGAGGCTATGCTGTTAGTACTGGTTTCTTGTCCCTTTTGGTGCAGTCGGAAATGCCGAGTTACTGTTCCATGAGCCGCTTCCGACTCGAGTGTTTTCCCATCAGCGGACAGCTGAACAAAACATATCATATCAAGACTTTCATTTGCAAAGAAAAATTGAATATTGGCTTTCGGTTAACGATACAAACCAAAACGGAGGTCATGAGGCCTAATG
>5896-3-19757069-264
CTTACTCCCAAGACTAACAATGTCCGACATCAATATTCAAGGCTACAGCATTCCAAAGAACACCATGATCCAAATCAACACGTACACAATTGGACGTGACCCCAAAAACTGGACAAAACCCGACGAGTTCATCCCCGAGAGGTTTGTCGATAACCCTATCGAATACAAGGGTCAACATTTTGAGCTATTGCCGTTTGGAGCCGGACGTAGGGTCTGTCCCGGGATGGCCACGGGGATCACCATCGTCGAGCTTGGGCTTCTTAG
>6875-4-8276877-318
CAAGAAACTCAACAAGTTTTGGACGACAAACGTCGACTTGAATACCATGTCCAAGCCTTCCTCCAGCTTCTTCTTCCCATGTAAAGACTTCACCTTGTCTTGTCACAAGAGCGATATGCCTTACACCGCAAGCTATCTGATGAACATCAAGTACTACATTTGATTCCAAGGGTTTTGGAATCAATACATCTATTTTTACAGTTGTGGAGTTTACGACCCCGTCTGGTGATATCCCGTCGCTCCAAACTTCTCCCCAGACATAAACATCTCCTAAGGATTCTATGTCATCAGGACCAGAAGTTCCAGTTGAACAACTTG
>2511-1-29828381-406
ACTCGTAATAATGCATAGAAGTAGAACCTGGAGACAAATCTGAAGAACGAGAATCAGATGAATGAAGTTTCTGTTCCTCTTCATATAACCGCTTATACATTGCAACCTGAAAAGGACGAAAAATGTACAAAATAAATAAACCGTTGAAAAGAAACCCAACATCAATTTACCAAGTGCTGCGATAGAGAAAAGATTTGGAGGGTGGAAATACTTACAGATGTGTGCAGGGATTCAATCATTTGTCCCTGCTCTTCAGCTCTTTTTAGCACGGTAGCTACCTTGGCAGAAGCTTCATCAGTCTTATTCTTCAGGTCTACCTCAAACGTTTCCTGACGTTACACAAATTCTTTTAAAACTTCACACCCTACCAAAGAAACTATGCATGCAAAATCCTTCATACCTTCAG
>166-1-2010353-387
GCATTGTCCTGACCCCTTTGTGGACAAGGACCTTAGTTATCACTTTGGCATCAAACAAATACAGAACTATAACTTTACTAAATTGGCATCTGTAGCCCATTATCTCACGTTTATGCATGTATATATAAATTCAAAATATATATATTTCAGTTGTTTTCAAAAACTAAGCAGAAGGTTGATTTTCCCATTATCACCCATGTTTTAGACAGCACTGAACAGCCAAATGGAGGGGATAATGTTAGCCAAGCTTACATCAGGAAGAATAAAGGAAGGTTGAAAAATGGTCGTGGAAGAACTCAATGCCAAGGTGGAAGAGCTGGAAAATCACAAGGTTTCCCGCCTAATAGTTTCGATAGGGTCCTTTTAGATGCTCCTTGTTCTGCCCTT
>814-1-9747428-275
GTTGTGACTCGTGTATAGCTCATTGATGAAAAACTTTGCATTAGTCTCTGTTTAGTCTCGAAGAACAAGTTTGGCTCTGAGTTTTGTTGATTAGATTGAAGAGAATTGTTTTCCCTCGCCACAATTGATGGATTTCTTGTCCATGAATGAGATTGAATAAGCTGGTTATGTCGATGTTATGTATTGTTTGCTTTGTTATCTCTGATCTTTTTTTTGTTTTTTTTGGTATCTTTGATCTTGTTCTAACACAACTACAAAACGTTTGGTTTCATTGT
>6145-3-23072651-360
GATACAACATATATATATATATATAGTAGTGTAAGTGGAGATTTGTTGATAATTTAGTTAATAGAAAAAAATAAATAGGAATTCTCTCAGATGTATTTGAATTTTGTACCAACTGTATCATTAAAAATTAAATCTAAAAAGTAATGGTAAAAACTGATAACAGCGTTTTTGGAAATAGTCATGGAGAAAAAGATTCTAACACAATTCACATTTAAAAAAGAAGACTAAATTGACCGTTAAGAGTGTTTCTCTAAACTTTAAAATGGATTAGAGGAGTTTCTGAGTTCTGCAATGTTTTGAATAAATTCCCTCTAACGATACTATATAACAAAAAACAAAAAAAAGAAGACCGAAGATGAA
>6034-3-21628253-333
GTTTCAGGTTCGTACCAGAACTGGCTGAGTCTCCAATCCTCCGTAACCAGCTCCACTTTATCGGATTCTTCTCCTCCGGCGACGGAAGACGCCGGTGGCGTGCTCGCAACAGTCTTGTTCTGGTCTGCTAGAAATTCCCGAAGCGCCGCCAAAGCTTGAGAACTCAACACTAGTGGATCGTCATCTTCTACATCTCCGTCTCGTGGAGCTGAAACTTGACCGTTTAACTTCTGGAGCTCATCTTCTTTTTCCATTTAAGCTTCGGCGTCAGAATTCCGGGATAAAGTCAGATCCTTCGGAAAAGAGAGGACTTAACGGACACAGCGAATTAGA
>871-1-10487336-256
CCGTTATAAAACAAAATTAACTAAAACTTTCGATCCGGGTCCTTTTTCTTAGCTTCTGGTTTGGGAGATGCATCAATGAGGCAATTATATGGTTTGGATGATCCTTGGGAAGACAACAATAGATTTTTCCTCGAAAAATTTTCGACGTGCAAGTTTGAAAAATGTTATGTGACTAGTCGGACAGTATTTACGATAGGAGAAGGGTAAGTATATTTTGCGTGAGTCGTGAGTTGTGTGTTGTGTGTGAAGCATAGTC
>5177-3-11302092-275
CAATGTGACAAAGTTTAATGATAAATCTCACCAAATCACTAGAGCTTTGTTTTTGTAGTTACATAAAAGTCTATACTTACAACAACCAAAGATTTTGGATTTTGGATTAAATCATCTAGAATTACCTTAAAGCCTACTAAAATCCCTCCAAATCTAAATTCCACTAAATCATACAAAATGTTTAGTCCAATACATCCCCCTAAGTATTCATGTTTAAGAGTATATAATTGAATTGTAAATTAATATAATCGAAAAGTATTCCATTATATTGATTT
>100-1-1104822-496
TAGGCTCAAGCTTCACTTGCCCAAGAAATTCTGCCAATTACCGAAAATGCCCTTCCCGGATCACTACCCTGAATACCCAACGAAACGACAGTTCATCGATTACCTTGAGTCATACGCAAACCGGTTCGATATTAAACCGGAGTTTAATAAAAGCGTTGAGTCTGCTCGGTTTGATGAAACTAGCGGGCTATGGAGGGTTAGAACAACCTCAGACGGAGAGGAGATGGAATATATTTGCCGGTGGTTGGTGGTGGCGACGGGAGAAAACGCCGAACGTGTTGTCCCAGAGATTAATGGTCTTATGACGGAGTTTGACGGAGAAGTGATTCACGCTTGTGAGTATAAGTCCGGCGAGAAATTCAGAGGAAAGAGAGTTCTTGTCGTCGGATGTGGAAACTCAGGCATGGAAGTCTCTCTTGATCTTGCTAACCACAATGCAATTACTTCCATGGTCGTTAGAAGCTCGGTAAGCAAAACAAAACTGATAATTCTGTTT
>5163-3-11139841-325
AACTGAATTTTGGCCTAATGCAAATCTAGCTCAAATTTTGTGAAATTTAATTATTAACTAAAATTCATTAAAAATTAATAGTTTGGGTAATTACATTGATGTTATCATTTTTTATCGCTTTGAATCTATTGCTCTTGTTTGGTTTCTTCTTGTGTTTTTTTTTCCCTTTTATTTACATTCATTTAGCCTTTGTACATCTTATGTTTCATGGCGAGAAAGTATAACTTTAGTCATTTTTAGGTGTGAAAGTGCATTGGACCGAGATAGATGCGTAGAATTGAAAGAAGAGTGAATGGAAGCACGATGCCGACCAAGATCTCATCCA
>2794-2-2886093-485
TTGCCCAGATTGTATGTTACATTGTTTGGCAGAGGATGATCGAGGGGCTGCGCACCCGAGACAAATCCGTGTGTAAGCTTTATTTTCTTCATTAATAAATAGAGGGAGACACTGTCTCCTCTCGACTTACCAAAAAAAAACCAAAAAGTGACTGTCCTCATAGAGGAAGAATGTGATGAAAATGATCTCTCCATAATGGAAATGGTGGTGAAATAATCTCTCAAAAGAAGAGAAAGTTGGTGGAATTGATAAACGTAGACGTTGATCCAATTTGGTATACAATTCGATGAAACATCTAGTTAGAAATATGACGAGATATTACTGTCCCACTCTAAATTTGATCAAGTATCTAGTCAAATGATCAATCAACAATCATCTTTGGATCTCATGCGGTTGCGAAAAAAATCAAAATTTGAATTAAAGGTAGACCAAGGATTAACTGTAAAAATGGTATGGGAATATAAATATACTAGATAAGATTCACC
>2650-2-1383101-350
GGCGTCGAATTTTGTCTTCTCTTTGTTGCTCCGCTCCTCTCCCGCAGAATCCAAACTGGTTTCGCCTCACGTATAAAGTCTTTCGTTTGTCCTCTTCGTTTCCTTCCGATGTGTCTTGTTGTTTGCAGATCTGGTGGTTTCTCTTCTCCTTTGAAGATCTGTAGGTCTCTTGTTTGACGTCCTCCACCTCTCTATGGAAAATCCAACAACTACTTCGTGTTAACGGCAAGAACACGGCAACGGAAAAGCCGTGTTGATAGCAAAATCAGATCTCGTCTGGGCACAAAAACCGACAATATAATTCGGACAGCGATTAAAGATAAGAAGTTGTCTCTCTGAAAGATATGTAA
>9594-5-22160408-302
AAAACAGTTTTATAGTTATGTTTTGTGTGAGTCCAATAAATAATATGCAACAAATTTTCATACAAGTATATATGTAAGTATTAAAATTAGTTATGGCTTTCACATAATTAAATTAGTTATTGCTTTCACATGTTTAGAAGTAAGCAATTCGGGGAGTTATTAGAGTCCGAGTCTTGAGTCTGTCTTTTATCTTAAACCTTAGAAACATCAATTCTACGTCTGAATAAAATATTCCAGAAAGTTCCCTTCAACGTGTATGTGAGATGAATATACGCCGTCGCCGATGATAATATCGTATCGTA
>8373-5-7792509-339
TTTGCTGGTCTCTGAGAATGATTAATGAATACACTATTAAGAGTGTCCTTGACTAGTGGAGCAGTCGTAGGTGGCAAGAATATTCAGTGCAAGCCTGAGTTTTCTCCCTTGTTGGTTCCTAGACTAGAGACCTATTGCTTAGTCTGTATCCTGTTCTTTCAATGAGTAACGTCTCTTTAGGTCTACATATATGTTAGCTGCAATTGTAGGTATAACTACTTTCTCCAATGCTTATTTCTTTGTTCTGGAGATAAGTTATGTCTCGCTGCCTCATATTTTTAGCAGGAACAAGAAGCATCCATTTCTAAAAAATTGTGATCCAGTCTGTCCATTTTACAA
>1453-1-17406651-330
ATCAAAATTAAGCTAGATAGATAATGAGTAAATAAAAGAAAGTAAAATAAGCAGATTGGAGGTTATAAGACAAGATAATAAAACGTCAGATTTAGGGTATTCTCAGGAAATAGATGATCAGTAGCATCTGCTGGATACCTGGTATTGAAGTTACCAATGCTCGCTAAATCAAGCCATCTGATATCTCCAATCAAATCCTCTGAACAAGGTACCGAGAAGTTGTACCTCACCGAAGCCATGATGCAGGTAGTCCCGTTGATATTTCTTGAAACGAACCCAGACTGCTTTGGAAGCTTCTGTCAGACCTTGAGTGAAGGTAGACAGCTTCTT
>7441-4-15020054-338
TCGTCGCTCGATCTGCGATCGCTGTTCTGAGTTTGGGATTCATCGATGCTGGGTAAGATTTTTAGCACTCAAAGAGCGAGAATTGCAGAGTTATTTAATACTTATAGTATAGTGTTCTTAAAATCTCTTCAGGTATAGTGGTGATTGGTCAAGAATAGGTGTGATCTCCAAAGAAACAGAGGAATTGTTGAAGATTGCTGCTTTTCTTGTTGTTCCTCTCTGTATCTTCCTCGCCCTTTCATTTTCCAATGATTCAACTGATTAGAGGTTCCTTGATTCCTTCTATATATAGCTCTGCTTTATCTTTCAGAAAGAATCAATTAGATTAGATCTTTGTA
>8157-5-5246310-365
ACCATATCGATACTATTTAAGCCTGGTTTCTTATCATAGACGCAGATTCTTTTGCTAGATTGAGGATTAGGGTTCTCATAAACCCTTGGTAGTAACTCCATATTTTGCATCTGATCTAGCAAGCTCTCATTGAGTGTGTCAAATTGCTTCTATGAATTGAGCTTATAGATTGTGTTGAAGTTGAAATGGTGATGGTTTTTTTTTGTTAAATGGTTGTTTGATTGATTATGTATATACTTTGTTATTAGCGCTGCGTAGCAAGATGAAGGCAAAGGCATTAATGGAATGTGATCAGTACGTCTCCAAGTATGCTCAATGCGCAACAGGAAGAACTTTTTCTGTGGTATGGACATGTCGTAAGCAAG
>7289-4-13261980-299
AATGAAGGAAGAAGAAGAAGAAGATATTAAAATTGAGAGAGCGAAAAAACGAATTGTTCTTTTGTGATCAATCAAAAGACTTGGTTTCTGTCTGATTCTCACCTTCTCCTCCAAGTTATGCAAATATTATTCTCCATTAATTAGTGGAAGTTAATTAATTAGTATGATTTTAATTTTAATTTCTGCTTTCGCTTTATTTTATTTGTCTTGAAGATTCGAAGTTAGGTTCCTTTTTAAATGTGACGATTAGACTCTGAATTGATAATGTATTTTTGAACGAGTAAACAATCAACGACAAA
>8932-5-14498069-253
AGTAAAAGTTTGATTATGGTCTTTTAAAAAATGGTTTGTTAAGGAGCATGACTCCTTGAACTATCCCCAACGTAACTGCACATATATGATTTTAGAAGAAACAAAGAATCTAAGTAAATCCAAGAATATAAACATCAATGAAACAAGTATAAGCCTAACATGGGTCAGCCTTCTATGTTAGCCAAGTATAACATAGAAAGTATAAGCCTAACATGGGCTTATACTTTCTATGTTATGTTCTTTAATGGGTCAG
>6864-4-8104395-326
TGGAAAAGCTCACGGCCTTTCTCAACAAAACCGACATGGCTACACGCATATATCAACCCAACAAATGTGACCTCATTGGGCTTTACACCGTGAGAAACCATGTCATCATACAACGCTAATGCCTTCTCAGCCTGCCCGTGCTGAGCCATTCCAACTATAAGCGATGTCCATGAAACTACATCTCTGTGACGCATCCTACTGAAAATATCCTTTGCAGCTATAACATCGCTGCATTTAGCGTACATATCGATAAGGGCGTTACTAATAAACACACAAGAATCAAATCCTAGAGCTATAACCAACCCATGAACCTGCCTCCCCGCTAT
>4074-2-18148158-277
ACATGGCCGAGCAATCCGCATTCCAAGATGACCTAGAGCTCAAGAAACTCGGGTTGCAAGTCGTTTCAGGTCTCAGCTCTCAGCTGATTAACGTCAAGAAAGCAGCGGCAATGGATTCAAATTCCCTCATCAACGAAACAGCGGAAATCGCCAGAGGAATAGCGAAAGTCAAGGAAGTAATCACGGAGCTAAAGCAAGAAACAGGTGTAGAGAGATTCTTGGAGTCAATGAACTCGTTCTTGAACAAAGGTGAGAAAGAGATCACAGAGTTACAATC
>769-1-9143563-367
GCTATTTGACATGCATGTTTTGGGATTATATTATTGTAGTTTCTATCTAGTATATATATTGCAAATTTCAATAGTGGAAAAAAGTTGAATACAGATAGAGAATTTAATAAAGTTGAATACGATTAATCTTTGTTGAATGTTATCTTAAAAATATCCCCCCGACCCCCGGTGCACGATTAATCTTTGTTGAATTTTTTTTTTGTTATGGTAAGATATATAAAAGTTAACTAACACATATTAACAAAAGCTGGAATAGCTCAGTTGGTTAGAGCGTGTGGCTGTTAACCACAAGGTCGGAGGTTCGATCCCTCCTTCTAGCGATTTAGATTTTTTGATATTAGAGTTTCTTACCGAATAGAAGAAACTC
>6574-4-4791834-284
TTTGGTGTAGTAATTTCTGATAAATCAAAAGTTTTTTTTTTCTTTGTGGGTTTGAGATTTTATCAAATCTTCTTTTGGTCTGTGGAGAAGAGAAGTCAGAGGTTCTTTAAGTTTTGCTGCTTTCAGCTTTGATAATGTCGTTTCTATGGTCTCTTCTCTAGTTGTATTAAAGGGTTTTGTTTTGTTGTTTCGTTTTCAGCTTTGTTCGTGTAGGAGAGCAAGTCTTTGGAGTTGTTCACGTCTTTGTTCATTCAACGACAGTTTTATTGTGAGTGGCTTCTTTA
>1831-1-21738209-306
CAGATGTTTTTACTAGTGAAGTGCCTATGTGTTGGTTCAATCACAAAGTCTCCAACAAATCAGTGCATTAAGCACAAGAGTTCTCTCGTAGGCATGCTCAGCTGCAAAACCAATGTTACTGGGAATACTTTCACTCACTTGAAGAAAAGTAGATGTAAGTTTTTCTGGGATATTTGATAATTTCTTCAATGAAAATTCCTATACAAATTATATGGGGGAAACATGTACAGTCTTGTTGCCAAGATAAAAATGTACATCTTATAGTTACTGCAAGAAGAAATGGAACTTCTTTATAGAGCTCAGAGT
>8916-5-14394746-239
CGTCGAGAATATATCATATATATTGGGAATGCATTACATTATGCGTCATGATTATGATTTTGAGAACGAGAGTAGGAAAAAATGGGACATGGAACGGGAACTACGCCGACTCCTAAATATTTTTATTTCACTCAAGCGGGTTTAATGATTTTTCGACTGTTTTAATCCAATTTGATAGCTCACAAGTTTAATAGAAATTTAACGAGGACCAATCCGGTTGAGTTGGAACACGGTCCGAC
>887-1-10698625-486
GCCGTATTGGGAATCTCTATGTGTTAGATACAGAATCTCCATCCGTTTCAGTGAATGCAGTGGTGGACATTGGTATGTGGCACAAGAGACTCGATCATCCATCTTTCTCAAGACTGGATGTTATATCAGAAGTTCTTGGAACTACTCGTCATAAGAATAAGAAGAATGCTTTTTGTCATACTTGTCACTTAGCTAAACAGAAGAAGCTGTCTTTCCCTTCTGAAAACAACATTTGTAATTCAACTTTTGAGTTATTACATATAGACATTTGGGGGCCATTTTCAGTGGAAACTGTTGAAGGTTTTAAGTACTTCTTGACTTTAGTTGATGATCACTCCAGAGCAACTTGGATTTATCTGCTAAAGAACAAAAATGATGTTCTTAGTATCTTCCCTGCTTTCATCACTCAAGTTGAGAAACAATACAACACAAAGGTTAAAGGTGTTAGATCAGATAATGCTAAGGAGTTACAGTTCACTCAGTTTT
>6058-3-21879021-272
AATTTTGATTTGCTTGTTGAAGCCAAGATCGATATTTGGATGACAGTGGATCAGATACGAGAGGTGAGACTTAGAAAAAATGAGGTAAACTGTATGGTCGGCAATGCAACAGATTTTATAGTTGGACTCCGCAATGTTCGGGTTCTCTACTTATCTCCCGAAACTCTCGAGGTTTGTATTCCACTCTCATCTTTCTTCTAATCTTTCTCATTCTATGCTATTTTGTATAAGGATTTGAGTCAATGATTGCATCTGAGTGATGATGATATCTA
>1255-1-15107267-340
CTGTTTTATATATTCAATCATACACATGACATCTACTCATATTTCACTCCGAAATGCTAACCCAGATTCTTCTTGTTCTTCAAAGCTTTGATGGTGTAGCCTAAGTTTGTATGATTTTTGGTTTTGGATCTTCTAACACGGAAAGATAATTTAGGTTCATAGCCCTGGTTGTGGTTTTAGCCCTAAACCTCAATCATCCACCTATCATCTTGAGATATTTGATTCCAAAACCCTTACAAAGATTGTGCTTACTTTTTCAAGTATATTTGCTCCTCAACACTAAACCTAAAACCTTAAACCTTAAACATAAATCCTACACCCTAAACTAAAAATCCAAAAC
>90-1-1016991-234
TCCGAGCTTTTTTGTTATTTATCATTTATTTGACTGGAATCATCTATATGGTGGATGTCCTTGCAGAAGGAGAACTGTATCACCCTCCAGGATCTGAAAGGATCGAAACTTTCAGCAAACGTTTTCAATATACTCTTCAACCTTAATAAGTTCATGGCATTTGAAACACGTGACCCATTTCTCATTCGCCAGGTAAGTTTGGCTTACCAGTGGAGTTTTTATAGCACTCAAGAG
>4687-3-5602385-332
TCTAAACTGATTATAACCAGACTTTTCTCTAACTGTTTTTTTTTTTGTTTTCCCAACATATCTGCAGGAAACCAGTAGACCAATTCTTGAAGACAGTAGACCAACTTACCTTAAAGGACATTGCAGATTTCACTAGCAAGGTTATCACAAAGCCTTTGACAATGGCAACTTTCGGAGACGGTAATGACAAAACCATCATCACAGTTTTACATCTTTTATAAAACGGCATTGCAAACTTAAATCCATTTTACTTATTCTAAAATCTTGTGTTGATTTTGGGACAGTGTTGAATGTTCCAAGCTATGACTCCGTAAGCAAAAGATTTCGCTGAA
>793-1-9453112-272
AATGCAATGAATTATTTATTGATCCCAATTAGTTATGTATGTTTGTGGTTAGCCAATGAGATATGTTGCAAATTAAGTAAACATGGTTGTCTAATTGAAGTTAATTAAGTTGTTTTTTTTTTTTTTGAAAAATCGTATACTGTTTGACTTTGTATCAAATGAGTCGTATTTTAGGCTGATAAAAAACCTTATTTAGAAGGTATTTAGAAATAAAAACCGTGTATTATATTGATCAATTCTGTAATATGATATATGGTCATATTATGAAAAGA
>7837-5-1545095-303
AAGAAATGTTGCACTAATTAGGCTTGAGAGAGTATGATTTACCAAAATCAAGAAACCCAATCCGGCCATCACGCAACAGCCATAAGTTTCCTGCATGTACATCAGCATGGAAGCTTTCACAAGCAAGTAAGCTTCCAAACCTGCAAGTTACATCACATGAAGATTCATTTTACTAACAGCTACATTTAGGAGGGAGAACAATCTTAATCATAATATTGAATTTCAAAGATCTTACCACACATTAAGCGCGGTAATAAGGCTGTTTTCGGGACTGGAAACAAGTGATCTTATAGAGTCCAGATC
>5369-3-13456436-292
TCTTCGTGTAGACTCTAGAAGCCGCGTAGTAAACTGGAATAAGTGAAAGTCCAAGTTTTTTTGCAAATGAAAAGTGCAAAGTCCATGATGAGCAAGTGGATAATTCTCTGAAAGTCCGCTTGCAATAGAAGCAGCTCGGTCAGACACAAAAACTAAATCCTTCTCATCAGGGATTATATTCAGCAAACACTTCAAAAACCAGTCCTATGACGCATCATTTTCAGAGTCATCTATTGCAAAAGCAATAGGATACAAATTAAAATTTCCATCCTGAGCTGAGGCACCAAGCAAA
>4157-2-19115436-285
TATATACACAAATATTAAACCATATAGAGAAAAAAACTACATCACAAAAAATCACGTATTCAATAAACACACGCAAGGTAGCAATAACTCGTTTTCTCGACTGCAAAACTTTCCCGGAAAATGTATCTTCTTTTTATTTAGCATCGCCATAGGAAGAATCTACGAGGCTGACGAACTTCACCGTGCCATCACCACCACACGTTATAAATCCATTCGGACAAACTTGTATGTCAGTCACCCCAGCCTACACCAAATTCGTAACACATACCCAAATTCGATTACATA
>8523-5-9597689-265
ATGTTAGCTGTATGTGATGTCCATAATTCTGCCGAGAAGAAAATCAACTGTCTTGAAAACTGGTACGGTATTCTTCAAGTTATGCATTTTGCTGACGATGCTACAATCAAGAAGCAGGTCAGGAAGCTCGCGTTGCTTCTCCATCCTGACAAAAACCAGTTCCCCGGTGCTGAGGCTGCTTTCAAGCTGGTTTGGGATGCTAGCAGATTTCTCGCTGACAAGGATAAACGGTCTCAGTATGATATAAGGCGCAGAATCTATTTAC
>9706-5-23254430-419
GTGACGCCTCTGTACATGGAGGCACCCCTAGAGAATCCACTGCTTTTCCTATAATATAAAAAAATGTATTTTGGTTAACAAATAGATTTGATTTTCGTGGAACAACTATGAGAGAAAAAAAACGTATCTATCTCAAATAAAATGATTACCGTCTTAAAGAAGCAACGAACTCTTGTCGAGTCATGTGTTTCATTTCTTCAAGTTCAGATTCGTAATTTGATATCTAATACAAGTATTTAGCCAGATAATGAATCAACTAAAATACAATCCTGACATATTCAGACAGACATACAAAAATGAGAGACAAAATTACCGGGAAATTAGTCGTAGTTGTAGGACCCCAATACTTAAGAGCTGCAAGGTCGTAAGCTCTAGCTGCTTTATCTTCCTTATCATAACCACCTGAACATAACAAACAA
>1845-1-21908706-275
AAAAGGAAAACTCCCAAAACCCAATTTATACTGATTAGAAAACCATTAAACCAAATTAAACCCAAACTCTTATGACGTATCATATTAACCCACAATTCTATGGGCCATGAAACTTTGAACCATAATCTATGGTTTATGTTGCTTATGCTATACGCCGACCCCAGATGTAGCCACTTTCACAGTGAAAGCTAACCCGTAGCGACGTAGGTTTAGTGAAAAATGCTTTGAAGATGATACAGAGCATGCCAGTTAACCCACACAAAATGGTGATTTGA
>6415-4-2892595-337
GCAACCTAACAAAAATCAATGATGTCAGTGAAAACGGATTCAAGCTCCGGTTGTTTCCATTCTCCTTGGGCGACAATGCACACATCTGGGAAAATAATCTGTTCCATGACTCAATCACCACCTGGGATGATTGCAAGAAGGCTTTTCTAGCAAAGTTCTTCTCCAACGCCAGAACTGCAAGACTCAGAAATGAGATTTCTGGTTTTTCACAGAAGACTGGTGAAAGCTTCTGTGAAGCATGGGAGCGTTTCAAAGGCTACACCAACCAATGCCCTCATCATGGCTTCAAGAAAGCCTCTCTGCTCAGCACTCTTTACAGAGGAGTTCTACCACGGAT
>8789-5-12800992-340
TAATATATAGATAATCAAAGTTTTTAGCTTATGCAGTGTAGTTAAAGTAGCAAAATGGTAGGAAGTGCCCCCATTAAATGCTGAAGGTGGCAGGTTCGATTCTATCTGGCTACATTTTGCACCCATATAATTTCTTTGCTGGGTCCGCCACTAGAGCCTAATGATGGCGGCACAAAGAGGGATGGACTTGGGCGTGACCTAATGGTTGGTGGTGAGCTACTCGGAGCTGCTTGGGTTCAAGTCTCTTCGGCCGGATGTGTTTTGGACTTATTATTTCCAAATAGCCGGTTCTTGACATGTCTTCAATCTTTGGGTCATATCTTCCAAACAGCTTCGTGGA
>7294-4-13313837-255
GAACTTGTGACAATCGACACAAGTCTCAGAAGCTCCGAGATTATGAGAACTGGAATAATAATAGCAATAGCTTCATAAACACTAAACCCCTAATCTTTCTATCAAACGTTTCTCAACATATCCGATGTATCCTCCATAGGAGAAGTATTAAACGACTACGCAATAGTTTCATTTGTTGTCCCTGTAATGAGCGAAAGCAAGAAGAGGACTAACGTGAGCAAAGCCCATATCAACAACAATGAACAGAGTAATGAA
>1064-1-12904004-402
TAATAGATATAGGCATAAATTAGTATACCTAATTTTGGTTTTGTTAGGTTTTCTATTTCTTTAACGGTAAAAGGCAAATCTTTTCTGACACATGTAGACATTTGATCAATAGACTTGACACATCGCACAATCTTATGAGTTACTAACTTTGAAAACCATACTTTATATAATAAAATAAATATTTAAGTAAGTTTTTTTTTGAATAAAATATTTAAGTAAGTTTTAATAAAAAGTTCGTACAATAATTAAGTAGAAAATAGTATATTTTACATTTTTCTCTCTTCCACAGTCTCTATTAATTCAATCTCATTACTTTTTTCAACATCAGCATAAAATTTCAGTTATATAGAAATCAATGAATGGTGTTTTAATCATACAAATATTTTCTTACCATAAAATTAC
>6462-4-3487771-288
CTCGACCCCAAGGGTGATAGTTCAGAAGGTCCTCGAGCTGCTGCATGCGAAGAAGGTGTTTGGTACCTCTTCGATGGGGAGAGAGCTTTGTTCCGAATCCTTGACAAAAGCGAGCGCCTGTTCATCATCAAGAACTAAGGTGGGAGAAACTCAAAACTAAAATTCAGTAGATTAGGAGATTGAATGATGGAGGAAACAAATGAATTTGTGAAAAGTTTTTGATAAGAAAGTGAAGTGAAGGAGATAAAGAGAGAATTGTAAGGATTCGAGAATGCTTTGGTATGGGAG
>684-1-8136769-262
TCAGTTAGAACTTCTCAATGTTTTATTTTATGCATTGTACAATTTCATGAACTCTATCAAAACATTTGTTGTATATGTTTATTTTACAAAGATAGTTTTGGTACCCTATAGTTGCTTAGTTAACTTGCTTATACCCTAAATCTTAATCAACAAGAAAACGTAAAACCCACTCAGTGAATCAAATTATCAACCAATTAACGTAAAACGCATGATATCATGTTTTATAAGATGTGTTATGTGTAAGACCAGGTTTGAAAAAGTG
>801-1-9562597-250
TCAAGTTGTGTTCATATAAAAACATTGCAATAGCTTAAATCTTTATTGGGTTTCATGTAAGTGTATTTATAGGGTAGACGCATCCACCTCAGTCATTTCTGAGTTCAGCTATTACTGATAAACACCTCAACATTTCTGAGATTGATAGAAAGGTTACATAGATTTAAGATTCCGCAGATGTGGCTGCGTCATCTTTGTGCTTAATCGCGCCGGAGTCCACAAGAATTGGAATCTCTGCAGCTAACCACGG
>60-1-670748-363
ATAGTTGGCTGGTTGAGTCTCCAGTCGGGTGCACTACGACCACTTTAAATCCATTCTCTATGAGATCTAAAATCACATCCGCAAACCCTCCATCACCCGTCATCATCGCTATAACACTTTTTCCGATTTTCTCTTCATATCATATCCTCTTTATGTTAGAATATATAAAAAAACAAGTATAAGGTTCGCTGTCCGAATAATTTTGAGTCTCAAGAAGGTTGACAATAAGAATAACTTGTTTATCAATATTTCTTTTAGTTTAATTTTTTTTAACTTTTAAAACCAATAAAAGAATTAAAAAATTATAAATACTTTAATTTAATTTTCTAAAATTGATGTATCTATCCATAATAACAAGTAAAA
>6669-4-5873154-302
AAATCCCAAAAGACACGAACATATGTTCGAAAAAGCCAATCACGTCTCTAGAAAACGTGCAGGCATCCTTTCCGGTGCTTCATCGAAGATCTTTGCTGCCACCCTAACCCGTAGAACCTGGATATTTGCATCAGTAATGCCATCAAAACAAACACCAAGCAATAAATATTCAAGAATCTTTAACGCGTAAACGCCGCAGTCCCCTCTGATATGATTTTGCGGGACCTTTTTCTTGTCCCTCCGCCGGAATGAAAATTGGTCGTATTGCGGGGTACGGACTTCGGAAGGAAACAGTTCGTTAA
>6241-4-822842-284
CGTATATGGTTAAAAAAATCGATACTTCATAAGCGAAATTCGAGTTTGAGCCATTACTTTTTTTTTTCTTGTTGCAGGTGGAATCTGTAATCAACACAATAATTGAAGGAGCAAGGACAGGAGAGATTGGTGATGGCAAGATTTTTGGTAACACAAAAAGTTTTCTTGTTACTCTTTTCACAATCAGATTTATGTTTGATACCTCAAATTGTAAATGCAAAATGAAATTACTCAGATTGTGATTGTTTCTTGTTTGGTTATATACAGTTTTGCCTGTGTCAGAT
>1995-1-23825381-341
AGCAAAGATGTTCAGAAACAAAAACAAAAATCAAGGTGCTGCTGCATTTCTTATTCTGAAATCTGAACAAAATACTCGTGTTAAACAATGTGGTTTGAAATCCCATTTCCAATTGCTCAAAAATAAGCAAGACAAATAGGGCTTTTACAAAAACAGAAAGGGATTTTTCAATGGTTCTTCCTGGCAAGCTTAGTCCATTCAGTATGGTACGCACCAGGACGATCGGTTCTCTCATAAGTGTGAGCTCCAAAGAGATCTCTCTGCGCCTGAACCAGATTCGCCGGCAATCTAGCACGTCTATAAGTATCGAAATACGCAAGACTAGCACACATTCCAGGCGT
>5161-3-11111670-417
TTTGGATTGAAATTAATACGGGATGGTACACTATAGATGAAATCCTAGAATTAACAATCAAAATACAATTATACAATTTTAAACACTAAAAAAAATATTAACGAAACAAATATATAACTTAAAATTTCAACAAAAAAAATTAGTTAATAAAATCGTCTTGAGGTGTATCATAATATCATACATTAAAAAAACAATAGAATGTATCTATAGTTCATCTTAAAAACAAAAATTTAATTTTTTATTTAATAAAAATATAAGCTTATGATGTACCTCTTGAATATGTTATTTATATATATATATATATATATATATATATAAAATATTAAATAAAATAAAAATCTCTAATTTTCTAACAAAAATATTAACATGCGGTATACCGCGGGTCAATATCTAGATAATACAAGTTTTAAATTATTA
>3914-2-16359498-354
AATTATGGGGTTATACCGAATAAATTTTGATTGCCTAGTTAAGAAAAAGCGAGATGATGCATTAATAACCTTAAAATGCAAAAGTAATAGTACTAAATTAATGTGTACTTTCGTATCATTTGGAGAAAAGCAAAAAGAGAGAAAGGAAGATTTGGAAATATAAAAATGAAAAATATACGTACGTGACCAATAAAGTGCAAGAAGTATTCGATCATGATGGAAATGAAAAGGAGAACGAAGCAAACTACAGCAACAGCCCATGTTGGTGTTTCCTCTAGTGATCGCTCTTTTATTGCCATTAATTTCACTGCTCAAAACTCTTTTTAAGTTGTTTTTGTTAAACTTTAAACTCTT
>2947-2-4795249-291
AATTAATTAATATATTAAAATATATTTAACCAAGATTGTTTTTTTAAATAAAATTTGATGCAATTTAATCTAATTAATTAAAATTACCAAAATTTGAAATTACTTTATACATTAAAAAATCTATACTATAGAAAAGTCGAGGTTATTTACTTCTTAGAGAATTTTAAACAACGAATTGCGGTTGAACATGTCATTAATTAGCATTTTTAGCCATTATGTTACAAGTTTCAATTTTTAAATTTTAACAAAATTCTATATTAAGATATTTATGAAAAGGAAAAAAATATATGA
>6992-4-9577572-383
AGATAAGATCCAGGATTCAGAGTCCTCAGCCAACGAAAAATCTCAAGCAAAATGAAGTCAGATCTTGTCTTCATGTTGACACAGAATAGATTCAGCGTCTCTGAATACATCCTCTTAGTTGATTAAACTGAGATTGTAGCCTCGCATTTGCTGAGGTTTTAATAATTTTGAAATTTGGTCAACTGAATAGAATCAAAACCGAGATTGTGTTCTGTCTAGCGTACAAGAAATTATAGAGGTGACCCTGGTTGGACCATCCCCAACGACCACGTTTTGTCAATATATGTTGTTTCAAACTTAACTTCGCCTAATAAAGTATATTGTGATTTACAATGGATCGGTCTTACAGCTTAAAGGTTTCAACTTTCAACTTCGTGGGTACC
>8585-5-10343202-371
GATATACACTATAGGCTGAAACTTATCCAAGTTGCAGGAGACAAACCTTTAGGAGTTCGACAATTTGAACGACTGGACCAATTCTATTTGCTGCTTTCTTAATGTCTGACTCCATCCAATTTCTAGGGACATTACCAAGAAAGAGACGATGCTTTGCTTAGGTAGTCGAACATTTTATCCTTTTACCCTATTGAATAACAATAAGTAAACAAACAAATAAGAGCCAGAAATATTCGGAAACACCAATCCATCAAAATTCTAGGTAACTATTAAGAATCAGGTCAAAGAACTTACTCTGAATACAGTGTTATTTAGATTATCAATTGCTTCAGCAGCTAAGTCCTTACATCTGAATGTTACAAATGGATAAC
>4969-3-8799224-295
TCCAACTTCAAACTGCATATCCATGGGCCCGAAGTCGTCTTCATCGATCTCCATCTGCATAGGCATCGAGTATCCTGGATACTCCATCTCACCCAGAAAGTCACGGTACACCATCGGCCTCATCGGGTCTTGTTCCCAATATCTATCCATCGTTTCGCTTCCTTTGCGTGAAAATCAAACAAAACCTAAGGATAAAGAGAAAGAGAGGTGTTCTACTTTTTGAGGGTTAGGACACCCTTAAGTAATATCCGGGACATTATAAAGGCCCATTAGTAGAGGAGATTGGTCCATTATA
>1756-1-20822810-311
TAGAGTCTGAAAGTTTTTATGGTTGTACGCAATGCAGCTTCCTTCTCCACGAAGCATGTGCTTCCTTTCCTCGTAAAAAAGACCATCCGCTACACAAACACCGGCTTATACTCCATCCAATTCCTCCTAAGCCACTTGAGGTCCACATGAGAATGATGGGGGGTAAATTGTATTCGCGAAATGTCAAAGGCATGTTCAATTGCAGTGGTTGTGACCAATTAGGTTTTGGTTTCATGTACATATGCAGCGAAAAAGGCTGCCGATTCCAATTAGACGCACGATGCGCTTCCCTTCCGGATCCTTTTATACAT
>5324-3-12876992-264
TGTGTTGCTAGACTTCTACTCGACAAAGGCGAGTACCTGATCTCAGCAGTTAGAGGTTTTAAAGCGATGGATAAAAACCCGGAGTATTATCTTCTTAGGTGCCAAACAATTCTCCAACATAGTATCTGATAACAGTGGTGCAGAAGCTTCAGACTCTTGTAGGGATATTCTTTTAAACATTCTTTCGGTTGTTGTTTTCGGCAGAGGAACTGATCCGAGGAACGAGATGATGAGCTTTCTTAAGGTTGTTTCTCGTATCAAGAC
>6698-4-6199872-231
AGTTTTTGGCTGAATGGCTAAGAAATGAAAGGCTCAGCCCACAGTGTCAAAATCTGAAATTAAAAGTATGTTATTCCTAGATTAGAGTCGTCGCTGCCATATTTTGTTGGGCCAAAGACACAAGAAAGCCCATAATAAGATGGGCTTATAGTTTATTATATATACGACTGAAAACCCTAAAAATCAAAAAGCCACCGGCACTGCACGTTCGCCACAATGTCGATATCGGAG
>4745-3-6311497-401
TCAAAGTAAAGAGCTTGATCTTTTCCTTCCTGAAGATGTTATAACATAGTTCTAGTCAGGGATAAACTAACATGACACCTATCACTAAATGCTTAGAGAGCGAAGTTCTAAACCTGGAAACAAAGGACGAGATCTCCAGCAAGAACTGCAACACATTCTGATGCTTCACATGGGAGAGACCGTTGTCTTACATGCTTTTTGACATTTATCCATTCATCTTCTTCAACTTCGAAACCCGCAAATCGAACCTGCACTTCCTGAAATACCCAACAGAAAGATTGTTGTTAGCAAAACAAAAAAGGGGAACAAATAAGTCAACAAGAGGTTGGTTAGGAATTACCGGATCACCAATCTCCAAGTTTCTATGAGCTAGGAAAGCTTGCACATCATACCTGTAAGTA
>1042-1-12723285-362
TAAACCAAGTGCACAGTACCGGCCTCCCGCTTGCCGTGCTCGTAGATGTCAACGGAGTATTTCTGACGGTAGAAGACCATATCTGCTTCTCGAATGGTTGTCAGATCCGAAAAAGGGTGTCCAAACGCAAGCAACTCCAGGAACTTCCTCGTGTATGGCCCGCAATTTCCTGTAGTTGGGTTTTGAGCAACGGTAGGACAACGCACATACTCAAAAGGTTCAACTGAGTACGGAGAAATCAATACATCCTGGCACATCGCTCTGACTAAGTACGGCATCATTTCGCAAATAGGAGTCATTCTCGCCTTCACAGCCGACTCCCGCGTGTGCGATATTAAAGCGTCATACACAGTTATTAGCCG
>5620-3-16444233-304
AAGCCAAAATGTTTTTCCGTTTTGTGCATTAGTTATAAGGAAAAAATCCTTAAAAAAATCTAAAGTAATGTTAATTTAGACGTTTAATACTTAATATTTTTTGGTTGGAAAACAAATATCTCATATAATTATTTATGGTCATAAAATATTTTGTATTTAAATTATTGGTAAAATTAAAATCGCACTGTTAACATAATTATTTAACGGCGTTAAATTTTAAACGTCCAAATTGAAATTACTATGGGTTTTTTTAAGGATTTTTTCCTTAGTTGGAATTACATTTCTTTTTTATTGTATTAACCTA
>5402-3-13846075-336
AAGCGTGCTTGGGTGAGAGTAGTACTAGGATGGGTGACCTCTCGGAAAGTCCTCGTGTTGCATCCCTCTTTTTTTTTCGAGTTTTCTCTTTTTTTTTGTTAAAAATGTATGACTCTATAAATTTTAGACCGTGAGGCCAAACTTGGCATGTGATACCTTTTCGGAAAGCCCAAAGAGAGCTCTCCGATGAATGAGGAAGCATAATGGAATTCTTTTCTTTGTTTTTTTCTACTCTAAATTTTGACCTTAATGTATTTTTTCAGGCCTTTTTCGTGATCTTTGCTATATTACGGGGCAAAAATTAAATGTTCGGACATTATTTTTGAATACTTTGCG
>6576-4-4804494-249
AGAATGAGTCTATCAAGACTCTGAACAAGAAACAGAACAATGCAGCCATTAGCAAGAAACTGAAGAGGAGGAGCAAGATACTCAACACGAAGCAAAACCCATCTCGTGTAAACCCAATCAAAGAACCCTTTATTGAAGATAAACTGAAGCTGAAGCTTAGAAGTTCCAAAGCTCCAACCTTTGAAATAAGCAGCAATCTCAAAACCCAAAAGGATTAAAGAAAGCCATAGAAACACCTTTAAGCAAGAG
>6391-4-2629106-366
ACTCTTTTTTTGAAGAAAAAAAGAAAAGAAAAAGCAGTGCGATACGTATTTCTTCGTCACAGATATAGAAACGCACTTGAAAGAAAAAAGCACTCTATAAGGTGTGGTTAGAAGAAAAATGTAGTTTTGTCTAATTAATTTGGCTTTTCTGACGAAATTAAAAAGCATTATGCTATGAGTTTGTTTTTTCTCTATATAAAACACAACATCATCAAACAATATATATACACTAGAAGTAGCCTCGCGTGATGTGCAAAATAAAATTAGTTTTAATTTTTTTTAATAGTTTTGATATATTTTAATTTTATAAATATACTTGAAATTTTTATATTTTTGTTTGAAAAATTACCTTATATATGTTAATTG
>3279-2-8870902-276
TATAATTTAATATTAGATTAAAAAACAAACAATTGTGTGTAAAATACTGAACTTTGTTATGTGATAGCTAGCTACAAAGAAAATTGGTCAAAATAGAGCCAATTGTGACTTCAAACATGATCTCTCATCATAGGTCATAGATAACTCTATCAATTTGTAAAATTTTGTATGTTATGATTATTCCACATAAGTTAAAGATGGCTTCTATCACATGTATATGCTTCTTGTTCATGTCCAAGGCCTCCAGTTCTTATCAATTGCAAGTGATATTTAACT
>7230-4-12472995-337
AGATGAGTTTAGGGATTATAAAACTATATGATAAAGCTTTGCTAAAATACAAAATATAAAGACCCCTGAACTTTTCAAATCGTTTTAAAGATCTTGGTAGGAGCAGACACAGATGAACTTTTCAAGGTTACAGTTATGTTGTTCTTACGGTTACTGGCTAAAGGGCTGTAATCTCCTATTTTGTCTACACTACATTTTCTTACTAGCCTCTCAAAGAGAAAGAAACTTTTCTCTCTACTACACATTGGATTAAATCCAATATAACACATATTACTTCATATGTAATCATAACTACATATATTTCATCCTAATTCATTCATACGTTCACAGAATTTTC
>7352-4-14001434-369
ACTCTCCGGCAATAGCTAACCGGCCAAAGACGGCACCACTGAGGTCAAAGTGAGTGCTGGTTTTAGAGCAGCCGGGACACTCATCGGTAATTATGACGGTAACGGCTCTCCGGGAACAAATGCTCTTGTCCAAGCATCGAACCTTGTAACAAGCTCCGCAACCTTCACCATTTTTGAAGAGAATTGGATTCACCGCTCCAACCCTCGCATGTAACGGCTTCACATCCACCAACGTACCGTAACCACACGCTCCTCCTACACAATTGCGGTATATAAGTTAATGTTAGTGTTTAACTAGGAATCACTAGACTGTGAAGTGTGGTTAATTATGTGTTATAGACTTATAATTACCGTCGCTGCCGTCACCGT
>3075-2-6354809-272
GAGGATTAGAGCTTTATGTGCTCTGTTCTTGGGAGATAAGATTGGAGAACTGTAACTCCAAGCTTATCGATTTAGGGTTTGTATCATTGTAATTGGATTCAAAGATAAGAAATACCAAGGATTACACTTTCATTCTTATCAAATGGTGCGTTAGTGTGCTCGGATCGAATCGAACGCAAGAAGATTAGGGTTTCAAAAGTTGGGGATTTTTGTCAATCGCAATGTGTCTTGAGGGATTTCCCACCTTCATTGGTGTGACTCATGAATTGCGA
>9826-5-24656772-283
TATCTATAGTTCGGAAGACAGATAATTTAGAAATAAGTTTGGATAATTGAAAATATATCCGATTTGTTTGCTTCTTGGGCGACACACCAAGCTCCGGAGAAAGTTATACGATCTCTTTGCTACGTTTAGCTTCATTACTCCAAACCACAAACCCACATGAATTTTTGTGACATCATCGAACTTTTGTGATTTTTTTTTATTTTTGAAGATAAAGACAAGTTCAATTATGATGTTATATCTACCAAGTACCACCAACCAATGAAAAGAAATCAAGATTTCAAGT
>8254-5-6509063-542
TTTTCTGTTTTACATATGGACTTTGAAGCTAACTAGAGTTCCACAACTTCTGGATTTATATATGATTACCTTCGACTAGAAAGGTTACATCAGACAGCGTAGCATTATTTACATATTGCTCTCCGAGATAAACCTGTCACAAAAAGACATACAGAATACTGCATTGAGACTTCCACCCGTTACCTATAGGAGAACTGAAGCAGAAAGGAAACTCACCCTTTGTGTTGGAGAAGGAGGAGCAGCATCAACTGGAGAAAGTGCCATAGATTTATTTGCTAATTTGTACAACGCTGCTGCACCGTCAAGTTGCTGCTTAGTGTTTAAAGAACCAAGAAGACCGAGTAGCAACTCCAACCCTGTCAAAAGACAACTCAATATTAACTTTTTGGACAAAGAACATCTAAACTGGACGGTTAACGCATTAAACATAACGCATGCATCTCATTTAGCTCATGAAAATATAAAAAAACTGTCACATGCCGTTGTCATCTATGAATATGGTTCGTTGATCCTCGGGTGAACAGAGATGAGCAAGGGCAAGA
>4786-3-6858470-320
ATCGCAAATTGACTCCATTTCTCTAACGGAATTCAGTCTATGTCTATGTACCTTAAGTAGCTCATTTAAATTGCTCCGTGACATCACAATTCTTCTATCTTCTCCAAGTTGTTTGTTGAATACTATGAGGTTCTCTTCTTCCTGCACAAAATTAGAAAAGAAGAATACAGGTACAACATTGATAAGCAAGAAGTGCTGAACAAATAATTTTCAAGAAGACGATAGCAGCATGAGCTATGTAGGCATTTGCATCCCAGATATTGATTGCAGATGAATTTAACATTTTCCAAAAGGAGACTCTGAAGGAAGTTTGCATATAT
>269-1-3054842-379
TTAACTAAAAATGTACCTCTCTGTATTTATATTCAAGGGTTGGAACTCCGCCAGCGATTTTTAACCCCGCAAATCCTACATCAAATACGCTAAACAATCCATCCTCAGGAGGTTTAGCGGGTGGTTACGGTTTTGATGGTTCGCCAAATGAGAACAATCCAACATCATCAGACTCTACACACTTGAAGATTCACTTTGGTCATGCTATGGTGGCAACATTGATTCTTCACGCAGTGCTATTTCATTAGAAGTAGAAGAATATGTAGGAGTCAAAATAGCTTTATGACACACAAGTTAAAGCTCTTTTAGAGTATCTTCCTAGGAAGAAGCTAGGAATGTAAGACATTATAAATTTCTTTGGTTCGACGGTATTGCTAAG
>5067-3-9903926-504
GTTATCTCACCCGGATATTGTATCGCCACTTGCATTACATCATTTGCAGCAAATGATATGTCCACCAAAATGGAATCTCAGATAAGTTGTTAATATTAACCTTCATAATCTATGTACTTATAATGTCTTTTATTTTGGCATAAACAAAAAGTGCAAATGCCGAATTAATCGATCAACTATATCTTAATAAACTATTTTTTTACAAGTACTTCAGGGCAATCCTATAGATTATAGAGTTCACTTTTTGTATACAACGCCTCACTACTTATGACATCTACTAAAAATTATGAAATTTTAATTCTAAAGCTTGCCCTTTTTTCTCTAATAAATAAGTAGTAGTTTTTTTTTTCTTTTATTGTTTCCAATAAAACTTATAGCTAGTAACTAGGCAACAAATCCTCAAGAAAATAGATTTTATCATCTCTAGCTAACTAATTATATGATGATCTACCCTTAACAAACAAACCTTTCGCATGATATGTAGTAAAACCTATAAAATTCTTA
>8512-5-9427900-502
ATCTTGGATCGAAGAATTTGTGAAGAGGAGGAGGCTTGTGGTTGGCATGGTGGTTGGTATGTATTGGGATTTTGAGGCCTGCATGTTTTGTTTCTCTGTGTTAGATGGAAGACAATGAATCTAAAGATTCAAATTATTATTTAGGTTTGGGGGGGGGGGGGGGGGGATCAGAATAAATTATGAAACTTTTGTTTTCTTATATTTTGGGTTTTAGGGATAATCATCTTTGATTCTGTATGGGAGTATTGTGTTGTATGTCCTTCAATGATACGAAGCATCAGAAGATAGTTGACTGAAACAATTTATCGTCTACACTCTACACATCATAAGTCAAATAATAGTTAAACGGATATGAATTTATATTCTTAAACATATATAATTTACAAACTTATAAATATTTTTGCTTGAATGAAAACTGTAATATATAATGCACTTTCGAAACAATATTTATGCAGTTTTTTTTTTACTTTATATATATTTTTGGTATGAGTGAACATGGATT
>7907-5-2579394-356
GTAACAATGGCCAGTTTGAAAGTTTTTTCTTTTGCTTTGATCCTTGTTCTCACTTTCTCAGTTGGTACGTCTTCTCTCTTATAACTAGGGGTATTTTCTCGAGTGTTTATAACACTAACAAACTTATTTTTGTGTTTCAATACAAACTTGTTACTTTAATTACAAAATTCCATGAACTCATATTAGGCAAAACTGTTTCAATTTTGTGTGATATTGGCAGATGTTGAAGGATATAATGTAGAGAGTGGTGGTTCCTTGTGTTGTAATAACCACCCGAAATTTGGAAAGTGCAACACAAACAATGACAATCAGAGATGTAACCGTTGGTGTCACAATGGATGCGGGAATGGAAAAGG
>1139-1-13753536-508
ACTACTCCATCTTCAAAGCGTGTTTACGCTAGAGAATTGAATGGCTCTGAAGGTTTTTCAAGTTCGAAAAAGGTGTGTATTGTACCATTAGATTTGGAAAAGTCTATATCAGAGAATGCAGAACAAAGTGTTGTCGTGGATGCAGAGGTGGCTGATTCCAAAGAAGCCATTGTCCCAATTGATATCAAGACACCAATAGTGGCAGTTGAAAAAGATAATGAAAAACCTAAGTTCGAAGATGTTGGCATGGTGAAGCAAGAATTCAAGAAGGAGAAGTCAAAGAACATGGTCGGGGTTAGGGTCAAAGTTGAGAAGAAGTAGTTCTACTTATCTCTGTCTCTTAAAAACTGCGGCTTATTGAACACTTAGTGTCACATAAGCTCTGTTTTTTAGTTGGTTTCAATGTTTTGAAGTTTAGGAATCTTTTTGTTTTTCTAAGTTCTTGGATTTCATGTTTTGGATTATGCTTCAGGTTTTTAATCATTAAATTTCTCTTTTAAAGATTCTA
>4293-3-789741-227
AGGCGTCACAACCGCTACTAGATCGATCGGTCTTGCTGTCTAACAGGGTTTACAAGTTACAAATGGTTTTAGGATCTATCACCGAAACTTTTTTCTGTCTACATGTATGTTACTCAAGTATGTTAGATGAGTTTCAGAAAATTTCACATCTTTTTCTTTTACCACAAACTAAAGACTTGGAAGAAACAAGATGTGGTTTATGTTTTTACCACATCTGAGAAGCGTGT
>2202-1-26336338-312
CTAACTTCTAGTAACTAACGTTTAGTGTTTAAGAGTATGAACTTAAAATTAGTCTGATGACATTTTTATATAAAAAGTCTCTAATTTTTTATTTCATTTTTGTTTTGGCATTTAACATTTGGATGAGCATATTATATATACACGGAAATACAATTTACAACGCCGTAAAGAAGAAGGAATTCTGATTATATATATTCATATATATGCATCGTTTTATCTTCACTTACCAAACTGGTTCGTTAAGTTTGCATAAACAGATCAAGTAACGGTTTCATTAAGTCATTCTCAAATAATTTTAAAATTTCGTCAGTC
>1049-1-12790435-411
TGAGCAATGTGTGCTGAAAACATCATCGTCAATATAGCTACGATTATTAAAACACTGCATGTTTGAATCCCCATAACGTATCGTTTTTAAGTATTAGTGATGATTTAATACAAATGAGTATTACAAAATGTTTTACTCCTTGTTTATATTTGTGAAGAAGATGATTTGGTGGGTAATGTTGGGTTAGTCTTGGTGATTTATATAGTGAAACTAATGTTGTCCATTTTTAGCAATTGTTTTAAATATGTTTCTTGTTTCTCTCTCTAGCAAACAAATTCTGTAGAGTTTCGTTGTGCTTTACTTTTTTAGTTGTCCAAACAAATTATTGCTATGAAAAGAGATCGTAGCTTACAGATGTACCCATATGCCATTTTGGTTTTCTTTTGTAGTCACATGTTGTTAAGAGTTGTT
>8333-5-7363610-278
TCTCATGACTTTGTCGATGGTATCATGAAGATTGTTCCTCCAGATTTGGATGTAAGTCCCAACTGCTTCCTCAGCTTAAAATTTTCACCAATGTACATAATCACAGTCTGGAAAAGTAACCATATCTAAAAAATCATGCTTGACTTAATTCATATTTACCTGTATGTTACATTATATACAGATGGGTGTAGATTACTGGTTTCGATCAGAGGTAGGCGAAGTCAGCATCACAGACATGTGGCCAGATGAATGTATCCTTGATTTCTATCACTTTCTGT
>1865-1-22107002-286
TGCCTAAGCATGTTAACAAATGTGATTTTAGTCAGATGTACCACTTCTCGTGGAAACTTTCCAAATCTATCAATTTCTTTTGTTCTTTTATGAATCTATCACATTTTGTAGTAATGTGATAGTTTGATGATGATTTACCCTTGCTAGTAGAGCATGATTTCTGTTTATCAGATAAAGGGACAAAAGTGATGATAGAGAAAAGAGTGAAGCATCAACAAGTTTAAATCGAATGATTAGGATGGACAACCAGTTGGAATATGCAATGGATCAGTTAGAATAGACGATT
>6965-4-9234583-373
AACTAGTTAACGTACAAAGGTAGGGCCATAGATATAGACCGTGATTAATCTAAGGCCACAATGTATTTTGTAAGTATAACCACTAAATAACGACATTGTGGTATGATAAGTGGTTCTTATTGGAACTTGTATTTGAGTTATGTCAAGCAAATATCGGCTGCTCATAATATATATATATATTTATTTATTTATTTACTTATAATTTGTTGAGACTCTCGTAGGCATTCAGGCTTAGAAATCAAACAGTAACTTTAACACTTCTTTCTTTTATGTCGACATACATATGAATCATTTTAGTGCAAATAGTTACTTGAGTTCTAGACAACACCCATATTACAAGTCATCAGGTTCTTCGTTAAATTTAATCATGCAG
>9284-5-18413500-381
CAGGTGAAATCAAACTAAGTTTTGGTTTTTCTTCTTTTCCCCAGAAAAAGAAAATGAAGCAACAGAAGAAGAATACAGGGGAGAGAAAAAACAAAAGGAAGAAAAAAAGGGAAAAAAAAAACACTACTAATTTTTTTATTTTTTTTTCGCCAAATTGGAGGGAAAAAAAAGGATTTTAATGTTGTTAGCCCTTTTTGATGCAATCAATTTTTGAAAAACCATCACTTCTTCTCACTACCCCTTATCTTGTTATTCTTTATTTCTTTATTAAATTTTACATATAACAAATTCTAAAATCAACCAATCAAATTCATTATCTCTCATCTCCCCATAACCACCAAAATCTACTAAAATGCTTAATAAACTCATTTTTCTTCTTCT
>8578-5-10280089-249
TGTTGCAGAATTCAATAAGCTCTAATAGCTTCACATCACAAAGAAGAATCTATACTTACAAGGCGGTAGAATATTGCGCAGGAAGTGGAGCAACGATGGACCGGTTTATCCTGTTGATCAGACCTTGCATGTCCTAAAATGCAGAAAGTGTAACAAAAATCAGAATGTCATGAACATAAGGCAAAGGAACATGAACTTAAAGATGTGAATGAAGAAGAACTTACAAAGGCTTTGAATGCCGGTTTCAGC
>9604-5-22318060-257
GTCGCATGAAGTTACCATGTTCCCATGTTTTTCACAGAGACTGTATAATGACGTGGCTGAAAAAGAACCCTTCTTGTCCTATCTGCCGAACCAAAGCTCATGGCAAAACTGTTTCTATCTATTAAGCTGTATGTGAACTTTTGTATTGGGCTTTAATATGTGAATTGGGCTTTTATCCAATCCATTTAAGCCCATTTAGTTTCCTTGGTCGGAAAAAGCAATAAGAATCATTTTTTCTTAGTCTCTTCGACCAAAAT
>7340-4-13892014-252
CAAGAACATCTCTTTAGTGGCAAAAATGGACAACGATGTGAAGAGTACGAGTGTAGTCGTCTCTGATGTCCCAATTCCGAAGAGTGTGAGCTCGGGAAACTTGAGCTCAATGGATATGGTCGAGCACAAGGATGCGGTGATTCAGGGATTCCCTGATTTCCCTCCAGTGGATTATGGGATGAGAAGAGCCTTCAGTGAAAGCGATATACAGGTTAGAACTGAAATTATTGATATTACTCTTGTGATCATTGA
>4967-3-8781130-394
CCACGGAGCTAGGGAAGCTCTCTGGTCTCGAAGTAATAAGAATAGGAGGAAACAAAGAAATCTCCGGCCAAATCCCATCAGAGATCGGAGATTGTTCCAATCTAACAGTTCTTGGTTTAGCCGAGACAAGCGTCTCAGGAAACTTGCCTTCTTCCTTAGGTAAGCTCAAGAAGCTAGAAACACTCTCGATATACACAACAATGATAAGTGGTGAGATTCCTTCTGATTTAGGGAATTGCTCTGAGCTTGTTGATCTCTTCTTGTACGAGAATAGCTTGTCTGGTTCCATCCCTCGAGAAATCGGACAGCTAACGAAACTGGAACAGCTGTTTCTATGGCAGAACAGTCTCGTTGGTGGTATCCCTGAAGAAATAGGAAACTGCAGCAATCTCAA
>8713-5-11929865-567
TCAATATAAAAACTAGAACCGCAACAGATCTTAAAAGCATAAGTATTGTATCATTGTTAGAAGATACAATGACGAAGACTCATATGGACTTCGGCTACACCATCAAAGCTTTGAGAAGCAAGAAGGAGCTTGGTTAGTGGTTCGGAGTCGAATATAACATGATGTCATGTGTATGAGTGAGTATAAAAACTAGAACCGCAACGGATCTTAAAAGCCTAAATATTGTATCCTTGTTAGAAGATACATAGACAAAGACTCATACGGAATTCGGCTAAACCATCAAAGCTTTTAGAAGCAAGAAGAAGCTTGGTTAGTGTTTTGGAGTGAAATATGACTAGATGTCATGTGTATGGGTGAGTATACCATCTAGAACCGCAATTGGAATTTTAAAAGCCTAAGTATTGTATCCTTGTTAGAACATACAAAGACAAACACTCATACGGACTTTGGCTACACCATCAAAGCTTTGAGAAGCAAGAAGAAGCTTGGTTAGTGTTTTGGAGTCGAATATTACTTGATGCCATGTGTATGACTCAATATAAAAACTAGAACCGCAACAGATCTTAA
>1428-1-17149365-311
AAACCTGTGTACGAATTGAGTAATTTCTTTTTGGCTCGAGATCTTCTAGACTCTTTCTTAGCCTTTCTAACGGAACTGACAACATATGCACCGGTTCCCTCTTCACCAAGACTAGTAATATCCAAAGATTGATTTCCAATGGAAGTTTCTTGGTATGTATCAATCAAACTGGAAACAAGAAAAATGTTAGAAGACTGTTGTTAAAGAGGCTCAACAACACAGAAAATCAAAGGTTAAACTTTTTAAGCATACCGGTAGTTTCAAAATTATGGCATTTAATATTGTAACATAGCTAAATGTTCGAGGTTATA
>9709-5-23278663-274
AGTACATGCTATACACGAAGGTCAGTTGGAGCAAGATGTCTGAAAACATTTTTAAGTATTCATTATTCAATAATGTCTTGACTCGAGAATCATGTGTCTTCACTCTTCAATAATAATCCATAGTTTTATCCGTCTTGTTTATATGCAAAACAATAGTAGCCACTGTATTTTCAGTATTTTAGTAGATGAGATTAGGTGTTTGGGTTATTAGCCTCTTTAAGACTGGATAACTTATGCATTAAAATTATTAAAAGTTTTAATTGCTTCCAAACCT
>3953-2-16879346-283
CAACAGTAAAACAAACTTTATGTTAAAACACAAGATATATGAGTCGATTGAGACAGTCTTTGTTGTTGTTTTCTTCCAAAAGCTTTTCTCAAACAAGCTGCAGACAGTGAGAAGAGTTCCTAAAACCTGCACAAATCATGATCATAGTAAGAACTCAGTATATTCTTACGTTATTTCACTCTATGAGTCATTGCCGTAAAAAACTAACCTTCTAATCTGTTTTGAGGGAACAAGTATTCCTCGCTTCTCGAGGCTCTTGAATCGATCTCTTGCAAGAGTGCAA
>4780-3-6811513-260
GACGCTTCGTTAACGCTAAAGCCTCGCTGCTTAGATGTAAACCGTCGAATACTCGGCCTTCGATAGTTTTGTCCACCGTTGATTTGCATACGATGCAGAATCCGTAACGAATGTACCAGTGTCCACAGTTATTAGGAGACAACAATGGAAATGAGGGTTCCATGATCTCCGGTTCTTTCTTCTGCCTTTTGGATTCTCGTTCCGGAGAAAGATTTTTGGCTACAAACATGATTTCTCTGATCTATGAAATGAACCGTTTA
>6396-4-2656644-299
CTTAGATTGATCAATATAAGTTTCAGACTGATCGAGATCCCAACCTCGCGTTGTCTCGGGTCGACTCCGCATAAAATTTTCCACCTTATGTATAGACTATAGTATAATTTAATTATGTTCTTCATAATATGTTCTTCTTTTCTTTTTTTAACCATGTATGAATAGTTTTCCAATTGGATTTTCCCATGGTCTGGATCCCAACATGTAACTTTTGGTCCTTAATTTAGTTCGACCTCGTACTGCTACCGCTTACCACAACACAATAACTATAAATTTGCGGGTGAAGAAATAGAGTTAAA
>3621-2-12929019-282
GTGAATGAATCACAATAACTTGCTCTTATTGTTGATCTTCATGAATGTTTCGAATTGCAGCAGTGATTTTCTTACAATCAAACTCCATCGTCTTCATCCAATTCTCAAAATCTCCAATTTCCTAACAAAATCAACACACAGATCCATCATTGAACAAAACAAAGAAGACGAAACGTGATTTTGAAGACTCGTAGAAAATAGAGATGATCAGAAACCTTTACGGCGCTATTAACGGCGTGAGTGACGGCAAGCCACTGATCCGTTTGTTTGCCGAATTTCGCC
>1974-1-23524804-372
AAAAGGAAAAGTTCACAGTCTACGTAGGTTAGAATCTTTCCTAATTCTTTACCTTCCAATGTAGAATCCATGGAGCAAAGAACTAAAAAAACGTGGCATGTTTTTATTTTAACTACAGATTCTGAAATGCTGAAGGATGTTTCGAGATTAACAAGACAAGAGCTCGAAGTGGCGTGTGAAGACTTTAGCAACATCATTGGTTTATCAGCAGATAGTCAGATCTATAAAGGAACGCTGAAAGGTGGGTCTGAGATTGCGGTGATCTCTCTTTGTGTAAAGGAAGAAGATTGGACTGGATATCTTGAGCTCTATTTCCAGAGAGAGGTAGCTTCCTCTCATGTTATCATCATCACCAAGCCACTTGGATTGAAC
>4122-2-18650191-285
ATTTCACTATTTCAGATTTTGTTGTTATCCATCTCTTTTTTTTACAACTAGGTGTTGCCAACGCCACTCGCATCAGTTCACTATTTCTGATTTAACAAAAATTTTGTTCTTGTCCAAGTACTCAAATGGTACGTATAATTAAGCAGAGTAGACTATCAAATAAATAAGAAAATTTTGATATTATGGACTAATGAACTATAAAACTTAAACTGAGTAGATACACTATATTGCAAATCTTAATACTTTCGATACACTATATTGGAAAACATGGCTGAAGCCTTATAA
>7032-4-9986920-228
CTTAAATCATGATAAATCTTTTGGTTTTCGACAATGCAGTAATCAAGTGCTTGTACGATAAAATCTGCAACTCGAACACGCATTTCCAAAGACTGTTATTAAACCATCTGGTAGGTGGTTTAATAAAATGTAATAAAACTATAGTAAGAAAATTCATTTACCTTTTAAAGTTTAAGTTTACAATCGACTACAGTGCAACGTAAATTGAGATTGTTCTTCTAAAGTATC
>9705-5-23251408-351
GATGATTGATTATTGGGCTAGTGTAAATCAAGAAACGGGCGTTCTATCACGTTGATTATTTCAGTAATCTGCAGAAAATAGTATACTCGTACACACACACACACTCAACGAAGGCAAGATATGAAGATTTGTGTTTATCGATTTAGCCCATTGAAATGAACAATAAAGGGAGAATATAAGAGAGACATCTATAATACTTATTAGGCTACGTAGATGTTGTCAATTAATTAACTACTTTGGATATATGATTACTTCTTTAGGCGGCTAATCGATATTTAATGGACCTATTATGTTCTTTTCCTTGACATGGTAATCAATTTATACCGCAGTTCATTACTGTATTTCTGCATT
>3797-2-15030022-297
TATGAGAGCCAATAGCAAGATACCCAAAACGGAGAAGCCCTAGAGCTCCATCAACGTCCATGGGCATGCCCAATTGCTTTGTGACGTTTACTAGTGGATTATGCAATCACAATTTCAGATTGCTCCATCTTTTTAGTAATAGATTCCTTGGAGAGAAATCTCGTCACGTAACTAATCCCTAACTTGCTAACTTAATCAAACAACCTAAACCCTACAAAACTCAAAATTAATACAAGATAAGCTAGAAGGAGATTCTTAAGGAATCGTAAGAGTGGAAAAGGTTGAAGAAGTGAAGAT
>5504-3-15073981-268
ATATCCAAATCCGGTATGTTCTCTACCTCATACTCGATATCTTCAAATAATGGTGGGATATCAGACTCCTCATCATCAATTTCCTCCAACTTCCTTGCTCCACCTCTCAATCCGTGAGAGCTCCCAGCTCTACAACCAACCTTAGTTTTCGCAGCCTATTTCGTTTTTACCTTCTCTGCGTTTACACTTGAACCTCCACCACTCACAAACAGAGCGTGGTCAAAGACTCCACTACCTGTGCACTGAACAACTTTTTCCGCACTAGTAC
>7510-4-15832361-311
ATGAGCAGACTGGTATTCCGTACCTTGGTATTTTCTTCCATATATTTCACGACCTGAGAGATGCTTCCACAATGTCCATGAAACAACGTGTAAGCCCACAAAAGAAGCTTCCTTGGGATGCTTACATCAATGACTTCAACTCCTTCATTGCCTGGAAGAAGTTCTCCAGCTGGTGCGAGTCGGGGCAGTGCGAAATAGAGGTTGATATCAGAAGGGAGTGTCACCGAAGCAGTTTCTCGGAAGAAATTGTAACAGCTTTTAAGTAGGGAATTAGCGATCTCCAAATTCCCCTCCACAACTTTATTAAAAAT
>3169-2-7487645-300
AAAATTGTGTGAACAATGGCTTATATATTGATGACCATTAGTTAAACCTTTTCATAATCTGGTTTAACCGTTTAAGTAGTTATATTACACACACCAAACACTACATACTAATACAGGTACAACATTTGTTTTCTCTTTCATGTAGTATACATACGAATGGGTTTTGATAATCTTAACAAATACAAAACTAAGAAAAGAATCTCAGTGTCTTCAAACAACACTAGTGAGCTCGAGACACGTTTTGTCTAGGACGAAACGAAGAGAGTTGTTGCGGGCGATAATGGCCTTGTTGTTGACGGA
>947-1-11503232-299
ATAGACTGTCCTTGCAGTACTATAAATACTGACAAAGGAATGTCAGAAGCGGGGACCGAAAAATGGGCAGAGAAAAGCAATAGAAACTTCTAATTCAGATTCAAAAGCATAAGTCTAGTTTTGACTTGCAAAGTTTGTATTTACGTAAGTTTAGGCTCGGCTGTGGAAACACCTTGTAAACAGCCGAACTTCAAGGATATCAATAAAGATCTTCCTTAAGGCTCGTCATTTCATTCTCCGGTTTGGAGGTTCGGTTTTATACTCCAACAATTGGCGCGCCAGGTAGGGGTCTACCACAA
>2043-1-24400014-287
TGTTTCCTTATACCTTCTACCTCCAAAAACTAAATTCAAAAACCCTTATTTCTCTCAATTTTCAATGGCGGCTTTGTGTAGGGAGAGGGAAAAGAGAAAAAATTGAAAAACTCCATTTTCAAGTCATTAAAATGGCATCTTCTTCAACAAACTCACCATGCGCCGCTTGCAAATTCCTCCGGCGAAAATGTCAACCGGAATGTGTATTCGCGCCCTATTTCCCACCGGACCAGCCACAAAAATTCGCAAACGTTCACAAAGTGTTTGGAGCAAGTAACGTGACAAAG
>6876-4-8284742-510
ATTAAACCTCTAGCATAGAAAAAGAAAATCCATGCTTATTCACTACAAAAATATGCATAAATCGTTTGAAAAGGTAAAAGATCCGGTAACGGGCTAAGAAAGAAAACTATTTGGTGCTCCTTAAGCACAATTGGCCAAATAAAAGATTTCAAGCAGAGTTCGGCATAATTTCCCTTACTCTCAGACCAAGCCGACACAATCGCAAAACATGTTTTTTTTTTTGTAACTTATGAGGCTATTGTGTCCTCCGAAGTACCAGTTTGGTTTCGGTCTAATGTAATAGCGGATAAACCGCAAAACACAAGATTGTTCGCATTTCAAACCAACGTTGAAAGAGCCTTTCAAGCTTATGTGGAATCTTGTAATGCAAGGACGAGACTTACTTGTTGTACTGGAAATATCTGAATTTCTGACTATTGTAAGACAGAATGAAGCAGATAATGTCCAAGACATGTCTTAAAACAAATTGGTGGGTGCGTATGAGGAATATAATGCTATGGTTAATTATAA
>1764-1-20931565-236
CCAGAGAGAAAACAAGGTAACTTGTTCCCTCATCTGCTTCTAGTTCATATATGATCATCTGAGAAAGTTTATTTATTGATTCATTGTTTTTTTTTATTGAGAAGAGAAGAAAGCAGCTTCGAATAACTTTTGGATTGTGGGATATGTTTTCAAACATTTTCTTAAAAGTTTTTCTGTTTACTTTTTGTGCAGAGCCGTACAGTTAGCAGAAGCTCCGTCTGCAGATGGAAGTACAG
>9648-5-22727361-292
ATTTTGTTGGTCGCCTCCTGGGTCCTAGAGGAAACTCCCTGAAGCGAGTTGAAGCAAGTACTGATTGCCGTGTTCTTATAAGAGGAAGAGGAAGTATAAAAGATCCAATTAAGGTATTTATTATTAAACTTTACAACTTCATTTGTATCTACATTTCAATGTTTGTACAAGGTGTTAATATATTTCTTCTTGTAGGAGGAAATGATGAGAGGAAAACCGGGATACGAGCACCTAAATGAACCACTTCATATCTTAGTGGAAGCAGAATTACCGATTGAAATAGTCGATGCAC
>5608-3-16345958-285
AAAGAGAAGACAAAGGTGTTGGCCGCCGCCAGAGCTCCTCCTCTAACCTTGGATGATGTTGTCTCATGACTTAGGTTCTGCTAGTTTTTATTTTCGTTTGAGTCTAGGTTTCAAAATTAGGGTCCTAACATAGGAAGCTAGAGAGACTTTTGTTGAAACTGGAAGCTCCTATATTTTTTAAAGAACTAATTGTTTTGTTGAAGACTTGCTAGGATTTTGTTAGTTGCCTTGTTCCTGACTATGTAAACAGATTATTGCCGGCAAAAGCTTAAACTAATAGGTGTA
>3587-2-12546104-351
AGTTTCTTGTTGCAGAGGGATATCGCATATTAACTTCACCTCGTCTCATAGGGCTACAGGGTGACACAAGAGAATTAGGCAGAAGATGATGAGCCAATGGGCTGCCAGGATATGACCCAAATGTTGGACTCCCATAATCGGTGTGGCTGTTAGGGCTCCCGGATTTGTAAGGGACACCGTACTGTGATTTCTGTGCTCCAAGATAAGCCCTCTGGAGTTCAAGCATATTCATGTATGAATTACCCATAAAGTTCACGTCCATGGAAGGATCATTGAGAAGATCAAGCGAATCAGCATACTGATGATACATTGGATCTGCCATATGTGACTGAAGACCAGTACCTCCTCCCA
>3723-2-14042892-363
TATTTTGGTTCCTTAAAAAACGACGCGAATCTAATTCGATCTTACGGGACCGATATTAGAGATTTATATCGGCGAGCACGAAAGCTTTAGAGATCTAGAAAACTTGACGCTGAAACGCGTAGAGAATCGAAGACTAAGCCAAGTAAAACCACTGACCAAGACAACACGTTTGTCCGAACTTGCATTTGTTCTTACATGCTGCACCACAGTTTTAGTCGACAGGAAGTGGCTGATTTGCCGCAATAAGGAGATCACTTTCATTTCCTGCAAATACACATAACCGCGACATCAGCCGGAGGTGGCTCCGCAAGTCGCCTCGATTTCAGCAGTCGAAATCTTGAGCTCAGCATGGCAATCAATTCG
>3345-2-9658557-307
TGTGTTTTGATGCTGAGCTTATTGATTTTTCTTAATGCAGCTTTGGTTCTTTCTTTGGTCCTTCACGGCCTGTTATTTCCTCAAGGGTTATACAAGAAAGCAAATCCTTGCTTGAAAACGAGCTACGTAAAATGTCGAATTCGAGCCAAACTGTATGTGCATTTGATCTTTGTTACTCTTTGTATTTTTATCATTTAAGATGTTTTTGCTGATGGAATTGTTTTTTGGGGTGCAGAAGAAAAGACCAGTTCCGACGAATGGTTCAGGCTCTAAGAATGTGTCACAAGAGAAGCGACCTAAAGTTGTG
>1968-1-23454648-285
TAAACAAGGCTTTTGAGTTGTTCCGAAAGAAAGTCGGAGAATGAACTCTTCAAAGTGATGCATAGATTCTCAACCTCGCATCAAGTGTTGCTGATAGGTGTTGTGGTCTCCCTCTGACACTCATTGTCATTAGTGAGACAATGGCTTCCAAGAAAATTGTACAAGAGTGGAAACATGCCCTTGATGTTTTAACCACCTCTAAATAGTTTTCAGGCATAGAGGACATCATTCTTCTCGTAGTGATGTTCGGCTACGACAGTTTAAAAATGGAACACCTTAAGTCGT
>823-1-9858049-260
TGGCTCAGATATATATGTGGATGCTAATATTAGCTTTACACAAGTAAGCACACTGGTGAATCCTGAATTTTGGGTTATAAGCAGAGCAGTACCTTCGAAACTCATGTTTTTTCTGCATGGTGACACTTTGTGGTCAAAACTCAAAAGCCTTAACTGCTAGCTGATAAAGCTCTGCAGTAACATAATTTAGGCATGTCCTATGATAAAATAAAACCTCTTAGAGGACATAAACTAGAGAAAAGTTATCTGGAGTCTAGCTG
>8183-5-5565869-233
CTGATACCAAATTTTGACAATCACATGTACCCTAGTGGTTTATCAAAAAAAACTAATCTTATAACAACATTCTATGGATATGGTGGGAATATGTCACATATATAAGAAACCTTAAAGTCCTGATTTTGATAACCGAAATGAATTTTAATTTGGATCATTTGGTTTTGAGTTTTTCTTTTTCTTTCTAAATCTAAAATAACTAGAATTGAAACCAAACTAACAAAAAAAAAATG
>810-1-9687855-325
ATCCACTATATGTTGTGGGATGACAGCATCTTTCGGATCCGCGATAGGTAGAATTGGTTCTTGGAAAGAATCAGAAAACGTTTGAAGGCCATACCACCATCCGACACAAGACTTCGGATCAATTCCATGCTCGATTGCAGCTGCTAGAGCGTGTTCACATGGGATTCTTAACTTGGTGTACCTAAGACACGTACACGTACACTGGTCCAAAACGACATGAAAATGCTCCCCGGATTTACTTGTCACTTGATAGCTCCACGGTCCAGACATCTTCACAGCGTATTTACCTGACGCAGGCAACTCTTGTAGAAATCTCTCATCAACC
>6809-4-7482846-277
AAACTCATCCAGAAAATGGGGTTTGTACTTGTCTTTCAAGGGGTTAAAGAAAGATAACTCTGGTTCATTTGTTGCAATATAAAGATTCCTTCCTTGTTCGATTTTGTCCTGGAGGGTAGATAAAATGGAGCTTGGTGAAGTATCCTTTTCAAGATTAGGCCAAACTTCCTTGTTTCTCGCCTTGTCTCCTCTCTCAATGTGAATAGCATCATAATCCCAGTTTAACCTCGAAGCAATCGCAGAAACAATCTCCATCAGTCGTTTAGATTTCCACAAT
>7302-4-13416065-431
TACATGACAGATAAATAATGTAACTGTTACAAACAAAAACTATGTAATTTTTGAATTATATTGTATATTGTGTATACATACCTGAGTGGTTTGGACAAGCAACATGGCGGCGGCGGGATTGAGATTCCGGTGATAAAATGCTTTAACGATGGTTAGGATGCTGGTGGCATAAGCTCCTCCAGCTCCGGTATTAGCGAATATAGTGATCAGTACATGTTCCTTCATGTTGAATGGTCCAGGGTTCAACGAACACGACCAATTTGTACCAGGTAAACGGAGTTTTGTTGTTGGTAGAGTCGTGGCCATGAGCTTTCCTAGAGGGAGAGTGATGATCTGAGCCACGACTGAAGATACCGTGAGCGGGTTCGACCGGTAACCGAAGAAATTGTTCACGAACGCGAGTACCACGCAAGAAACCATTCCTAAGAACC
>9875-5-25273167-321
GTTTCTTCCATAGACTATTATTTTTGTTCAAATTCAGTACACCTTGCCCTTTCATCTAACTTTTCTTGTTTATTCCAAGGAACAATGTTCACGTGATGGTACTATGGGTACACTGGCGGTTTTCTGGAACCAACCGAATAGTGTTCCTCAATGTTTGTTGTCGACTCTTCAGACTTTCGAGTGGTCAGGTTACCCTGGCTCCGTACAAGGGAAAGATTTGGCGACATATATCTTGAGAAAGTCTCGCCAGTTAAAAATTGCAACAATTTCGATTGGATATGGGTTGGATCCACAACAAAAGCTTAAGATGGAGATGGATGT
>9201-5-17544834-265
TTTTGTATTTTTATGTTCATATAAGGCTCAAGAATTTAGTGGCTCGTCGTCAGCTTCTGTTAACCTGCACGCTCAAGCAACATCATTTGCACGATTATCTGAGACAGTCAATGGAAAAACTCACAGTCTAAACAGTGATTCACCTGTTCTTCCAGTATCAGCTGAGATGGCAAAGTTGCTTCCTCAACGCAAAGGTAGAATCTTTTATAGCTTGAGTTTAGAAACCGAAGTTGCTCACTTTATTCCCATATGTTTGGTTGCAGAG
>9517-5-21353418-269
GGTTCCTTCACTGTCACTAGGGATGTGGATGGGGAACCACTTGGTAGAGGAACTAAGATCACCCTCTTCCTTAAGGACGATCAGGTAAGGAATCGTAGCTTTGAGTGTTTTGGGGATTGTTTCTTTTCTTTTGGTGTTTTCTGTGTTCTTACAAGTGTGTTTATTCATGCAGCTTGAATACTTGGAGGAGAGGAGACTCAAAGACTTGGTGAAGAAGCACTCTGAGTTCATCAGTTACCCTATCTACCTTTGGACCGAGAAAACCACCG
>2444-1-28902416-283
ACATTTGAAATCAACAACACAACTTGATAACATGACATATGAGCTTGAAATCTAGGAAGGGAACAAAAACAGTATATATATGTTAAAAGAGTCTTTTTCAGTTTCTATAACCTCATATTCTACACTCTCCGCGCATCTTTGTTTCTCTCGACTCAGGTTGCTTCAAGGACATAAGTGATGTAATGTGCGATTTCATTGAGATTATACTTGGAAAGGGAGGATGTATATTTCCTTCAAAGGAGATACCACAAGTCACCATTTGGTTGACGTACCACAATGTCCC
>4123-2-18670337-315
TTAGCACAGACAGTACACCTCAATTGATTAGTCCTTGGGTTGATAATTAGGGTTCTATTTAGTCTCTTGTTTAAGGCTTATTTCTGGAATAATTCTATATATGTGTGTGTGTGTGTTTTGAGTCATCTTTGATATCGTTGGTGTGTGAGTAGATGCAAATATCACAGAGGAGGAAGCATTTGAGATTTTGAAGCTGGCTAATCAAAGTTGTTGCAATGGAAGCCGTTCACTCATAAATGGTAACTTGATGAACTCCTCCTTGGAGCTATGTTGGTGGTTTTTCTCCTTCTTAAATGGTTCACTCAAGGATTCTCT
>8299-5-7047849-331
TCATTTCAATCCAAATGATGAAGTAACGAGTACCACAAACTTACTAGATTATATGTTCTATTCAATATGTACTTTTCTTCAAAGGATTTTCATAGTATTTATTAGAAACTTTAAATATATTCTCTTTTCTTTCAACGAATTTCAGTTAGATATTTAACTACGACAATTTTTCTTCTAAAAATTTATGGAGTTCCCATTTTTCTCGTTTATATAAAATATAAATTTCTTTGAATGAAGATCATAACAATATAAATGAAGCTGTGAACTTTATGTAATCACTTGATTATAATAAACTAATCCAACAACTAAAGGAGGTTCATGAACTTCTAAA
>6592-4-5077467-213
AGTGGAACTTCGATCTCATTTCTTTGAATTTGCGGCTAACCTTTTTCATAGCTTCGAACTGCTCAGGGTTCTCTTGCTCAAGTTGATCTACTAGTCGACATCATCTCCGAATTGTGTTTCCGAGTCCTCCGATTGAGTTACTATATTTGTAGCATCAGGAGTAGTCTGGCCACTGGTTCCATTCTTGGTACGAGACCCCGGCAAACTGAACAT
>6116-3-22642863-285
CATGTCATTGTCATTATCATTATCATTATCATTATCATTATCATTATCATTATCATTATTATTAGTTTTATTATCATAATTTTATTACTATTTTAAATTAGAATTTGAGTCTATAAAAGTTAAGTTTTGCAAGGAAATGTGCAGAGACAACTTTTTCTATAAGTATAAACGTTTGGGAAGCACGATCCATTTCCTTTCCATTTTTGCTTACACAGAGTATCACAAGTGCCTTCATCACAGTTCTTAGCTTTCATTAAAATATCACGACACATTTCTTGTCCTTGC
>6758-4-6917477-297
CATCAAATACAGCCACACTCCCCTCGAGAAATATTCCACTATGGTTAGGAAATAACGAGCACCAGAGTGAGAAGGAGTCCTATACGGTCCCCAGACATCACAATGTATAAGACCAAAAGCTTCCATGCTTCTATTATCACTTAGAGAAAAAGTTTCACGAGTTTGTTTAGCTCTCATACATATGTCGCAGACACTGTCCAAAAAATCTCTACTACTAGACAAAAAATCAGTAGGAATCAAGCTAATTGCTTTTTATGATGCGTGTCCCAAACGTTTGTGCCATAGATCATATGAACC
>9747-5-23681523-311
GGCAAGGAAACTAGAATATTAACGGAACGAGTAACATACAGATCGAGGACGGCGTCTTCATCTTCTTCGCCGGTGGTGACTGCAACCTCTTCAAGCCTAACGATCGGAGCTACCTGAGCTCCGGTGTCTTCATCTTCGTTGACTTCGGTTTCATCTTCACGGTTCTCACGCTCTGGCTCAGTGCTCGCCATCTCTGTATTGAAACTTGAAAGTGTGTGTGTGTGCTCTGCAACTTCTTTGGTTGTTCAATTTGGGAGAAGAAGTTTCGAGAACCAGAAGAAAAAACTGGAACCAGGGTTTTTAAACTTTAT
>9474-5-20718080-329
ATACATTCTCTACATAAATTCTTCGTTCATTCTCAACACATGCAGTCTTATCATGTTGATTTGACTCTTTTGGCATGGAAATAATTACAACTAATCCAGTAAATTGGAATCCGTGACTCATGAAATGTGTGCCTACATGTAATGAACAAGTATGAAGTGCATAGAAAATTTGAAGTCAACGAGATAAGACTGAAACTCATACCCATATCTATAACCATTGATTGATTCAATTGCAAATTGTTAAAACGACTGAAAAACAGAGAGGCATTGTGCTTACCTTCTTCCCTTCAATAGTTTCAGGGACATCGCCACTGGCAATACGCTGTGCA
>7227-4-12435587-277
TTCGGGTATTTGGTACAATTTCGGGTATTTGGGTAAATTTTTGGGTATTTGGATATAAAATACATGAATCCGAAGGATACCCGTTTTTTTCGAGTATTTAACGGTTCTAAAATTCTATACCCGAACCAACCCAAACCCGATTAGAACCGAACCACCGAAGTTTTCTATTTACTCTATTGGATTCTAGAACAGTATACCCGTACCCGATCGGGTATTACCCGAACCGACCCGCATACCCGAATACCCGGCCCTACGTTATGGCTATAAGTGTATTTAC
>7364-4-14135752-295
GTGCACTTGTTGCTTCGTCACACAATAGGATTGCTGGTGATTTCAGAAATGCACGAGCAAGTGCCACCCTCTGTTTCTCTCCACCACTCAGCATCAGCCCTCTTTCTCCCACCGCGGTCGAATATTTATCAGGGAATTTCATGATCGTATCGTGAATCGCTGCTCGTCGAGCTGCATTGTACACCTCTTCCTCTGTTGCTGAAAGGTTTCCATAGTGAATGTTGTGAAATATAGTGTCGTTAAAGAGCACCTGCCATGTGAATTAAGGTTAATGATACGAATATTTATGATTGGT
>3330-2-9485594-362
TTAAACATGCGCATCCACAAAATATTTAGGTATATTAACGTACGATAATCATGCACATGTGTATCTGTATGGACCAGGATGTATACTCGATATTGGGTATTTATCTATCAATATGTATAGACAAGCATTAATGCATGCATGCAGTTAGGTTTTTATAGTTGCTACGGTTTGATCAACGATTGTTGTTTAGTGGTGTTTATGAGTGATTTATTTGGAGTTAGGAACTAAAGTTTGAATCTCTTCCACATAGAAGTTTAGAAGATTTAAAGTAATAATATATAAGAACATGAGTTAATTCACTAATTGTCAACTGATTTTTGAGTTTGAAATTTATAAAACTTAATTAACTTACTATCAGAGAA
>7371-4-14197049-288
TTTCATACGACTTTGATTTAAAAGTTGTCAATCACACCAATTTTACATATTTCGACCAAATTCTTATTGTTTTTCAAATAAAATACGGTCTACTTTGACTATCAGATTAACCCAAAAAATACCTCAAAAAATTGATTATATCCGAAAAAATAATTACTTTTTGGATTAAAAATTTTTATCGAAAATCGTTATCGTGAGAGTTAGATTTAGGTCTTATTTGAATCTACTTTTGATTAATTAGTATATATAAATGGGTCAAAATGATTTGAGAGCTGCTTTGAAGATATT
>8703-5-11847134-287
CCCTGTGATCCGCTACTATCAGCGCTCAGTAGCGAATGTTCTGTACCCCAGGGAATCTACAGGCACCGTGTCTAACACAGACATGGAGATGATTGATTCTGCACTCAAGGGTATTCTCCGGAGAACAAAGGGGAAGAAGGTCCTAAAGGGCGACCTTAATGATACACCACCGGTCATGCTTCTGTTGATCCATATGTGTGGATACAGGAAGTGGGCGCACACCAACGGGAGGAAGAAGGTGCGAGGAGCCCTTTGTGTGGGTGGCGTTGTGACACCGATTCTGATTG
>9493-5-20921486-242
CATACTTCCAATTTCGCCGGCGAAGATGCAGCAGAGGAAGCCGACGGCGGGTAGACCCAGTGGTACCGATGGATCCGATTTCTCATACCGCATGGTCGTTGACTCTCGTGAGTTTCCAAAACTCCAAATCTCCTCTGTCCCAGATCCTTTTTCTCTCAATTTCTTCTTGATCCATGTGCTTTGCTTTGTTTTAGGTTACACGAAGGTCACTAAAGAAAAAGCTCGTCTCCGTCCTTTGATCT
>6681-4-5985565-359
AACAGTGAGCACAAACAACCTCGTCTAAACTCCATTCGTCTCTCCATCTCTTTCCATAGAGTCTTAGCTCGACTCAGATCTCCAGCTTTAACCAATCCTTTTATCAATATATTGTATGCAACTACATTAGGCTCAGAACCTAGCTTTTTCATAGAAGACATCATCTTTATAGCGCCTTGGATATTGTTCAGCTTGCATAACCCATTGATATACACATTATAGGTATAAACATCAGGAGGTCACAGATAACCTTAGTTTTCTTCACAGTCAAGTCAGCATATCTTATATTTACCACTATGAAGGTTTAATTTTATGCAAATTGGAAGAAGTTAATAGGATCGTGGTTTGGAATATCCGTA
>4083-2-18232018-283
CTATGATTTTCTCGTTAATGAAACGTTCAATATCTGAGTGAAGAGAAGCTTTTGCTTCAGATTCAGAAAGTGTTATAGGCAGCTTTGCAATCCTGTTTTTCACAAATCGGATTGCGTTTCCCATGCTAATCGAAAGCGGACGGCATTCTATGAGGAAAGAGACGTAGCTACTTATTTGAGCAGTCATGTCTCTATTAAGGGTATTCTCAGGCGGCGTCGAGTAATCTTTAACAACCTCTTGGAATGCTTGGAGCATCGCAATACATCTGGCATTGCCACCAGA
>1621-1-19178106-351
GAAAAAGCTTAATGCAACATAGTTTGCAATAAGAACAAACCTGCTGCATGTGCATTCCATTCTGCAACTGACTAAACTGAGGATACTTTTTTCGTAATACCTGCATCAAGACCAAAGTTGGTATGAATGAGCCACGAGCTTGAAGTTTCCAAATCTTATGATGAATTATGGACACTGATGATAAACTCGCAAAAGACATTTGAGTTGACGCTTCCATACAACCCCACAGATATATGATTGTATATCTATCATAGATGAGTCTGAAGATGAATTTTGTTGACCTATTTAGAGTCTATGCAAATATTTCTATTACAAGTTAAATTCTGTCATGGCAATTGAAGGGATCAACTG
>8339-5-7440844-430
TTGTAATACACCGGATGGGGAATCAACTTTGGCTGAAGATTCAACACCCATAATGGCTGCTGTTCTTGGAGCCCTAGAAACTTTTCCTTTCAATATTGCAGTAGAGCTGTTTGTGGGACTATCATCCAGTAAGTTTCTCCTGGATATTCACAATTATGCATTTATCAGTCGTAAACAATTTATTATTAAACTGAAGGAAAATCTATAACGAAAGCTTGAGTATCTCCTTACTTATTATTTCCCTTGGCTAGCCTCTGCTCAGCAAGTACTGACCGATCCCTTGCAATGGAAACAGTCTCCAACTCATTCCTGGATAATGCACCCATACATGGACTGTCTGGCTCAAACGAAGTATCAAGTCTGTTGATCCCACTCACCCCGGGTGAAGATTTCGATCTGCAACAAATGGGTCACATTATGTATTCTTCGG
>1578-1-18651373-321
TATTCTTGATGGAGTAGACGATCTCATGCAACTAAGTTATTTAAATGAGCCAGCAGTGTTGTACAACCTTGAGTATAGGTACAACCAGGACATGATATATGTAAGCCGTTTGTGCTAATACAGTTTATTTTTTCTGACATGTTGACAATCTCTTCTCTGAACTATATATAGTAAAATGTTATACCCTTTACTATTTGCTTTTCTGAATTTTCCTTTATGGTGCTAGACAAAAGCAGGGCCGGTTCTGGTGGCTGTGAATCCCTTCAAGGAGGTTCCTTTGTACGGTAATCGCAACATTGAAGCATACAGGAAGAGATCAAA
>3178-2-7606821-412
TGGCATGTCTCAATTCCACAAATTATTGTTTAATCATTCTGCTTCTTCTGTAAGTTTATATATAAATGTGTATATACTCAACGTAAATATTTGCTTACCTCGTATATTTTCTCTCTTCTCAGGCTTATTAATTCTCTGCAGATAACTGCAGAAGAAAGAAGAAAGAAGAAGAAGAAGAGATTAGAGCTTGAGCCATAATATATAATCCCTTGATCATTAGTCTAAAGAACCACATAAAAAGATGGGATTCTGGTCGTTGTTGGAGGTGGCTTCTATGCCGGTTATTCAAGTTCTTTTCATGAGTCTTGTGGGAGCTTTCATGGCCTCTGATCGTTGCAAGCTCTTCCCTGTTGAAGCCCGTAATTCCATGAACAAGGTAAACCAATTCAATGATCCTTGACTCTTTGAAAAA
>8610-5-10695663-269
TTGGTTTTTAGTTTAGGTTTTCGTCTTTGAGACTGTTTGTTTTTGATTTTTATGTCCAGTTTGCTTTTGGTTGTGTGGCTTGTTGTAGGACGTTTCTGGACTGTTTCAGACGTAAGAAGAGTCTCTCCTAGTTATAGTTGTTGTTAGAATCAGCTTGTTATGGTGAGTGCGTGACCATGAGCTTATCTGAGCGATTGGTTTGTATGACTTGTTTTGTGTGATGATATGTAGGTGTGGTGAATGTGTTTTTGGGTGAACGGTTCAATGAC
>9944-5-26262132-242
TATCCGGCTGTTAATAATAACTTCGGATCCGACCCGATTAGACGACCCGAGATCCGAGAGATCAAAACGGGGAAGTCACTGAGAGTGTACAACGACGATGAGCCGTTAGCTTATTCGCCGGTTTCTCTTGCTCAGATCAACACTATACATGAATCAGACGAAAACGACGACGTTGAAGATGACGATGACTTCCCCGGATTCTTCCGAGATTCTTCGATTACGTCTGATATGGTTCCTTCAAT
>1407-1-16885766-252
CTATTGTTTTCATCTCAAATTATTCATCTCATAGTGTAATCATTGAAATCGACACATGATGCGTGTTTAATTTCATCTCAGGCTTTTACCGGAAAGACCACACGACTACTGCAGGTGCACAACAAATTGGAGTAGTATTTAAGGATTGAATCCACAAGGAGTGTAGTTACAAGGAAGAACTCAAGTTAAATAACCTGGACCAAGAAAAACGAAAGAGTAGGGTTTTGTGTATGCAGTGAAAATAAGTGAAAA
>6433-4-3119510-280
CCCACTTCGGATCCCTGTTTTGACAAAGATCCGTCAACATGCAACTTTCCAAGTTTGATTTTTTGGTTGCTCCGACGCACAAAGTACTAGTAGTTCGGTCAGGAAATCTGCCAAAACTTGGGCCTTCATGCTAACTCGGCTTTTGTACTCTATATCATACTCACTTAGCTCCAATGCCCACTTTACCAACCTCCCAGATTGACTTGGACTGTGAAGTATTGTTCGAAGTGGCTGTTTGGTTAACACCTCGATAGGATGAGACTAGAAGTATGGACGCAGC
>2754-2-2552940-354
ACAAGGCGATGAAGAAATGGAAGGGGAAGAAGAAAAGCAAGAGGAAGAAGGAAAAGAAGAGGAAGAAGAAAAGGTATGTGTTTTTACAAGGGATTTTAAAAGCTTATAAATCGTGTTTTTAAGATTTTTAGCCGTTTTAAAAAGATAGGCAGTGTTAGATATGTATTTACAAGGGATTTTAAAGACTTTTTAATGGGGTTTTAAAAGATTGAAATTCGTTTTTAAAGGGTAGGCAGTGTTCGATAAGATTTTACAACGGATTTTAAAAGTTTTTTAAAAGTGATTTACATGACTAATAACTGTGTCCTGGCTTGTATTTGGGAACTTGTAATTATTTATACAGGTTGAATACAG
>5960-3-20689658-398
TTAATCTTATAGAGGGAAACACAGTAGGCCACATGCTCATGCTCTTTTTCTCTCCTTTTTCTTCTCCTGGCCAAGCCAAGCAGTGATGACATGTTTAAAGATTGCTCACGTTTTGGAAATTTTTGAAATATATACATAAATATTTAGGAAATCATTATCTCTGATAGTTACAGTAAACCACTCGGTGGATTGATTCATTTGGAAACACATAACATCATGGATTTATTACATACGCCAATAATAATACAGAGTTCTAGACTTTTGGTTACTGATTCGCCTAATTGTTATTTTTAGAAAATAAAGGATACAATGTGTTGCTTTGCATGTGATGTTTTTTGAAGGAAAAAAATGGAAAACATGTGATGTCTATATATGAGCCTAATTTAATTATTGAGATG
>916-1-11028103-255
CCTTTATATACAACAGAAAATAAAAAATACTAATTAATATGAGTAATTAACGTGTGAATGTTCATAATAAGTATATAAAAAATCATTGTCATATATGTTCCACTATATACATACCCATATAAACATGCTTATCATAAGTAGTCAGGGGCGGATCTATGTTGAGACTAGGTAGGGCACGTGCCCTATACTAATTGTTAAAACAGTTTTAATTGATCATTACTTATTGATATCTCTTGGCTCATTTGGCATAGAGTA
>6482-4-3674731-275
GACGTTTAGGAACTTCGTCTAATGGGTCAGGAATCAAGAACTCGTCAGATGGGGTGAACTCTAGATTCTCGGTAGAAATAACTTAGATGATGTGCTTGTTTGGTAATTGGTAGAAGTATGTAGCACCATCTCGTCCCATAAATTCGTACACATCGCCTGACTTGAGAAAATGAGTATGTATCAAGTGATGGTGGTCCAATAACTCTTGTACCTTCTTAATTGTGGTCTTGCTCAAGTCTAGATCACAGCCTAGAAAAAGAGGAGTGAGTGCAATA
>2570-2-217625-309
CTTGTAAAAACTTATCTAAGTACAAAGACACATTGAGAGAAAGAGCATTGACCAGGAGTTTTTCCTAGGTTCGTATTGGTTATGTTCCTTACCATTACAACCACTGTTAGATTGGGAGATTTTGGTGAGTGAATACTTCCATGTATCACGATCTCTACTGTTATTCTGTGGCTGCTTTGGCAGCATCTTATACTGTTTGATTGATAAGATGAGAATCTTAGTATAGAGTGGATTGCCACATAACCACTGTACGTGCGATCAATTTTCATGTATCATCAATGGAATTGTATTTACCGCAGATAACAACCA
>8590-5-10381812-305
TCGCTTTTTGCAACACACACATATTCATGTTTCATCTCTGAGATTGTTGCTTCACAGATGTTTCCTTCAGCTTCCGCCTCCTCCGCCGATAAGAAGGTACAATTCTGGTTTATAGATGATTCAATTGTACCTTGTAGACGGTTTTCTAGGGCTTGTTTGTGAATTTCATGTCGGCTTAGTGAGGTTTTAGGGTTTCGTGTTTGGATTCTGGCTACGTAAATATCGTCTTATAACTGACTGGCTTCACAAAAATTTGTAGTTGGATAGTTTGAAACGAAACAGGTTAAAGAACATAACATAGAAAG
>7402-4-14543896-240
TAGAACCATGTCCGACAAAAATAGTCCTCATCGAGAAGAGCTCGTTGTCATAACCATGGTCTCCATAGCAAACTTGAGCATTTGTTCTGTTCTGTCTGACCATTAGACCTTCTCCGACAATTCCTATGATCGGTGGAATCCGATAACTCTCTGAAAAATGCAGTCTCTCTGGTAGCTTCTCCTTCAAGTAAACTTTCAAAAACTCTCCGTTTTTTACTTTCCCTGAGCTCAAAGCTTCGT
>5223-3-11771564-318
AATAGAAGAGTATGGCTTTCATTCTCCCTTTCCTGAACCCGAAAAGCAAACCATTGTCTCATACTAGTGGACTTAATTTTGCTGGTATTGTTTTTCCCAGTGTATCCTTTATGTATCTTAGTTCTGAAACAATCTTCACCATAATAGAGAATGAAAGGATATTGTAGTGGCGAATAAGAGGAATGAATTTCGCTAATCCTTTGTAGTCTGCCAGTTGTTTTCTTTTCAACGATTATGTCACGAGATGACATTCCTTTCACAAAATCTCCAGGAATCACTGCAGCCACTTCAGATGTTGTTGGGTTGTAATAATTCCTT
>5933-3-20312847-276
ATAACAGCAACACCCGCATACATAAGAGTACAAATTCCAAAACTGTGAAAAAAAAATAAAAATTGATACTGTCAGTAAAAGATAGAAATGTAGAGAGTTCCTAAGATGTGTAATGTCTTTATATTTAAGCTTACGATGCCAAGAGAACAGCAGAAAATTGAGATGGTTTGGCCATTGAAGTGTAAATATTAGGGAAAACACCATGTCCTGAGTAACAATAACCATAGAGTCCTACAGAAACCGGTAATGTTGCGAGGTTTAGTGGAGTTCCTTTGC
>3130-2-7066320-451
CATTTCACATCATCGTAAAAGCTTGGACTAAATCAAGACCTCGAAATATCAGATCTCGAAATCAGAACTCTCTAGTTTCTACGTAACAAAAGGAAACGAAATTGCAGCAATTTCACAATCCGAAGCATACGTAAAACTGTAACAGAAAAAAGAACAACAAGAAGGTTATCCATCAAACAAACCGTGAAGACGAGCTTCAAGCAACGAAACGAAATGTTAAGTAACGAAGAAATGGAAAGTGAGGATTAGAGAAGAGGAAGAAACTGACTTGCGTAAGAGTTAGGGTTTCTTTGAGCGAGAAGGAGATTTGAGATGATGATCCTTGAACGGAAGTGAGGAAGCGAAGCAGATCTATCGGAAGAAGAACCGACAAAGGAAGAAGAAGACGAGAAGAGCGATTGATAAATAGGTAAATTGCGCACAGTAGCCGTTGACCCACTTTTCATTTCAG
>7131-4-11092013-256
TAGTGAAAGGAGAGAGGTAATAGTAATATTATTAAACTATTAAAATAGTAATTAAAATTAAATAGAAAAGTTACTTTTTCTTAATTTATGTGCGAAACTTAAAACATCAAACTTACAGAGAGAGTAATATATAACATGATATGAGATGAAACTGTACGGTGTCGTTGCATAATTACATAAACTAGTTATAAACTCACACACTGCCTTCATTTCAGGTCGAGACAGAACTTATTGTGTGATTTAAATCAGACAAACC
>6271-4-1103314-404
GGCGGTTAAGGTACAAACCAATCAAGTTTGAATCGGTTTTGCGTTTAGGATTTGTGTTATGTTTCTCGCTATATTTATGTCTTGTGTCTTTGCTTGTTGTTGTACTAAGATGGATGATAAAGTATTGTGCAGAGACATCAGTTAATTCTTTGGTTTTACTTTGTCTCTACGTCTAGAGTTCTATTACGAAATCAAAATGTTGTTTTTCTTCCTTTTTGTTCTTTGTAATCCATTAGAACTTGAGATTTTGTAGCTTCATGGATCAATAATCTGTGTTAATTCAAGAACTTTTTTTTAACCTGATTTCACATTCAACTAATTATTTACTTTTAGTATGCAAAATGTGAAAAAATCACATTGAGTTAGTATAGTTCTGAGATCATATTCACAAGTTTTGTGTAGTT
>3544-2-11990879-281
CATCAAATGCTTGTTGTTTTACTTGATCATAAGGTAACCAACCATGAACTAAATTATAAGATAATACCAACAAGTTAAGTTTGTAGCAAACATGGCATTTATACATTCTCTGTTATTGATTATCTATTATTAACAGGACAGCGACGAAAATTTGCTGAGCTCGCTGATGTCTATCAATGTGAAGGAGAGAAGTTGTAACCTTTTCAAAATGTACATTTTCCTGGTATTGGCTGAGAACTGGCTCTTCTCTAGTACATTGGTAGAAGCAAAGCCTGTACTGA
>739-1-8754617-310
TAGTTTTTATCATTAAAAGGGAGAAACTCGATGAAGTGTTTTCCGCAGAGATCTCCCTATTTGACTATAGGAATAAACATCTTATCTACTCTATGCAGGGAGAAGAAAGAGAAAGGGAAAGGGAAAGAGAGAGGGAAAGAGAAAAAAGCCTCCCTTTGAAAGAGGATTTTGAAGCCTCCAAGAGAAGGAAGCTTAAGAGGGAGCAACAGGTCCCATCTGCAGAGCCAGGAGAATACTCTCCTATGCCACATCATTCGTCTTTATCGACCAGTATGGGACCATCATCGTACGAAGGCAGAGAGCGGAAGAG
>8863-5-13743666-248
ATTACTGGGATAATTGATAAAACTGATGCTGCTAAGATTCCCTATGTAGTTCACATAATTATGTTCTGTTAAATAGGAACATGCAATATTTGAAGATTAAAAAATAGTAGACTCAATAGATGATGTCACAGAGTGTGTGCTTTACCAAATTAGAGCAAACAAATACAATCTGTTTCTCAAGCAGTGCTCCTGCTAGTATCATCAAGACCTGCAAAGAAAAGAGGAATATCAGAATTTAAGGTAAATCT
>655-1-7791349-264
GTTGGAGGTGCGTAACCTGCAACAGTCGTCTCAGCAAGCAGAGGAGGCTCTCTCTCAAGGCTTAGATAAACTTCAGCAGGGTTTGGTCGAAAGCATAGCAATTCAGATAAAAGTTGTTGAGTCTGTGAATCACGGGGCTCCAATGGCTTCAGCCATGGAGAATCTTCAAGCATTGGAGAGTTTTGTGAACCAGGTAACGCTAAGTGTATTTGCTTTGTGCTTTTGCAGTCTCCATGAATCCAAAGTTTATTTTCATTTTTGATT
>5975-3-20868782-266
TTTCTGACATCTGTTTTTTATAAACTCTCGGTTTATGTTTGAGTCGGCTTTTGATGAGAATTGATGTACGAAAATTGAAACAACAAGTGCTAGTTTCGAAGCTTCTTTAGAGGTGACAAAGAGTAATATGTATTGCGAGTAAAACAAGTTTGCCGATGAAACAAAAGAATCTTCTTTGCACGGTTGTATATAATCGTGGATATTTATTCTGCTTTTTTATTTTCTTTAGGAAAAATTCATATGGATGAGCATATTACAAGTATATG
>8069-5-4129038-248
GCGTCTAGTAATACACTTTTGAGTCTGCTTTGATTGTGATGCAGTGACTAAAATACCTTGGGAGTTCTTATCAACTTCAATACGAGATTTTATTTTTCTATCAAAAATTAGGAATACTACAAGATATCAATACTTTTGACTTGGTTAATGTTTTTTTTTCTTCTTAGAACTGAGATCTCCGGATACTTCGAACAAAAGGGTTGATCTTTTCATTAATGTTTCTAATAGTTTACATTAGTAATCCTTCA
>5309-3-12705745-326
AAGCAGACAAGCCAATGTCTTGGTCGAGTCTACAAATCTCTGGAATTCGTAGATCAGACATCCATTTGAACGTCTTTTGGACGCTGGACGTCTATGATCGAATCTCCACATTAGCCAGCGAAAACCGCATAGGGGCCAAGCAAATCCAGAAGGGTTCTAACCTAATCTTAACCACCTAACTAACCTAGAGAGTACCCTAATCTAATCCATCCTCAAGAACCCTAATCACTACTCCAGCAACATTCTCAAGAACACAAACCCAGAAAATTCTTAAATCATACCAAAATGTAGATCTAAACAAGCTAAACAACTTTACTTAAACAACT
>811-1-9718244-513
GAAAACATTCCACTTGATGGGTTATATTGTCTTTGCTTCACATACCCGGAATCAATTACATACCTGTCAAAGAAAACAGACTAGGCTGAGAATGCTATCGATCTCCAAATTGTCAAAACATTATCAGAACTTTGCTTAAAATGCAGATATGAACAAATGATACAAACAAAGACGACTTTTGGCAACAGTAACATCACAGAATAAGGAATCTTCTCATACTACATTCAGTTTTGATAGCTTGACAAAGAGACAGTACGACCTATTCATGTAGAATTAAATGTCTCAATCGTCTGTTTCAAGTTAAACTCCAAAAGTAGATCTCATAGACGTGATTGTGAACAACATGTACTGAAATGTGAAGTGAATTTAAAGGAGCGAGGAATATAACAAACAACATTAAGCCGGTATCATATATCTGCTTAAATCCATTACTGCACCTAATTACACGATTGCAGTCTTCATGATTAGTATGAATGATAAATTTATTCATTTTTTTACAGGGCCTGACTTAAC
>8477-5-9013039-378
CATAGAAAAAGTTGAAAACATCATTTAATTTGAAACTATTTGTTTTTTCTAAAACTGAGGGAGTAGTAGATTTGAGACACTGAATTTTCTGAAAAAACTTTTTGTTTTGCAAATTTGAAGATTCTGGTGAATATATATAGTAATTAACGGATATACCAGGCTTTTTATAAGACAAGAGATATATTAATAAGTCACGGTTCCATGGGTCGGAAAAGCAAAAAAGGGTACCGAATATATCACATGATAATCTTTATTCTGGTTTTCATTTTTTTGTGGACGGATCTTGGAAAGGAAGCGATAAGTTTTTTGGATTAGGGTGGTTTTGCACATTATCAAATAAAGACTCGTCAACCATGAGAGCTGCTAATCTGCGTAGAA
>8506-5-9370994-474
ATATTTGGTTTAATCTTATTATAATGATATTCAACTATGTATTTACAATAAAGGTGTCGAATAATGATCATTAGAAAAAAAAAGGTTATAACTAAGTTAAAAATCAAGGAAGATTAGAATGAAACAGTCAAAAGACAAATAAAAAAGGTATATGTGGAAGAATAAAACACTCGAAATGTTTTGTCTTATGACAACGAGCGCTTCTTCTTTCGTTTTCCATTCTTTAGGGAATATATTCAACAGCTTCAAGCTAAATTATATAAAATTAGTAATTAATTAATATCTAGTAGACTTTTTCATACAAATATACTAATCTTCTATAGTAATCTTTTCGCCTAAAAACTGTATATTTTTAGCTATAATTAAAGCATAAGTAATCCACCACCAAACAAAGTTCATTATCGAATTTGACAGGGAATATAAAAGAAAGAAAAAGATTGATTCGTTTCGGATTTGAATGTCTTAATCTTGATT
>6847-4-7876908-283
AAGAAGAAGAAGAAGAGGATTTGTGTTCTTCTGGAGAATTCTGTGGAGCTGATTGTCTTGTTGTCAAAATTGAAACCATTAACGGTTTCTTTTTCAATTGACAGTGAAATTAATATAATTAAGAAAATTGCACTTTTTAATAACGAAATTATGCTTAATACAAGATACTTTGTGACATTAATGTTATCTTTGTGGTTTCATTTGAGCTGGTAAAAGATACTTTTAACACATGGGTTGGGAAGAAAATTAGTTACTCCATGACATAATTTTTACTTAAACACAT
>7248-4-12721729-294
TATAATTTAAGGTCGTAATTTATGAGGTTTTTGAGTTTACTATTGTACATAATGTATAGGTTGAAGACGATTAAAACAATTTCTATCAACAAACAAAAATGGCCGGTGGGATGGTAGAAAAAAATGTGGACGGATTTGTAACTTCTAAATGAGATGAAGAGATTTCTATGTAAAGGTTCTCATCTAATTATTTCCTTGAATCCTTGACATCAATTAAAATAATCCAAAACGGAATAGGATTCTCACTCTTTAAATCATTTGGGTACGCAATGACCTCTCGTGAATTTGATAAGA
>9591-5-22100888-390
CCTATGTTTAGATAGTAGGTACCGTTTCTAATGTATATGGTTTCTGGATTAGGTTAGATTTATCACTTATGTGGTTCGACAATTTTTGTTCTTCTAGCTTTTCTGAGTATACCTTTGACCTTGCAGGATCTTGATGAGTTTAAAAACATTCTCAAACCACGTCTGAAATTAATTGTTCAGAATGATGAGAGGGAATGGTTTATTGTATTTGTATCTAAAGCTCATCCAAGTAATGATCAAGCAACTAAAAATGTCAAGAAAGTATATGCGAAGCTTGAAGTTGACTTCAGTTCAAAAAAGAGAGAAAGGTAAGCTATGCAGATTGGACTGTGTTTATGTTTTTTTGCTCTGATACAAGCAGGCACGAACCGAAAAAATACCATGCCAGAT
>3338-2-9566604-272
TCCTCTTAGAAAAAATAAGGGTGAATTAGCTGTGTAACCATTAACCAAAACCCAATTAATTTTCCTACAGTGTTATCTAAAACCCTAGTGTTTACCACGTCTCTGCTAGAAGCCTAGAAACATCTCTTTTAATTTTTCACAAGACAAATCGGTTTTATTAATTTTGTTGTTAAAGAAGACAAATCGTTTCTATGAGATTTTATTTTCACTTACTACATAATTGACTTTTCTTTTCATATAGTAAACTCGTATGCTTGTGCAATGTTGGCGTG
>6832-4-7665320-267
ATTACATTTAATTTAATTTTTGTACTCGATCTTGTAACAATTTAAACGACAGAAGAAACCTAACACATGGACATTGCCTCCTTGATGTTTTGTTTTGATTATCTTTGTTTAGATTTTTTGACGCCATATATGTTACGTTTCAAACTTTTCCTACAATTTTGGGTTCGAAAGGTCAAAATGGTGGACCTATAAATCTTATACAATATGGATCTCATATAAAGTTGTTAAACATACATAACTAAAATAATCTAATTTTTGTTTACATTT
>9434-5-20237026-303
ATTAATTCATAAGTTTGAGATTGTTACTAGATTAATATTAATATTTTTTCGTTATACTTTACCGTCGATAAAAACTTTTATTTCCTTTCATAATTCAATATGCATTTCTTTATTACAATGATTCAATATGCATGCATTTGCCGTAAAACTTTTGTTTTATAAGTAATTTTTATGATATATTTATTTGAAAAGTTATCTGTCTAATTAACAACTTCTGACTATCTCCAAAATATATGCGGTATATAAAATCAACTACTTTATTTTACTTATTTAACACCACATTACCCGCCAAGTTTAATAATA
>3479-2-11154262-249
CATGATGAATACACAGAGACACGCGTTTGTGCATTTGCTTGTGACTTGACAGGGGATGGTCTTGACAAGCATATTTCTCCATCTTCAGTTGATATTGTGACCATGGTATTTTCCTAACAAATTTATATTATTGTGTTAACTAGGTAGAAGATAATGATCCATCAAATTATCTTAGTAAAAGATTAACACTCCCCTGTAATTGCTCCCTTGGTTTTTCTTTCTTTGAGTATATAACGTTTGAGCCTTTTC
>5514-3-15150709-318
GCACAATCACTCGAATCACCGCTCCTCCAATTTCACTCGACCTCTCATTGGCTCTCGCTCATCACCGTTTGACCAAGGAATCATAACCTCTACACATACTCGATTACAAAGCAACTAGCGATCATCTCCGAAAGTCACTCGACCTCTTTTAAACCGCTTCACCATCTCTCGCCTCTCAAGGTCACTCGATCGCGAAGCGCACTCCATTCACACAACCAAGGAGTCACTCGACCGCAAGTTCACCAAACCGAAGAAAAAAAAAAAAAAATTGGTACACTCGACCGGTTTACTCTGTTGGTTTGGGTTTTGGTTTTGTTG
>5308-3-12688527-251
CTAACAATATCGCAACATGACTTGTAGAAACGAGCAGTAAGACCATCAGGTCCAGGAGCTTTATCATCACCAATTTGACATATGGCATCAAAGATTTCAGAATCCGTAAAGTCCTTTGTAAGCTCACTATTGATGTGTGGAGTGACCGTTGATTTGAAATTGGCGAAGTCGATGGTAGAAACAGATCTGCCACTACTAGTAAAAACATTTGTAAAAAAGCGTTGAGCATGGTTGTCAATTTCCTGGTTTCC
>6213-4-403100-412
GGTCCTAAAGAAGCAAACTAAAAGCCAAATAAGTGGCTCCATTAGACAAAAGACAAAGAAAAGTGAACAGAGGAATTTATAGAAAGTGGAAAGAAGAATCATCATGCTCCTCCCAAGGCGACTCTTCCGGGTCTGAAAATTCCAAATATAATCACATATTTTTGCTCGTAACTATTTGTTTTTGTCTTTATCATCTTGTCCTTTTTGACAATATTCATATCACCATGTTGGTCCACCACTATCACCACCTAGGATGATTCCGCTCCATAGCTCATTGCTTGAACCACCTTCTCTCTTCTTATTACCATCATCGTGTCTCACATGGTGATGTTGTTGACGGTCTTCATGATCTCCATAAGGATACATCATCTTACTTCCTTCCTCATTAACAACGAAGTTATCATGATTACCA
>1724-1-20377684-270
GTGACAAAATACCTATTAAACCAGCCACTTACCAATCAAATAACCGAGAATAGATAGTCTTAGCTAGACCATCTCTGCTGATTAAAGCACTCTGAGGATCTAGACTTCTCTTGATAACTTCCTCAGGTGTGACCATAACACGTTTACACAGTGCATCTTCAAGCGCCTTTACATCGCACCTAAAATGAGAGGTCTAGTTAGTGCATGTATTGAGAACAACAACCAAGTCTTCTCGGGACAAAAATATTTACTTACATGAGAAGTTCTGCC
>9847-5-24947615-455
CTAAAGACTAGAATACCACTGCTTAGCTGTAATTTTTAATCTAAAAACAGAATATGGAATGAGAAATTTTTTATTCCTTTTAAGATATTACCCGTTTTATTACAGGTCAACATTTAATAGGAAAAAACGAATTCTCATTTTGCTTCTAGGCAATATTTGCTAATATTTTTAAAAGACAGGTCATTTTTAACTAATAAGGTTTCATACTAAATATCCAATCATAATTACAAGAATAAATTTTATTCGATTTCTGTGTCAACACTCATTACTTCCCTTTTTAATTAAAAATAACAATGACCAATAGTTATCCTGTTTAATCTGTCACCGCTCATCACTTATCCTTGTTTATATAGGAATTTTTCTTTTACAGCAATATTATACTATGATATTTTAAATTAATTTAAAAAAAGGGAAGAAGAATAAGTAATTGTCAAATAAGTGGAAAAAAATTGCAC
>9669-5-22917211-276
GTCTATGCAGAAAGTCTGATACAGAAAGTCTCTATCTTTTCAGTATCTTTTGATGGGAGCGGTTCCATTTCGTAAGGATGTTCCGAGACTAAAAAAGTTAGGTGTTGGTGGGGTAATCACTCTTAATGAACCTTATGAGACTTTGGTACCATCTTCTTTGTACAGTGTAGGTTCAATGCCACCAAACTTGTGTTTCTAATTTTGTTGTCTACTTGTGGAGTAGTTTGATGATTGTAAGTTGTTTTTAGGCTTACGAAATGGAGCATCTAGTGATAC
>6935-4-8901673-251
CACATGAGAAACCCGGACTAACCAGTCCTTTGAAAGTAAGCCATGGCACAAGCGTACCAGGAATGCCAGCGGATGCGCCTCGCTTATCCCTGACTGAAGAAACCCCACCACCAACTCCGAGTCCACCTCCAACTCGACTCTCCTAAAACCTTGATCCCAAGCAATGAGTAGACCATAGTAGACCCCCCACAACTCTGCCATCGGAGCCGAACAAACGCCAATTGGAGTGCAAACCCCCCAACCCACAAACC
>2095-1-25182601-281
AAGTTTTTGTTGATGTAATAACTAACTTAAAGACTGTTATAATTTCTATTTCTATTTCTATTGGGATTCATCCATCCATAAACCTTAACATACATTTTCATAGCTTCTACAATAAATAAAATACTTAATCAAATAAAATAAAATAATATAAAAGAAAAACATTTAAGAATTGATATCATGTTCTCAATTTTTCAAAGTAGATACTTTTAGTGCAAAATTCCTTGTAACTCCGACTATGCATATAAGATTTGGAGAAAAAATGTTTAGATTTTTCAAAGTAA
>3064-2-6284062-281
TTATTCGACCTCCTTCTTCATCATTATGTTCATGGTGTTGGATAGGAATCTCTACAGGTTCTTGTTTCCACTCTTGGAGTAATTTGTCAATGAGATCCCCTGCTTGTGTGTTTTTGAAATCTTTATCGGCAAGCGTTAACTTGTCGAAACCGGACACTTCAGGCCCTCCATATAGGATTATGGCTTTAACCGCAGGATGTGAGTAAGCTTCCCTCAGAATATCCTCCATGTATTTTACCTATCAAATAAATTGAACCATGGCTTGCTTGTTATGTTACGTT
>9114-5-16582487-497
GAACATATAAAAGTAAAAAAATATGTACATTTTATATAGAGAGATTGAGATTGACTTGACAAGCATAGGATACAATCTACCTTAATCTGTTAATTGCATATAGCTTTTTTATTTTCCTTTTTCTTTCATTTGCACTATTGGTGTGAAAGTGAGTGTACAAACATATACATATACACATGTATATATATGTATACGAACATATAAAATTAAATAAAATAAATTTAACTGGTGGATGAAAGACAGAAATAGAGAAAGGTACAAAGTGGATTGAGAGAGAGAATCAATGTTCTTTACCTAACACTAACAAAAGAGAGAAACTATACATAACTCCTTGCTTTTTTCTCCATGTTTTTATTTTGTTCTTTTTCTTCTACTTTTTATTTATTTAATTTACAGAAGTTATATGTTTATCATCATATGTAACACTTGTCTCCATCAATTCCCAAACACTGCTCAAACAATGAAACATCTTGTTAGTTTTCACCAAACCCTTTACC
>4815-3-7060686-394
GCAGAAACACTGCCTGAATTCAACAACACGCCCTGCAATATCAGAAAGCTCGAGTTTCCGAGCATTTGGAGACTTAAGTTCATCAAGAAAAGAATGTCTTTTTAGATCATCAACGATGCTGCTGGCTCCCCCTCTGTTCCCTTGCCATCCACCAGGGTAGATCCCAGTGTTTCTACTTGGCCCTTGTTGATGATACCTTGTTTCACTTCGTCTTCCAAAGTGGCTCATCATTCCACCAACCGGTGAGGATGGCATCACCGGACTAGCAAGAGGTGATCCTGGATACTGCGGCATTACTCTTACACCAGGCGGCACTGCAAAATAGTTTCCCATGTGCCGCGGACTTTGCAACCCGTAACCCGGACTCAATGGACTGTTGAGAGGTTCATGATTT
>5046-3-9599154-361
ATTCAGCAGAGTATCAACCTCGACGAAGACTTTGTGAAGTTTCTTATTATGTCCCGACACAAAGTCAACAAACCATCCCAAACCACCAGGGAAAAGATCAGAATTACTGAGTGCTCCGAGTTTCTGGACCTCAAACATGAGGTCTTCGATCTTTTCAGCATTCACATGATTGCCCTCGTCGAAACGCTGTCCAAAGGCGGATCTGAATATGATACTCCCAACTAGACCGAAAAGTGTTTGGCTCAAATCTACGGAAGATTTCTTCAGAGCCGCTTCCTTCAGTTTCTTGACCATCAAATCATTCTCTTCCTCTCTGATGTACCTAAAAGATCGAACCTTTGTCGTGCTGAAAAACTTGAGA
>8511-5-9408221-305
AAATCTTGAGGACTTTACCCTCTGTAGCTTTCTTGTCTGACTACGAGCTTCTTGCAGGCAAAACTCTAGTTTCAGTACCTTCTTCTTCAACTCTTGATCTGCTCTTCTTTGTCTCTCCAACTGAAAATGTTCATTTATCAGTTTCTGCGACAGAACACAAGAATAAGGACAGAGATATGGATGCTGCACCTGAGATTCAAGTTCCTTAGTTTTGAGTTTCCAATGAGCTGACATTAACTTCACATCATCTTTTAACTTTGCAATCTCTTCGTCTTTTACCGCCAATAACATGTTCATTCTCTCAA
>5436-3-14198672-262
AGACGATCAGATACCGTCCTAGTCTCAACCATAAACGATGCCGACCAGGGATCAGCGGATGTTGCTTATAGGACTCCGCTGGCACCTTATGAGAAATCAAAGTTTTTGGGTTCCGGGGGGAGTATGGTCGCAAGGCTGAAACTTAAAGGAATTGACGGAAGGGCACCACCAGGAGTGGAGCCTGCGGCTTAATTTGACTCAACACGGGGAAACTTACCAGGTCCAGACATAGTAAGGATTGACAGACTGAGAGCTCTTTCTT
>4144-2-18902659-247
ATACAAAAAGAACTAGAGAGAGGATAGATTTAATTAATTACCAGAGAAAGTTTGCGGAGAGAGGTCTTGGAAGAGAGGCGGAGAAGCAGAGATGACATAGCTAATAGCTTCGCTTGGTTGCTCTGTGTGTTTCTTCTCTAAAGGGTTTTCGAGTTAGTCAAGATCTAATTAAGACCAAAGTGCTTGCCACAAGAAAAAGGAGAAGTAGGGTTCTCAATTATTACTAGAGAGATGTCTCTTTCTCTTT
>4675-3-5451435-382
TTGTTGCAGAAGATGAAATACCTATGTAATATTGCATTTGTGCTATTAATGAGCTTGCCTTCTATTCAATACCATACTAAGTTTTGCGTACCATGCCCTATGATCCAATTGAAAGTTTGCATATCGGTTTCAGGGAACGTAAATCTCAAAGTATGAGTTATGATTCTCCAACTGATGATCGAAAGCTTCAAACAGTATCGCCATGAATAGTATGTTCATCGTTACACAGCATAAAAGTTCTTGGAACTGAGGAACGAGTCACTATCAAGTGATGTTGGTAAGACATGAAACAAATAAACAACAACAAGGAAGACTAAAAACAAAACAGATCAACAATACGAAAAGACAGATTGTAATGGCTTCAGAGTTTTGCATAGGTCAA
>4489-3-3060128-295
GCAAAATCCAAAGCCAAACTTATATAGATAACATAACATAAAGAGATCTAATGAAAACTAAAGAATATAGTAGAAATCAAATTACTAAAAATATACTAAAATCTTTTTGTGACATATATATCCGGTAGATTGATATCCCGGTTTTTGTCATCTCTTCCAATGTTGTATCTCTACAATCTCCGTTACTCTTAAGAAATATAAACAAGATAAATGAAGGAGATGAAATTATGGGTGATGAGGCCATATAAAAGTGTCGATTGCAAAAGCTCGCTTCTCATGGAGAGTATTGTCATGG
>2451-1-28975769-250
CTTCTCTCTGTCACACCGATGTTTACTTCTGGGAAGCTAAGGTAGAGTAATCAATTTATTACACTCCAAATTCATAATCAAGTTCTAATTTTTTTAGAATTCTAATTTTTTATCTAAAAAAATTCAACCTTTTTGATTCCACAGGGACAAACACCGTTGTTTCCACGTATCTTCGGCCATGAAGCTGGAGGGTAATAGAAACACTAATCTTCTTTGCTTCGTTTTGGATATTTTTAAGGTTTTAGAGATT
>8346-5-7535284-279
TAGTTGGTTGATAAATTATATGGTGATGTTTTTTTGTAGATGGATGTTGATGAAGATGACTCAGATGATGACGAGGAGGAGGATTCTGAGGATGAAGAAGAGGAGGAGACTCCTAAGAAGGTAGATACATTGTCTATCAAGCAGTTCTTTGTTTACTTTACTTTTTACATAATTTAATTCTCCTTCTGACCTTAATTGTATCATATGATTTGTGTTAAAGCCTGAGCCAATCAACAAGAAGAGGCCAAATGAATCTGTATCCAAAACACCCGTCTCTGG
>2867-2-3724412-291
CATTTGAAAGGTAGACAATGTTCCAAAGTCTCAGCAGTCATTTCTTCATAATCCAAAGGTACATGGCCTAAGAAATCCGAGAAAAAATGCTCTGCTTCCTTCTTTATTTCATCTTGACTAGATGCAATTGTTCCATCCTCACATTGTATTTCCCAGATTGTGTTTATTGACTCCCGTAACTTAGCTGCATTGAAAAACGTTTTGTTGTTTTTATCCCCCACGTCAAGCCAATGCAGCTTTGACTTTTGCTTTAGAAATGACTCTTCCAGCTCTGACAAATGAGACCACTTT
>8685-5-11639830-471
AAAAACTCTTTATAAATCTTTTAAAGCCCTTTAAATTTTCTTGTAAATATTGTAAAACCCTTTTAAAATCTCTTGTAAATATTTTAAAATCCTTTTAAAACAATTTTAAACCCTTTAAAAATCTTTAAAAGACCTTTGTAAATCTTTTGCATCCCTTTAAAATCCCTTGTAAATCTTTTAAAACCCTTTTAAAATCTCTTGTAAATCTTTTAAAAACCTTTTAAAATCCCTTGTAAATTTATTTCCAGCCAAAAAAAAAAATTGGCGGGAAAAATATTTTTGAAAACAAAATTTTGGCGGGAAATTGTTCTTTTGAAAAATTTTGGCGGGAAATTTATTTTGGAATATTTTAGGCGAAAAATATTAATATTTCATTTTGTTAACCTAAAACAATTTCCAAATAAGGGTAAAATGGTCATTTAAAATTTAAAGAGGGTAGAAATAAAAATTGATAAAACAAAAGGGTAGAGT
>116-1-1378339-368
ACTAAACCTTCTTCAGCATTTACTATCTATCCGGCTTATTAATGAAACAAAAGTCAGAGACTTTAAGGCTCCACACATCAGATCAGAGTGTAATTAACCGTCTTCCATCAAAGAAACTCAAAGATACATACACAGGAGTTCAATTTATAAATATTATCCACAAAGAATCAAATGACGAAAAACTTAAACAAGAAAATAAGAGATTGCAAAGTCCAAGAAAGGCTTCAAGGAAAAAGCTATAAAAGCCCCTCCATGAATTCTTCTCTTCCCTCTGTTTCTTCTATGCAGAACAAAAAACTGAATACGACAGATTGCCATTAAATGTAAAAGGACTTGTGCTACAAAAGCAACCATACTTTAAGGAATCA
>4146-2-18906941-322
ATGACGGCCAAATCACCTTCTGACATTGATAATAGATTTGATGACGCAGTCTTCTGCTATTATATGTATTATTACACCATCAGCTCCAATAAGTAGGACAAACCCTACTATACAAAGTCTCTGTTTTCCTTAAATCCTGAAGCTTTTCAGGACAAAAATGGCCAACCAGATAAAATAAATACGCCAAGTAGCAAAGTACTCAGGACTATGAGTTTTGAGGTCAGATGACGATCTCAAGCAATATCCAGCAACTTCATCCACCAAACTGGAAAAAAGAAGAGAGATCTATAAAACGGAGACTAACCACTTAACAAAAGATAAT
>4747-3-6382961-308
TTTAAAGATATATACAATCTTTGATTAGTTGAAATATAGCTGTCAACAATTTAATATCTATCAAATAATTATACTGAGTTCTTATCTACATATTAGTAATGAACTATCTCAAAGAAATATAAGAACATAAACAAACACAAGGTCCTAATTATAGAAAAAAATCTTGATAATCAAATAAAACGAACATCTATTATCACATTTTCACAAAAAACAAAAACGAATATATTTTTATCATGCCGAAGCTAGGAATTAAGAAAAATATATAAACAAAATAAATGCTTTTTCAAAGGCTTATATGTTGTTCCTTC
>7212-4-12288825-298
TGGTCAATCTATATATAGTGATCCCATGCTTAACGGTACATGTACATATAATATAAGAGTTGTTTATAACTTTATATACGTATACGAACAATATATACAAATTAACTAGTGCAAGTGGAACCCTACGCATGATGTCACGAATATAATTCGGATGTAGCTTGTTGAAATTAAATTCATTATTTAAAATTTCGGTAATCATATATTAAGTGATACCATATTTAATCAAATCTATTCTTATCAGAAATTAATAATATAGTAATCACATCATTGTACATCATATATATCATCGTATATATAA
>9603-5-22310758-444
CCATCCAGATGGGTGTAAAAGGATCCACACTACTTTACATAGAACGGTGAAGACACTACCAAATCTGAAATATATATAAGTTGAGTGCATTTATATACTCTACTGCGGATTTGGGGGACGACTATTAGCAGCAGAGACTCTAGAGCCCCACTCCAAAAGTTCCTTGCTTGTATCGTCTTTGTGCACTATCACTTCAATGAAACAAAAGCTCTCTTTTTCCTCATTGGTTGCCGTGTTGATTGCTTTCACTAACTCCTCCTCGCATCTCACCTTGGCAGTCCAGCATTTTCCTTCTCCATTGTGTATGGCCTCAACAAAAGCTGTGTAGTTCCAGTTCTTTATGACATTGTAAGGACCATCGTGAATTTCCACCTCAATGGTGTAGCCTCCGTTGTTGATGAGGAAGATTATGGTCTTTTGCCCACACCGTATCATCGTAGATAC
>8322-5-7250256-351
AAGAGTCAGACGGAGACGGAGACGGAGAAAACCAAGTATGCATCACCGGAGATTCATCAGAATTATCTCCGGATAAATAAGATTCAACACAATCCATCGCTATTAGAAAAATCTTGGAACTTTTTGTCTGATAAGAGAATACAGATACAGGAGGGAAGAAGGAGAAGAGAAAGATGAGATCTTTATAATGTGATCTTCTTGTCTATGTGCTCTGGTGGTTTTCCTTACTACATTAAATACTAATAAAACAAAAAAGAGAATTTATTATTATAATAATTATCACGTTGTTTTATTACTTGTATCATTAACATTTTAAAAATGGAAGAAGATAAGTAAAAGTTTTGAAGAGGG
>4061-2-18042657-545
GGCAAAAAAGGTGGTTCACGCCGGTATCGGTTTCTAAGCAAGGGAATCTTGTCTTCTATGATAATCACAAGAGGCTGTTCAAATATTATTCAGGTACAGATGAGATTCGTTGTCTCTCCTCTAACATTAATGTTATATCTTCTTACGTTGAAAATTTGGCCCCACTTCCGTTAAAACCAAGCCATACGCATCACGATCTTGGGAATTCGAATTCCAAGTTCAGCACATCCAGATGCCACTTGTTTCCGACGCGAGGTTCTTGGATATCCAAAGTTTTTAGAAGGAATGTTTTGTTTACCTCTCTAGTAGTAGTTGGTTATATATACTTACCTCTCTAAGAGTTTACTTATTTAGTATCAAACTATTATTGTGGTTCTAAAGATCTTGTTATGTTTTTAATGCTAATGAATTTAATTGTTTGCTTTTATAGTTTACTCTCTACTATTTTATTAAGGGAAAATTAGAAATAAAGGGGGTCTAAAAAAGACTTTGACCATATACACAATTTTATTCAAGTTATAAACTAAATATACTTTTTTGGTAAA
>9722-5-23425515-319
GCGGTTGCTGTAGCTGTGGCTGTGGCGGTTGCGGCTGGTTCCTCGACGGGTACTACTTGAGCATTATCAGCCATGTGAAAGTGAAAGAAAGCTCTCTCTCTCTATGGAGGTGTTGAGTTGATATGGGGAAATGTATATATAGAAACAGAGAGATCATAAATATAGGTGTCTGAGTGAGTGAGTGTGTGGTGGGTTTTACAGAGTCAAATTTGTAAGTTAGAGATAAATAAGTACACATTAATTAAGTACAACGAGATCTTGTCCGAATATCAATTATCCAAAAGTGTTTTTTTTTTTTGTTTTGTTTAAAGTATAAATT
>6843-4-7847864-309
GGTCTCAGGGAAAGATTACCCTAACGATTCAACCTATCATATCCCTTATAGATATATTTTCATTCAGAGTGGCCTAGTAATGTATTTCTAATCATTATCAATTTTTGGTTGTAGCTGCTTTTATCTATGAACTTCTAACTCATAATTTATATGCTTATCGGTAGTGCATCATTGTGTTCATGTACTATATCAACTAGTAGTCACTGAAAAACTAAAATAGTCATACCATCGCAGCCCTAAAGTTATTTGCCGAAATTTCTCGTTTTATACTTTTTAGAGTAACGCTTAATTATATCGACATGGACTAGC
>3944-2-16724525-322
GTATTGTAAGTAAAGCTATTGATAACCTCCAATACAAGTGGGTGAGGATGTAAGGCATGTTGGATTCTACGGGGAGCCTTAGCACATGTTTCATGGAGGATGAAATCACACTCCATACAAACATATAAGTTACCTTCATAGATAGGAATGGCACACGCTTGACAAAGCATGTTTTCATCATAAACGTTGCTGACCTCGAGTCGGAGATGATGATTATGATGAAAATAAAGTATCACTCCTTCAGATATCACCTCGAACGGTCCATCATTTTCTGTTATATCGATTATCTCTGGTATACCTTCGAGTTCTTTTCCATCCCACA
>282-1-3238482-266
GAAAGAGAAACACCTTAGACATCCACTCAGTCACTTCTTTGACTCCACGATGCTGAGATAGAGCCAAAACATAAATCTCCATTCGGTTGCAGGTACTGAGTACAGCAGCTTCTTCAATATGATTCAAACCACACAATTCAGCAATAGCTCGTGGCCATTCAGCTTCTGGAATGGCAAGCTTCTCACGCATCTCAACAGGAGCTGTGTGAATGCTAAGCCCAATCACCACAATGCTGCTTCTTTCCTTAGTGTATCCTAGTTACCAA
>3034-2-5955567-303
ATCAATGTAACAGAGTCAAATACATAACATAACGCATGACATGCCTGATCAGTGATGATTCCATTAGCTTGTCGGCCGAGAAAAGATCGGGTTTTTATTTGACTCCCGGAAGAAGCCGTCCTCTCAGGCTCCACAGTATCCTAGTTGTCATCAAAGGGAACATGTACGAAAAATTTCACAACTCGCAAAGAGAAACATAAAGCAAATATTAATTTCGCTGAGACTATTCCATACCCTTGGCCGCGCAACAGGATGCGGAATCCTAGAAGATTTGACTGTTTGCATTGCTTGCTCCACGGCTTT
>1932-1-23009112-232
CTTAGCTCGAGGAATAAGCTCACATGTTTTGTGAGCCAATGTAGCATAAAACCGGTCATAAAAAGTGGTAGGTTTTTGGTCACTTTTGAATTTGTAAGTGCCTTCTTAGCTTTCACTTATTTAGTTTATGTTTATTAGAATTGTACGATATCATGATCAAGAATGTGTGTTCTTACCTCATATAATTTGAATGAGATTTGAGTATACTTTATGGGATTTATGTGCTCATATG
>6293-4-1369570-262
TAGATGTGGAAGCTATAGTTACGGTTGCTCCAACAAATTCAGGTGTAATAGTTAGTGATAGTATGGATTGAGCTAGCCTAAGAACGCCACCTTTTCCACATAGCTCCTGAGAGAAAATACCAGAAAACATAATTCTGAGATTCGTCCTCCATAAAATCATCAATTAAGCAAAACAAATTATTAACAACTCGTGATTAATGTACAAACACCAAGCAATAGAGAAACCTTGTTTTTAGCGACACGTTCTCTAAAGGGTTTGTGT
>1611-1-19029978-297
ACACTTAACACAACATTAACTTCAAGTCATCAATAATTTGATGTAAGTAAATTGTAATGTGTGGTCGGCCTAAAACCCCTTTTCAACAAAACCAAATATTTTTACTTTATTGATTCTAATGAGTATATATTTTATTAATTATAATTTTGAACAATGACCGAAAAAAGATGTCCAAAACAAATCATCAAATCGCTCTTGCACTTCCTTTTTTTTCTAACACCAATCGCTTTGCACTTCAATCAATTATATTTTGTTTGTTTCTTAAAAAAAAACAAATTACCTTCCTATTTTGCAAAG
>7026-4-9917408-292
CATAGAGAGGCTCGAAACCCGTGGTCCTGTTTCAAAATATGTCTTACCAGATGAGAATTTACGGGGAAGGTTTGGACTTTCTTCTTCTCCTGATTCTATTCTTTCTCTCATTTTATTGTCCCTACCGAAATCTTAAAAAGTCTTAATTGTCACTTGCAGGCTCACGTTAAGTTTTGATGAAGCATCAGCTGGAGTTGCGTGTAATCTTGATTCTCCCGGCTTTCACGTTCTATGCAAAGCAACCGAAGAAGTTGTTGGACACGTGAAGCCTTACTCGATCACCGGTACTTTA
>4666-3-5335884-249
GCTTTCCTCCCGGATGAGCTTAGAGAAAAGCTTATCGATAAACAAGAAACTAGAGAGAAGTTTCAGAAATTACACAGTTCTGTGCATGCTCTTTCGACGGAAGTCGCAATGAAGCGGTTCTATGAAACTTTGACTACGAAGCAAGGGGAAGAGAAGAGTGGAGAAGAAGGGCCCGACTCTTGTTCTGATTCAGGTTCTGGTTCAGGTGTTAATGTCACAACCGACTTAGGAAGCTATGTTACTGAGCTA
>6773-4-7088269-463
ATATATGCTATCTCAATAAAACTATATGTAGTTTTGCATAAGGGGAATGATTCGTATAAAAACTTATGTAGGTCATATGTTCGTTTTCCATTTTTAAAATCTAGAATGAGAGTTAAGAGTCCATAGTCATTTATGTGTTGTTTGTTTTTCTAACTAGATCTTAATATGAATTATTAGTTTTCTTTATGGTTTATTTTTCGAATTATCTAAATCAAATTCAATAGCCAAAATATTTGAAAGTCAAACGAAAACTGTGTCCTTACTCATTGTATGATTTAAAAAAATAAACTGAAAAGACATTTATAATGTTTCACAATCTTATAAAACCATTATTAACTCTAAACAAAATGTTATGTTCAAATAAGTGTTAAACTTTGTATAAAAAATTTTAGTAGCCATTTTTGTACCAGAGATGTCAATCAGCTTTCTTACATCATAGTATAACTTAAAGACTTGAGATCTC
>6939-4-8946837-488
TGTAGGACTGATTGAATTTCACATTATGGAGACCCATATTGTCTTCATAGTTGGATGTGCACTTAACTTTGAGATTACAACCACGAGTGAGTTCGTTTTGCAATTCTAAAGTATTTCAACCCCTACCTTCATTCAAACTAAAACACGAAGCAATAACTATCATAAAAACAATTAGATGATTCATTTTTTGGATCTAGATTTATTTTTAAAGTACAATGAATCCAAAAGCGTCAAAATGTCACAATAGTTTTTTTCTGTGGTAAAGAGCTTTAATGTTCATAAGCCAATAACTTAATTTGATCAAAATTATAAACCAAAAATAAACCTACGGAGGGAGGCTAATCTTTTTTTTTTTTTGGTCGAAAAGTGATAATCTACATACTAGATTTTAACCTGCGGTATACCGCATGAACAATTTACTTTTTAAAGGTAGTATATATAAAAGTTTGTAATGTGTATCTATTTAGTTTACAATTGTTATTAAGTAA
>2709-2-2050017-264
TTGATTTGACGTCGTATAACCCATATCTAGAAGATTTCGCTCCATATTAATTACTCGTTGTCAAATACACTCTAGAAGTGACCTCCATCACACTCTCATTAATATCTCTATTAGACGTACACGGTTCCCGAGCAACGTACTCAATTGATTTGGCAGATAAATTAAGTAAGTTAATGTTTATTTGAAAAGATTGTTAGTAAATGCGTTGACCCCTAATATAGCACTATACATGAAGCCATATTGTTCCACTTATATGCAATACAA
>676-1-8084551-310
GATGTTTCAGCTTATTTTTTATCGGAGAGTGCCTTATGAAGAACAGATTAAAGACCTCTTGAGGAAAAAGAGATATAGAGAAACCATCTCCTTGGTGGAGGAACTTGACTCACAGGGGGAAATTTCGAAAGACATGCTTTCGTTTCTTCATGCTCAAATAGGGTATCTACTGCTTTTTGATTTGCGCTTTGAGGAAGCTGTGAATCAATTTTTGAAGTCAGAAAAAATGGAACCTTCTGAAGTTTTTCCTTTTATCATGCGGGATCCTAATCGCTGGTCTTTGGTGGTATAATTTTTTTTCCTGTCAGCT
>4010-2-17496998-284
GTTCATACGGTTCGGTGAGTCTTTTCAAGTATTCGAAACCACGCACGACTCTCTACACCGCGGTGATGACTTGCAACTATAAAAACGCTGAGTCTCTCGAGAAAGAGTTTGGAATCTTGTCTGAATTCAAGGGTTGTTCGAGAATTGTCCAGTGCTATGAAAACAGAGTTATAGAGAATCTGGACGTTGAGGGTAACAAAGAGTATATGATGCTAATGGAGTACGCAGCTGGAGGAAGCTTGAGGACTTTCATGAAACGTTCCGAAGACAAGAAATTGCCTGAT
>6018-3-21332598-288
AAGAATTATATAAATATGAAGTTGAGATCAAAAATGGTTAAAAGTTTTTTTTTTTTTTTTTCTTTTGAAAATAACAGAATATGAGAAAAGCAACGGTCACATGCGCGGGTGAAAAAAGCAATTCTCTAGGAATTGAAGCGAACCGTGACATTATTTAAGCACTCACATACTCTTTCTAAGCTCCATTATCATATCCTCTTCTTCCTTCTTCACTATCAATCTTCTTCTCCACTACAACACAAATGGAGAAATCATCCTCAATGAAACAATGGAAGAAGGGTCCTGCTC
>5313-3-12739042-252
TGGGCTTCATATAGTTGGGCATCTTACTATTATGGGTAAAGGTTTTTATTTATGAAATTTTTTTTTTGCCGATGCTGACGTGGCGTATGAAGAGAGTGTTGGAAAAATAGTTGTTGTGGACACCTTGAGAGATCTTCAAGAAGTTTCTTTTATTAGTAGTAGATGTTTCATTGGTTTATCAATAGGTTAAAGTCTAATGCTAGTCATTCATTGCTCTATGTGATCAATGCTTTGACTTAACATATAACCACA
>7389-4-14400409-356
GAATCTTTTGTTTTTGAACTTATGTATACATGAATCTAAAACGTGCATTTTTCTAATCTAATCAATATCTTACCTCCTTTTTCCAAATATTTAATCGACATAGTCCAAAAACTGTATGTTCATCCATAATTAATAACAACAATAGGTCTTGTAAAACCCCTTTAGTATGTTGTAAAACCTAGCAAATCTACTAGATCGCATCTAACATATCTGTTTATCAAATTTAACATGTGTAATTATCTAGATTTAAAAGAATCTCTCTCATTTTCTAAAAAACAAATTTTATTTTTCTTTAACAGACTTTTATTTTCTAAACATCAGATTTAAATTGTATTTTTAATTATCTTGATGCTATA
>2035-1-24334379-266
CCGTCTAGACGTTATGCTGTCAAGTTATGGTTAGATCACTGATTCAACGCCTAAAATAGTATAAGTTTCGATTTAATGTATTTTCTATTTTAAAATTAAATTTGAGTTTAAAACTAAAAATAAAACACTTTAGACATCCAAAAAAAGGAAGTGTCTTTCTGTAGTTAAACTTTAAATATCCATAAACTCTTTATGAACGTAGATGGTCTTACTGTCTAATGCTTTCTTGAACATTGATAGCCATCGTTCGATGAAAACGCTCTCCT
>1692-1-20065179-316
CCAGCTCTTAAAGGGCTTTATCCTGTCAAATCCCTTTCTCGATTTGCAGATGTTATCGCTCTCTGTGTCCAGGTAAACTAATGGTCACAAATCGAGTCTTGCAAATTCAAGAAAGTCTTTTACTGATTTTGGGTCTTGTTTCTTAACAGCCGGAGCCGGAGTTTAGACCACCAATGTCTGAAGTTGTGCAGGCTCTAGTTGTGTTAGTGCAGAGAGCTAACATGAGCAAGAGAACTGTCGGAGTTGATCCATCGCAACGTGCTGGTAGTGCCGACACGACCAGTGATTACATGTAAATGCCTCTACCAAGAGAAAA
>8252-5-6462476-307
TGAGGTAAAAACTTTCTCAACTATGTATTGTACTTTTCAGCTTATTCTCCTTGGGAAATGATTGAGGCTGTTCTGGATATTGAACATCATTCTCGGAACATTTTCTCACCCAGGAATATATTTGAATGGTCACTTTGATAGGTTGATTTCTTATTCTACTCATCAAAGCAAGTTGGTTCTGTGCGGAAGCTTTTGACATCATTTTCTTCATGCGATAAACGTCAGACAGTTTTTGCAAGTGCTTCTATTCCCCAGCATAAACATTTTGTGCATGACTGTATACAACAAAAGTGGACAAAGGTTAGCT
>2756-2-2556270-281
CGCGGTTCTGTTTCAACAAGGCATTAACAGATTCAGCTAGATTAGATGTCATGATGTTGTACCGATTTGAAGGAGAATAAGTTCGAGACCATTTCCTAACATCTACCTCCCAAAGATATTGTGCTAACTTTTTATCACTATTAGTGATTTCCCAGAACAAAGAATCAAATTCTGTCTTCGTGTAAACTCTAGAAGCCGCATAGTAAACTGGAATAAGTGAAGAACCTCTGAAATGGGTTTCCAAGTTTTTTTGCAAATGAAAAGTGCAAAGTCCATGATGA
>4174-2-19362130-283
GGAATATAACTTAAATACAACATGCAAAGTAGGAAAAAAAAACTATGAGAATACATTTTTCTATTAATTAGTTGTAATAAAATAGTAGATGCTGCAGATATTATGCATGTATATATTTATAATCATGCAGTGATGTGGCAATAGTAAGAAGTCGACCAAACACACAAGAATCTAAAGAACTAAGAAGCAAACTTGACCTAACTATCCCATCCCCAATTAATTAAAACTAATTTAACTTTTTCACTCGATTAACTTAATATTAACTTTTCACTAAAATAAATTA
>2056-1-24570205-309
TTGTTTAGATATCGTGTTGAGATTCACTTCGGGTTTATCTTTCGGGTTGGGCATTAGTTACGAAGTTGGCTTAATTTAATTTTAAATTTAAAACGCGTTTTAGACTAGATTTAACAAAAACCTCAAAATCTAAACACCAAGCGGTTGCCGATCGATTTTAAAATATTGTAGTTCTGGATTGGAAAAGTATGTTTTTTTTGTGTAGTTCCTTAAAGAAGTCTAAGTTTTATGTGGTTGGAACTAGAACCAATATGAAAAACATACGGAGTACTCATCTTTGTTGTTCGGATTTTATTAAGACCAATATGA
>3416-2-10500569-298
TTGTCATCTTCACTGATATTTGGTTTAATGCTAGGCTCTATGGGAAGAGACTCTTTCACTTCTAGGCTCTACGGGATGATAATATAGCCAACGTGAAAGAAATTTTTGGTTAGGTTCATGAATCAATATGAAAGAGTAATAAACTAAATCAAGCCAAACAAAAACCTAAATGATTATCAAAAACGAAATGTCTACCCCAAGAAACAATTGTCAATTAGCTAGTGTGTATGCAAAACCATGAGCATGAGATATCAGTTAATGCAGGAGTAAATAATTTGAATTTTAAAACACACCAACG
>3478-2-11136759-258
TGGAGCAACGGTTGCTTGTTACTGAGAAGAGACAGCAGCAGATGATGACGTTCCTTGCCAAGGCGTTGAACAATCCGAACTTTGTTCAGCAGTTTGCGGTTATGAGTAAAGAGAAGAAGAGTTTGTTTGGTTTGGATGTGGGGAGGAAACGGAGGCTTACTTCTACTCCAAGCTTGGGGACTATGGAGGAGAATTTGTTACATGATCAAGAGTTTGATAGAATGAAGGATGATATGGAAATGTTGTTCGCTGCAGCAA
>6237-4-730467-384
TGTGGAATGGGAAATTGAGGCCGGTTCCATCGAAGCTAACAGACTTACCGTTCTTTGATTTGATGAGTATTGGTGGGAAGATTAGAGCTGGTTTTGGTGCACTTGGCATTCGACCGTCACCTCCAGTGTGTATTCTTACGACCTTTTAGATCAATATGATTTTTAGGGCTTTATGTTGGTAGAATCTGCTCATGTTCTTAGAGTTTGGCAAAGGTGACAGGGTCGTGAAGAATCTGTGGAGGAGTTTGTACGGCGTAACCTCGGTGATGAGGTTTTTGAGCGCCTGATTGAACCGTTTTGTTCAGGTAGAGTTATAGATAAAACTTCATGTGAACCATTTATTCATTTAGATGTCAGCGAATCTGATTATCTAGCAGTTTTCAT
>4070-2-18091760-314
TCTTGACTGGTAAAAAGCAGTAGAGGGGTCCTCCTGTAAACAGAGACAAATAAGAAGTCATCGAAAGAGGCCCTCTTGATATTGTACATGAATTCTGATGCATCTATACGTACGTACGCTCTCAGTCTCATTTGTAAGTCCACGATATTTTACATGTGTGTGGACCATTTTTTCTGAAATTTTGTTATTTTAAAGATATTTCTTAGTTCAAACTACTGCGAGAAGTACCGCATCATGCCAGATAGAGCCCAAATTTTAACCCCGGTCTACATGTGTATGAAAACAAAGTTTTAAACTTATTTCTCCCCGAAACG
>7547-4-16229063-266
TCACTTTCCAACGAACATGTATGAAGAAAGACTAATAAACAGAGAATTGCTTGCCTCTATTGTTGCCGAGTAATCATAAGGTACGAACGTTTCTTCACACCCTAGAATCGTTGTCATACAAAAATTAATTCACTTTTTTCATTGGTAATAACAGCTAGATTCAAAAGTTGTTTTCGCATTAGTTACAATCAGAAAATATATATATGGCAAAGAAAATCAGAACTTGAGATTCAAAAAGAATGAAAATCATAACTTTATAGTAGATT
>7154-4-11519655-263
ACCGGTTAAAGAGGAAACCGGTGGTTAGAGAACAAAAGGATCGAAAACTCAGGAATCGAGGAAAGTGAAGAAGTGAAAAGAGAAAGATATTTAATAGTGATATTGAGAGTTGCATTAAAAGTGTGAAGAAGAGAGCTTATATTTATAGAGAGCTCAGAAATTGAGTCAGAGAACTCAGAAGAGATCCTTTCTTTGACGTCTCTTTCTTTCTATGGTGTTTAATTTAATCAATTTAATTGTAAAGGTTTTGAAACGGGCTGCTA
>9676-5-22968259-197
AGAGAGTAGAGTACTACACTATTGGTTCCTGTGCTGTTGTGTTTTGTGCATCTGTTCTTGTGTTTCTCAGATAAAATATTAGTTTCAGTCTTTCAAAGACATTGAATCTCACACACTTACTAACACACACTCACACACGCGTTAATTTCTCAACTTTTTTTCTATTTATTTCTTTTAGCTTCTAGGGTCACTTGAGA
>6554-4-4507650-258
AGGGAGTTACACACCCTCAACTCTCATCCCGGGGACTGGATCGAACTCGAAATCGCTGAATTTGCCCGTATCCCGGATTGTTTAATGCCCATTCTTGATCTTGCCAACCAAGGAGTCAAAGTGTTTTGCAAGACGAGAAGGATTTTCTAATCCGAAGTGTGTTTAAGACTTCAGCATCATTTTATCGTTTTCGCCTTTGAATAAATGTAACTTTGCTTCCTGCTTTGTATGTTCGAACAGTCGAACTCCTTTCCTTTA
>3668-2-13481048-220
AATAACCAAAAATACCCAAAATATTTTCGGGTTCGGGTATTTTATTCATATATACCCAAATCTACCCAAAATACCCGATTACCCGTAAATATATTGGTTACTTTTATCCAAATATAAGCAAATGTAACCAAAATACTTAAATTACCTAAAAAAAACTATAACATTGGTTATTTTTATCCCAAATATATCCAAATGCATATAAATTACTAAAAAATCTAGT
>8487-5-9106807-446
TTTTCGTGGTTTTGCATGTATTTTTGTCATTTTGATTCTATAAATTTCTTCAACTCACTCGCATGTTCTTGACAAAACAAAAATCTCTTTTTACAAGTACTATACATCAATGTGTTGTATTGTTGATCGATTAGTACTTGTTTTTTTTTTCCTTTTTAAAAGGAAGAACCGGACGATATAGAATATGACTTAACACAATAACACAAACTCATCAACAACAACAATAAGTAAAAATTCAAATCCATACGCAAGCCTTAAAAAAGGACGAGACAATTAGTCCACCACATGATGCAAACGACAATGACCAACATGATCGACTAATTAAAAGTTTGTACATATCACAGAAAGAAATTCAACTACTTCTAACATTTTGTTCTGTTTCTTAGGTTTTCTTTGCCTTTTTTTAGTAAAACTTGTTTTCTCTTTGGTAAGCGACATTACAGAAA
>6826-4-7626556-278
TTGTATTTATTAATCAATTATTTGACTTCATGATAAAAGGGTTTTGGATATGAAATCAGTTGTTCCATTTACATTCACTTGGAGGAACATGGAATCTAACCTTATCAGAACAATAATCATAATTCATGTACTTTTGTCTCACATTTGTGTAGGCTTTCTGTTCGGAGTCACTTAGCTTACTATAACTCCCAGTATTCCACCAGTACGCTGACGAACCACAAGCATTCTTTTCAGCATTGGTGAAACAACCAGAGTTGTTAAAGCCTTGAAAATTAGCC
>4638-3-4964255-236
CTGCATATTCTTCAAGCTTGGGTTCATCTTCATCTTGATCTGAATCGATCCGGTATGTGAACTCTTTCTCTTTCCCTCAATTCTCTATAAATCTCTAAGCTCAATTCGTTATTGTACGTCTTCGTTCTGCGTTTGATGCCGTATCCTGAAGTTTTTTTTTTTTTTTCGGTTCATGATGCTTTCTCATCGTTTTCCACTGGATCTGCTGCTAAATCTGGGAAATTTTAGCGTATTTG
>4222-3-105829-358
GGTTCTTCGGGTCGTATTTGGAGTGATCAATTCATCTTAGATCAAAAAAATGGAGCAATTCTTCAAAATCATCTAGAACAAACCGGAAGAAATAGTAATGATCTTGAAGATAAAAATCCATCACAGAAATCAAGTTCTTCGTCATCTTCTTCATCACCACCTCCATACTTTTCTGAAATACGTAGAGGACCAGACATCTCATCTTCTACACGAAACAAACTCGCTTGTGGTTTATCATCACTTTTCCGACAATGTATCGGTTCTTCGGCTCGTGCTTAATTTTGTTCAATGCTTGACGCAAATCTGTACATATATTTTCTTGTTATATGAAAAATTCATCACAATTTTTTCCGACCAA
>8651-5-11189410-271
TGTTAATTTCTCATTTTATATTTAAAAATTACATATTTCCACTAACTTTTTTTTAATATCGTAAATAACAAATTATCATTTTCTGTCAAAATTGCAAACTTACGTTTTTTATGAAAATTAAAATTACTTTTTTCTCATCATTGTTTTTGCCTAATTATGATTTTGCGGAAAATTTGCAAAATAACATTTCAAAAAAAAAACAACGATTTTGGCGGAAAAATTACCAAATTGATTTCTGTCAAGACCAGAAAAATCTGAGAATTGAGTTTTT
>320-1-3788537-369
TCGTTCATGAACTCTTCTGTACCCTGCCCAGAGCTGCTAGAAAGGCGTTTAACGGCTATATCCTTCTTGTCTGACAGTGTTCCCTAGAAGCAGAGTTGCAAACAGTCATCCACAAAACAAACTACAAAGAATGACAGAGAAGGGCAAAGAAAACCAATTCTCTTTTACCTTATAAACTGGACCAAATCCACCTTGACCGAGTTTGTTTGAGACATTGAAGTTATTGGTAGCAGCTCGTATGGTATTCATCTCAAAGAATGTTAAACCTGAGATTTCTTGTGGTTCCAAACCATTTTTCCATGAATCTTGTGAATTGTTGAAGAATGCCCAAGTTGGCCCAACTAGTCACAAATGTCTGTGAATTAGTAT
>4701-3-5710704-216
TTGTATAGCTTTGATTCTATGAATACGTGGGGTAAGATTGGTGGCCAAAAAAATAAACACAGTAGCTAACCATTGATTTGAGATTTGATTCATAAATATCTATATCAAAATTTCTTAATAAAATTTTAGATGATCTCAAACAAAGCTATATAATAAGATAATTTGATTATGTTTTCTACATAGTATAAGATCACTGATTTGATTAATAAATGTTAA
>1260-1-15156742-444
TTGACTTTGTTTTTTTTTTGGTACAGAGACAATCAGCTGAAGTTGGTGAAACCTCAGCTGTAAGAGTAAGTCACTTTTATTTGATACTTTTGATCTCTTGGTACATAATTAGATAATAATAGCCTATTGATTCCTTATACAGAGTGTGAACCAAGGATCACAACCTAAGTGTGTCTTGATGGATTGGGCTGGTACTGATGCAACCGTTGCTGAGGGTTGTATTATATCTTCTGATCCGGATGAGATAGTCAATGGAAGTCGCTTAGGTCCTACAGATGTTAAAGTATTGATTGACACTGCGATTGTACAAGAAGCATACCTTTGGAGACCCGCAGTTAACATGGAAATTATGGAGAAAGCTGTTGGTCAGATGATAGCTTGGCCTGTTGCTATGTGTGTTAGCCTAGAGGAGAAGCTCAATCCAGAAGACATTGCACAGGTAAA
>3380-2-10026309-315
TTAATCTAGACTCGGCAACCTTAACCGGTCGGCCTGATTCGGTTTTCACTGTCTCTCTTTAGTCTTTCCCCTCTTTAGGGACTTTCCGTTAATGTCGCCGGCGACGGAAACTCAGGAATGTCGGTTCTCTGTGATCTCGATTCCGACGAAAAGGCAGCAAATTTGCAGCCGTGTCAGCCGCAGAGAGCATCCCCTTCTTCTCGTAACCGCAGCAGCCGCAGAAACTCCGACAAAAACGCCATCGTTTCGATACAGTAAATAGTAGGTGGATTTTCAAAAGCACCTGCTTTAGATTCTTATTTTTTATGCTTCAGT
>1886-1-22451996-257
AAATCTAGTTGCTAGTTTATTGTTGATTACAACGACATTGAGAAAATAATCACTCACCAGCTAATCAACAATAAATGTAACAACATCAAAAAGATTGTAATTCAAGATAATGATTTTTTTTCGTCAGCAAATGAAGATTATACGTTTTGATGTTATCATAATAATAATAGTTATCACTAATAAAAAATTTAGATATGTAAAAGCTTTAGAGAAACAAGTATCATAATCCTAAATTGGATCCTAAATTAATATTTCTT
>4353-3-1377378-287
GCTTTCATTTTAAAACTCTTGGCATTTACTTGGAAGATTCCATTACCGTGTTGTGTCCTCATCATTTTATTTGGTTTTATGTTAAATGGTTCTTTAGTGCTTTGTAGGCATTTCCTTCTTTGCTTGTACGGAACAGTTGCCATCGGATTTATTCTTGCTGGGCGAGTAAAAGAACTCCGTGTTGTACATATTTTAACTGGTACGCATCAAACTTGCCTTCGTTGTGTTAACAATCATATCTTTCTAAATTGGTTCCGATGTTGTTATCCCTTTTGATTCCTGATCTG
>7802-5-1055091-317
TTCCTCAAACTTTCCAGTTTGATATCCTTGATGTCAATTTTGTCAATGATGATAGAGCCTATTAAAGGGAAGAAAAAAACAAACACACATATGTGCTTAGATGTCAAACCGTTGGTTCTTAATATTGTGATTAAGTTAAGAAGTAAGAATTTCTAACCAGATGAAGGTTCGTAAAGGCGGAGGAGCAATTTGATCAGTGTTGTCTTTCCTCCTCCAGATGGTCCAACAAGAGCTACAGTCTCTCCTGCTTTAATATGAAGATTTAACCCATCCAAAACGGGAAGCATATTTTCGTCATATTTAAATGATATATCGCA
>1198-1-14485528-319
TCTCTCTTTCCTTTCTCTTTTTCGTGTAAGACTCTTTAAGGTAGAGCTTTGCCTCTTGTATTCTACATTCAAAGAAGTAATCTCTAAAACCTTTTTAAGTTTTATTCATCTTTTTGTAATGGTTTACTCAACCCAATTATTGATTATCTCCATTGCCATGAGCGAGTAGATCTCTAGTTAGGTTTGAGGGGGTTTCAAAAGGGAATTCATGGGTACTTATAGATCGAAAGTCTAGGTTGGCGGTTTCTATGGTTTTGTTTAATCGTTTACACTATTCTTTCTAGTTGAGTTGAATCTTAATGCTTGTATGTCTAGAACA
>6249-4-868107-316
TTCTCACGAATTTTCCCATATTTACTCTTATTCTGATCTCTTTCTTTCTTTAAAATACACACACAAGCTCACTCAGACAAATAGATAGATTCCCAAACAATGTAAGCTCGATCAGTACTAGCTATTAGTTGATTACGTTACCTTGGCAAGAAACCCTATTTATAGCCAAAACCAATCAACAGGCACACACATACGTGTCCTCTACTCACAGGTTCCTGAAAAAGATGAAAGCCCACTCAAGAATCTTAAATCTCGAAGACGCGTCCAGACTCCTTGGTCGACATGAATACGTAACATTAGTCTTCTCTAAGCACTA
>9330-5-19039718-300
TAAAACAAGAAACAAATGAAGTTATAACATAATATAGAATCTCTATTTAAAATGTGTAATCTCTAGGCACATTTCAAACAAAGTTGATAAGAGAATAAGCAAAACACTTTTTGATTTATTTCATTGATGAAGCATAAAACAAATTACAACAATATAAAGATATCATCAAACGAGGAATTTTAAAAACAGGAATGAAATGTGAGATATAGAAATCTCAATTTAAAATGTGTAATCTCTAGGCACATTTGAAACCAGATGGAACCTTCTTACCACAATGGTTTAGGACAACGTTCAAAGAAA
>9341-5-19203770-253
TACTGGGTTTATCGTTTCCAGGCATCTAGTATGGCTTTCTGCACTAAACTTGGCGGTCACTGGAAACAAGGGGTAAATGTTCCAGTGTCATCAATGCTCGGTTCTCTTCGCTACATGTCCACAAAACTTTATATTGGTGGTAAGTATAACTTCCTATCAGATTGTTTCATTTTCTTACTCTTCGCAGCTGTGGATGTTTTCTTTCTCTTGTATAGCAGTTTAAATGTTTTGGTCACTTTTATAATTTTGGTCC
>5442-3-14283624-554
CATTTGTAAAGTTGCTGAAAAACTTAAAATCAAACGTCACTTACGCTTGTTGGAAGAAAACCGCTTCAGAGGAAGGCGGATTGACATGCACTTGAGTAACATCAAAGGAATTTGATAGAGTCCTTACACCTAGTATAATATAGAAGTATCTTAATAACAATTCATTTAGATATAAGAGAGGAAGCCGAGAATGAATTAGATATACCTTTATAAGATTTGATTTTCACAAATCTGAGAATGCAAATCACCATTCCACGATTAGAGTCTTGACATGCCCTAAATATCTGTTCAGCAAATGTACCCCACAAAGTACAGCCAATCCTCTCATCACTGTAAAACAAAAAAATTGATTAGTGAGATATATAATTAAAATTGATTTGTGAGATTAGTAGAAAAGTCAAACGTCCAGAAACTTACGTTTCATCATGAAGTTCAAACTCAATTTTGGTCGTTGGCTGCTTCTAAGTTCTGCAGCTCTCCAATAGAAACAATCTGACCAATGACATCTATAAAAGAAAAAGGTGTTAGTTTAATACAAATGGAATATCGACAGT
>5249-3-12064996-253
CAAGATCTACTCGGAGAAATAGTTGCCAAAATAGGGGCAAAATACGCTGAAGATTATCACAATTGCATCCTTTCATGCAAAGAACTAGGTGCATCAGCAAACGATGAACGCGTGCTCAAAACCCTTAATCTTGCTCCGTTGGTGAAGAAACCGTTATCATGCCGCAAACACCTTCTTATTATGAAGAAATGTCTTGCCAACAACAACCCGGATGCTCACTACATAAAAGGTATAATATGGTACTTTAACCTTG
>7763-5-353757-307
CGGTCAACCCACAAAAAAATGTAAATATAATCAAACAAATAATAAAATTGAGTTTAGTGCATAAAATGTATAAGCACGATAAAAACTATTGTAGGTAATTTTGCAAGTTTATATATACTAGGTGAGTACCAACGATACGCGTGGGTTGTTGTTTTGAAAATTGTTTAAAAACAATTATGTTTAACTATTTTTATTGCTAAATTTTGTTATTTTCTTATATGTTATTATGTAATTAATAAAATTATATTCATTTTATGTAATTATATTTGTATACTTAGATTCACTTTTGATTCAAAAATCAATTATA
>6192-4-138465-296
CGGTTACTCGAAAGTTCTCCCAATTTACGAGAGCTCGAGGCTTACGTGATAGAAGTAAGTTTCTTCGTTAGAGACATATTCCATTGGTTCAATTTACTATATTGTTTAAGCCAAACTTCTCATGTTTGATCACAGGATCATCCAGATAGGCGTGTGGATCTACCAAATCAGTGGGGCAATCAGCTGAATTGTGTTCCTAAATGTTTGTTGTCGAGTCTCGAAACGTTCAAGTGGAGTGAGATGTATGGATTGCTGCAGAACCAGATGGATGTGGCTAAATATATCTTGAGAAATGC
>2091-1-25093281-427
AGCAAAAAGAGAGTGTATACCTCTCCTTGACTGGTCAAGAATGAGCAAGACCCTCCCAGCAAAGATGACAAGACGAGGGGAACATCTGATGGAGCTTTGTCTATGTCCTCAAGAACCACCCAGAACCCATTCATAATCGCCTGCCAAGACAGAAAAAAAAAAACAAAAAAAATATTGATGCAATCGTAGGAGGACGGATAGATACAAAAAATAGGCTGCCATAATTCCACAAACCTGGGTAAGTGAGCCAGGCTGCCATCTGAATTCGCCAGGTTGATCAGTACACACATAAGTGCCAACCAATGTTTTCCCATCAAGTTGATCATCCATGTGGATAAATACAACTATCAAAATTATAAGAGAGGCATGAAGAAAAACAAAATATAATGAGACATAACATGGTTTAAGGCCTTCATTTTAACAGTCG
>6516-4-4041194-330
GTGCGCTAGACCGAGAAAGCAACATGTTTACCAGAGCTTCAGGGATGAATTCGAACGCTCTGCAGCCCGACGTAATCAGAGAAGAGCTGAAATCGCTAGAGGAAAGAGGGCGATGTCAAGTAGATATGAGCTGATTGATGAGGATATCGAAACTGAGTATGAGCCAGAGTCATGGCGCAAGGAGACGAAGCTGCTGAACAAACCCGACGAGGTTACAGTGGAGGAGTATATCAGGTTCTTTGAGATGAATGACTTCTGGGGAACGCGGTATCCGTGCTATGAGACTTTAGCCCAGCTGGGGTTACTGGAGGACGTGCAGCATCTGTTCGA
>5356-3-13281829-270
TAATTTATTTTAATCAAATTAAAATTATTAGTTATTTAGAGAATTAATCTGAAATAAATTTTAATTACTCTAATATGTTATAATCGAATTTATCCTAATCAAATTAGGATTATTTCAAACGTATAATTTTTGATCATATCAAAAATCTACACCACTAACGTTTTCCTTCTCAAAGAGATAAATCATAGGCCAAGAATATTCAATTATATTTATGGTTATGGTAACAAGATCTTTTGCATAAGGAACAATTCCGAATCAAATAAAGATCTT
>7336-4-13821409-330
GAAATCTCTAAACGTTTGGGTCGTCCTCTTGTTCAGACCAATCCATACGAGGTAATCTACTATGAATTAAGCATCTTAGAATCCTCACTGGTTGGTAGCTACCTGAGAATGCGATATGTGGTTTCGATAACCAATTTGTATTGGTCTCTCTGTTTAATATTGAAATTTGGATACTTTTGAGTTCCAATCGTCTTTTTGCGCAAACTCATGAAATGAGCTCGAGAAATTGCTCACTAGTTTCTAATTTTGTGAATAGGATGTAATTGCATGTGATGTGATAAATCCAGACCACATTGATGTGGAGTTTGGTTCTATTGGAGGGTTGGAGAC
>3358-2-9864324-332
GTCCTATCGACTTATCCGCAACCCGACTTTGTCTATACACAGAGTTCAACGACTCCTCCATTTCCAAGCAGCACCGAGCCATGACTTCGTCATTTGGAGGATTGGTTTGATCCTTCACTAGAAGCTCCCAGTAAATGACATAATGGCCAGGTATAGTCTTCGTCTCTGCATAGCTCGTGTACTCGATAACACGAGTTCCTTGCTCTCCAAGTAAGAGCGATGCGTTCTCAACCGCGCTTTGGAGCTCAGCTTCATCGGTTTTATCCGACTCAATGCTAAGCAAAACGTTCTTCCTCCGCACAAACTTGAACTGTGGAGCGGAATTGTAGAAT
>7285-4-13184549-268
GCCTGTGTTTCCTTCGGGGAACAAACTTTCCGTTCGGAAATTTCAGATTCGTATGTTACCAACGATTTTTCAAACTCTTGCTTGTAACTTTTTGGAATCTTATACTTAACAATGTCTTGTTTCTGTTGAATTTTGCAGCACAGAGAAGCCGATTTGGAACTCGGTAAGAAAACTCTCGATTACTATTTCTTTGTAGCGCCTTTTGTGAATAGTTGGGTATTGTATCGGTTTTGTGTGTTTCTGTATATAGGAAAAGAAGCTTCTCCTG
>7078-4-10557353-317
ATGGCATACTTAAGCTTCAAGTCTAATATGGAACGTACACCACGCGAGTCAAACACTCCTTGTCCGCCTCCCCAACCATCTCCGTCGTTGTTTTCTTCACTACCAGATGACATCGTTTTGAATATCTTGGCTCGCATATCTACTTCCTACTACCAAACGCTCTCTCTTGTCTCCAAGACCTTCCGTTTGCTCATCCTCTCCAAGGAGCTCGACATGGAACGTTCCTACCTTGGAACCCGAAAACCATGTGTTTATGTCTGCCTTCAATCTCCCACCCATCCTTTTGATCGTAGATGGTTCGGTCTCTGGATAAAACC
>5963-3-20700733-378
CTCCGCTTCTGTGAATTTCACCGCACCGGTTACGAGCCGGAGGAGCTTAAGGGGTAGTAGAACCGGTGTGAGGATTCTTAGGGTTTCAAATGAAGGACGCGAATCGTACCTCGATATGTGGAAGAACGCTGTTGATCGCGAGAAGAAAGAGAAGGCCTTTGAAAAAATTGCAGAGAATGTTGTAGCTGTTGATGGTGAGAAGGAGAAAGGAGGAGACTTGGAGAAGAAGAGCGATGAGTTTCAGAAGATCCTCGAGGTTTCCGTTGAGGAAAGAGATCGGATTCAGCGAATGCAGGTCGTTGATCGTGCCGCTGCCGCAATCTCCGCAGCTAGAGCTATTCTCGCCTCTAACAATTCCGGCGACGGCAAAGAAGGATT
>4355-3-1422932-244
GATTCTTTCTCTTCACGAGAATCTCAAATATTCCGGAAGAAAAAAAATCAACAATTATCCACATCGAATAACAGCTGATAAGCTCCCAAAATCCTCCATTGACTCATCAAAAGGAAAATAGTCGGAAGAAGAAGATCAAAATCAAAAGGCCACACTCAATTGAGATAGATTACAAAATCATCATCACTAGTCAGCTATAAGAAGACTCTTCAGTTTTGATCCATACACAGTACCCATCACCATT
>3331-2-9544246-315
TTTGAAGACACCATATTATTACTTTTGTGATCATTAACTGTTCGAAATCTGTTGGCTGGTTATCTGGTCAATGCTTGAGACAATGTTTCGTTATAATTTGTTAGTAGCATCAACTAAGGAGCCTTCGTAGAGTGATTCATTTGGATAGAAAAATAATCTGGACTTGTTAACGGAATCATAAATCCATGGACTTTTTTTTTGTGATAGTAATAACATGATTGCATCAGCTTCTCATCTCTTGTTTCATCGAAACCAATCCGATACGATTGCATTTGCTTATTCATTGTAATAAGCTTTGCTACATTGATGATTGAT
>680-1-8127921-337
CTTTGTGAAAGCTGAGAGAAGAGTTTCTACATACCAATCAAGCTGAGCCATCAACTAGATTGTGCATACTAGTCATAAAATTTTGACCATATGCACTCAGGGACGGAACCAGCCAGCTCCATGTAAAAAAATGATCATTCCAAGTCACCAACTTTGCTTCCTCGTCAACTGAGTAATAGCCTTTCAAGGAACTCAACCTCTCGTGACTCGTGGTCTTTCTCCAAATGTTTGAACAAGGCTCTATGTGTGTAACCATCTGGCTCAATCTCTTTATCTAGCATCTCTTTATACAATTTAACAACCTCTTCCCACTTTTCAAAATCACAGTTCTTGCTTA
>4557-3-3877747-221
CACTAACACAGAGGAGTCTCGCACCGCATTGAAGAAAGGGACGCCTTTGGCCATAGAAAGGGCTGCAGTGGCATTATCTATGTTTGATCAAAAACATGGCAAAAAGCTTCAAAAGCGGTCAAAGCAAAATGATTTGCTCTTAAGCTTTCATCAAGGGGGAGAAACAAGTCTCTTTTATTACCTTTCCAACACCATTGTTGCAATGTTTTGTTTCACCAACG
>2126-1-25633024-250
TTGTATCCATTCTATACACTTGAAAATGTAAGAAATACATGCCAGCTGATGTCACCTTCCCTGTTTTCTCACGCTCTTCCTGCATAAATAAATAGAAGCTTGATACTGTCATGGAATCATCATGAGAAATATGAAAACTTTTTGAGAGCTAGCTAAAAGTTTTCCCAGGTATTATGTAAAAGAAAATCAAAAATAGTGTGCCTCTTCTTCATCTAAAGACAGTTCCATAACATGGTAATACTACAAGAAA
>2235-1-26776216-226
ACGCATTCATACAATAAAAGCATGCACCGGGTGAAATTTGGTGTGAATTTATAATTATCCCATTCTTTACATTCACGTCTGTTAAAATGCGTGACACGATCCAATCCCCCATACCATTTTGTTCCCATCCTTATTTTTATTATATACTTTTTTTTGTATTGAGATTTTTTTTTTTTTTAAAAGTGTCAACATTGATTTTGCATTTATCGGAATGGACGAAGATGGA
>5744-3-17982942-165
TTAAGAATTGATCAATGTTCTGATCAATACTCATTGTTTCAAGCATCTTGAATGAGTAAAGTCTAAGTTGAGTATAGATCCTGTTAGGCAGAGATGTTTCCATGTAGAGCTTGTTTAGCGTTGCCCACATATCAGCTGCAGATACACAATGCTGAACTTTAAGAA
>2560-2-51729-242
GAAAATATCGTAATTTTCCGAGTTGTTTTGTTGCTCCATTGGCGATCAGAATTCATGACGACGAAAGCAAAGGTTACTTTGTGCTGCTTCAGAACTTTTAACGAAGGAGGGAGACATGCGATGCTGCTCAAGTTGAGATCTGGAATTTTAGAGTCTTTGTAAACTTCTTTGGAGCTCTCCACATTGTTGACTTGTCTTGTAGAAAAAGCTTATTATTTTTTTTTTTTGGTGCTACGAGATTC
>2183-1-26221974-273
TTTGAAAGGAGCTAATGATGAAATAAAAATTTGAATAAACGGGAGCGAAGCAGAAGCGTAGGTTCTCAAATCACGAATAGCCTCTCGAATCATCGCCGGCGATCGACGTTGGTACTGCTTCTACGTCCGGCGAGGATATTTTCTGGATTCTGTTCTTTCGCTATTGATCAATCATAGAGATTCTTCATTGAGGTTTTTCAGATTGATTAGGATTTGCTTCGTCTTCGATTTAATCATAATCACGAGGATTTGAAAAATATTGGTGAACAACGA
>8345-5-7529543-267
AATCCTCCGGCGACGATTTCTACATCTCCGAGTCAGAAAATGAAGCAGAAGGAGACAACACAATCTTCAACTACGTAAGACCAAGTGACATACCTCCTGACCCAAACGCAAACCCAGAAACCAACATTCGCCGATTCAATCGAGTCCTCGATGGCAAACGAGTGAAGCGTATGCAAGAAGAAGAAGAAGATAAATACACTTTCTATGAAGATCTTTTCGATTTCCCTAGAGACCCAGAACGTTGGAAGGAGCAAGATTTAAGAGAGA
>5526-3-15282439-271
CTACCAGTAAGTTGTCTACAGCCGAAGACACTGACAAAGTTATAACTGCTGAAATTCCTAATAAGAAAAAGAAACCAAAGCTGTATGCAGTGGTTAAAGACTGTATGATCATGGACCGTGTGGTGTTGGTCATCCGAATTCACCATGTATGGAGAATGGACAATGTAAAAAGTATTTTCCAAAGAGCTATTCTGACACTACTAAGGTTGATAATGATGGGTTTCCAGTTTATAGAAGATGTAACACTGGTATTTACGTCGAGAAGAACGGT
>8160-5-5308042-272
GGGATATCTCCTTTTTGGAGGTGTCTTAAAGACTATAACTTGTTTGCAGTTGGTTACCTGAATAACACGAAACCCTATCATCTAATTCTGGTGGCTGTGTTAAATGTTAATTATAACAGTATTTTCAGTCTCTCAAGTTTCTTATTCTATTGATCATTTTGGAATCTTCTTTAATGGAAAAATTGCAGAGCGGTTGGAAGGAAACTGTATATTCCTCCTCGAGAGGTTCATCTTCAAGTGAAGTATTCAATGCCACCACAAAAGCTGGAGAT
>6489-4-3738086-323
CTAAGGTAAAAGGTCAAGAGACAAAGATGGTCCCTTACAGAATAGGCTTTAGTAACAGGGGATCTCTCAAAAAATGATTAAGCTTTAGTAGAATGCTAAAGGTAAGTCCCAATCTATGCATACAGAGATAAGATCCCATCTACCCAGAGTACATCAAATGAAGCTCTAATGGTAATCCCATCTCCAATCCCAATACAAGAACTAAACTCTACCCTTTGCATTCATGAATCTTTTAAGCCCTTTTTCTAATCATTCTTTTCTTTTCTCTTAACTCTAGGCGAAGCTTCAACACTTTGATATATCTAGCGGATTTGGATTTCTTT
>5141-3-10828546-260
GGTATCGAGCACAACCAACTCTGCTTCTTCCAATGAAGAGTCTAGTGTTGGGAAAGAAGCTTCCAGCGAAAACAGCAAAAGCTCTGGTAAAGAAAGTGAGAGTTCCGCTAAAGGTGAAAGTGAGACATCCGCTAAAGGTGAAAGTAAGACTTCCGCTAAAGGTGAAAGTGAGACTTCCTCTTCAAAAAGTGCTGGTGGAAGCTCTACAAGCGCTACTAAAGAAGAAAGTTCCGCTAGTCAGAGCAGTGGTGTAACAGTGA
>9072-5-16122783-340
ATTTCATTCTCCACGAGACATGTGCTAATCTTCCTCGAAAGAAGCGACATGTACTACACAATCATCAGCTTACTCTATACCCCGATGACAACATAGTCATGGACTTTCCGATGCTTCGTGGAGTATTTTTATGCACTGCTTGTCGCCGACTCTGTAGTGGTTTCAGGTATGAATGTTGCAATATCAAATTAGACGTACGATGCGGTTCCATATCCGAACCATTTTTCTACGAGTGTCACCCGCATCCTCTGTTCCAGACTTCACTAGATAGCAAGGTATGTGAGACTTGCAAGGAAGAGTCAGATTATGTTCTAACTTGTATGGATTGTGATTATGTTTT
>8216-5-5858848-277
AATGCGGGATCGAGCACCTCCTTGTTATTAGTCGTGAATATTACTATGCGTTCATCTCCGCAACTAGACCATAACCCATCAATGCAGTTTAAAAGTCCTGATAATGTCAATGGTGTTGATCCCTATTCATACAAAACTTGTTTAGGATCCATGTACACAAAACAAATTAGATAACATTAAACCATTGTGAAGACCAAACCTTGGGAGCACCAAGGGTCGTGGTTGCAGGTTGCAACCTTGTAGGCAAATCCACGGAACAATCTATATCTTCTACAAG
>6320-4-1600437-432
TGACTTCATAAAATAATACCTTTCCCTAAGTCCACCATGCTCTTAGTCTTTCACCTAGTTCACAAAACAACAACAACAACAAAAAAAAAAAAAAAAAAGTAAGCGAGCAACACCTATATACCAATTCGTTATGGAATGCTCAACCAAGACATTATGTTGAGATGGGTCTTTTATTCTCATATTGTGATATATTTCTAGAAAACTATGGACATGACAAACACTATATCATATTACATAGCTTCGAAGCCAAAAGGCACATATGATGTTTCTCTAAACATGTTTGAGCCTACTAGACTGAGAAAATCAAAGATTGGTTAAGAGAAACACCATACAATAAAACAGTTATGGCTTTGGTGTAGGAGTCGGCCTACAGAGGATGGGATGCCTCTTTCTGTGTAAAGTGACCATACACTTGGCTTGATACTCACCAAG
>5973-3-20840648-298
GTCAACCCTGCTCCACAATACATGAAAAGAGTACACATTTGATAAGCTATTCGACAGAAACAAAGTGATTGCTTCCATCACCCTTTAACATAGAAAAAGAAGAAGAACAAAGCAATTGTACACTTATGCCACAGCTGATAGAATCACCTGATATAATAAATATCCCGCATGTGCTGATCTTAGTGAAAGAGTACTTGTCTGCAAGACAGCCTAGAGTCGGATTTGCAAAGCCCAACCCCACTCCACTAACAAGAGCTAACCAACAAAGCACAACATGAAATTGAAATGTCAAAAGTAA
>2457-1-29094918-258
TCTTCTTCAGGGACCTGAGTAAAAGAAAATTGGTACTTTCTCTTAGTTTTTCAATGGTACATTTTCTGAAGCATTTTTGCTAACTTTGTCTTTGATGTTTTTGTTCTCTGTGGATAAAGTGTGAGTACGATGTGATATGCTACGATGATCAAACACGTCTCAAAACTGCTGTTGAACTTCTAAATGCAACAAGAGACATTGAGATGCAAGTTGACAAGGTTAGTTGTAGAACCAAAGAAATAAAGGAAAGCTCTTCTC
>1620-1-19176063-348
TAGAGAGATGTGAGAGAGGTAAAGTTTATTAGAGACTGGAACTAACCACTCTCTTGCTTGACCCATGCAACATAATGACCAGAGTCTGCACTCCTGCCCTTGTGGGTCAACACAGCGACCAAGTCATAGATTCCAGTCATGTGAGTTTCCTTCTCAGAAGAAGTACCTAAAAAGTTCCATTATATAACAGAATTAGATTCCTCACAATTAGGCTCTGACAAGGTTCTTGATTGCTTTGAAATGAGATCTATAGATAGACAAACAATCATCAAAGTATTTACACAAACCAATTACCGCTCTTTCCAAGCCAGAAAAGAAAAATGTTGAAAAGGGGGTCTTAGATAATGT
>2110-1-25366647-256
TGGTGGCAACAGTTGCAGGCAAATGCTGAATATCAGGTATTTTGGATAGGGACTCTGCTGCTACATGAGGATGACTGGCAGAAGCAGCAATTTGTGCCCTGGCCAAGAGAACCAACTTAGACTTTTCCGGGAATTTTTCGGCACACTGTCCCAAAAGTTCTTCAGCTTTGGCAGCCTTGTTTTCTCTCACCAAAACGGCAGCTTGAAGCAATGTAGGAATAATACTCTCAGGAAACATACCGGGCAGTGCAGCACA
>9807-5-24488013-350
ACGACTATAATAAGTTCTTTTCTTTTTATAATCGTTAAATATAATGCCAGATTTACTGCCCAAAATTGTGTAAAATATTTAAATATGTATAGTACTAAATTAGTTACAAGGTGAAGAAAGAGCAGAAAGTTTTAGAAGGGAAACTCAAAATCTAACTTGAAATTTGAGGTAATTTTAGTATTCTATTACTTTGAATATTTTGAAATTTGCATAAGTTTCAAAATTTAAAAGATTCACCTCTTGTTTTATGGAAAAAGCAAGAGTAGTGTATGTTGAAGCTGTGATACTTACTTGTAGTCACTTCTATCTTTTGAGTTTTGATACTAATTTACACTAATTTTTCTTGACAT
>26-1-252105-256
GTATTGTTACTTCAGGAACTAACTTCGAATGGGACGCAGAGAAGGAAACTGAAAGGATTCTGAGGACAGCGAGGAGGACAAAGAGGAAGTTCGGTAACCCCATAATAATTAACTGAAATTGAGGTAACTTAGAAGTAGGAGGAGCGTAGCCTCCTCTGTTTTACATGTCTATATCTGAAGCATGTTTAAGATTATTTAAAATTGGGATAGATTTTCACAGTTGTGACTCTATTGGTACTTTTTTATTAGAAGGTAT
>8406-5-8240218-372
TTTCTCACGCTACAACCAAACGCAAATAATCTTGGTTAATTTACAGATATTTCATTGTTCCTAATAATTTGATGATTTTATAAAACACCCTTCGACTGAATCCTACATTCGTTTTCGCTGGTTTTACTTCTACTAAAAATGGTCCTAGAACAAACCAATTAAGATCGAGTGCAATTAATAATAGGCAACTTGTTTAGTTTGTCACGTTATTGACTTTTCTAGTGTTTTTTTTGTGGTCAAACTCAAACAAAGTAAACATATTTTGGCAAACTCACGAGATTACCAAAATGTTTCTAATGAAATTCAATATTTAATTACATATACATACATGAAATATTAATGTAGATGAGCACTAATCATGTACATCTAATG
>6488-4-3735367-246
CGAGTCCTTACCTGTCCTGGTCCTTGGCAAACCTACTACAAAGTCCATAGAAATATCATTCCAAGGATGCGAAGGAATAGGAAGAGGAGTATACAAACCGTGGGGTTGTGACTTAGCCTTAGCTTGTTTACATGTTCGACACCTTTCACATATTCTCTCCACGTCTCTTTTCATATGCGGCCAGTGAAAGTGATCTTGCATTACTTTAAGAGTTTTTGAGACTCCAAAGTGTCCCATTAAGCCTCC
>5156-3-11044135-241
AAAGTGTCATGTACAATCCATTGTTATTCAATCAAAAAATTTTAAAAGTATGTTAAATTTTTATGTTATTCATTTAAGATTTGTAAAAAGTAATCTAAAATCTTCATAAATCTAGAGTTATTGGATTCATATTTTTATAAAGTCAGTAAAAGTTTTGTGTTATGTAATTAAAACAAAAGAATCTCTGATTGTAATGAATTAAATTATTATGTTATTGGTTCATGACTTTCTACACTTTTCT
>8715-5-11949520-284
TCCTTGTTAGAAGATACAAAGGCAAAGCCTCATATAGACTTTAGCTATACCATCAAAGCCTTGAGAAGCAAGAAGAAATTTGGTTAGTGTTTTGGAGTCAAATATTACTAGATGTCATGTGTATGAGTGAGTATGACAACTAGAACCATAACCGGATCTTAAAAACCTAAGTATTAAATCTTTGTTAGAAGATACAAAGACAAAGACTCATACGGACTTCAACTACACTATCAAAGCTTGGAGAAGCAAGAAGAAGCTTGGTTAGTGTTTTGGAGTCGAATATG
>3132-2-7101753-310
CACACCAGGTACATGCCCATTGTTGGAACTAGACTCAGTTTGCAGCTCTTGAATCTCGGTGATTTCTGGTGTGTTTTCAGAAGACTGGTTGGGATCATTCTCCTGCAATGCATCTGTGAATTCCTCCTTGTACATCTCCTCCACCATCGGTTTCCAGAGACGCACACGCGCATTTATGAACCAGTTCGATACCTTTCAACAATCATCAAACGAAACAATGAAAAATGAACACACCAGAAAGAAAAGTATTAAATGAGAGAAACGGCACAAAAGCTAACAGTGCAATACCTGGCCTCGGCTCAACCCCGTT
>2643-2-1311044-295
TCCATGCAACGTAAGGATGGATTGATTTTGTTTGGTTATAATGAGGATGATAGTGGACACTTTAAATCCGAAATAGAATGGGCAATATACTTTTAACTTTGACTTGTATCTATTGATGTTTATATGGGTTTAATAGCTCATTTAATTATATGGGTCTGTTTTTAAAAAAGCAGTCCATGTAGACCCATTTATCAAAATATACTAAAGAGTTATTGGTTTATGATTTCAAAAGAGTTTTAGTGATTTAAAATCTCATGTAGAATCTGTTGTTATTCAATCAAGATTTGTTAAAATT
>9544-5-21627676-342
TGGAATGAAACATATTAAAAATACGTCAGAACGCCGAGTTTTCCAATGTTAATAAGTAGAGAATGTGTGTAAATATGTTTCTTGGAAAAGAAGTAAGATGATGGTTAGTAAAGTAGCACTCAAGTCATTCTCAATGACAGTCTTAGTTTAGAAGCAAGCGATGTTGGTCTTATAAATGTCATGTACTTCTATGCCTTTGTCTTAGTACTAATTATTACTGTAACTTCTTACACAACTCCCGTAATTAAGCATCATTATCGTATGTATAAGCTACATTAGTTGATTATCTTAATTTATCTTGATGGATATATAATCATATATTTTCCTTTTCAGGTGACTCTA
>2945-2-4785642-270
ATCTATTTTTGATATAAATTTCGAAAGGGAGGCTAGCTTGATGATAGACGGACCAAAAAGGAATATGTAAATCCAAGAAGGGATTGTTGCCACAATGAAGAAAACATCTGAATTTGGTCGCCCTTATACATGAAAGCTAAGTAGTATATTATCTATTGCAGTTTGAGAATCCATTAGCTCTATTTAAATATGAAAAAGCTACTTATATTTTGTAAAAAATAAATGTTTAACTTGTTAAATTTTCAAGTAAGTTAATATATGAACAACTCT
>1965-1-23400546-304
AGCTCGAAATCCCTCTGCAAATCGTTCCTGTTGTTGTTGTTGTTGATGTTTCCGGTGGTCCTTTCCTCTGTTGCACCGCGGTGTGAGTACGGATTCCTTGAGCCATTTGTAGGTTCTGGTACTCTATGGCTTAAGCTACGACTCTCGGATGATGCGCTTGTAGATGATCCTCCAGATGCTTCCTTAACTGCTGCAGGAAGGCTACTCTCAACGTCCTTATCGCCTATACCAGCTAGCTCCGTAATCACCGAATCAACCCAGTTTGGTAAAGGCTGAGAAATGACTTCACTTGGCACAAAGCAAA
>8657-5-11252142-302
TTGAAAAGATCAATCATGAAAATGAATTCACATGAACCTTATCATGTAGATTAGGTTTTTTTGAATGTTTGGTTTGTAATATTCAGATTTGAAGTGTTTGGTTATGTTTTTATATATAATATCGACCAAATTAAAGTGTCCACGTATAAGAAAACATATAAACGTACCAGAACTTAAAAATTTCGAAATTCAAAACTCGAGCGTTGGTAATAAGTAGCTTATTGGTTGCAAAGTGCGACTGTGTTCTGTTGTCGTCGCAAAAACGTTGCACCTAGCGACTGTTTTGTGACATTTTTGAAACA
>5264-3-12216536-218
ATCAAACAATCCTTCCAATCGCTTGATTGATAACCTGTACTCATGACCATACACAGAAAATCGCAAGAATCCCAATCCTTCACAATCCAACTCATCAGAGGTCATACCTTGGTAGAGCTCTACTTGCAGTGTGGAGAGGAATTGTATTGTCTCATCTTCATATGCTACATACGGATAAGCCATCAAAGTGTCCAGATGACAACTTTGGTACAGGTGCT
>7673-4-17903015-309
AGGATGGCATTAAGTCGGTGGTCATGAATTTCCCACAACTTTTGTGCAGAGACGTTAACAAGATTCTCAAACCAAATTATGATTATTTGAAGGAGTGTGGGTTTGGAGATTCCCAGATAGCAACCATGGTCACTGGTTATCCCCAAATCTTGATTAAGAGTGTTAAGAATTCACTACAGCCTAGGATCAGATTCCTCGTCCAGGTGATGGGAAGAGGCATGGATGAAGTGGCTTCTTATCCTGAATTCTTTCACCATGGATTGAAGAAGAAGGTCGAATCGAGGTTTAAACTTGTCAAAAAGAACAACA
>2787-2-2841790-298
CTTTAGTAACAAGTTAAACAACAAAAAAGAAACACAACTTTTGGAAGACCGATATAATATTGGGCCTTCTCCTCAAGTTAGTCTCCACAGTTTGATATTGGAAGACTTTAGCTAATCAGCTCTAACGTATCTTCGAACTTTTCTCATTAAGAGTGATTATTCCCCTGATTGTTGTACCTTAGTACATAGAGTTCTAATTTCCCATTTCTAAAACCATAATTTTTTCTTTTCCGTCTAAACACTTATTGTATTAATTTGAAGAATCGATATACAGAAGTTCTTTGAGCCAAAGAGGCGG
>757-1-8956516-485
TTTACTTTCAGACACTTAAAGCAGAAAACAGAAACCGTGAGTAAAAATGCAAAACTTGCCAGCTCACCACAAGAAGCCACCATCGTCCCTCATCGCCCATGCTCGATGCCACAACACCAGCTGCTCCAAAAGACCATAGAGACATCCACAAAAGCATGACTACTGTGAAAGCATGTGCCACCATTATCACCTTAGGAAGTCCCCAGACTAATTTCAGCGCTTTCCGTAGGACCAGCATTGTGAAAGGAAGTCTACACATGAACAACTCAAATCATCAGAACTAAAAAGTTGTTGCCATTTGACCATAGGGGTTCAGTCATAGTTCAACCAGTTCAACCTCGGACGCACCTGTCTATAACTGAAATAACATACAAGAACTGCAACAGAGATCCAACAGCGAATGCACCGCCCCAAAAGAACAGTCTGCACCAGAAACATAGTACACTAACTACAGCTAGATAGGTTGTTAAGATGTGAACCGAAAC
>1590-1-18800584-366
CTAGAGAATGTAGTGCTGACAGATGGTGAGTCTGCAAATGTTTAATTTAACTACTGGATACTAAATAAATATCTGAAAAGTAATAAAACTAGTCTGACATATCTTGCCACCCTAAGACCAGTTACTGCAAAGAGAATACTTGGTTTAAATATTATAATGATGATTCTATGGTCGGTGGCCTGCATACACTTTTACTTGTGAAGTTTTTTCAAGTATAGATGATTATCTTTTTCTTCGTCACTCTAGCTTTGTATTTTTTCCATTTTCAGTTGTTCTTCAGGGCCTTTTATTTTTTCTCCAGATAAATGTATATGTCTTAATGAATGAATATGCATCGGATATGTTGATGGTATAATATCTTGTACA
>8837-5-13411869-333
TTAATGAGATCTGTAGACGGTGCATGAAGGACATGGTTAGCACCACAAAGACAAGTCGAGAGCAGCCTCCATGGATTGGAGAAACTCTATGGAAAACAATGTGCGCTTACAAGGACACAAAATAAGCACAAAAAAGGAGTCGGACCTATTCCAAAGCTCGTCTCCCTGATTGTAACGGTCTTGGTCCTCACATCCACTTCTCTAGGCCAAAGTCTTATCAAGAAATCCAAGACGAATTGGTTAGTGTTTCTGTTACCTCTTTCAATTACCCTCACATGTATGTTTTTGAGATTTTGATATGTGTTTAATTGGTTACATTGCAGGAAGAGAAAT
>9760-5-23872966-462
TTCTTTTTGTTTCATGTTTACATGTTAAAAAAATCAAAGAGGTTCTAAATCATTTAAATAAAAAAGAGTTTCATGCACATTTTCATGAAATTAGTTTTGAAGATGCAAATGCAAACACTTGCTTCCGTTTGTGTATGATATTTACGTTGAAAACTAACATAAATATGGCTTCAGATGATATATGGATCACTTGAAAAGATACACACTAAAAGTAAATACAAGCAAGTTTGTTCATCGTTAAAGACTATTTATGTGTGGAAGAACACTCACCGGCTACTCGTTCTCGTTCTGACTCGGTGAGTCGGGCCACAAACCCGTTAAAACTCCTCTTGTAACTTCTCACCAAACGACCTTCGATCGAACTAGAATAATTGTATATCTCATTGTTAAAAATACTCATAATTTAAAGTAATAATGATGAGAAGATGAATAAATCAAATCACACCTCTCTCTGGCGACCTC
>6388-4-2579215-262
ATAAACTTCCTTCTTTCAGTCTTTTGGGACAGAGATGGCATTAATTCAGAAACCAGTGGTGTGCAAAGACACTAATAAGATCTTCATGAAGCAAATACTTGCGTTTACTGAACAGGTATAATATAGAAGTGTTCATGTATATCTTTCTAATAGTGTGCTTTATAACTTGTAAATCAGGTCTTTTCTGAATCTCTCGCTTTCCATATGAAACCTCTTTGTGAATTACATTTCTAGTTTGAGACAATGTCATGTTTGAGGTGGT
>8615-5-10755220-508
ATATATATATATATATATATATATATATATTTATATATATTTTATTTTATTTTATTCTTAAAATATTAAGTAAATATAATACTTTTGTTGTAAAAAAAACCAGAGAGTATAAAGTATTTTCTTTGGACCATAATTGTTTGCATACGGATAGAAAATTAAAAGTGGATTTCACTTTTGTGAGGTATAGAAAATCGTGCACGTAATTCATCTTCTTATTATAAAAAATGCAAAAAAAAAAAGAAAAAAAAACTGTGATTGGTGATTTGAAAGCATTTTTTAAGAAAGTTTTGAAAACCGCACCGCTTTATTATTGCCATTCAAAGCAACCATAGTGATTAATTTCTAAGTAAGGTTTCTATTTATTTTTTATTAATAAATTTGGATAGTTTTGTAATTTAGAAATTGTTTAGAGTTTTAGAAAATTTTATGGTCCATTGGTGGAATCCTTAAGTGGGTTTCTAAAACAAAAAAAGAAAATTTAAAAAAGAAAATTTGTTAATATTTTTAT
>7247-4-12720871-264
ATGATTGTTGTTTCATTTGGATAGATGTGGATCAGTCTGTGTTATTCGAGTATCTTTCTTTACGTTTGGATCTTATGATGAAGTCAGGTATGTTCGAGGAGATCGCTGAGTTCCACCGCTCTAAGAAGGCCCCGAAAGAGCCATTGGGGATATGGAAGGCTATAGGAGTGCAAGAGTTTGATGACTACCTCAAAATGTACAAGTGGGACAATGACATGGATAAATGGGACCCTATGAGAAAGGAGGCTTATGAGAAGGCGGTGA
>5937-3-20396461-290
CTATATGATATATTTTTTTTGGTGGGAAGTAGCTATATGATATTGATTCATGCAAACATACAACGAAGATATTAGTTTTACATTTTTAACAAATATATAAAATCAAAATCAGCTAAGAATTAAAGAGAAGGCCCAAAACGTGCCATTTGCTTCATTATCAATCGTCCATATCAATCCAAAGTCGACGATTATCGGCGCACGTTACGCACCCGGCTCGCTTATTTTCATAGTTAGCGCACGTTAGCATCTCTCCCAAGCTGCATTATTATTGGCCGTTGTGTGACTCCCAT
>5084-3-10216143-246
TCCGATGAACTTACTTGTATCTAACCATCTCCGGGAAAATCAACACATCTCCATCAGATTCACCACCACCACCACACACCGTAAGCTTCGTCTACAACAACAACAAAAAAACACTCAAAACAATCAGAAAGCTAAACAAGATTCTTCTTCACACCTAAAAAAACATTTGTGTGTTTGTTACCTCAACAGCGAAATCAGCTTTACGATCCTTAAACAACTTCGCGAAACGCTGAGGAAGTCCTTCAG
>3834-2-15476717-206
ATGTATGAGCATATTTAAAATTTATGTAACATTTTTTTATGATCATGATCAGTATTAATTATAGAGAGCGAATTTTTTTAGTATTTTTTTAGAATCTATAGTTGTTGTTTGAAATTCATTGGTAACAAACAAAAGAACATTACGAATAAATTATGGAGTACTTCCGAACCTCTTTTGTCTCACGGATCTACCTAAAATGAAGAACT
>4765-3-6621469-303
GAATAATATTATGTAATTAGACTCTTTTTGAAATTTAATGCGGATTATTACACAAGGGAAAGTGCATGAATCCTGAAAAATGCCTAAAACGTAGAAAAATTCCCAAAAAGTGTCTAATAGTGCAACATATTCTAGAAATTATTATAACACGTGATTTTGATTTTAAAAAAACTTTTAAATCCATAATCCAATATAGTCCCTCCGTTTTTCCTTTTTATTTGATGTTTTAGGAAAAAATATATTCTTTTGAATTAGATGATGTTTGCACAACTATGGACAACTAATTAGTTTTCCAATTGATTT
>3246-2-8445019-305
TATCTTAATGTGGTGCAATGATGAATCATTTAAATATCTTATGGTATGATAAAAACGATGATGAAAATGTAAATGTGTAGTACCTTGCTGATGATGGGGAGATTGGGATCATCATAATACTTGGCTACTTCAAGAACATAGATGATACCGTGTTGCTTGACTAGATCAGCGACTTTAGATTGATCTGAAGGTGGGAAAAAAGAGGTGTCAACGACACCGTTTGATAGAAATATTTGACCTTCTAAATAGTCGACTCCAATATCGTTTGCCATTGATATCAAACGTTCTTGGTCCTTTGTAAAAGT
>2896-2-4086196-357
AAAATTCTTAAAATAAAACATAGATATAGTATCACATCAAAAGATGCAAGACGCTCCATCATACGATGAGTTAAAATTCTTAGAATAAAATATAAGTATTCAAAATTTTATTCTTATAAGTTCATTAATATTTTGTGTTTTAATTTGACGAATAAAAACATTGTATTACATTGACAAATATAATTTTATCCAACTAAAATAATGTTTAGAAAATTATATTACTATTTTAAACTTCAATGGTCTTTTTAATTAGTATTCTTATCCATACTAAATCATACTAAATTAAATTTTGAATGACACATGTAAACATCTGATCGTTTGACTTGACATGTGGCACGATCGTATGAGTTAGTAACT
>7740-5-58939-314
ATCTCTACTCACAAACAAAGAAACCGTCGGTGAAAGATTTCGCCGGGAGTTTCTTTTCGGCGGCCTCTGTTTTCAGCAAGAAGCTTCAGAAATGGAAGCAGAAGCAGAAGGTGAAGAAGCCGAGAAACGGTGTCGGCGGAGGACGGCCACAGTCTGAAATCGGAGTAGGCCGGAGATCAAGCGACACCGACCCGAGATTCTCTCTTGACGCCGGGAGATTCTCCGTCGATATAGGTCGGATTTCAATGGACGATTCTCGCTACTCATTAGATGAGCCAAGAGCGTCGTGGGATGGACACTTAATCGGCAGGACA
>9790-5-24220532-268
TGAAAGTGGACTTGAATAGCACACAGGAAGTAGAATCCAAAGTGTTGCGTTGTCCATTGAGTTTTCAGATAAATGAAAATCCGCAGCACCAATGTGTCATTCAAGGTGATACTGGAAATTTAGTTCTGGATGATGTAACTTATTGCACATCTGAGAAGATTTCTACTGAACAATGTCAAGAATTCCAGGGTAACAGTGCGCTGCCGCCCTCAGGCTGCAAAAATAATGTACAAGATGGTAGTAATATGTCTGACGATAATAGAGATGA
>2493-1-29656824-368
GGATTATGGTACGCCGATCCGCACCTGATTGGCTCCCTTTTGTCCCCGGTGCTTCCTTTTGGGTTCCACCTCCTAGATCCCAGTCTCATGGGATCGCTAAGCTCGTTGAGAAGCTGGCCAATCCGATCTCTGATGAAGAATCTATTTCAATCTCATCGGTTCGAGGATGGCCTTGCTCTGATTACTTCATCAAAGGTGGTTTTTATATGATTAACTCTAATTGTCTGATCGTATGTGTTTCGGTTTTGAAAAAGCTTTGGTTTTTACATTTGCAGTATCTATAATCTGCATAGGTATTGCTACATTCTTAGATGCACTTAGGCAATTCTTGGCTTATCGTTATATAGTTGTTGAAAATTCTTTACAGG
>6104-3-22468934-313
ACAAAACTTCAATCTAAAACAGAACAAGACTTCACATCTAAAGCAATAAAAAAGGACCAAACTTTATTGACAGAATTGAGTAAAGCACAAAGCTTTAGTATTTTGAATTGGGGAAGATGATTGACTTACGAGGAAATGGAAGAGGATTAAGATAGTGAGAGCAGCAAGAGAATCAAGGCCACCTTGAGAGAGTGCAGGACCATAATTAGTCAAAACGACAGCGTAATAAGTAACACCGACAACACCAAGAACCAAAAGGATCATGATCGATCCAAGACCTCGTAAGGCAGTACAGAACTTGAATACGTTCCAC
>7566-4-16465716-356
CTAATTATAGCTAAATGAAAGTTTACATTTTTGTCAGAAGAAATCTCCTCCTCTTTCCTTAGGAAGAAGCTATTTCTCCACGCTGTTTCTACAATTTCTCTCTCCCTTTCATTTTCTTTCTAATCTTCTTCATCAGGTACTCATCAATCTCTCCAAATTCTGGGTTTCCATTGCATACGATTTGCTTCTTCACAAGTATTGGTTTTGCTTGGGAAACAAGGCAGTTGCGTCGTGGATCACCGGGGAGAAGGTTTCTCCACCGTTTGAGAAACCCTAATAACAACATTCAAAATGGCGGACTCACCGGTGGATTCATCTCCTGCCCCTGAAACCTCAAATGGGACACCACCGTCAAA
>3713-2-13935184-216
GAAGTGTAAGCTGTCTGAATCTTGAATTATTTATTTTTCCAATAATAATCCATAAGCTGAGATATCTGGCCACAGCTCAGAGAATGTGTAAAGTTTAAGACTCTACATAAAACATAATGGATATGGGTGGGGTATATTTAGCAGCAGCACAAAAACAGGGGATGATCATCATCTACAAAAAGATTCAAGATTCTGTAATGGCAGCAACATGAAGCT
>6455-4-3386755-301
TTGTATTTGGGATTGGGATTGTGTATGGAATGAATGGGAATGAGAATGAGAATGAAAAGAAAAGAACAAAAAAAAAGAGAGTAAGAGTTTAGAGTTATAAGGGGGATACAAAAGTGTTAAGTCTAGTAAAGGGTTTGGAATTCAAAGAAGTTAGGCATTGTGATTCAAATAAAAGGGTAAATCGCCCTATGTGCTAAGATTAGAAGAAAAGCCTTAAGTTTGTCAAAGTTTAAAACCAAACCCGCTAGACTCTTAAATCGTTTCAAGAGAACCCCTTAGAACATGAACCAAAAAGAGATAA
>815-1-9757676-318
AAGAAATTGAGACCTGGAGAGCGTGATTGAATCGCTGAGACTCGCAGAGGGAATTGATGAGGCCTCTTAGAACCGCAGGGTTTAAGTCTTTCCCTCGTTTCAGCCATTCGTCCAGTGGAGGAGTAACCTTCTTTTGTTCCCGTCCCAATGCCATGATTCGACTATGTGAAGTCTCATTTAGCTTCGGCGACGTTAGGGTTCCGGCGAATCGAATCGACGGTAATCTCCTGGACAGGAGATTTTTTATTGCGTATCGTCCAAGGCATTTCATTATGCTCTCTATTCTCAAGAGATACAAGTCGGTAATTAAAATCTTAT
>3503-2-11399864-318
TATTAGATCCATTTGCATTAGATTGATCATTATCGGTTCATATTAGACATATGTGTTCATCATCAAAAAGTCATATGATACAATATGATATATGACTTGATGATGATAGCCAACTCGATTATATTCCACATGCGATCTGGTTCACGAATGATTTTAAAGCGAACATACAACACTTCAGATGCAGGTTCGATATTTTTATGTTCAACATCATCAAACAATAGTAAACGGTGTAGAACATTTATATCGTTTGACGTGCTCGAATATCTAATAAGGTATGTCAATTCATATATCATGAGATGCAATTGCTTCAAGAATAAC
>8725-5-12060509-373
CAAATATAAATTGATGTCATGTGTATGATTGAGTATAAGAACTTAAACCGCAACCGGATCTTAAAAGCCTAAGTAGTGTTTTCTTGTTAGTAGATACAAAGACAAAGACTCATACGGACTTCAGCTACACCATCAAAGCTTTGAGAAAGAAGAAGCGGCTTGGTTAGTGTTTTGGAGTCAAATATCACTAGATGTCATGTGTATGAGTGAGTATAAAAACTAGAACCGCAACCTGATCTTAGAATCCTAAGTATTGTATCCTTGTTAGAAGATACAAAGGCAAAGACTCATACGGACTTCGGCTACAACATCAAATCTTTGAGAAGCAAGAAGAAGCCTGGTTAGTGTTTTCGAGTCGAATATGACTTGATGT
>8629-5-10931804-330
AGGAAGTGTTTCCCAATCAGCTACAAGGAACTTGAGACTCTTGTTTCCGCAATCCAAAGGATGCTGATGAATCCATATATCTCTTTGCACTCTCCTCGTTAACGGATAATTCTCTTCATCTCCTCCACTGATCTAAAACACAAGCTTTTGATTGTTCATTCACCATACTAATTGCTTGATGACAAAGAACAAGAAAAAGAAGAAGCATACCCAAGGAGGAAGTGTCCAGTTCGCCAAACGTGTATCCAAACGCTCCCTAACTCGAGCCTTCTCCTCACAATTCTCCAAATGTGGACCATTTGGTACATCGGATTTGTTAATACCTACCTT
>5734-3-17821456-289
TCGTTGAAAGCTTCAAGAATTTATGTTATTAGTATAATAAGTAATAAGTTGGCAAAATGTCGAGGCTGCTTAGGGACTTTTATTAGTATTCTTTATTAGTCTTGGGAGTGCACATATATGCTCAAACTACCTAGAAGCTAAGTGAGATAATCTTGTTATCTGAGTCCATGTTTAATTATGAAATACAGTTGTCTTGGCTGAATAAGGATTGGAACTCTATTATTACGCAAACTCAGTTGCACATGACTTTGTTGGAGCCATTTATCGCATTTAGGCGAGTTCTTCTCCA
>6639-4-5492726-336
AGAAAAGTGGCATCCACAATAACAACTTTCCTCATAACTTTGAACCCTTCAATGCAAACACCCAAAGAAACGAATAAGTACTTGAACTTTTGTTGTGCATCCACTTCCACATATGATATTGTCCCGGGATTCACATCCTTTAATACGTACAGATAAGATTACAAGTCGGTGTAGCTTTTTTCAGGACTACCACGCACATCACTAACGTGTTGTCTTTTCCCTCTCCATGTGGTAGCATACGAGCAATGCAAATTCATTCTTCCCCGAACAATACTCATTATGCTTTTAGGTGGTGGAGTTTGAAACTCACATGGATAATCCTCATGCAAAATAGAC
>3803-2-15085461-297
TTTATGGTCTTCATGAATATCACAATATACAATTTTGCCAAAATGGTATTATCCTCTCTTTATTTTTCAAAATCACTTTGTTATTTAAAAAAATATCTCCTTTTATTTTTGTTAATTATTTTCAGAAATTATACATAAACATTAGCATACAATTTCTTATTAAAGTATTTTCCACGATATGATAAATCTTTATAGTTGGCTCCTCATCACTAATTCACTATCATTTACATTGTTACCACGAGATTGTTGTCGTCGTTTCGTTTCTGATGTATCATACATGTAACATATTGTTACATA
>6042-3-21693561-159
CACGCATTCAATTTCCGATCGAACTTCCGATTGACGAGTAAACGAAATCAAATAACAAAATCGATCTCACTGCGAAGATAGATTCAGCAAAAATCTCGATCAAAGACAACAAAGAGCTATGCGTTTTCGTACACACATACAAAAAATAATCAGAGAGTA
>7180-4-11926958-378
TATGTAAAAAGGGACTATGGGAGTTGGAGATCCCTCATTAGCACAAGTAAAAAGTCTCGAAAATGCGAATATATTGTGTGTATATATGATTAAGTCTCTAAAACTCAATAAACACAATTATAAAAGTGACATTTCAACACCCCACCACTTTCTTGTATTTCTCTACAACTCTCATTTGCTAATAATTAATTAATTAAGATTCAAGACTCTTAATCATCGCTTGTTCCCTTAATCAAAAGTTTAAAATCGACTTCTTGCTTTAATCCCATTTTCAAGTCACCACTTACGTAACTTAGGAGTAATGCCATCGTCATTATATTATGCATGCATATATATAGTAAATTCATGTGGGTGTGTAACTGTGTATGTATGGAACTG
>6680-4-5978961-240
ACACATATTTTATTAAGCAATGAAATACAAAATCAAAAAGAATAATTGAAAAATTCAAAATCATAAAGTCTTCCGTTGTAGGGCTTTGAACCCGATAAGTTCAGCAATGAAGACGAATTTAGCCAGTGTGCTACAACAAATTTTATGTTAAAATATAAATATATTCATCATCGAAAAGGATAATTACAAAATTTAAAACAAAAAGAAAGTTGTTTCCTTTGATAATAGATTAAAGAATCT
>6918-4-8746458-295
TCATTAACCAAAAAAAGAGAGATGTGTAAGATAAAAATCGTTAACCAGAAAGTTCATGGCTCCAGTTTTGTAATGATGAAGGTAATTTGGTCTTTTCTCTCTTGAAATGTATACAAGATGAGGGACTTCTTTCTCGTCTCCTACACCTCCCTTGTTCTCCCATACCACCTTCATATACACACATAAGACAAGATTCCATGCAATTGTTACTATTATAAGTTTTAATATGTACATAACTTTGGAAAATTGTACAAATACCCTGACTGTAGTTTTTAAAAACAATTTTAGTAATACC
>8439-5-8650796-241
GCTTCGCTAATTGAATCCTAAAACCAAAACTCGAAACCAGATCTAAGAGATATAAATCAGATCCAAATCAATAAGATTCGAAATTGAATTCATTTTTACCTTTTCGAAATCCTGAGGAGCAACACCAGGAAGGTAAAAAGAGTGAGCGACATGAATAGAGAGCAGAAGAATCACAGATCCAAGAATTTGTAATCTTCTAGAACTTCTATAAAACTCCATAGCTATGGCGGTTCCACAGATC
>4518-3-3359954-353
ATGCTCTTGATTCACTATCCATCTTCTTATCAAGAAACTCAACTTGAACCTGCATCATCTTCGTCGTAGTCTTCACCAAACCATCAACTGCAGAAATCCGACTCTCCAATTCCGAAAGCACCATTTCCGTTTCAATTGGGAAATTCGAAGAAGACAGAGACGAATCCTTCAAAGTCAATTTCCTAATCAACTGAATCAATCCAACAAGTAACAAAAGAGCCCCAAATTGCTTCGCGAATACCCTAACCACTGTCTTCCATTTCCCTCTATCTATCTTATTCCCCTGAGACTTCCGCGTCCGACGCTGCGTGGTGGTTGTATTAGTCCCCGTCGCGGTGGATCCTGATTTCCTT
>3546-2-12033138-329
TTGTGATAATCTCTAATGTGATTGATAGTCAGATTACTCAGATATATATTTCATCAAATACCATTTTGAACTTTGCTTTGCGTTTTTGCTCTTTACAAATTTATTTTTTCCTTTAAAATTACTACTCACCTTTTGAATCGTGATATACTGCTATGTAAGTGGTATATCACGTGAAACATAAAATTATCATAATATATTACAATAGTAATGATAGATTCAAGTAAAACTAAGATTGAGAGCGGAAATTATTATAGATATAATGGATCACTTACCACTCCTCCTTGTAAGCAAAATGTTACATGGACCATCATTACAAAGGTATATTTTAT
>7522-4-15976649-344
CATTTGCTGTACTTGCGTGCAATGTACAAAGTCAAAGATCCCCAGCCACATCCGATATCAAGAACACTTTGACCATCTTCCACTTTAGCTCTTTCACAAGAAAGAGCCAACATAGCTTCCCCTGCCTCTTCTAAGCTACTTGAATCGTTTGAATAGTAACAACAGCTGTATTTGATGTTTCTTCCAAGAGCATGTTCGAAGAAAGCTGTTGGTAATTCATAGTGTTGAGTCTTTGCCGTCTCGGTATTGATAGCTATAGGCATCTTCTTTAGAGCTGAAGTATACATCATTCACAAGACATTTATAAAACATTTCTTTACATTTTGCAAATTATATTATGTGAC
>5614-3-16408503-433
GTTTTAGTGGTTTTTGCTTCCTAGCCATGAAAACCGGATTTAAACGGATGAGTATACAGAACATAAAACTCAATGGCTCTTCCCAAACCCAATGCATTTCAAATTTTCTTGTTTTCTTGCATACATCTTATATTCTCAATCTTAATTTGGTAACTGAATAATGATCTTTTCTTACAAAATTTCTCATAGAAAATTCAGGAAATTGTTTCTACTTGGGAGAGCGACATCAAATATGGCATTACTCAAGCTCGGTATGTACAAGACTTGGTGGATGTTGCTACTCCGTCATTTCTTCTAAGCCGCTAGCATCAAAACGAGTTTCGAGCTCCCTCTCTTGGAGCAGTGATTGGAGAAGTTGATGATGTGCAATGTGGACCTTACACTCTTACTCTGTATTGGCGAGTAAAGATCTGTGGTATCCATATTATTGGGT
>1331-1-15954846-243
TAATCATTTTCTGACTCAACGTGGATAACATTGACTCTCTGTTTTGTAGGTCAATGTGGATAACATCTTCTGTTGTTATGTCTGGAATGGAAAGTTCTCTAATGCTTTCTTGTTGCATCACAACATCATCAACTAAACCGACTATACGGCCCCTGGGATTCACTTTAATAACGGATAACCACACTTCACGCCGTGACCTTACACGCGGGTAAGATAGAAAGCTTACCTGCCCTGCTTGTGATG
>2792-2-2870637-233
CCACATAAGTAATCACGACCTGTCTTGAAACGACGTCGTTTCACCTTTGTTTTATTTCCAAAAAAAACCAAACCGATGTCGTTTGGTCGGGCATCATTGTTCGACCGATTGAAAAATTAGGGTTCTTGAGAGAAAAGGGGAAAAAGGGAATTTTGGGATTTCTGTTTTTTTTTTGAAATTATGTCATTCTGGTATGGGTCTTCGTCGAGTTATGAACATAGGGAAGATTTAGT
>5780-3-18317977-246
ATGATTAGAATAGAAGGAACACAAGAGACCCCTTTGGTTATAAAATTAAATAAACTTAAGCTAGTTTTCTTCTGCCCTTTGGAGTTTGGACAACATTAAAATTAAATAAATCATCATCAGAATATTTTTATCTCTTTTTACTTTATCTTCTTTCTTAGGAAGCTTCCTACTTTTCCTTTTTAATTAAAACATACATATAAATATATATATATATATGCATAATTATGAACACTCTATTAACTGAAA
>7452-4-15152708-358
GATAGTGGGGATGATGACCTTAGCAGCGAGGACAATGAAGATAGTGTGAGCGATTTTGATGAAGAAGCAGATATTCTCATTGACGGTGACTTTATGGAGGAGCTTATAGAAGGTGAAAATGAAGACGATGGTAATGGTGAGGATGAGGATGATGATGACGACGGTGAGATGCAGGATTTCATGAGCAGTGGGGAAGAGGATGATTATAGAGACAACATTCGTTCTTCCTAAGTTTTTTTTTGTTTTATAAATTTTATTTACTTCTGGGCTCTCTACAGATCACTAAGATGGATTTTTACTATCCAAAATTTTGATGATAAGTTCTTGTATTATTTTTTCTTTGTTCAAGTTCCATGTC
>5577-3-15950279-270
TCTCATTGACGTAAAATATGGATCGAGATAGACATATGTATGTGTGGTTAGGTTTTTGACAAAATCAAATGCATTGCGAAAAAGAATTATTGAGTTCTCAACTTCTCATAGACACACAATATATATCCATATAGACAAATGCATGTGGTTGGGTCTAAATCATCGCATTGTGAGAGAAAAGAATGTGTTCACAAATTCTCATAGACGCAAAATATAGATCCATATAGACAAATGCATGTAATTGGGTTTTTGACAAAATCAAATGCATAG
>790-1-9414787-385
CATTCTGCGGTAGAATCTGCCAAGTTTACGTTGTTCAGTGAGGGAAGTCAATTAATCAAAGATAGTGATAACAAAGATCATGTTTCATTTATAAGTCATGAGGTATCCATCAATTTGATTTCAACATCTTACATACCTTCCGGAAAAGAGGCAAAGAGAGATCGTGTCGACCCATGTAGGAACACAGAGTCTCTACTCTCTTCCAAGATAGCAAATCTTTCGGGAACTTTTTCAAGAGCTGCAAAACATAAAAGAGTTATATACAAGAGTTATAATAACTGCGTCAAAGGAAAGATATATCAAGCTATAGCAAGAAGAACTAATAAGAACAAGAAGCCAAGAAATATCCTAACCTTAGAGTGTAACTCCAAAGCCACATCGTCGT
>3473-2-11080227-315
AAACTTCACCTATATAGGCTATATATATATAGATAGCTTTTTTAGTCCAAAACATGTATATAAATTGTAGAAGATATGAAAGTCAATGAGAGGTTCTTCAGATCTTGTAGAGATCTCATCTCGGACGAATCACTTAATTAAGAAGGCACGTCTCTCAACACACCTCTCATAAATTTTTCTCATCGAGAGTCGTTCGTTGACGATCTTAACTGATTTTTTTTTCCAAATTAGTATATTGATTTGTGTTTTGGTATTAGTCTTGATTTTAATGTTTATGATAGACACGAGTATAGAACAACTATACAAACAATAATC
>701-1-8367253-349
CCAAGAAACCGGTGGTCGATTAAGAAGAGAAGAAGGCTCAAAAATCTGCTCCATTGTAACTTTTGACCCAACTTTTCCTTGTCCACCGCTACATATTTTGTATTCTTCTCGACTTTTTGGCGACCTTGACTTGCACAAGCGTTCCTGATCTACGTAATCTGGCTCAACTTTCCAGCTACCCTTGAACACTTTCATTAACATCATTTTCTTTGTCGTATATTTTGCCTATATGCAAGATTTATTGATCAAACACTAGTTAATACATCCAAAACTGAACAAATTAAACAACTGATTTTCTTAGAGGATATCTGTAAGCTTTCTTACTGTTAGATTCTTATGGTTTTCGTGA
>226-1-2625692-262
AGGTTGAAGCATGAGATGATGTTTGCTACTCATAGGAGACTCCGGTTGTTGACTTTCAGCTTTGCCGGAGAAATTAGCCGATCCTGAATCGCTGCTCTCTCCTCCTGACTTGGAACTCTCCTGCAATACATATTCAACATAATCATACTCATCATCATTAACGTATAAGATAATTAATAAAAAGTCAGAAAAGGGATAATCAATGTAACTAAGGAGGAATTGACCTTAGCGTATATAATTTGACAAACGGGGTACTATAAGT
>9280-5-18371576-303
GAATTTACAAAGATTAAAATTAATATTTAAATGACTATTTGACATTCTTTTTCTTTTTTTGTTGCTAAAGGAAGACAATTTGACATATTCATAATTACTATATAGCATTAGATATATTTGTCATTTTAACAAATGATTACAATTGTTTGACTGAAAAAATGTCTTAAGTTAAAAGGACTTATGTTTTTCACTTGGTTCATACTAAATTATTCTCTGGTATAATTCTATGCGTAATAAGTCATTTGAATAACAAATTTTACTTTTGCACTAAAGAAAAACTGAAACTAGTGATTAAACGGTAAT
>9367-5-19474272-371
TTAAAAACTACTTATCAGTGATAACAAAAACAAGTACTCACTAATTAAAAAAAATAAACTTGACTAAACTTCTAATATACAGAGTAATTTACATGTTATTTTTTCGCAACGATATTTATATTTTTATTACTATAGTTTACAAAACGAAAAATAACCCATTTACAAGTTTTTCATATATCCAAATTATTATGAAACATGTTAAATTTTCTCTAATAGGAAAAACATTTACAAAATCCGAAAGATGATAGTCATGGTTAACAATAAATTTTAGTAATCATTTAGTTTTTTTATTTGCATTAATTTAGTCTATTTATATATTTTCCACACCAATTAACGTTAGTATTATATACTACAACATATTACATATGTTT
>658-1-7805667-374
CATTAGGGAGTGATGGAATTTACATGTGCTAGGGTCCATTGACATTCTGATGTTTATTAGGCTTTTCATCAGTCCATCATTGTTGATCCGGCCATTTTTTCCCTCAAAGGCTCTAAATTCATGTTGCATCTACACCAACATAGCAAATGGGATTCAAACATATTTTAGCTAAATTTTGTGTAAAAAATACTTGAATAAAATACCATGTATATTGTTTTCAAATTGTGTTCTGAGCATCGTATGTTTGACACCAAAATGCATACACGTCTAACGTTTTTAATTAAAGTGCAACTTTTAGATAAAACGTTGTCGTCTTCTTGTTCAGATTAGGATGAAAATTGCATAACGCGATGCAAATTCAGTAGTTACGTTTG
>4959-3-8735714-258
CCACTGTCGTAATTGAAGTATGATCCATTCCAGAGTTTCGTTTCCAGTGCTGCCTTTGCATTCAAAAACTTATTTTTACAAAGTTCTGCAAAGAATTTGTCACCAATTTGGAGAGCCATTGCTGCTGCAGCTTGAAGAGCAGCCAGCCACAGGCAACCGCAGTAGGCACTCACGCCATGAACAGTCCATGTATCATATGTCTGATCTGGGAAACCATCATTCTCTATTAGATCGTCATTGTCTCTATCAAACTGTTCC
>2574-2-245558-416
CATTTTTGATAGAACATCCATGCTTATAACAAATAGATAAGGGGAAAGAGAGCAACCCTGACGTAGACCTCTTGAACTTTGAAAATAGCCTGCCAATTCTCCATTGACTTGCACCGAAAAAGAAGCCGTAGTAACACAAAGCATAACCCAATGAACAAACTCCGGTGGAAAGTCCAAAGCCGACAAAACGTTTTTAAGAAATGACCACTGAACAGAATCAAAAGCCTTTGAAATGTCGATTTTAATAGCACATCGACCCGAAATTGTGTCCTTGTGATAGTCCTTTACTAACTCTGTGGCTAATAGCAGATTCTCAATTAGGAGCCGGTCTTTTACAAATGCAGATTGGTTTCCCGCGATGAAATTCGGGAGAACATGTTTCAATCTATTTGCAATGATTTTTGAGATGACTTTGT
>1187-1-14369217-333
CATTCCAGATGCTATATGGGAAATCTTGTCATCTACCAGTTGAAGTGGAATATAAAGCCATTTGGGCAACCAAACTTTTGAACCTAGAAATCAAGGGAGCTCAAGAGAAAAGAGCAATCGACCTGCATGAATTGGAAGAGATTAGGCTGGAAGCATATGAGAGTTCGAAAATCTACAAAGAAAGAACAAAAGGTTTTCATGACAAAAAGATCTCACCAAAAGATTTCAAAATTGGAGACCAAGTTCTACTGTTCAACTCCAGACTCAAGTTGTTTCCATGAAAGCTAAAATCCAGGTGGGCAATTACTCTTACTTGGGATGGAAGTTCTGAAT
>4704-3-5806685-280
ATCGCCATCACCATCTACAAGTGAAATTTGCCTTCTACGTGCAGTACTAAACGTGAGTTCAGATTCCAGAGGACCTATAGATTCAATTCTGCTCTCAAACAAAGAGGGGAACATGAAATATTACTTTAGAAGTTAAGTCATGGTAACCACTCAATTTCTCAAAACATATACTTTTGTTATGGGGTACTTTACGCATATTTCTACAATTTTACTATAAAATCACAACACTTGGAGTTATACTAGGCATTACTTCCAAAAGGTTTTGATCTGATAAAAATAA
>1155-1-13967169-242
TAACAACATCCCATAACTAACAGACAGCCAGAAATTGTTAACTCAGCCGTGTCGAGGAAATAACTCAGCTGTCGGGTAAAAACTCAGCCGTAACTTTGGCTGGGTTACGCTCGAGATTCTTATAACTTAGACAAATTTCATTAACTCAGCCGTTACGTAGGCTGGGTTGTCTCATCACTCAGACAATTTTCATAAATCTGTCGTAACTATAGGCTGAGTTATACTTATAAGTCAGCCATTTT
>1115-1-13454100-288
TGTTAAACACAAAAAAAGAAATCTAATCTTTTGTGTTAACTTAAAGACTTGATAATTGTTTTACTTTTTTTTTTACTTATTATCTATCACTCGGTCTATTCTAAAGAGAAAGCATGAGAATGTCGTCAACGTAGGCACTTTGTATGAGGTTATCTTTATACCACGTAAAGTTCAATCAAGGATCCTTTTCTTCCACTCTTGTGTTTCTCTTTTGACTTCTTCAAAATAGGACCAAAATTTATAATATTAAGCTAGAAATTTAGCAATTTAAATTTTAAGTTTTCACTA
>1803-1-21393881-205
ATCTGTAGTTTAAATGGTAAATGATAACAATTTGGTATACTGATTTGTTACTAGCATCATGATATACTTGTATGAATCACCAGCAATGTTGTATCTTGATTCTGTGTATCAGTGTATGTATGACCAATGAAACTGTTCTTTCGATTCCTGGCTTTTGGAGTTGTACATTTGCTTTCTCTTCTATGTTTTATTGAGCATATGCTTG
>2104-1-25270939-289
CTACCAAAACCTAGTTGAGTCAATATGATTCATCATCCTTACCTCTTGAGTGACGAGTTCACATTTGTTCAAAGCAACTGTGATTCGAATTCCAATAGATTCAGCTTCCACCAAGAACCTAGTAAGTGTAAATGGATCAATCTTAGGTTGATCAAGAGAAAACAGAATCACTAAGTGATCAACATTCGCAACCGGTGGATCCAAAACCTCCGAGACTCGATCAAACACATTGATAATCTTAGCTCTCCGATCAACCCAATCAACTTTATCAACGAGAACTTTATCACCA
>6228-4-613156-318
CTACAAATTTCATTGGTCCCTAAAGTCCGGTTTACCAACTATATATGTAGTTATATATTGCTCACTTTGTTTTTTTGTAAATTTTCTTTTGCTCACCTTTTGATAATACTATTGTAAAATAGTTATGAGATCTTTTTAAAAATGGAAAGAACAAGCAAGTTGATTTATTAATACAATTCCAACTCAAGTTAGTGGATTAGAAAGTATTTGCAAATGGACAAGATCGAAAACATATATTTCACGAAAAGAGAAATGGATCAGTATTCTATAAACGAAATGCGTCAAAAAGCTTGGTCATATTGAAGTTTTGGTCGTTTA
>2016-1-24007397-264
GTTCTTGCCAAAATAAAAAATAAAAAAGGAGTTTGTTGTGAAGCCAATGAACGAGATCGTGACAAACACATGCCTAAAACAACAGTCGAATCCTCCTTCTCCTGCTACTCCTGTGGAAAGGAAGGCAAGACCGGAGAAAGACCAGGCTTTGAACTGTCCAAGATGCAACTCCTTAAACACCAAGTTCTGTTACTACAACAACTACAGCCTGACGCAGCCCAGGTACTTTTGTAAAGACTGCAGGAGGTATTGGACCGCAGGTGG
>372-1-4324171-370
TTAACAAAGGTTAAGCTACTAAGCCTGATTTTCTCTGAACCGCTTAACTCCAGGAGATCTTGTCGGCTCTTTGAACCTGCCAAGTGCCAACACAAAATCACGAGTTTCTGAGTTTTTAGTGATCAATCAGTTTAAAAACCTGCTTAGTAGATCAAATATTGGCACACATAACTAACCTTTGCTAAGACAATATCTGAGTGTTAACCTTTTCATTGCTCTAAGACAATAATTAAAAACCACCAAACTGTTACGAAAGCATATCTAGAAAGCTTTTGTCCAATTCACCACTCAATAACATATCGATAACCATCTTAATACTGGAAGCATCTGCTGAGAACCCACAACTCTTCATTTCTTCAATAAGTTTAGC
>5213-3-11620275-324
GAATGAAATTCAACTCTTTCAACAGAGAAGAGATGCTACCGGAAGGCTCGGTGAAGTGTACAACAGCAATTCGTATGCTCGCATATGGTTGTGCGACTAACGAATACCTCTAGACTGGTGAAAGCACTTCGATGAAGTGCATGAAACATTCTGTTGAAGCAATAATTTGTTTGGAGATGAGTACCTAAGAAAACCCACTACACAAGATCTTCATCGCCTACTCATTCTTGGAGAGATTCGCGGACTTCTTGGGATGATGGGAAACATCGATTGTATGCATTAGGAGTGGAAGAATTTTCTCACCTCTTGGAAAGGGCAATATAC
>1134-1-13675901-406
TTCGTTTTGAATGTTGTAGTTTGCAAATTGTCATTTTCGTACACATGCATGTAGTAAGGGAAAGTTGCAAAACCAAGCTAATAGCAATAATCGGTAATCTGACTTAAGTTTGTCATATAAACCAACATCATAAACATTGTTGTTGTAAATAAGAGAGGAAATTAGGATGATGACAAGTATACAACATGTGGATGGTATAAGCAGAAAATGTATAGAGAAATATGACTTCTCACATGTCTATAGAAGACTTAGCACCTCACATTCGTCCCTCGTCTATGAATATAGTAAAAGATAACACGGAGATAAATATAACACAAGAAACATTACTTAAGAATTTGTAAACAATCATGACAATGCCATATATAGTTAGTGATGTTGTTGATCTGCGCTTTGTTGGTGTAAGAAA
>1527-1-18098971-250
ATGATGAACCTGCACCCAAGAAGGCCGTTGCTGCTACTAACGGAACTGTTGCAAAGAAGTCTAAGGATGACTCATCATCATCTGATGATGATTCTTCAGACGAGGTTTATATCTTATCCTTATGCAGTTTATTCCCTTTTTCATTAGAGTTGTGCTAACATACCTTTGCTCTTTCCTATTACCTTTAATTTCAGGAAGTTGCTGTCACCAAGAAGCCCGCAGCTGCTGCTAAAAATGGCTCTGTAAAGGC
>6254-4-921631-276
GGACTCGATAATGCTGGTAAAACCACTCTGCTTCACATGTTGAAAGACGAGGTTCGCTCTCACTTTCTTATTCAGATCTTTCTTATCTAATCGATCCAATTCCCTAACCTTATTCGATCTCCAATTTTGTTTTTATATGATTCTGGATTAGATGCTTAAATTTGATTTAGGAATCTGAGTTTACTGCTTGAATTTTGAGTCCTTGAGTAGTGTGTTTTAATTGCTTAACTGATCGATAATCGAACATGGTTGAATTGGTGAAACAGAGATTGGTAC
>9466-5-20622890-246
AACTAGTATAAATTTGTTGGAAAAAATCCAGATCAAAAGAGACAATATCATACTAATTGGAAATTTGACTTTGCTCACTCATGCAAACCGCAAAAATTTTGTTTACCAATCTCAACTACTAGACAAATATAACTTTTGTTCGAATTCAGTTTAAAATATTTCAGTATGGTTGGATTCTCTTCTGTTTCGATACACACATGTTTAGTATTAGGCAACTCACTTATTCTTAAAGACACATAGTTAATA
>7694-4-18121713-296
AGCCAGATGAAAAGATACATAGTGCCAGTCTCATATTTGAACCAGCCTTCATTTCAAGCTTTGTTGAGTAAATCTGAACAAGAGTTTGGGTTTGATCATCCAATGGGCGGCTTGACCATCCCTTGCCCTGTAGATACATTTATCACCGTCACTTCTCAGCTTCATTAGATCCAATTCACAAGGATCACATATATGTAACAATTTTTGAGGTCATTAATTAGATGTAGAAGATATTTAGAACCCAGCTGTGTAATTACTTACATAGAAGATAACATTTATCGTCTGATATTTGCCCC
>9878-5-25308981-342
TGAAGCCTATGGACTTGTCTCTGGAGATAAGAGATGGCTCCGACGCAGCCATAGACGGGGTCACGGACACGTGCCTCGGCCTCATAGGCTAAGGAGTTGACTGCGTCTTCACGTTGGTGAGGGAGGAGCTCGTTGAGGAGCTTCGTGACGTTGCTTGCTCCAAAGATTTTGTGGACGTTGGCGAATTTGTGTGGCTCCTCCGGTGGAAAATATGGCGCGAATATGCATCCCGGCATGCATTTCCGGCGAAGAAACTTGCACGCCGCGCATGGTGAGTTGTATGAGTTTGATGACGACGCCATTTGTTTTTCTTCTTACAACCTAATATTGTGTTTTAAGAAC
>3767-2-14656236-375
GAAGCCGTGAAGGAAGCTCATAAGAAAATTGTTGAGTTGAACTTGCATGTAACAGAAAAAGAAGGTACTCTAAGATCAGAGATGGTTGACAAGGAAAGACTGAAAGAGGAGATTCATAGGCTGGGTTGTCTTGTTAAGGAGAAGGAGAATTTAGTCCAAACAGCTGAGAATAACTTGGCTACAGAGAGAAAGAAAATTGAGGTAGTCTCTCAACAGATTAACGATCTGCAATCTCAGGTGGAACGGCAAGAAACAGAAATTCAGGATAAGATAGAAGCACTGAGCGTTGTTTCGGCACGCGAGTTAGAGAAAGTAAAAGGTTATGAGACGAAGATATCCAGCTTGAGAGAAGAGTTGGAACTAGCAAGAGAGAGT
>6198-4-220181-436
CTCTTTTGGATTTGTGTTGTCTTAAATCCACTATGATGTTAGAGTTTATCGTGACACTTTTTAAAGAATACAACTTGAGATAGTTTGACCATAATGATTAATGTTTTGATGATTTCATATTATAGGTTTGGTTTGGATAGTTAATATCCAACAAGAGACAATATAAATACATGTTGATATTACATTGTACTTATAACTAATTTAGATGAATACACTTATGAAATCAACAAAGTAGAGATTCTTAGATTCTTAGTTAAACTTGTGTTGGTTTATATAAACTTAGTTACTTTTTTTTTCGTGTTAAGACATGTCGGGGTCTTATTGTCTTACAATCATTATATATTTGTATCTATCTTGTTGTGTGGAAATGGAACGTATCGACCTACATTGTTTTTTTGTGTTTTGGTAAACGTATCAAGTATCAACATACTTTAAC
>3420-2-10561249-357
AATGTTTTTTTCTGTTTTAATATATTTGTTTGTTAAAATTTATATTTTCGTCGCTAATTAGTCCACTGAAATTATAATCCACAGGCTAGATAATCCACTGATTTCAACAAAGGTGAAAAAATTATATAACTAATATTTGTCCATTAGTAGTAGCTAATTAATTGAAAACGTTTGTTCTCTGAATCGAAAGAGCTGCATAAGAGAAAGGGGACACGTGTCAAAAACAGAGTTTAATATGAAAGCGAAGACAATGATTCTGTTTTGACTTATTTGTCATTTGCTGAGCTGTCTTTAGAGGCGCCGAGTAGCCGCGTCTCCCGCAAGAAAGTTCCAAAGCAATACTTCTTCTTTCATTGC
>9782-5-24115718-320
AGCGATTGTGACACCACTCAGAAGTTTCCCCAATTCTTCATCGTTCCTTATCGCGAGAAGAAGATGCCTCGGAATTATCCTTGATTTCTTGTTATCTCTCGCAGCGTTACCAGCAAGCTCCAGAACCTGAGATCAATAAATTCGAATCAGAAAATTGATTTTGAAATGTAAAAAAAAAATCTTACTAGAAAATCCAGATCGGGAAACACTTACTTCTGCGGCGAGGTATTCAAGAACGGCGGCCATGTAAACCGGAGCACCACCACCAAGTCTCTGAGCGTATCGTCCTTTCTTCAGGAAACGAGTGATTCTTCCCACTG
>1662-1-19619183-349
ACCCTAACGTTGCTTGGTCAAGAAGTGAAGTAGGATGACAGGCAATAGGAAGATCTTAAACCTTTTTTTCCGGTGACAATTATTTATGACTTTTTATTGTTGTCAAAAAATATATTATCAGTAATATATCAATAACGAATACAATAAAAACTCATCCGATCGATTTTCAAGAATTTATAGCTATATTAAAATTACTTCGAATCCATGTAAGAATTGTGTATTGGTTCTTTTTAGAAAAAAGTAAATATCTATGCAGTAATGGCGGTTGCATAATATATGCCTTGAGTAGATGAATATCCAATATCAAGATAACGTGAGTCACCACGTGTCTAACATCTTCCGTAGCTCC
>1469-1-17594518-268
TTGTATTCGAAGTTTTTCTCACTGTATTCAAATAAATAATTTAGAGTTTTGTTTAAACTGGTTTCTATTTACTCTATAGTTTTTAAAACAAAAATACTTTGTTTTCGTAATTTAAATAGCTCCCCGAATTTCATTGGTCCGGCTCTGATACCTCTATATCAATTATGTCTGCAGTTCAACTCGATTTGCAAGACAGATGGGTCTTAAAAATGTATGGATGGATGAACAAGAACGTTTTGTCACAATTCTTATATCCTAAAAGAAATTT
>959-1-11735356-319
GAGTAAAAACTACCAATGTAGATTCTCTACTAATATGGGTAAGTTTTCTCCAAACGAATGTATTTTGACAAATGTTAATTCAAATAATCTGCGGATAATAAAGAAGAAAACAAAATATGGTAGTTCATTAGTTTTTGATATCGTTTCACCCGAGAACCGAGAAAGGTAAAAGTTTGCTCTCAAGTCTGTTTTTTAACAGAAAATTATAATGATAAGTGATTAATTAGTAGAACTCGTTCTGTAATTTTTTTACCGTCCCGTGATTTTTTTTAAAAATAGTAATTTTAACATTTAAGAATAATTTTTTATATAGAAAAGC
>9605-5-22337938-308
TCCACATAACGGCGTCGATTTTCCGAACAAGAAACCTACCGGAAGATTCTGTAACGGCAAGAACGCCGCCGATGCTATCGGTGAGTTTTTATTAATTATTAGTCTCCGGTGTCATATTTTTTCTGTATGAAATGAAACTATTAGTGTTGGTGTTATGTTATGGCAGGCCACGATTGGTTTGATTTAGATAGCGTAACATGCTGGCCATTAAAAATTAAATATTTTCACTCATATATACACTAATTGAAAAAATAGTAATTTTAAGAGATAATATTACACGTAGTTCTAACAATAAAATTAGTTGTGGA
>9868-5-25176869-276
CGTTTTATAATTAAAAAAAAAACACAAATCTTTGGAAAAATTAGTAAGAATTTTTAAGAAAATTAATAGGCAAAAAAAAAAAAATTGCCCTAAGGCTCAGATTTTCTTTGAGCCGGGACTGCTTGCGAGGAAGTAGATCCCAAGACATGTCAACTTACTTAATTCTTTATGTTGGACACTTGGACCTTCAGTTGAATTAACAAGAGCGTTGTTTTTTTTTTTATAAACTGTTTGATTTTAAAATCTTTGTAAAAAAATTCAAAACGTATATTGGCT
>4889-3-7835384-298
TCCTCGATTGCATCATCATAATTTTCCCCGAATGTTTTGCTTAATAGATCAGGAGTCAGAATAACATTGAATATGCCAACAATTGTAAATAAAAATCTAATCTTTTTTCAAAACGCCAAATTGACGTGGATCAGGATGAAAAAGGTCATGTCTTTTCGAGAGTATATACTTTTCTGAGATTCTCCAGTAATCAAGGAACAAACTTTTTCTCATAAAGTGGAACAAATCTCTTGTTGTGAATGATAATCTTCTTATAACAAAGAGATAAATTTGAAGAAAATTCTGTGGAGATCATTAT
>8357-5-7624382-494
GAATAAACCTTCCAAGAAAGAAAAATCTGCGTGTGCAGATTCTTAGTGTCAGATAAAGACATGAAGCAACAACCAAGACCACTACGCAAATTATTTCCCTGTTCATCCTAATTGTCAAGTACAAGCCTTCACTATGTATTACAAAAAACCGAAAATCTCATACTTGTTACAAACTTGATTATAACTTTTTCGTAACCCACAATTCCAGAACTAAGATCTGCGTGCAGTAGAGTCATGTCACACTCTGCAAACCCAAAATGGAAAACTATGACTAGACATTTCATGAAATTAAAGTTTACCTTCCAATACTTCTGGAATGAAATCGACTCTTTCAGACAGCATATTTGCGATTAAAACTCCAGTAGTAACACAAGATGTTGCAACCTACAGTGAAGTTCAGTTTATGTTACATTATAATTTGAGATATATTCAATGGAAAGCTTCATATAAACCTAAAATTACCTCGGCTTTGTCCTGAAGTTTCATAAGATCAC
>4836-3-7283572-262
TTACAATTAATATGTTAAATAATCAGATTTTAAATTTTGTGCAATCTCCAAAACTTTTCTGCTAACACTTTACATGGATCTTTGTTTTTCTTTGATCAAAGATCGTTTGTGAAATGACTTTCTAAGGCATTTTCGGTGTGACTTTCAAACGTATGTATTGTAAATAAAAAGGACATGTACGTATTTTCAAACACTATAAATCATTTGTAAATGTATGCTTTGCAAGTTTTGGGCGGAACACCTACATAAAAGTTAATTTTTC
>174-1-2086038-257
GGTTGGAGCTGTAGAGACTTGTCTTGAAGGTGAATCTTCATTTCGATCAATGAGCACATTTATTAATTTCTCAGACACATGGGTCGCTGGGAAATTTAGTCCTAGAGCTTGCACATGGGCTTTCGGGATGAATCTAATTGATCTCGAAGAATGGAGAATACGGAAGTTGACTTCTACATACATAAAATACTTCAACCTGGTACGCTATATACACACACACACTCTACTGCACTTGCTCTCCCTATGGAAATAACACT
>2303-1-27507018-273
AATCAACAGTCTAGATCATCATTCCTTTGATTATGTTCACACTGAGAGTGTTTCTCTGCCTCATTGGCGAGTCAAAATGGTGCCTAATGGTGACATAGCTGTGACATGGCACGGAATCTGGTACGAGATTATGCATTCAAATCTTTTTCAAGAACTTTCCAATGATCGTCCTAGCTCTGATCTTCAACAAACGATGCCTAGACTCGTCGATGAAATCAGATTCTTCCCAAAATATAAACAGCATATTTGCATTAGCAACAGCGCGCGCGAGGT
>8709-5-11897204-518
CGGATCTTAAAAACCTAAGTATTGAATCTTTGTAAGAAGATACAAAGACAAAGACTCATACGGACTTCGACTACACTATCAAAGCTTTGAGAAGCAAGAAGAAGCTTGGTTAGTGTTTTGGATACGAATATGACTTGATGTCATGTGTATGACTCAGTATAAACACTAGAACCGCAACGGATCTTAAAAGCATAAGTATTGTATCATTGTTAGAAGATACAATGACGAAGACTCATACGGACTTCGACTACACCATCAAAGCTTTGAGAAGCAAGAAGCAGTTGGTTAGTGTTTTGGAGTCGAATATGACTTGATGTCATGTGTATGACTCAGTATAAACACTAGAACCGCAACGGATCTTAAAAGCATAAGTATTGTATCATTGTTAGAAGATACAATGACGAAGACTCATACGGACTTCGACTACACCATCAAAGCTTTGAGCAGCAAGAAGCAGTTTGGTTAGTGTTTTGGAGAATAATATGACTTGATGTCATGTGTATGAGTGAGTATAAAAA
>3055-2-6226661-259
CCCTTCTTTCAAATTGAATAACTGAAGTTCATAAATTTTGTGAACATGACTTATAAGCCCCAATGCCTAACCATAATTATCTCTTCAATCTTGTAAATAGTCTGAACTAAAATTGCCAAAATATTTATTACAACCTAAATTTTAGATATGGGCATATATCGTATTATAAAGTGATTATCTATGTGGTGTTGGAGATTAATATTATAATGAAAACAGTTAAAACAAATCATAAGCACCCTAAAAATTCTTACTTGTGGTT
>7286-4-13200061-243
ATTTCATGATTTTTACACATTTTAAAACCTGATTAAGGCCTGTTTTTAACTTTTTATTTCTTCAAACCGTAAGAAACAATCCTTGCAAGAAACAATCCTTGCTTCTTCTTCTTTTTTTCGTCAAGAAACAATCCTTGCTATATTTTCATTTTTACAGCTTCTTGTTTTTAAGAGAGCAAATATAATAAATAAGGACGGCTGAAAAGAGGTATATGTATCACAAAATTAAACAAAAGAGAATCC
>1843-1-21891372-296
CCAAAATTGAAGAACCAAGATTACCAAAAGCGTAAAACTCCTCCCAATCCTTCTTCAACTTCTCGAAATCATCTGAAATCGGAAGTACCACACTAAGCTTATACTTAACTCCTTCCAAATTAAGCTCAATACCATTCATCTTCTCCACCAAACTCTTCCTCCAATCCAAAAACTTCTTCTCCAATTCCTTCACATCTCTCTCTCCATCATTCTCCTTCTTCTTCTTCTTCCCATCGAGAAACCCTAAATCGCGTATAAACAACGATCCATGAGCAACTGGCTCCTCACGCTTCCGT
>2593-2-595357-298
ATAGATGCATGAAATGTATAACTTGACAACTACACCAAAATTGTATCAATAAAGCAATATGTATAAAAACCGATGTAATATATATACCTTTCCGCCATCTTCGACTAGAACAGGATTGTCGCATATAGCGAAATAGAGCTCCTTCTTCGATGAGAAAACTCGAGATGGAGGAACTAGAGATGAATAATCCGATGGAAGAAACTTGTCCCATACGCTATCGGAATTAACAGCCGATTCAAAGGTTTTCGAAACCGAAGCTGCAACGCAAGCGTCACGAGGACTCGTGAAAGAGATGATG
>2790-2-2852454-295
AAACTTATTCCACATTTTTCTAAGTTTCTAAAGCAACATATATACTATTTTTTGTTTAATTATCATGAAATACTTCAGAAATGTCTTTAGATCAAACTGATTTACAAAGAAAATGGGACCACACTGTCTTCGAAGCCCATATCCTTCACTTTACTCTCACGCCACTCTTCCTCGCACATGTATAAATACCAAACTGAAAATTACCCATATTGACTCAAAACTAGGCAATAATAACTAAAATGACTCTCATTAGTGATGGATAACTAGACTAACACAAATTTTATGAAAAAAGACC
>29-1-282632-295
AAAGATCAAAGAGAGAGAGAGAGAGAGAGAGAAAGAAAAAAAGGAAAAAACCTTCCTCCGTTACAACCTCACAATTGCAACAAAGTTTCATATAAAAGAGGACAGAAATTTCGCAGGTTCCTCCGTTGTCTGAGGTAAAGGTTTCCTTCTTTAACTAATTCCTCAGATGACCTCTTGATTTGTTGGAAAAAAAATTAAAAAATCTGTTTCATACAGGATCTTGGAGAAGGAAGGAAACAACAACAACCAAAAAAAAACCAAAAAAAAAAAAGATAAAACAAAAAAAATGTCTTTC
>9084-5-16280083-328
AAATGATCTAGACAATAAACATAACCGTTTTGAAGGCGGTTCGAGATCAGTTCCACGTCCCGGGAAAACGGTGTCTCGGATTTTCAGCCAAAAATCGTTCAAGAAAAAGACAAGTAGCAATGGGTCAGATCAAGATTCACCAAACAGAGGGTTAAGAGACATTGATATTGTGTAAGTAAATGTTATGCGACCAGAATTAGACCGAAACTTCGTCTGCTTTTAGCTCTGTAATGATAAATTTATACAGATTCCAAGTGAATATGAAACTGTTTCATTTATCTAACAAATGTTTTACATTCAGCTTTTGCTTGATGATGTGTTGTTTCTC
>5597-3-16174181-336
GTTGAATCAGAGAGAATCAAGCGTGGCGTGAGGTGTCATTGCAATAATCATAATGTCAAGAATCCATAGCCGCTGAAAGAGATAGAATCGAGATTATATTCAAGAAGTTATGAGTGTTTCCTTCTGGGCAAGTAACTGCAGAATGTATCCACATCTGTGCTAAGTATAAATCCAGAACAGTGTGTAACTACTGGTTTTGCGATGTGTTTTCCCGATGGACCAAAAGGAATTAGATCACGATCAAGATGTCTATGGAAAGATCTTGCTTCAAGGAACTTAGAGTAGCTGACATCTTGTCCATCGGATTTAAGCTCCATCCGTATTTGACTTTGAAAG
>8886-5-13945794-285
AGCTACTATGACAACAACAACAACAAAAAACACCAAAAGGTTCAAGAAAACCTCGACAAAACTACTATGTTACTAGTCCTCCTCATGTAAGCTAATAGTGCAACACATATGTTTGAATTATAAATACATTGCGGCTGATTAATAATTTTCTTATTTACTTACGGCTGAGTTATCATTATCTTATGACTGAGTTATCATAATGTTTATACAGGCGAAGGATATTGTCGATGTAGTAGAGAAGGATAATGGTATTGATGAGGTCAATAAGAATATGGATAAAAAATT
>5931-3-20278054-284
ATGCCATCAACGAAACAAACAAAAGATCATCTTTAAGAAAGAAAGAAAATAAAAGGAAAGGAAAGAAGATTGACTTTTTAAATTTTAAACTTCTGAGGGTTATGACATATGCCGGAAGAAGGTGATAAAGTGCACCGTGCATATCATCATCTCAATGTAGAAATCAAAGTTTACATATCAATTTTTTTCTCCAAGAAAATATAAAATGTAATCCATTAATTTGGACTCATGATGCCACTTTCTCATAACTAGCAGAGCTCATCATTCCTTTTCATCATTTACTT
>4079-2-18170417-373
ATGCATTTAAATTAACGTGCTAATGGCGAGACTAAGAAAGATAAGATTTTTAACTACTCGAATATACTTTTCCGGTAATTACTTAATTAATATTCAAGGTCAATTGGAGGATCATGATGCCGAATGAGTACTAATTGCATTCATGTTCAAGGGATCGAAGTTGATTTGTGACTCAACCCTTTGCTTAAACCTAGAAGAGTGGTGCTATATGAAAATTTGAGTATGTGCTATAGGATAAGCTTTTAGCCCAAGTTATGTATGTTTTTAAAAAACATTTCGTTGCTTTCTTTAACTAGAAAATATATGTATATTATAATATATCTAGTATACCAACCAATCCCAAGTAAAGTAAAGCTTATTGAAACTAAACCAA
>1123-1-13549239-363
TTGAAAAATAATTATTGAAATATTTAAACTTTATAAAACATTATTAATATTTAAACTTATAAAAAGTAATATTTACTAGAATTATATGGTAGGACGGGTTTGGATCGATATTAATACAAATTTATAATATCATCAACCCAAAGTAATAATACCGTTTAAATATTATTTTAATATTTTATCAGCATTATTTTTAACAGTATTTATATAAAATTATTAACTTTAATTCTAAAAACAAATTGTAAAATATAATATTATTGTCTATACTAATAAAAACATGTATGTCGTAACACATTTTAAATCTTAAAATAGAGTAATTGTACACTAAATTATATATGTGTATATATATATATGTATATTTATAAA
>600-1-7108063-273
ATCTGAATAAAACGGAAGAATTATTTATTTATATCTGAAATGTTCCAGAATTTTGTTTTTGTATTGTTGGTTTAATAGTTTGTCGAATTCATCACCTTTTAAACACTAAACACAGAGTCATGTTCATGATTGGAATGTACTATCTTATTATTAAAGATCACTAACGGCGTATACATATAGATTATAGATATATGTCGAATGTACATAATCAAAATTTTCAATTTAGCAAAATTCAAAACTCTTCCAAGGACACATAGAATAAATGATAGATAG
>8547-5-9964374-272
CATCTAATATGTTATTAATTATTGTAGTATATAAGATTATAAATTTTCAATATAATATGTATGAAATTGAATATAAATATTTCAAATTATGACCCGTTACTTAGTAGAAAGTTTTCTTAAATCTATTTTTCACCCGTTATAATATTTTTTCATGTATTGAACAGTTTATATTCGTTTTTAAAAATTCAAATTATGGCATATACGAAAAAACTCTAATTTGTTTTTTATAATGATGATATTATTTTTCCGCAAAAATAGATCATATAAAGATG
>2802-2-2984385-270
TAAAATATAGGCTTATGATGTACCTCTTGAATATGTAATTTATATATAAATAATATTAACTAAAATAAAAATCTCTAATTTTCTAACAAAAATATTAACATGCGGTATACCGCGGGTCAATCTCTAGATAATACAACTTTTAAATCTTTATTACCTCTAAAAAACTCTAACAACAAAAAAATACTGAATTTTAATATTCAATTAATGTACAACAAATATCAGAAGATAAAACATGAATTACCCAAGCTTAACATATATAAAAATTAGGTG
>9675-5-22963955-223
ACTTCGCCATCTTCGATAATAGAACAAACGACATTGTCAAACAAAATAAAACAGAACAAAACGGTTCTGCTACAGAAAAATAATGAAAGAAGGCAGCTCTGATATATTACGATCGTAGATATATGGAAGAAGCGAAGGGAAGTTGAAAAAGAAATGGGTCGTTTACAGTTTTTCGCATCATGGACAAGTAACAAAGTGGAGGCATGGCGGGAAACGGGTCTAT
>9701-5-23208065-214
TTCATTTCTACAGCTATTAGTCTTATCGTTATCGACAAAAACTTGTGTTTATCATTACTCGTGCTATGTATTTTAGTTTGCGTTATTTATGCTTAAAATCAAATTATGCATATTTTCTGTTTTTCTGGGTCAAAAAATCAAACATGCCACACTTGTTTAACTTAAGAAGTATACGAAGGTTTCTGTTTCTCAATAAATGGTAACAACTAACAAC
>4981-3-8906785-380
TGCTAGTAAAACTATAATGATCTAACGATTGGTACTGTTTTATTCTTTTTAAATTTTAAACCAACTGCTATTTTTAATACTCAAACATTCACTTTCTTAAAAACCAAGTGCTTCTAATTACTCTTAAAACCTAAATTATACATTTGAATCTAGGTTATCACTTCTCTTGTTAAATCAACAATGCTATGCGGTTAAATTTTGTCATGAATTTTTGATTTAAATAATAGAACGAGGTGATCAACATTTTCATCTGTTACCGGCTTCGTCTATATGAGGAGGCCAAGTGAAAGAAGTTATAATAACTAGGTAGGTCGCATGGTAAGTTTCCCATGAAGTCTTCAACGTCTTTTGTCCACTTGATTGTGCGCTAAATACTGTGT
>4322-3-1054410-307
TGATAAGAATATTTTCCATCAAGACGATATTCATGCATAACCCAATTGGTCTTTTCACCTTTAGGAGCTCTTCCTGTATAGAAAACAAGTGTTTTCTTCATCCCAACAAGACAACCTTTGCCTCTAAAGATCTCCTTGTCCTTCCCGGTCGCCTTCCAATAACCAGACACGGTCGCACGGTTCGTCCTCATCCCGGTCGGATACTTCCGATCCCTCTGGCAGAAAAAGTAAAACTCCTTCTCCCCCATCTTTGCAATCTCTGCACTCAAATCAAGAATCAGAATCTTGATCGATGATGATGTTTGAA
>3057-2-6257920-361
CAATAGCGGTTCTACTCACAATTTCATTGGAGAGAAAGCTGTTCGGGGAATGAATCTCAAAGCCACAACAACAAAACCATTCACTGTGAGAGTGGTGAACGGAATGCCGTTGGTTTGTCGGAGTAGGTACGAGGCGATTCCGGTGGTGATGGGCGGCGTGGTGTTCCCTGTCACGCTCTATGCTTTACCGTTAATGGGCTTGGATTTGGCCATGGGAGTCCAATGGCTCAGCACTTTGGGCCCAACACTTTGTAATTGGAAGGAACAAACTCTGCAGTTTCATTGGGCCGGAGATGAAGTAAGGTTGATGGGTATTAAGCCTACTGGGCTTAGAGGCGTGGAACATAAAACCATAACCAAA
>4333-3-1180950-267
TTGGAATCGAATAGCCGATAGGGGAATCCGCCGCAGATTCTGGAGAAGAATTTGCAGTTCATCGGAGAGAGCCTATGATTGAAGAAATCAGACAAAAGTTTCGGAGGAGAGATCTCGAACCGGAACAAAAAGTTTATATTGGTATTGAAATTAAAATCGATTTTGGGTTTGGTTTAGACTGGTTTAGAGAGGAAAAGAAAAAAATATTCACGCGATGGTGATTTTGGAGACAAGTGCGTTGATAAAAAAAGGCATGATTTCAGAAGG
>6195-4-196768-241
GCCAACCAGAGGAAAATACTGATATTCAGGTCTGCAATCTAAGCAAAGAACCTGATGATTCTATCCAACCAATCGCAAGTGAACCTAATGAGAAAAGTGTTGACATTGAGGATGAAACTGCTAACGAAGATAACATGTTTTCTGCAGGTAATAATATTTCTGTCTCATAGTAAGGCTCTCTGTTTTGAGTAACAATAATTTATTTTATAACCTTTCTTCCAGGTTCTGCAGATGATGTGAT
>2116-1-25452510-525
ATGACTTCTTGCTTGATGTTCATATATCAGTCTTAGACATATGTTTTTGAACATGTAATCACTTGAATGAGTCCTTTAAGACTAGACTAAAACACTAAGACCACTTTTCTATCGGAGATTTTTAATTTGAGGCATTGAAATTAGAACTGAACAACTTACTTTGTTAATCTTTGCTCTGAACTTAGTAAATGTCACAAAATTTGTTTTTTTTACAGATAAATAGTGCCGATGTTGTCGACGAGTACTGCATGCACACTCCAATCTATGCGAGAGCTTGGACCTTGACAATGTTGTACATAGAATTTTGTGGGGTTCCACATGATAGTGATCCCACCACTTTTGGTCCTACGGTTAAAGCTGTGTTGAGGGATAAGGATACATAAGACCTATAAAGATTGTTCCAGTTGCGGCAAATTATAAACGTGTTCTTCCCCTGAAATTCAACGAACATAGGAAGACAATGGGGTCGAGTACCATTATCTTGAGAATAAAGAAAAACAAGCCAGTGACAAAGAAATTCAAAGG
>1029-1-12568839-313
ATTCATCGTATCGTATTTAAGAAATTCATCTCATATAACTGAAGATCCAAACCATTAAATATAATAACATGCTATATCACCATTATTTATGAGTGCCATAAACCCTAAAACCTCACTAATCTCATTCTTCCTCGCCGGCAAAAGAACAAAAAATCAAAACTTTGGAAGGAATGGCGGACATGGATGATGAAATCACGAGGCTTTTCAAGGTGCGTCGCACGGTGCTTCAGATGTTGAGGGATCGAGGTTACTCTATAGAAGAATCGAACTTGAACTTGAAATGAGAAGATATTTTCAAAGCTTTTGTAAAACT
>8239-5-6316611-349
TTAGAGCTTGTGGTTCAATTATCGTATGTTTGTTTATTTAACTGAGAGCAAAAAATTGAAGTAAATCGACAAATGGTAGTACGTGGCTACGGGACAAAAAAAACACATGTTGTTAGATCTCTAATTAAAAAAAATTATCGAGCGGGAAATTACGAAATAAAAGACGATCAGGCGTGGCAACTTGATAATTATATATTTTTCCTTTTCAATTTTAATTAGGACTGAGTGAAATGAATGCTTCGTTACGTGATACCAAAAGTGCGCTTCCAACATCATTTCTATTCTCCATGCAGTGTTATGTCTAATTCTCAGTTCCGGCATTATCATTATCCATTTTTATTTCATAATT
>5346-3-13167291-270
TTGTTTATTTTTAAAGAAGCACTAACGTCTTTGACTAACCTTGCACCGGCCGATCCGAGTGAGTTGACTTCTCTTTTACAGGATTATAAAGATGTGTTTCCCGAAGTCAGCCCCAACGGCTTACCACCTATCCGGAGAATCGAACATCAAATAGACTTTGTCCCGGGATCAACACTTCCCAACCGTCCTGCTTATCGTACCAATCTGGTGGAAACCAAGGAGTTGCAACGACCAGTCGACGAACTCATGGCTAAAGGGCATATCCGAGAG
>9344-5-19234383-273
TCCTGTATTGCTGCTCTCACACCCTCTATCGATGTCCGAATCAAAAACAATGCTCCTTTTAGACGAGCACTATTCGGGGTACATTTTCACATATACTTTGTTTCAATGAGAAGAAGATTCAGGTTTTTGTTTTGTTTCTCAACTGTTTTAATCTTTCAACATTCAAAAGGGTGATAACGTAGTAATGGCGACTCTAACGGGGCCTGGCATTGTCTTCATTCAAAGCTTACCGTTTCATCGGCTCTCGCAGCGTATTGCAAGGTAAAGCAACCA
>9525-5-21417907-268
ACTTAAAACATACAACAAAAGATAAATTTATATTTTTTTTATGTAATATGGTGTACTATTGGCTAGCTTTTGGTTTGGTTACAATTTTTTTTCACATTTTATGTCCAGAGTAAACACAGAATTCATATTCATAATTTTCAAAAGTAAGTAATAGAGAAGAAAATTTTGTTTGATAAAAATTTGAATCATTAATAATAATAAAGTAAGTTCATCAATATTTGACAAAAGCCCATTCTAGAGTTTAAAACCCCTACAAATAGAATATAAG
>4826-3-7210234-261
TTTTGTAGGTGTTACTCGTTTTGGAGGCGGTGTGTATTCGATTTCGTTTTATAAATGAAGGTAATGTTAAAAAAAAAAAAAAAAAAAAAAAAAAAAAACATCTATCTTTCATACATAACTATTATAACCCCCCAAAAAAACCTATAGATATATGTTTGGAATTAATTTGGTCGTGTGAAAAAATACATGTCAAATCTCAATAGCTCTTATATATCTATGCATGGTTCTTCAATTACACATTATTTTTTAGTTCTATGAATA
>8171-5-5396800-315
CACTAAATTCTGAAGTTATCAAACTCACGCAGCGAATAAACCAATGAAAACAATCCAGCTCGCAACAGAAAATGTTCCACCAAGTTCTGTTTTACGTTTCTTGACAATTTGTTGATCATCCTACAAGATTCAGGAACCTAATTGGTTTACTCAAAAGAAACCAATTCATGGAGACAAAAGCAATGAGAGTAGAGAAAGCACTAACGAGCCAATGTCTAGTGGAGAAGAAGACGTCAAGTCGAGTAATCCACCAACGGAGATTAAACCAGACATTACGACCATCGCCGAGTTTGGTGAATCTCAGGAAGAAACAAA
>9577-5-21972445-314
AGAAGTCTCTCACATTCTCACACTACTCAAATCTTCATCGCTTAGATCTTTCTTTAAAAACAAATCAGAAATTTTCTTAAGAGTCAAGAAAATTTCAAGAACCAATTCTATAATGATCTCAGTGGTGATTCTTACTGAGCTACTAGTAGAGTACACGGCAGCTCTAGCTAAACTCACCGCCGGGATTCTTCCACGGCGTACCGGAGATAGAAACGCCGTAAGGATCGGTGGTTTTCTCCTTCCTTCACCTTCTTCAACGACGTCGATGATTCCTGATTTCTCTTCTCATCTAGTTGATTTCTGATTTGCCAACT
>6020-3-21364722-287
CATTGCATTTCTCATGATTGTTACTATTAATTCAAAAAAGAAGTTACAATTCTTTAGTGTCTTTCCACATATTATTAGAAATGTAACATTAGCTTATTTAATAGCAGCAATGGATGTTTTTTTTATCACACTCAGATCGATGTCCTCCATCGCTGCAAAAATGCCTGCATGTTTCACTAACATTTGCTCTTTCTTTCCCAAACCCAAGACTGATATTTTATTTGTTCCCTTCATTTTCACTAGCTCACCAATACATTATTATAGTATTAAGCAAGATTCAACAAATA
>7128-4-11061950-306
TCCAAGTGCCCCCCTTGCATTAGCACCGCCGTCTCTGGGGTAATTGTGACTTCAATATTATAAATTAGCAGTCATATAGTTACATGTAAAAATTACGATGAGCACACACGTCGGTTAATTTTTTCTGTCAAATCTTAAATATGTGGGCAATGATCCTGATACTTTATATAAATGATTGAATTGAGACAAAACTGATAGACATTAAAGGCTAGTTAAAAAATACTGATTAAACAATGCAATATTGTTCTTGATATATATATGTACGTATATGTATGTGACAGCTTCGTAGGAGATGTCCAAGAAATA
>1547-1-18319249-313
ACAAAACCGTTCTTGCTTGCATCAAACACCGTCACATTGTTAAGCAAACCAATCTCGTTTGGGAAACAACCGGTTAAATTGTTTCCAGTGAAGACAATCTCATTGAGGTTCTTCATATTACCAATCGATTTTGGGATACAACCACTGAATTTATTGTTTGCGAATGTCACAACCGATGCTTTCGATTTCCCAATTGTACCGGGGATAACCGATTCAAACCGATTGTTGTTCAAGAAAATTGCATCAAGATCTTTATCAAAGATTTCTGATGGCAAGCTTCCTTCAAATTCGTTGTATCTTAGATCAAGAAACT
>3493-2-11270006-233
ATAGATAATTATTAATAAATTTTCTCTCATAATTTATTTAGAAAAAGAAAAAAGAATAGAAATTGAGTAAAGCGATGAGAAACGTGTGTTCAGAGATATTTGATAAAAAGAAGTAAATCCATCTCTGGCCGTAATTGGCTGTGGCAGCCACACCCTCCTTATCCAAAATCTCCTCCTTCCTTAAAAACAATCTTCTCTTCTTTTGCTTCTCCTTTCTTTGAGTCGCTTCACTT
>1032-1-12624662-284
TTGCAAACAAAATTATATATATAAATAAGTCAACTTGAGGATTTATGAAATAAAAGTGTTGCAAACTACTTCAATATATATATATATATATATATATATATATATATATATAAGGTTTTTTTACATTTCTTATATGAAGATATTTCCCCATTTAAAGAGATTATACAACATTCTAACACAAATAAATTAGCATGTTGTGTTATGATTTCAACTTTTACTTGTATATAAAACGCATATAATTTCAATTTTTCTCGCAAACACCTCACATGTTTGAAGTTCTATTA
>8178-5-5511330-321
TGCAAGATATCTCCAGTTACTTGTATCTTCGTCCTGTGCTTTCTTGTCTCTGCATTCTTGGTGCTTAAGTATATGGTTCTTGTTTGAATCATCTTGAGTAAGGTATGTGATTGTCCTAACTTCAAAATGAATCTAGTTTTTACCATTTTGCAGTTTCACATTTAGATTCCAAGATCCTGAGAAATTAGATATTTAGATTGCTCACATAAGCTTCTCTATAGATAAAATGAATCTAGAAACATTTCTCACATCTTGGCGTTTCTCATTTCAAGAGTCTTTGTGGATATGTCCTTGTTTCACACCGCTGCTTAAGCTTCTCAA
>665-1-7914928-315
TTTATGTTGTGAACAGTTTTGTGTATGTTGAGCCCAAAAAAAAAAGGTTTTCATTATAACAAAAATTGAAAATTTAGTAGTTTGTGTTGGTAATTTACCAAATAGAGAGATAAACGTTGAAGTCAAGATATGATCTGGAACAATCAGAGGGACATTTTGCGACAATTATAAGAGGACAAATCTATAATGCTCACAAAGTCCAACAATAGAAAAATCAAAGCTCCCTCTAAATTTAAACAAAAAATAATAATGCTTTAAACAAACCCATCTCTAAATTTAAACAAAAAATAATAATGCTTTAAACAAACCCATATA
>9943-5-26259230-274
ATAGAAAGCTTGTTGGAAGTTTGCAGTATCTTGCATTCACAAGACTTGATATTGCATATGCTGTAAACCGCCTCTCTCAGTTTATGCACAGACCAACCAATGATCATTGGCAAGCTGCAAAACGAGTTCTTAGATATTTGGCTGGAACTACGACTCACGACATTTTCTTTGCTGCTCAAAACGAGCTCTCCCTTCATGCCTTTTCAGATGCAGATTGGGCCGGAGACTCAGAAGATTGCGTTTCAACAAATGCTTACATCGTTTACCTCGGGAA
>5354-3-13249120-278
ACGGTCGAATCGTACGAGTGCACCATTCGGTTCATCGAGGCAACAGCCTAGAAAACAGAAAAAAATACAGATCGGAGATCCAGACGCGATGAATGAAAAAGTTGAATAGGCACTTACCCGCAGGAAGTGGGAAGCCGTTTCAGCATACTTCCGCGACTCCAGAAGAGTATCCGGAGGAGGAAGCAAAGGACCGACACCCCCCCCGAGGAGGTTTGCAGAGGCTACCCGGTCCTCAAAGATGGGGAGCTCTTTTCCCGCCTCGGCACTCGAGGCCTTCT
>1304-1-15713657-349
GTCTGTTACCAGACAACTGGGTGGTCGAGTACCAGGTCGAGTAACAAGAAAGAATTGCAGAAACTAAGCAACAGATAACAAGATGCAGTAAACAACAGTAGAGTAAACAATAAAATCAATCAGATAAAGAATTCTCGAGGATGGGGTAATTGAGTAGTTTCGTTTCCTCAGTTTACAAGTGATTGACATGCTCAATTAATTATCCCTAGACAACAAGTTCATTAACCAAATCTAAGTGCCACCGCAACAGAGACCCTCAAGTTAACCTAGTCCCAGACTCAATCACCATTGACGAGAGCTAACCTAACAGGCATTACAAATCAACAAGTTAAAACCAAAATGCTCCCTG
>8614-5-10746529-274
TGTAGGAGCTTTCATGACTTCTGGATTCAGGTCTTGGTTGAAGGAGAACTAAGTTAGAGCTTATGAGCATGTGGTTGCAATAAAGATTGCCTAAGTGAAAGGAAAGGAGTCTTCATCTTCAACTAGGCTAAGGTGAGGGTGGTATTTGCGAAGCATGGTATCATTTTCTTTTGTTATGCTTCTTGACGCATGATATGTAGGCTTAGATCTGATTGTATAGGATAAGATTACATGATGATATGACTTTATGATTGTTCAGTATGATGTTTGATAA
>3319-2-9384410-274
GAGGGATTCTCTGTTGTCGCCGGATAGATTCACTCTGGCGAGTGTGTTATCTGCTTGTGCCAATCTTGAGAAACTTTGTATTGGGAAGCAGATTCATTCGCACATTGTTACTACAGGGTTTGATATTTCCGGAATCGTGTTAAATGCATTGATCTCGATGTATTCGAGGTGTGGAGGGGTCGAGACTGCCCGGAGACTGATAGAACAAAGAGGAACCAAAGATCTCAAGATTGAAGGTTTTACAGCTTTACTTGATGGGTACATTAAGCTTGGA
>447-1-5157817-392
TCTTCTGGTCGTCTAACTCCCTCTTCTCCTTGAACACCTCTTGCTTCCCATCTTCATATATTTACATGAACCTTTCATTAATAGAAACCCTAGCTAGTAATAAACACATATTCATACAAATAGAGAATGAGATAGAGGACCGCATGTGTAGTTCCAGGACTTGATGGCCCCGTGGGAGTCCCAGTCGCCCTCGTGAACGGTGACACCTTGGATATGATGGCCAATGGCGTCAGGGAAGAGTTGGTTTTCGCTCTTCCACCTCTTGTAGTGGTTCTTCGCTGACCCTTTCAGAGGAACTTCTGTCACGTATGTACCTGACGTCGCCATGATGAAGCTTCTAAAATACTTTTGATTACTTGTTTTTGAAAGTGTTTATGCAAATGCCAATTGTT
>5444-3-14296706-321
AACTGTTTTACGGTTAAGCAAGCCACGAGTTTCTCGTCGAGCGCTTATTCTTTCTTTTGATGATTGTTCAGGAAACCGGAGTAGACCACCCATACCTCTGTCCTGCTCTGCTGACATTCCTCACTTCCTTGGTAGACCGCACACACCGACTGTTTATACGCCACCTTGGATGATGCGAGGTTCTACTAGGAAGTATTTACTTCCTCCATCTGATCCACCTGATCCCCAAACTCTACCAAAGTAAAGCTAATGACTCTAAACAAGCGCTTAGTGGGAGGCAACACACTGGTTTGCTTTTTCTTTTCCCTTTCTTTCTTTCTT
>6603-4-5132596-257
CGCTCTGTTGCTAGTACCGCCTATCTCACGCATAGTGTAACCCTGCGGTGCCGCTGCAATATGTGCCAACTGCTGCACTCCCTGCTGCACCTGCGCTCCGTGCTGCACCGCCGGCTGTACCACTGCCACTGCCATCCGCTGCACCTTAGGACAATTCGGCATGAGATGTCCCCTCTCCCTGCAGTGGTAGCACTCCCTCGTCTCAGCTCGCTGCGTGCAATCCACCACCTTGTGGTCAAGGCTCCCACAAGAAAAAC
>3809-2-15184364-287
CAGGAGCAAGCAAATCGGTAATCTCTTCATTGTAGAGTTCCAAAAACGTGACTTTAACACTGTACTCAGCTTGCTGACCCTCAAGCGTATCAAATATTTGTTTCACAGCTCTAGGTATAACACCTGCTTCTGCCGGAAGACCTCCACAAGGTGCGCTCTGTCCCAATAAAAAAAAAGGTACATAGCTTAGATAATGAACCATCACTAGAAAACCTTAAAAATCAAACACACTGCAACAATATACAGACCTTTGATCTTCTACATTCTCCTTCCATTGTATATGTTTT
>8490-5-9133114-465
ATTTGTAAAACCAATTATTTTATTTATAGAGTATATGATTTATATTCTTAGCAAAGAAAACATTCGACAATTTTATTAACTTTATAAGAATTAAACTTTGTTATCAAATTGAAGATAGACGAAAGAAAATGAAAGTTGAAAATGTGAAATGTGAACACAAACCGAAACCCACTCCCACTTTGGGATGTGTAGGGTTGGACGACGAACAAACCCCATTACGACACGTGACAGGCTGGGCATTCTCCACATGCTTTCTTGCCGAAAGTGGAAAGAAAGATATGGTCATAACCCATAACCATCACAAGATTATAGAATAATATATTATAGGATTTGTGACTTTGTGTGTGTGGTCACTCATATTCCTCCAATCAATCAACATTACATATAGTCTCTTATTAATTGAAAATGAGTATATATTTATAAAAAAAAAAAAAATAGTCCCTCTACATTTAACCAAAACATTAT
>9476-5-20739153-326
TCTTTGTTCCTCATTTCTTATTATCTGAGGATACAGGTTCAGGTGGCGAATATTTATCAGCCATCATACCAATTCTTAGTTTTAGGTATAAACATCATTCCCATGTATTAAACTCTCAATTTTTATAAAGGATTCGTTAATTAACATTACTGCAGAAAGAAAGAACAAACACCTAAGATTATTATAAAAAAAAACTCAACCTTTTGGCCGGAAAAAAAAACAGAGGAAAATCTCAAAGTTCTGTCTTTTACTCTCGTCATTCGTCAATTTGCGGATTTTGTTCTCACCCTCAATTTGAGATGCAGAGAATCTCCATTAATGTCTCC
>4116-2-18584512-275
AAGAGATTACATCTTTAGCATTTGACACGAAACCAAAAAAAAAAAAAAAAAGAGTTTGAATCATGTTGTAGACATTATTATTGTGTAATTTTGCTCCATCATCTAAAGAAGAACCTCAAGAGTAAAGAAATTCGTAACTCGAAAATGGGGTTTGGTTTGCCTCATACGGAGATACCATAATTGCTGATCTTGTTCACTTCCTTTGTCAAAGCGTTTCTCTCTTGCTTCACTTCAGAAGCACGCTTCGATATCTGAGGTTGAACAATTGAGATATC
>1861-1-22068682-247
CCTTTGCCTCAGCAATTTCTTTGAGAACATCAGACTCCATGATTTTGTGAGTTCCCCAAAACGCTCCTCTCGATCCCAACACCGAATAAGCTGTCACAACAATGCCTTTCGACTTACATAACTCCCTCAGTTTTCTCTGTTGCCATACTGGACTCATCTCCACCTTTTTCACATTATCCACAAACAAATGTTTCAAATTATTTCACCAATCCAATATTTTCTTATAAAAAAAAGGTTGAACTTATTT
>4862-3-7567151-187
GCGAGTTCTATGCTTTTTTATACACAAATATCGATACCATGTATATTCAAATCAAGAAAATATTCAAACTAACTATTTGAACTACAAATTTTTAGTGGAAAAAAATATATTGACCTAAACGGATGGATGCTGGTACAAACTAAAATAATTTATTATGACGATGATGTTAGAGTTTGTTAAACAAAAT
>436-1-5034795-388
TATATACATGTAAAGATTTCCTTTGATTTGACGAAAAAAGAACACTGAGTTGTGAAATACCAGAAGTGATGCAGACTCTGGTGACTGTCCCCCTTAAAAGCTGTCCTTGCAAATGCAGCGAAAAACCTATTACAATTATGTTATGAACAATGGCTTTTTGACACATAACAACAGAAAGAAGGGATAATTTACCACGACTTACATCCCCAAAATCATGACAGTCAAAATTCCAGAAACCCCAGCCCACTCTTGAGCCTGTACATAGTAGAAATTTCTTAGGTTTCCTAGAGATTTAAGATTCTCCATTGGGGACTAAGTTATGTAGAAGAGAAGAGCATACAGTGTAATAGGCGAAATAGCTCGCTGAAAGTGTTACAGTGATCTGAGC
>8411-5-8281266-316
AGTTTTGGTCGATAGGTAATACGAGACAGTATAGCACGTGTGAAATCTATTAGATATGTTTAATTTCACTGAACGAGATTAGATGATATGACGACTTTGGATCGATAATAATACGAGACAGTATACCACGGGTGAAATTATATATATATATATTTATAAATCAAAATATCATTATATTATTAAAACAAATATAATTAAAAAATGAATTATTTAGTTATAATCTAAATTTTAACTTAATAAACTGTTTGTTATTCTTTTTATATTTTTAAACAGTAAAAATTAAACATAGTAATTATATACTAAATAATATATATAT
>8164-5-5324830-231
AAAACAAATGCAGCCAAAAAATTCATCACCTGCAAATTATAATGCATCCTTAGGGTGCGGTATTTCATGCTTGATACATTTTCCATTTCATAGTATATCGTAAAATACAAAGATATTGTTCCTGGGATGGCAGCTCGAAGCCAAAGAGGCCACCTTAATGATCTGTCTCCTTGCAGTGATACATCCTGAAAGAGATCACCATTCAAAACCATGTTAGAATACCCTAACATG
>2561-2-84158-322
CTACCACACCTTCAGCGTAATTCACAAAGAAATTCAAGGCTGCAGGGGTTAAAACCCAGTAGGAGAAAGCAAGTCCAGCATAGAAGAGCAATGAGGAGCCAAATACAATTGGCCCCAGAAACCTTCTCTCAGCCCGTGTCAGACCGGGAAGGACAAAAGCTATAATCTCATACAGGATCACTGGGCTCCCTAGTAGAAGCCCGCAATAACCGGAGACCTGCACCGCAACACAAGAAAAAGAAAATCATCTATCTTGAATATGATGCTATCTGTCGTCAATCTGATCATTACCTTTAAAGTTGTGAAGAAAAATTCGCCAGGA
>6361-4-2138682-250
GGAAAGATAGAGATTCAGAGAAATCTGATGAAGAAGAGAAAGAAGAATGTGAAAAGGTGGAAGCTTTTGAAGAGAAAAAGAGGAAAACTAGAAGCACCATCGTTTTGAGTGTTTCAGATAGGGTTTTGGAAGCCTCGGATAGGCTCTACATGTCTAAAGCTCTCCCAAACCAGATATATCTGAAGCAGAAGCTCTATAGATTCAAGATGTCTGAGAATCTGTCTATGGAAGGTAATATCGATGAATTTCT
>4267-3-477595-289
TTCGGAGAGGGAACCGTGTTGGCTGATGAAGAATGGGAGGAGGTGCAGAACGCGATTAACTGGACAGCTTTTAGTGGACCCGAAGATGAGGACGAAGAAGATGAATTGTCTTCACTATCAAGGGATGATGAAGAAGAAGATCATGAACTGGACTGGCAGGTTTTGTTAACTGTTAACAATGTTGTTAATTATATCGAACAAGCTGAAGGAATCATGCTAAACCCTGATGATATCGATCCGGATTATTACCTGTATCTATCTGGTTTGGATGAATTTGATGAAAATCATA
>4195-2-19609276-232
TCTCTCGCTACAAAGAAAAGAAGAAGTCTCGAAGGTAAACAAGCTAATTTAAAAAGTGAGACACCACCAATAGGATTGGGATTTGAATCATGTGTTGATGAAACAGGTACGAGAAACACATCAGGTATGAATCACGCAAGGTTCGTGCAGAAAGCAGGACAAGAATCAGGGGACGTTTCGCCAAGGCAGCAGATCCATGAATGATGATGAGGTTACTTTGATAATCAAAAAT
>4952-3-8657289-293
GATTGAATAGAAAGGTTTTACTACCAAATGGCAAATGGTGCATGTATTAACGACGAAGCTAGCTTGTTCTTCTTTTCGACGGCTCTCCTGGTAACATCTTCATGATCCATCCTAGAACCCTTTCTCCTGGTTTGGTTTGTGTCTCCACAACATATCACTATATTTTTACATATGAATCATATATAGTATTGTGATGTGAATTCATGTTTCAGTTTTTCCTTAGTCGTCTTTTTGTTTGTTTGATATCTTCTGATTTTCCATAGTCGTCATCACCACAAAATATCAGCTTTAAT
>353-1-4153895-268
CGGATCTAGATCCAACGACGAAGGGATCGATGAAACAGAGACGATAACGTCACGTGCACGTCTTGCTGGTGTGTCGGAGAAACGTAACGATGGGTTATGGAAACTTTCCGGTGATCGGAACACGCCGGCGTTTGAATGGAACAATAGTATGTTGTCGTGGCAACGAACGGCGTTTCATTTTCAGCCTGAGCAAAATTGGATGAACGGTACGCAATCATTAAAAATAATAATATATTATTGATTTTGTTATTTGTTATTTTGCAAAAGT
>2263-1-27060822-276
AAGATCCAACTAGAGAAAATAATCCCAAAACAAAAAATCAACATTCAAAATCTGAGCTCTTTTCTAAAATTAAATTCAAAACATGAACTTATTCTATGTAATTTTTTTTTTTTGTTTTAAAGACATGGCCAATGGGCCTTTCACTCTTGTCAAACCCATTTGAGTCGGGCTTTAGTCATAACTCATTTTAAAGATTAAGGAATATGAGGCCAGTTCTTTTGTCACAATCCTAGTTTAAGCTTGTCTCACTTACCAATTACGTCTCTCAAAAGACAA
>9413-5-19986532-436
AAATTTATTTTGTAATTGATTGAGTAGAAAGAAAGGGACTTCTTGGTCTCCCATGGAACCACATTGAGTTTGACCCTTCATAGCAAGCTTTTGGTTACATGTCGGAGGCTTTTTTTTACTTTATAGTCTCTATTCTCTAATATCAGATTGTGTAGTTTTGAGTTTACTTTTCAACTGAAGTTGAATCCCTCCAACAGGAACTGCAACTTAGTTCTCTCACAGCTGCAAAACCAGATCAAAGCCAGATCTCAACATCCTCTACACGCCAGTTTGTCTCCAGAATCTTCAAAGCCTTCTTGTAGATCTCCACGCTTTCGTGTTCTTGCAGGTTCTCAATCTTTTTGACTCCTTTCGCATCTTCAATCAGTTGGCGATAACAGTTGACGTCTCCTGTGTTATTTGCCGCCTCTCCGGCTTTTAAAATGTTTTCCAACCC
>1467-1-17559531-328
ATGGTTTCAAAGTTTTGGGACTTCCTTACTTACAAGGACAGGATAAGCGACAATTCTCCATGTACTTTTATCTTCCCGATGCAAACAACGGACTGTCTGATCTTCTGGACAAAATAGTTTCCACTCCTGGGTTCTTAGACAACCACATCCCACGCAGACAAGTTAAAGTCCGCGAATTCAAGATTCCAAAGTTTAAATTCTCTTTCGGGTTCGATGCTTCAAATGTTTTAAAAGGATTGGGACTGACTTCGCCTTTCAGCGGTGAAGAAGGTTTAACTGAGATGGTTGAATCTCCTGAGATGGGGAAGAATCTATGCGTATCGAACAT
>6120-3-22695289-281
CTCTGCAGGTGGGTGTTCTTATAGAAGAACCATTTCCTATGTTGGCCTTAGATGAGCTTTGCGATCTTGTGCATAGTAACATCCAAGAAGCTGTTAAATCTGAGAAAGTCATACGTAACCGCATCATTGCAAAGATAAAGCTCCATGAATTCAAGCACTCATCAAATGGTCGCCATAGATCTTGATTACCGGTTGGTGTGAGTGATGTAGGTTGTCTTCCCGAGGGAGCTAAGAACATGTGATGGCTTAGGTTAGCTTTGATATATACGTATCGTATGTTA
>1796-1-21328607-264
TCAAGGAAGAAACCAGCATCACTCAAACATTTCACTCTGGTGGAAGGAGGAAACAATTTCCCAAAATCATCACATCGTAAAATCACCGCAAGACCTCCTGCAGAACATCCAGAGAGCAGAGCCTGCTTAGCTTGACGCATACCTTTTGCCATCAAATCTTCCATAGCAGCTAACCAAATTCTCTTTCCTCTAAACTGAAGTTGTGCAGCCTAATTTGTAGCAAAAAAATTCAAATAAACAATCAATGTTGTAACACAAGAAAGT
>1363-1-16385450-370
AGTCCCCTCAAGAACCTCCTCATCTGGGCCTGGTCATCCTCCATGCCCCGACCCGCATACACCAAAAGTCGGTTAAACTCCCGGTCATACTCCCGAACCGACCGCTCACCCTGTGTCAGCTCAAGAAAACGCGCCTCCATACGGTCGAGCGCCTCTTGCGGACAGTACTTGGCATTAAACTCAGCCACGAAATCTGCCCAAAACATATCCGCCTGCCTCCTCTTGGCAGTCACACTCCGCCACCACAAATGTGCATCCCCCTCTAGAAAATGCACTGCCAGATCCACCAGATACTCCACCGAGCATTTGCTCGAACCGAAGTTCCGCTCAACCCGAGACCTCCAACTATCGGCCTCCTCAGGACTAGTAC
>5297-3-12550084-243
CCTCATTAAAAACCTTGTCAAGAAAACCCATTGGGACAAAACTTGACAAGGGAAAAAGAGTGCATAAGCAACACTTAACCCTTTACCGAGCCTCTTGAGCCGTGATCACTATGAATGAGGATTGAGCCACGTCTTCTTGATTCTTCTTTAGCTCCTTGAGTAGTCCATTGATAGCTTGGTTGAACTTCTTGGATTTTGATCTTGTTAGAGGACCCGCCGGAACGATTAATGCTTCCTCCGGTA
>8953-5-14825333-335
AATGAAGTTCGTTGTTTAAAACAGTTATTAGAAGACTTGGGATATCCACAACATCAACCGATCAAGTTATATTGTGATAGTCAAGCTGCGATACACATCTCCTCTAATTCGGTTTTCCATGAGCGAACTAAGCACATTGAAAGAGATTGTCATGCCGTTCGCGATGCTATTCAAGCTGGGATACTTACGATGGTTCACGTCAATACACATGATCAAATAGCTGACTTGCTTACTAAAGCTTTGGGTCGTATTCCGTTTGAAGGTTTGTCATCCAAGTTGGGCATTTGTGATCTTCATGCTCCAACTTGAGGGGGAGTATTGGGAGATCTCCATAT
>2122-1-25560395-431
AGCTCTGTTTCTGCAGTTGTGGCATCAAAATATACAAGACATTGGAGTATGTGAAGATACAATCTGCAGTGACGATGACTTCCAAATACCTGACATTGATCTCACTTTCCGGAACTTTGAAGAGCAATTTGGAGCTGATCCTGAGCCAATTGCAGATAGTAACAACGTGTTCTTTGTTTCTTCCCTTGACAAATCACATGAGGTTTGAAATCTTTCATCCACTACTATAGAGTCTAGTTCAGTAACCACTATATATGTTTTATTGTTATATAACCTAAGATCTCTCTACCTTTGATGTGTGTTCAGATGAAGACATTTTCTTCTTCATTCAATAATCCCATATTTGCACCTAAACCAGCTTCATCAACTATCTCATTCTCAAGCAGTGAAACCGATAACCCTTATAGTCACTCAGAGGAAGTAATCTCATT
>6633-4-5411294-226
GGAGGGGATCTAGTAATGGGTCTACAAAACATGCATATAGTAGTTTCAACTTTAATAGGAGCAACAGAGATAAAGATCGGAGCAGGGAGAAGGATAGGATGAGCTACATGGATCCATGGGACAATGATAGTTCTATGCCTTTTGGAACCTTCTTGATTGGTAGGGGAGAGGAGCCACTGAGACGATCACATTCAATGACAACAAGGAAACAGGGAAACCATCTGGC
>6547-4-4384437-311
TTGGGGGTTAGCTACATTAGTGATTTTGTAGGAGAGGTTTGGGTTGGGCTTGTAGTTGTTGTACTCCTTGTTGAACCCTCCTTGGTTCTGGATGTAGCACAGCTCTTCAGTTTGATCATTCCCCCCTTCTTGCATTTGGAAGTGCTCTTCATCAGTTATGTAGTGTATGTGCTTCTGCTGAGCCAGCAACAACTTGTCTAACTTTTCATTTAGAGCCTTGATATCTTTGCTTTGATTATCCTCACTACCTCCAGTTCCTCTCACTAAGCGATCATAGTCTTCATTGTATCACCCATCAGATTGTGCTAGAT
>9151-5-16947537-314
TTTGGAAAAAATGGTTTGGATAATGAATCAACACCCAGTTCTCCTAGTCCTGGTGCCTTCGGTGCCATGGCTAATTTTCTCGTTCCAAAGCTGCCAGCTGGTCTTGGTGGTACCTTTTCAAATGAGAAAACAAATACTGCTGATCAGTCTAAGATGATTAAAAGAGAAAGACATGCAATTCGTCCCCCGGTTGAGCATAATTGGTCGCTTCCTGGAACAAGTGTTGATCTAAAGCCTCCACAGATATTTAAGCACGAGCTTCTTCAGAATTTTGCAATCAACATGTTTTGCAAGGTTCTTGTTACAATCTTTTA
>9861-5-25087613-232
TTTATGGTTTTATTTCAATTTCATTGACATACATATACACCCTACGAATAGCTTGAATATGTTGATATTTTGTAGGGAGATGGTTTTTTGTATAATGTGGCGCAATAGTGAATTAGTGATTTGTTGATTTTGAGTATTTAATTTACGTTAAGTCGTTCTTCAAAGTTCAAACAACTGAACTTGTTAAGCAAAATCTAATACTGGAAAATAATATATAAATTAGTTACCTATT
>9846-5-24946964-408
CTAGCGACACCAAGGCTTTTAAGAGCGCTCATGAATCTATGCTGAAGAGGTTTTGTCCATTTGAGCTTAGGCTTTTCTCGAAGCCGTAGCCAATCATCTGGATCGTCGGTCACATTTTGTCCCGAACCATTTAAATTGGTTTCTCCTATATAAAATCGGATAATATATAAAAACAAGATAAGTTTACATTAGTGCAAGAATAAGGAGGATGTTTATTATTATTTGTCACATAATATTCGTATGTATCAATGGATATTATTACCGTTCATTCTATGGCGGAGAGCTTGTTGACATACAACGTTGAGGCTGTTGAGATCACGACGTGAGATTGGTTTATGCATGAAACAAAGAGCTCGACGAAACAACTCCTCGTGCTCAATGTTCCTGTATAGATCTGCTGATATCACA
>2272-1-27168768-258
TCCAGTACCCTCACTAGGAATTCTAGCGACCTTAATCCCATGTTTAGTAGCAGCATCAATGTCAACACCTTCACAAGTAAATGACTTGAAATAGTTAAGTAAAATTGCAGCTTAAGATGAGTCCATTTATGCTCTATCGAGTATTAATGCATAAGAAAACTGAGACAGATACCGTCGAGACCAACACCGTACTGCATAATAAGCTTTATGTTGCTTGCACGAGATATAACATTTGAATCCATTTGCATAGTCATTGCC
>9077-5-16226671-306
CCGCTCTTACAAATATTGTTGAGATTCTTAGACTTTGTAGCTATAATCAGAACACTGACATCTGCCCTGTATTTGTATAGGTAGAGATAAAGAAGGCAGAGCCTAAAAAACCAAACTCGGTTACAACCCCATCGAAGCGGTTCGGTGACTCTCGCTCTAACTTTGGTGGAGGTTATGGAGATGGTTATGGTGGCGGACACGGTGGAGGATATGGTGGTCCAGGTGGTCCTTACAAGTCAGGTGGCGGTTATGGAGGTGGCCGGTCTGGTGGTTATGGAGGGTACGGAGGAGAATTCGGTGGGTATG
>615-1-7285837-245
AGGAGAGAGTTAAAGAAAGAGAAAGGCGGGAACGGGAAGATGGAGAGAGGGATAGGAGAGAGCGTGAGAAAGAAAGGGGTAGTAGGAGGAACCGGGAAAGGGAAAGGTCAAGAGAGGTGGGCAATGAAGAGAGTGATGATGATGTCAAGCGTGACTTGAAACGTAGAAGAAAAGAGGGCGGTGAACGGAAGGAGAAAGAGCGTGAAAAGAGTGTTGGCAGATCTAGCAGGCATGAAGATAGTCCA
>183-1-2131014-274
TCGGCTTGTGGCTGAGGCAAACCAACTTGTTTTTGCAACTCGTCTAGCTGCTCTACTCTAGCCTTTGTCAATTGCCCATCAGCTAAAATCACTTCAGCTTGTTGCCTAAAAGCCTGCTCGGCTAAACCTACGTGAATGTTGACTATTTCTTTCGAACTCAATCCGAGAATCCCACCAAGCTGATTTAGAAGCAAGTACTCTGAATCGTCTCTCTTTGTTGTGATCTGGGCGCCAAAAGGGATTCTTGTTACCTCTCCAGTTACACAGTAGAGCA
>4474-3-2949253-310
AACAGATATTTCGGTAGGCCCTTCGACGAACAAATAGAGCTTGCGTTCCTCAGGTCCCGGGATACGTCCTGCCTCATAAAACTTACCTCTAGTGGTAATGGAAGCTCCACTCCACTCTGATATTGGTCCCAGCGTTTCTTTGTGGGTAACTTTCCACCGAGCATTCTGTGGGAAATCATTGATTTCCAATTCTGCTTCATAGTGTTCAGGTATCGCATCAGCTTGAATCTTTGCAAGGTACTGTTGCACGTTAGCAGCAGCAATCATGGCTGCAACGCGGCCTGCTCCATCAGTAGGAGGGATACCTGGC
>1154-1-13963412-220
CATATGAGCATTACAAACATCGAGTGATTGCTTGTGAATATGATTTTATGACCTTGGGTTCTTTCCTATACCCTTGTTTTGAGCAAACATAAAGAAGCCTTACTACCTTCCCTTTTTTTTTCATCCTCCGTTGTTTTCTTATATTGAAACCACGATTTCCTCCATACTTTGTATAAGTTATATATGCAATCTCATCAGAACTGAACTCTATTCCAATATA
>9969-5-26518155-306
CCCAAGGTTAAACCCAGCAAAATGGGGAATACGAGTTCGAAAACAGGCCTAATCCCATCTTAACATGTACGTCTACACTCTACTACACTAATTGTAGTGCGTTAACGGAGTTCACAGTGGACGAGAGGTGTAACACAAACTAAGCAGAAGAAAGTAGATTTATATAGATGTGAAATTACATAACACAAACATCTCAGAACATAAAAAGAGCCAGATGCTCATTACACACTCATGTAAGTAAACAACACACATCGCAGGACGTACATACATAAAAAGCACAATACAACGACCGAATGCGACTGCGTT
>5303-3-12619241-518
AATAAGATGGAACCTCCTCAACAACCGCAGCCCGCTGCTGCACCTCCGCCACTCGTGGCGCAACTGGAGCCTCCACTGGTACCACACCTGGTAACCGCTCCAACAACTGCCTCAACAGGCCCGCCAAACCAACCTCTGGAACCTGGGCTCCTCCGGCTGCGGCACCCATCACTCCTGGGCCCTCAGCACCAACGGCATGCACACCGGTACCGACACCAGCTCCACCAGCCCCCACTCCGACTGCACCAGCTATATCGGCACCAAGACCGTTCCTAACCCCGGGCTCCACAAACTCAGGCTGCGAACCCACACTCTGCTCAACTGTGGCACTGTGGCCATCACTCTCGCCGGTACCCTCGAAGACTCGTCCCCTACCGCGACAATTAAGGCTCATTTATATCACAAGAACAAATGGCTAAGAAACTAAAACAAACGAATATATCACAAACAACTTACTGTGGAATCTCATTTAAGGCTCGGAGAAGATGATGCTAGGACTCCAACAACACACAATTGAC
>2708-2-2041553-362
TTACACGTAATAGCAGAATATCTCTCTCTTTAAAATGTTACTTTTTTGTATTACATGTTATTTATTAAGATCACATGTAATTTGTTTTTAAAACATGATTTTAATGTTAAAACACTTTATTTTTCTACGCTTTTCTTTAAGTATAATATGATTTTTTTTTATTAAATGACATGTTCTTTTAGAGCGATAAGAAAAAAATTACAAGTTTTTCTTTATCTTTAATTTTTCGTAGTGCAAATGTTAAATCAGATTCTTTAGTACAAAAAATTCGTACCGAACCGCATCATATTACCTATGTAAACAATATTTCTCAAAGATAACTCTTTTGAACTTAATTATTATTGGTTGACAAAAAAACATGT
>6878-4-8306217-282
GTAAGTCTCGGTAAAAACATACCGAAATGCTACCGAATATACTACTTTCGATCTAAATAGAATTGTACCGTCACACTATCTGATCTTCATAGTCGTTTCCTCGTCCGCCTTGGATGTCCACTCACATCTCGTTGGAATTAACGACAGAAGAAGAAAAAGCATAGCTCAAGTGTAACAAGAAAATATGTGTTTATTGTTTGGTTTTTCCATCTTCGTTACTGACTTATTGTATTGGTTTTACATTCAAAAAAAAAAAAAAAAATGGTTATTTTTGTGTAACAC
>5237-3-11919775-306
GCTCCATTGATAAATCAAATGAAATAGCTTCACCACTATCAATGAAACTATCACTATCCATAGCTTATAAACATCTACCATATTAATTTCTCTCTTTCAACTATTTTGTATGTGTTTGTTTTATGGTTTATCGTTGCATGATTATATGAGGGAGGAACTCTCTTTTTATACTTGCAGCTGTAATATAATGTACCTTTTTCTGAAACGTGACAATGAACTTTTGTTATATAGTCCTCATTTACAAATTCACGATTTTCTTCATAAAGAAAAGTGACAATATTCAACATTCTTAGTAGCACCACTTTT
>4714-3-5941642-302
CAAAATGGCTTTCTGATTCTAGAGATCAACACCAAATGATGGAAAAAGTACAAGATCAATCAGTTAAAGAATTTGGTACATTAAGTTCAATCTCTGCTTCTCTTAGTGCGGAAGGGAATGCTGATATTAGTTTGTCAAGGGATGGACATCTAAGTGACGCAACATATCCAAAGGGTGATGAGCTTTCAACATCAAGCTCTGACTTTTCAAACTGTAGATGGCAACATGATTGTGCACTGAACGTAAAGTGTCAAGGAGTTTCAAGTTCTGAATCTGACGCTCAAGAAAGTAATAACAAGATT
>6443-4-3240872-223
AAACCAAGCTTCGTCTTACTTCTCAAAGCTTTGATGGTGTAGCCGAGGTCCTTATGATATTTGATTTTGGATCTTCTAATAGGGAAAAACAACTTTAGCTTCCTTAAACCCTAAACCCTAAACCCTTAACCCTAAATCCTTAACCCTAACCCTAAACCCTAAACTTTAAAATCTAAATCCTAAACCCTAACCTTAAACCCTAAACCTAAAATCCTAATTTATA
>1879-1-22308476-361
AAGTTATTTTCCATTCAAAATAACCTCTGATGTATCTACTAAATAAACTCTGTTTACAGTTATTAATGTTAACCACACACAAAAAAAATCCTTTTGTCCCAAAAACTTGAATATATTGCAATGAAATTATCAAATTAACCTAGAGGATTTACACTTAGAAAAAGCAACGGAGAAAGTAATGGCTGCTATCAAGAACCTATAACTATAGCTAACCGTCTATGAATTCTCTAACTCTGAAGCTACGCAACAACCTGCCGTGTTCTTGTAAGCCAATACAAGTGATCTATGCTACCACTTCTCATCTCATCTCTGACTTATCGCTTTCTTTTCTGGCTTCTTTTCTTTGTAAAGGCAGCAATAG
>2981-2-5162351-304
CTAACAAGCAAATTACGCAGACATGGAGATTGAAACAAGCAACATATTTGAGTAAGAAAGCATAAACACAGCAAATAAGAATAGAGTATGAAAGGATCTCTTCACTGTATTGAAATTTGAATGAATCTCTAAAGAACAAGGGATGAATAGCTTATGTCTCTCAAAAAAACCTAGATGAAAAGCTTGATAAAACTTGATAGAAAAGAACTTAGGTCTAAACAATGACCTTAAAAACTATATATATGACCTAATAAACGTTCAGGGACTAATAATGCAAATAGGAAAGTCTTATGGGGAAAATTTT
>139-1-1722901-311
GGCCGGTGACAATGCCCATGTTGAGACCACTTATATCCGCGAGGTCCTGGAGCTTATTTCTTCTGATTTGCGATTACAGGGCTGTGTAGTTGAAACCCTTGCTGGTGATCTCCTCAATGCTTGAAATCCAGGAACCTCCACATCCCATTTTTTGTTCAAGTCCTGAGCGTGAGCATTTGCTCAAATTGGTTGACCGCAAAGAAGCCTTACAGTGGTCTTAGTCTTAGAGTCTTAGAGATGCTGAACGCTAGAATATACCTCATTACATAACCATTGTCGCTTCCTCCAACCTTTTTGCCAGGCCCTACCAA
>8762-5-12423673-280
TGAATATCCAATAACCTCAAGATGATCAGATCTCCTGTATGTAAGCATGAGCTCTTTGGTGCCTTGCAAGTACCTGAGGACCTTCTTTGCAGCTTTCCAGTGGTCCATTCCGGGATTACTTTGATATCGACCCAACATACCAACATCAAAGGTGATATCTGGTCGAGTACATGTTTGAACATAGTTCAAACTCCCAACCACTGATGCATAGAGAATTCTTTCCATTCCTTTACGTTCCAATTCATTTCTAGGACATTGCATTTTACTGAACTTGTTCCCT
>794-1-9459701-271
TTGATAATCCAAAACTAACATGCATGAGGCGAATATTATGCAACAAGCAAATGATATTTCGAACGTAAATAGCTTAAAGCATTAACAAGGTATGGTTACTTATGCTCTACGTTTATATGAATCTCATCCCATGTACCGTCTGTTGTTCCAAACGAATAGTGATTCAATCTGCAACAAATAAATGAAGAGAAAAACAAACTGAAAATATTAGCCCTAGCTAATTTGGATACATCCTTTTATCTCTAAACTTAAAATCCATCCAAATTAAGAG
>7991-5-3233699-338
TCCCCCAGAATCTTGATGACAATCACTTCAAATTCTCCACTCAAAGAGAAAACCTACCCGTGTCTCCAATCTGGCTCTCGGATCCATCCAGCACAACTCCTGCTCATGTGAATGATGATCTGATTTTTAACCAATACGGTATTGAAGATGTCAATAGCAATATCACATCTTCAAGCGGTCAAGAATCAGGAGCTTCAGCTTCAGCTGCATGGCCTGATCATCTATTGGATGATTCTATATTTTCCGACATTCCTTAGCCTTCTTTTGTCTTTACTTTCAGGTATGTACTTTGGAGGAACTCAAATCAAATTTACTCTTGGAATTGTGCTTGTTGGAGA
>3633-2-13027304-285
CTACCATTCCAAGCTTTACACAACCAATTCTTTGTTACCGTTTACGGAGAAATATACCTTGTTACTCTGTAATTATTTTACTCATTCCATCTGATTTTAAAAAGGTAAATGTTAACAGTTCGGTTCCGTTGTACAACTGACCAACTGCTTATCTCAATTTAATAAAATTTTCAGAACGCCCTGCAGAATCTCTTTTTGAGTTACTGCAGTGCCAAAATTAGGTGTTAAATGCTTCACGGTTTTGTTTCTGGGGATGAATGCAGTATCCCCATCAAATTTGTGATT
>4189-2-19538831-290
TGGGAGTCCTTGGCGTAGAGCCACCTTTGGTTCCCAACCAAGAAGCTCTTTGGCCTTTGTGATGTCTGGTTTCCTCTTGTGTGGGTCGTCCTCTGTGTTTGGTCTGAACTCTATCTTTGCGTTCGGGTCAATTGTCTCTTGAACCACCTGCTCACCCACCATCCACTCGTTTGGGTCAGATACAAAGATTTTGAGTGATCAGATTATATGTAACAACAAGAGAAAAATGTACCTTAGCGAGCTCGAGCATGGTGAATTCACCGGGGTTACCAAGGTTAAATGGACCGACA
>8773-5-12584544-178
TTAGGTGAAATTCAATATGATAAGGATTTGGTAAATTGAACTATAAACAATTGCAAATGAATAAGTGAAACAAAAAACAGCAAAGGAACTGCACCCGCCAATAAAAAAAAAAATCAAGCTAAGGAAGGCTGTATTTTGGAACATACAGTTTATATTAATGTTATACTGCTAAATTTAG
>5794-3-18511783-276
CTTGTCAACCGATTTTTATTTAGAGTTCAGAAAACTCATCCCTTAAAAATGTTGTTTATATATGTGATATTATGCGGTTCGGTATAAACTTTTCGTCAAATTAAGATTTGGCTTTGAAAAGACAAAAGCAAAAATTTTAAATCTAAAATGGTGTGGGAAAAAATAATAATAATACCTTGCTAAATAAGACGGAAAATATGTCGTGCAGCTTACTGCTTATACTTACATCTTACATTACCTATTAGGCTATAACCTAATGCTTGTGTTATAAGTCTG
>2642-2-1268881-300
ATATGTTGTATTGAGTCTACTAAAGATAAGTTAAAACGATTTAATATTAAAATTTCTAACTTAATTAAGTATAAATGATTAATAATACATTTTTATCTGTTAATAACTCACTGTATTCATTTTCATTGAGTTTTGATGTAAACAAATTCGAACTCCATAACACCAACTTAGTATTACCAGTAGTACTAATATGACCACAAATTCGACAGAAACAGACATGATATTCATCATCCATAATGTTAATGAAAGCGGCTAATGCATGAATACAAGGATATTTTTGGATATCGAAAATCTTGCAAC
>2722-2-2244922-289
TTTTTAATCCTCTAGAAATTAACTAAATAATAAAGTTTTTTGGTACTATTTGTGTCAATTCCCAAAATAAAAATGAAAGCAAACACTAATCTAATATTAAATTAAATCAATTTTTTTTTAAATAGTGAAAATATATATCATAAATTGGAAATAGAGAATCCAAATATAATACTAAACACTAATTTTAAAATGAAAAATCTCTCTTTAAATGGTGAAAATATATATCCTAAATTGGAAATAGAGAACCCAAATATAATACCATAAACTAATATTAAATTGAATTAAAATT
>589-1-6967518-332
AGTATTGATCTTGAAGCTACTGTGTTTTGTTTTTGCTTTTTATAAAGGATGATTTTGATTATAAGGTGTAAATCTGTGACTTGTGATTGGTGTTTCAGGATTATGTGCCAACTGTTTTCGACAACTTCAGTGCTAATGTGGTTGTTGATGGCAACACTGTCAATCTTGGATTGTGGGATACTGCTGGTAATTCTTTCGTTTCACCGTTTGGGATTTTCCTTTTGTTTCGGTTGTTTTTGACTTAGTTTGTGTTTGTGGGGTTTGTTAACAGGTCAAGAGGACTACAACAGGTTACGACCTTTGAGTTACCGTGGTGCTGATGTTTTCATTCT
>9015-5-15442881-305
TCTGCTCAGATAAGGATGTTTCAAAGAATGGCTTTTGGGAGTCAAGATTATAGTTCTGACTTCTTTGATCGCTCACAGTCACATAGTAGCTGGGGCAGTCGTGACCAGTCCAGATTTGTACCTTAGTAGTTTTTATTGCCTTTGCTTCTTTCTTCTTTCCCTTTAAACATGTCCTCGATCTTGTATATTCTTTTGCATGATATAATGTATTTTTGAAATATACATACATACACACATAAAATTTGGTAGTCTTTTGAAGAAAAAGAATAACAGATGTATTTGATAGATAGTGGTCCTTGCTTTAT
>2980-2-5131795-293
AGTCTTCTTCTATTCCTTGTGCTCGAGTGTCTGGTTGAGTGCAGAATGGAGACGAGTATGATGTTGAGTGATAGAGATGGTGGTACTCGGCTTGGTGCTAGAGCGATTGATCGAGTGGATGATGATGGGGATACTCGACCTGTTGGTAGAGTGATTGGTCGAGTGAATGATGATGGTGGGAGTCGGCCATGTTGGTAGAGTAATTGGTCGAGTGAATGATGATGGTGATACTTGACCTGTTGGTAGAGTGATTGGTCGAGTGAATGATGATGGTGAGACTCGGCCATGTTGGT
>3919-2-16449953-316
AAAAGAATAGAGAATGTGTGAAAACAATTTGGCACAAGAGATTATGCGAAAGTCAACTCTTGCCCTATAAGACAAGTAATCACAAAGTCAAATTTCTCAAAATTTGTCTTTTTCTCAGAAATAAATTATAAACAACTGATGTTTACATATGTTCAACTTCAAATTTCAAACACGATTACTTAACAAAACTACGATAGTCTCTGATATATTGCGGATATATATCGCCAGCCCCCACCTCTTCATCTTGGTCTAACAAATCTTAGTGACCAACAAAGTGATTCACACAAGAGGACATATTTTGGTGTATCAATTCTTC
>1300-1-15627919-274
TAGCTTTATGCAATTTCCTATACAAAATAATCTCAAAATGCCTAGTAGAACGACTAAAACGGCATCTCGATGCGATTGTGTCTGATCCTCAAGCCGCCTTCATACCGGGAAGATTGGTCAATGATAATGTGATGATAGCGCATGAAATGATGCATTCATTAAAAGTAAGAAAAAGGGTTTCTCAATCCTATATGGCGGTGAAAACAGATGTGAGCAAAGATTACGATCGAGTTGAGTGGAACTTCCTTGAGACAACGATGAGGCTATTTGGTTT
>6159-3-23248895-333
TTGCCATTGTGAATTGTTCCTTTGGTAGAATAAAAGAAGCATCTGAAAAACTCAAATGCCAAGTTCCTTCCTTGGTCTACCAGAAACCTCGTCAGGGTGGACTCTGTCAAATGAACTCCTCTTGCTTTTGTACAAATGATTACGGGATCCAAACAAAATCCTGAAATGCCGTCTGTGAACGGAAATGGATCCAGAGCAGCAAGGCAACAGTGATCTCTTCACTATTATAACTTTGCCTCTTCTCAGTTTTTGCAAATAAGTTGCTTCATTGTTTTTTTCTGTTTTTCACCGGTTGTTGGCCTTCATAGCAAGCTTCACTAAACGTAGCAATCC
>2682-2-1722458-325
GATCACCGACTTGACACATCTCGCTTAAAGTCTCTGGTCAAATGGGAAATAGTGTAAGAAGCAATCTAAGAGACATCAGAGGACGACGATCGATGGATCCTCGGATGTGGCACAAAGTCGCCGCTATTTCCGGTGAGATTTAAGATAAAGTAATGATCTTTTGATTTTGATCTTGTGAGGAAAGGTACTGATTCGGATAGAATTGGTTTAGGTATGGCTGCTCTTGGTTTGGGAACTTATGGTGCTCATGTCTTTAAACCAGAGAACCCTTCTTACAAACAGGTTTAGATTCTTGAAAATTGTTGGAAAATTCGATACTTTGTTG
>3691-2-13741191-318
GTTTTTGTAGAAAAGAGTGAGCCAAAGATATACGGAGGGATAGATCAAGCTAGCAAAGGAACGAAAAACATAAAAAAGATTTGATTTTTCTGAGTTTATCACAGCCAAAACTTCAAAAGGTATTGTTGGATCTCTTCGTTATCCTTTGTATTTTATGTTTATGTTCTTAATAATGCATCTACGATTATATACTTTATATCCTACCAAATACAAAGATGATAACAAATAGTGGGAAAATTTTAATACATCACACACAATTATTCTTTGCTGCTTGGTCGGAACATATACAGATGATACTCTGACTCATACCATTTTTTT
>6535-4-4273122-303
TCGGCTCATATGAAGACTGTCTTGGTGGTGAGGGCGGATCAAAATGCATAGGTTCGTGACGAGTGGATCCGCTTCTCCCAAAAGGCATGTTATGTGGCATTGCTGTAGTTGAGGAAGAACAACTGATCTTAAGTTGGAGATTGTTAAACTTCTTGTTGAGTGCCGCGAGAGCCTTGTCCTGGAACTTACACCAGCTTTGGAGGAACCCAAGGCGCTTGTGAATCTCCTTTGAGTCTTTACTTTGCCTTGGTGCTGAGTACTCCTCACAGTAAAACTGTTGTGTATCGTAAGACTCGTCCATAG
>3675-2-13568277-289
ATGTAGAAGCAGTGATAGTTCCTCTCTGGGTCTGAAACTTGGCAAACACGAGACCGTTCAAGAAGATAAGTGCGGATGGCAGCTCCAGATATTTTCCCACGCTTGTCAAATTGGATCTCAACAAATTTTCCAAACCGACTGTCGGAAACACACAATATTACAAACGAGTCAAAACAAAAGATGCCAACAGAAAAAGGAAAAATATGTCCACAGTAAGTGTTTCATAGACACCACCTTGAATTGTTGTTTTTCACAGTTTTGGCGTTTCCAAAAGCTTCGAGCACTGGAT
>9115-5-16592559-261
AAAACGTTATACGATATTTGTCATATTTAGCTCTGATAAACAATTGATATATCCTCGCGTTTGATTTTTTTTTTTTGTTGTCATTTACTGTATTTTACACTCAAACCGACAAACAAAATATACAGTCAATCAAATTTTGCTTAAGGAGATTTAAGAATTAATTAGGTGGGAAACAAGAAATACAATTATAACTACTAGTATTTTTTCGTTTTACTATGATAAGTATTTTTGCATGGACACGTGTATGGATTGTAGTGGAAA
>1367-1-16415648-462
AGCAGGTGTTGAAGCTGATTGATCCTGATAAAGTATACTTTGGGAAACGAGTTATAACTAGAGAAGCAAGTCCTTTTAATAAGTCACTTGATCTTCTTGCGGCTGATAAACGTAGAGTGGTGATTGTGGATGATACGGTTCATGTTTGGCCTTTTCATAAGAGAAACTTGTTGCAGATCACCAAATACGTTTATTTTAAAGTCGATGGAACCAAGTGGGATTCGTACGCAGAAGCAAAGAAAGATGAGAGTCAAAGCAATGGATCATTGGCTAATGTTCTGAAATTCCTTGAAGATGTTCACAAAAGATTTGAAGAGGATTTAGGTTTTAAAGATTTGAGGCTATTGATACCTTGTAGACAATGCTGCTACTGAGTTACAGTAAGTATATTTGATCCAGAGTGTTGTACTCTTAAAGCTAGTTAGAGATTAGAATGTTTCTAGCTTTGTAACAAGCTCTTGA
>7346-4-13985153-367
ACCAAAGAGGAACCTGAAACAATTGACACAACCCTATTCCTCAACTTCTTCTCTCTTATGTCTTATCAAAAGCCTCTCACCCACCGCCTCTGTTCCTGCTCCTCTTATCAACCATAGAAATTCTCTCTCTCTTCCCTATATACAATACAATGTTATGTAGGTGATACATACTATAACATAGTTGTATATAAACATTAATATAATGGAGAGGTCCCATGCCCCCACGAGTTTTGTTTTGTTGGCCAGCTAATTCGCATCCTTTTTGTTTTGTTTGTATAAGAGAGTTTCTTTGTTACTTACTATAACCACAAGACCACAAGAAGGCCAAAGAGAGGCTAAACTAAAAGAGCTCTCTTTCTAATTTATT
>6963-4-9223468-422
TTTTTTTTAATCTCTAAATTAGTGAAAGGCATTTATGGATGCTTACTGAATGTTTTTGTTTTCTCTGAGGCCGTTAACTCTTTATTTATCTGTTTGTTAACGAATAAATTATATGTTTCTGTCTTGCAGGCATTTTCTGAGGCCTATCATAATACTTCATTGCAGCTTCCTAAGATCCCCTCATTTCATAAGTTTGCCAGGCGAGAGCAGTATGCAAAGATGGACGAATCTGATTTCAGGAAAAAGTTTCCTGGAAATGTCTTAGGAAGACAAGATTGTATGTCAGAGATTGACTCGAGGAACTGCAAAGTTAGGGACTGGTATGATTTTCCTGCCTCGTGCCTTGACCTTGACAGTGCAAGGATTCCAGTTGATAACTATTCACAGCCTAGCCATTCGAATGAGCTTGTATCTCATTCGAA
>3611-2-12800840-320
AATAATAATAATTACAGTCATATATATTAGAAAGAATCCAGTATATAATCATTTATGTCATCAATTTTTTAAAAATAAAATAAAAATTAAGTCTTTAAAGTAACACATACTATGATTTAATAAGAAAATCTATATACATGTCAAAATATTATGATCCTACTATATTATTTGAGAAGTACATTTTAAATGTAACCTTAATTTTTATAAGTAATTACATAGGTATGCCATTAGAAATAAAAATTTAAAGAGTAAATTAATTTATCTCTTTAAGGATTAAAAAGTCAAATACTAATTTAATTAATTAAATTTAATTAAAAAAC
>9384-5-19664830-238
GAAAGTGGTATGTTGGCCTGGCCTTCAGTTTTATTAGTATTTCTGTTGATTAGATCTCTTCAAGATATGTTGGCCACAATACTGTGTGTTTTCCATGTATGAAATACGAAGATCTACTTGTTAATCTGTCTTTGATATTCCAAATTTTTTGTTGCAGTTCATCAATCATCTGGTTAATCAGCTAGCAAGACACCAGTTCTTAAAATTAGCATGTCAGCTAGAAAAGAAAAACATGCTT
>6008-3-21216471-251
AGAGTGAAGGCTCCTTCGTCCTCTATTCTCTGTCAAACGTGGGAGTTTGTTGTTGTGTGTGAGGTTGCTGAGCAATTTTTATGTAGTGTTACAAAACTCCAAACCCGGTTTACTCGGGTTATCGGGCCGGGCCGCCTTTTCGCATCTGTTGGTTCGTTTTTTGATTATTTTGACGCAATCCAACTTTGAAGAAAGTCTTGTCTTGCGTCCTCTTTTCGTGGGTTTTCGTATGTACGTATTGTTTTGTTGTT
>8375-5-7802764-454
TAAACTGTTCATAACTCTGAAAATGGCAGAGGTCATAGAGACACATGCAAAAGTTATTGCGACGTGACTTTATTTAACTTATTTTGAAAACGTATATTATTTGGTATGGACGTTCACCGATAGGTGTAAACGTTCAAGGGAATGCATGGACGTATACTTGTACAAAATTGCGAAAATATATACTTATGAACATATACATATAATTTGTTTTGTTATATATATGTCTAGTAAATTATGTACTTTCTTTCTACTATCATTTGATTTTCAAACTAGAGTATTATTTTTTTCGAGCAAACTAAAGTAAAGACTATAATTCGTCAAAAAAGTGTTAAGAGTTTGACAAAAAATAGTGTTAGATTCTTTAGGATTTCAAATTAAAAAAGTTCGTTTCCAAATTGAATTCCAAAAGTGCTAACCAAAACTGATAGAAACTAAAATTAAAATTCCAAGTAAT
>8661-5-11311117-328
ACCATGAGGCCAAACTTGGCATGTGATACCCTTTTGCAAACCCCAAAGAGATCCCTCCGATGAAAGAAGCAGGCCAATGGGTCGAGGTACCATTGTTCTTTTTTTTACTCCAAATTTGTACCTTTAGGTACTTTTTTGGGTCTGTCCGTGATCTGTGGTATATTACCCGCCCTAAATTATTTGTTCGGATATTGTTTTTGAATATTTTTCATGTATCAAAACTCGTTAAAACTAGTTGGGGTATCCATATATAGCGGCGGAACTCACGGCGAATGGATCCGAAAGTCTTCAAAAAAGGATAAATATGATTTTATTGCATGAACTAACG
>2312-1-27607833-310
TTTTGGCCGATGTAAATGAGAGATTGACTTTCCGTGCCAGAACATATATTAGAGATGAGGTACCGTATTTAACTTACCAGCAAATACTGGAATAGTTTCCCACAAGTCCTTTACCTTGGCCTTTACTTCCATATGTGTGGCCTTGTCATCTGCTATTATGTAGAAACTGTGAACTTTGTATGTTGTCACCAGTAAGACGAGTCACCCTACTATTAATATGATGAAATTGGGTTATAACTGTGATACTGCACGACTTTTTAGTGGAGAGATTTGTTAGTTTCGGCTATGTCACCCTGTTTAGTCTTAAAGG
>2499-1-29686534-250
ACTGAAGTTAACTCCAGATGCTCAATACTTTGTGTCTTAAGGTAAGGTGTTTTTACCTTTTCAACACACCCAATGGTGATATAACGACTATTTTCATCTTCATAGTGTATGTGTTTCATTGCCAATTGAAGAGCCTTTTCCCTAAGAAGCTTGTTAAATGGCCAACGTGCAAGGAAAGGCTCCGCAAAGATGTAAAGACTGTCCCATACCAACTCTTGAACCAGTGGACGGGGATAATATGTATCTTCCT
>8621-5-10814758-286
AGACGCGTGGATGATGTGGAGCTGAGAGACACAGCAGCTGAAGAGATTTTGCAGATTAAATTTTAGAATTATTGTATAATTTAATGTTACGAAGAATATGGGACAGTGGTGAAGAAGTGATTTATACCTCCAATTGTTTTCGGGTTGACAGTAGTGATAAGGAGGACTATTGGTTTGAATTCACTTTGGTTCCACCTTTCTCTAAATGTTGCCGCAATGTTTCGCTAGAGATTTATGCGTATGGTCTGACCGCTGTAAATTAAGAGCTGGTTATATTTTTTATATA
>9275-5-18339593-224
TCTTCATTGATCAAACTCTTTAATTCATATGCCACAATGAACAACAAAAACGCCAAAGCCTCGAGAGATGATCTTGGAGCTTCAATGTTTATCAACCTTTTCCAAAGAGTAGCAACCTGTGTCGCCTTGAGCTGCAGTTGAGACTGGTCCCATCTTTTAATTTCTGCTAGCTCTTCAAAAAACAGAACCAAATTCTTCAGCAGTAACTCCCCTAAACCAGATTC
>1994-1-23779639-235
GTTTTTTTTCAAATTTTTTTTTTTTTGGTATCAAAATATTACTCTTTTGAGTTTCGACATCTACTGAGACATTACGACAATTTACCCTAACAAAAAGAAGAAGAACTAAATAGTGTTTTATGAGGTATACCGGTTCTCTTGTTTATAATTTTTGAGGGACCGTAAAAGTGGAGAAAATTTCATACTCACCTTCTCAAAAGTAAACGGTGAATAGTGAATATGCTTTTTACATTTT
>1466-1-17546515-252
TGTATCAGACGGTGATTGCGATTTCTCCATAGGTTGAATTGTTAAAGAAATATATTTTTTTATGAAGAAGAAAGAAAAGAAAAGTGAAAATATTTGTTACTTTAGATTATTCATAGGTAGGAGGAACATGAGATGAGAAGGTTTATATATACATGAGGTAGTTTGTAGTTAATTACGAGGAGATAAGATAAACTAAATATAGACCATACAATATATTTGGGTTGCTGTAAGAAAATAAAAACCAAATCAAGT
>9928-5-25954434-225
AAACATCTCATACCTTGAAACCTGTGGAATTGTTGGGTCTCAGCTTGCTTCTTTACTTAGAAGACAGCCAAGAATCTTCAATCTCTCTGAGGAAAAACTCAGAGGATATGTCTCTCGTGCTTTGGATCTTGGTTTTACTTTGAACTCGAGGATGCTTGTGCACGCTGTTATCTCGTTAAGTTCTTTGAGCGAGAAAACGTTTGATCGAAAGGTTAAGTTGTTTAT
>1790-1-21257489-364
CTATGTCTATTACCATTCTCTGAGATTTGCAGAGCAGAATAAGACCAGATCACTCTTTGTTCACGTTCCTCTTTTCGTTGCCGTGGATGAAGAAACCCAAATGAGATTCACTGTTTCTCTGCTGGAGGTACTCGCTTCTATTTGCAAGTAATGTTATCCCAAATGTGGCTATTCTTATTCATGAAATGTGCATCATGGACCGATTGTCTCCCCACGGGAAAAATTCGCTTATCAATAAATGGAATATAAGTTCACTTCTCTACTATCTCCTCTTCATATATGCATCATTGCATTCAAGTTTCATAAACTAGATTCATTTTCTTCTTCAAAAGTGGTATCAAATGAAAAATGATATATGCCTACT
>4354-3-1381438-330
GCACCATTTTTCTGTTTTTCTTGATTCTTCTTGTTGACTTTCCCTCCGACTTTCCCATTCTTACCCATATCAGCTGCTGAGCTGCCTGATTCTGCTGCTGTAGAAGCATTTTGCCGAGATGTATTAGACATCACTTGATCTTGGAATTCTTTTCTACCAGCGGTTGAACTACTAGGTGGCACTCCATCACACCTCATTTTGCAGGCGACAAAAGATTTCTGGCAACTGGAACAGTGCATAGAAGTGTTCATATATTCTCTCAAGTATTTATAACACTGGCCACAGTGCCTGCAACGTGTCCAGAATGTGAAAACACCAGCAATATTCTCC
>6792-4-7297410-289
TTGATCAAGAAGATATCAACTACAAGACATTACGCTTCTAGTTAAAAATAGTTGGTCAACTTAAAATCACGTTGCATGTCTTAATCACGTTGGTCATATATTCCCAATTGCCCTCAAACGTCAAACATTGAACATCATGTCCGTGATTCTAAAATCTTGTAATGTTATTTTGGCAAATTTCCTTCTTAAAACATGAATAAAAAAATCAAGAAAATTTACATATCTCAGACGGTTCTTCTCGTGTGTTTTAGTCTTCTAAGCACCAATGCCAATCTTAGTGGATCTGGAT
>5217-3-11681403-268
TTCAGGAAACTTTGTACTTGGTTTTGAACAATTTGGAAATAACGGACTAAGAAGAGAAAGAGAAGAACATGGTTCTGAGACAAGCGAGAAGAACACTGAGGATGAAGACACTTCTCGAGTCACTGAAGCAACAGAAACAGAGGAACCAATTCAAGAAGAAGGTCAACCACAAGAGAACACACAACCCACACTAAGACGATCTCAAAGGCAAGTTTCTATGCCGAAGTACTTAGAGGATTACGTTCTACTTGCTGAAGAAGAAAGTGAA
>8242-5-6356702-300
GAACGAAGCCGGAGGAGGGATTTTTCCTGAGGGATGATGATGATCTTCATCTTCGGTGCTGTGATCGGAGGAGAAGAAGATGATTAGAGGAGGGAGGAGAGAGGAGAGGGAGATGGTGATTGAAGGGAAATGAGAGGAGAGGAGAGATAAGGAGTGGATAAGGTATGAGAAGTAAGAGGAGAGGAGGAATGTGCCGGAGAAGAGGACGAGGATTAGGATTAAGAGGTCGAGAGTCGCCGACGGTGAATGTTTGCAGAGATGGAGAGAAGAGGAGGAGTTTTGATTAGCGGCGGATCTAGA
>4279-3-641979-374
TGACTCAGCTATTGTATGCGAGTAATGCTTAAAAAAGTTCCTAAGGGTTATTGGCTTTGTGAAGAGTGCAAGTTTGCTGAGAAAGCAGAAAAGCATAAACTAGGTAAAGATACATGTTGTTAGTGCAAAACATTAGGAACTTGTTTTTTTAATTTTTGTCTAACAAAAATTGAGTTGAAGCGTGCAGAAACCAAGCGAAAAAGAGAGAGTGAAGTAAACGTTAATACACAGATCTCCAGCAAAAGGCACATAGATAAATTCGAGGCAGTTCCTGATTCTAAAAGATTGGCAGTTGGGGCTCAAATAGGATCACCCAAGAGATCTGTTCTCCCAAGAATGTCCACTTTATCCCGAGAAACATCATTTAAGGGCTT
>2661-2-1514132-257
TTGAGGACATTATGAGAGAGAGAGGTATAGTCTCCACCATGTCCAGGATAGGTGTGTTCTTGTAATAGGGCTTCTGGTAAAAGAAAAAGAGAGACTTTTCCACATGAGCTTAAATCTGTCGCATTTTACTTTCTGTGATTGAACTTTATATGCAAAACTGTCCATTAAAAGTTAATTTCTGCTTGATGCTTGTGTTGGAGTAGGGCTTATGGTTCCAGTTTGGCTAAACTGTGTTTTTCTTTATCTTTGGCATAGAA
>6871-4-8223655-307
TCATAGAAAGGTTAGTGGAGATGTTGAATTGGAGAGACAAAAATCAAGAAGATGTGAGAATGTCAGCTGCAGAGATTCTCTCAAGATTAGCTAGTAAGAAGCAGAACTCTCTGAGAGTTGCGGGGATCCCGGGAGCGATTGAGTCGATATCTTCTCTTTTAGAGAGCACGAGAGATTCAGGTGAAGCCACTGATGAGATTGGAGAACAGAGTATAAACCATTCAAATTTATGGACATTGAACAATCTTGGACTGCTGATTCTGAAAAGGCTAGCTCGAGATCATGAGAACTGTGGAAAAATTGGGAA
>9627-5-22552004-407
AGCGTTTCTATGATTCCTCCTTTCAAACGCGGTCGTTTCATCACTAAGTTGCGTTCCGTCGCCGGGAACAGCCGAATCTTTAGGTAATTAGTTTCGCTCTCGCTGTTAAATTCATGAAAAATGGAAATCGATTACATCATTTTCGTTAGTGGAATCAATTTGGGGAAGAAATTAGTTGTCTGCGAGTGAAATTGGATTGGAATTAAGTGATTTTTTAATCGAATTGTTGTTGTTGTTGATGAACATGATTAATAGCATGGATGCTCGAGAGAAATCACGATCGTTTGTGTTGGTATCATCAAGGCACAAGAGAGTTCCAGTTTTTGTGATGATGCCGATTGATACATTTGGAATTGATGCTTCTGGGTGTCCAAAGATTAAAAGGTTAAGTTTCTTGAAATGTTTCA
>5283-3-12401151-293
GAAGAAAATCCAATTGTGGCGATCTTGGTCTCTACAGATATGCATCCGACAGAAATCGTTTGTGCAAGTTTACGAAGAATTGGTAACATTCCTCTGATTTTTATCCAAACAATTCACTATTCTTATATATTAATTACATGATTTTAATGTGTTTCAATTTCATTGTAGGAGGACATATATGGGCGCCCTGTATAAATTGGGGAAGTGTTTATGAAAACACATACTCGGGAAGTGTTTATGAAAACACATACTCGAAGCGGACCTGATCATGTCAAACCACTCGACCCCCTGGT
>6837-4-7765486-203
AATTAGTTTTTCAAAAGATTTGAGGCAGAGAGGGACCAGTCAATACTCACTTTTCCTTTCTTTTTTTCTCACTGTCTTTGCTTTCTGCTAATTATCTAACTTTTCCAACAGATTAGACGTAACTTTAACATAATTTAAACCTTAATTTATGGGTGATTAAGGTAGATATATGTAGTTTTTTAGTAATAACCTATGCTAGACTT
>9159-5-17045085-330
TGTTTAAGTGGATGAAAATTTAGTTACTTATGTAGCAAACATATATTATTTTTCAGGAGTCTTTCTTGAAAATATTCGATAAAAATCCATTTGCTATCTAATATAACTTGCGTGGGGTATTCAATCAGGTTTTTTGGTTTTGGTTTTTCTATTTTCTTCAAAATAAGCAAACGTGTACGTAAAGACAATTATTGGCGACATTCACAAAACGTCGTTAAATAAGAACATATCAAAGACAACTATTTAACCGAAGAAGCTTTCTTTTAAATTCTTGACTACTGCTTGCCAAAAGAACATGTACATAATGCTTCGTGATTGATATTCCTTCAG
>4327-3-1126174-283
GAAGCGGAAATTAGCTAAGAAAAACATACAACCTTCACCGTACTCCATATTTTCGAATGTAGCATAAGCTACCTCGGGAATCCCACATGTAGCCTACACAACGGAAGCAAAGAAAAATGTAGTTGATGTCAACAAAAAGACTTACCATCTTCATTATACAAAGAAGAAGTGTGTGTATACGTTCTAAAAAAAAACATAACAAACCTGCACACTAAGAAGACAGTTGAAATGAAATGTTGTGGCCATTCTACCAGCTGCCTCCATTTCGTAAGAGATGTCTAAG
>9725-5-23480542-335
ACACAAGGTATCGATTTCAGAATAGCTTCTCTTAAATCAAATCTTAGTTTTTATTTAATGAGCTTTGGGAAATCTGTTTTCTTAGGAAATGAGGCTCAATGAAGATGAAATCTCCCGGTTGCGTGATTCAGATTCGAGATTCTTGCAACGCCAGCGGAAGTTGTATTTAGTTCTCGATCTAGACCACACACTGCTAAATACAACCATACTGAGGGACCTAAAACCAGAGGAGGAATACTTGAAAAGTCATACTCATTCTCTTCAAGGTGATACATTCAGCTACATTGTTTTGCTTCTTTTTCAAATGTGATCTTTGTGCATGGAACTTCAGTCTA
>6654-4-5711435-365
AACTTTCAATTTACTCGTGTAAGACCATCCTCTTAAGACAACTCTTATGTTAAGAAATATATTTAAGAAACTTTCGTTAGTTATAAGACATGTCTTTTAACATAAGAGTTGTTTTAAGAGACCATCAATAAGGATGCTCTATGGCATCATTATTGGTGGTATTTTAACCAAATTTTTAGATTAAAATTTGTGAAAAAAGAGCTCTTATATAAGAACTTTTAGACTTATATTTAATTTTTTCTTCAGAAATCTTAGCTTAAAGTTTTAGCTAAGATACCACTAATAATGGTGGTATAAGTTTCTTATCTCAAATTTGGGTTTTAAGTCGCTCTAAGTTTATAAGTTGGTAAAAAACACCAATATAA
>2133-1-25705248-274
AAAAACAAAATCCCAAATTATAACTAGATTAATATCATTCAGCCAATTTCCTCTTTCATTATAATTTTCTACATCAAACTTTGTACCGGCCTTGATTACTTGCGTGAACAAAAAAAAAGTCTACTATTTCTTTTTAAACATTTTATATTAACTATTCAAAAGTTATGATACAACGTGATGTCTTTTCTAAACCATTTCTAAACCACTGAAATTTTTGTTTTCAAGAAAATCAACCAATTTGATGAAAATGGTAACGGTAATCCTATTTTTCTGA
>5458-3-14473545-272
TTATTTAAAAGACATATAATTTAATTCAATTTAAAAGTTTGCATTCAAATGGGTCTATATATATATATATATATATATATATATTCATATACATTGTTAATATCATAAACATTTATAGATTGGTAACATTGTTAATAAATATTTCTCATCGCGAAATTGAAAATATCGTGGATAAATATCTATAATTTTAGTATTTACCAACTCGCAAATATTAAAATTTATTTTAAAACGTATTATTTCTTGAACAGTAAAACGAAAATAATTTATTGATA
>5425-3-14126144-410
ACTCCTGGTGTCAATGAGTATCCTTTAGACTTCACAGTTCGCAATGTCAAGAGTAACTACGAGGGCATCATCATGAGGCTTATCAAGGTTGCTGGTTTCTTCCTCGGGCCAGTTAGCACGGCTCGTTTTAGGCTTTTTTCCATCGGAGTAACGACTTTTCTCTTGTGTTGCTTGATTGCATTGATAGAATCATCCCATAATTACCTTGACCATTTTCTTTAGCCCTTTAGTAGTCACGGGAGTTGAGTCGCTCTTTTATTTCTTGTTCGGGGGTAACGTCTCTTTGGACTCTACTGCCTCAGATTGAGGCTGAGCTAGCTCGATCTTTGAGACGTCCACTTTAGGAATTTCTCTTGAAGCATACTTTGCAGCTAGTAACTGTAACACTCCTACCCCGTCCTAGGCCTAGG
>9410-5-19949545-274
AAACCTTGAGACAGTGAAATACTAACTCATTCAACAAAAATGGATCAAGAACAAGGAAATATTCTGATTAAAGCCAATGTAGTAATTAATCGACTGAATAACTAACAATTTTATGATTCTGATTAAAGCCAATTTATTCGGTTATATTCGGTTTACATATTTGATTTAGAATGTTTAGTTTTATTGGTTTGGTTCGAGTAGAATAAAATATTCACTGTTCGAACAACAACAAAAAAAATTCCTTCATTTCTCTCTCAGCCCTAAAAAAGCTTCA
>6472-4-3556561-283
CTCTGGCGGTTTCTCGATTAGCTCATTTAATGTTTTCTCCTTAACATTAGCTTTTTGCTTTGGTAATGGCTTCGGTTTGGAAATTCGAACCGCCACCATCGTAGAGCGTAAACGGCGGTTGAGAGGAGACGTCTCAATGAAATCAATATCAGAAACGATGGAGGCCTTAGCAAATTCTCCATCAAGATTCCTACTTATCCCAACCTAAGCAATATCAGCATCATTCTCTACCGCTACAGCTTGTTTCGACTGCATAAACGTAACGAAAACTCAGGCGTTAAAT
>2188-1-26267391-288
CAGAAGGGTTTCAAGGACACAAAGAGTGGTTGGTAAGTTCATCATCCTTGATCTATAGAAACAAAAATTTGTAGTCAAATGAAATAATAAAAGTGTTGGTGGGTTTTTTTAGACTGAGGTTCATTATCTTGGGAGACTTCATCATATGAATCTTGTGAAGCTAATTGGATATTGCTTAGAGGGAGAGAAAAGACTTTTGGTTTACGAGTACATGCCTAAAGGAAGCCTGGAGAACCATCTATTTCGAAGTAAGTAAGGATCGATTTGGGCTGAGCTAGAGTTACATTC
>2315-1-27610659-338
TAAATGTGCATCATCATCCGATGATATGTTTTATATTCAGGACAAATATAGTGGAAGCTCATACGCAAGTGGAGTCTTTGCTCAAAGCTGAGTACTCAGCTGAAGAACAAGCCAATATTAATATGATCTCCATTCAGGATTTGCAAACCCAACTCGACAATTTCCTTTAAGGTCATGGCTCAATCGATGTTTTTGTGATGTCCGTACTTCCTCTGGTTATATCTTATATAATGACTTTGATTCTTTTGACTCCTTTTAGCTACTTTACAAGAGTTCGCTTTAGAAGAATACATATTATTTTGTATCCAAGAACTCATACATCTTGGTCTCTCTACATT
>3288-2-8985334-364
TCGAATCTTTTTTTACGCCTGCCTTTACACTTCTTATTAGAAGGTTATGTATCGAAACAGCCATCCAAAATTTAAATAAATTCTAAAAGAAGTTATATATATTATGAATGTATGGTGATACTGACATGGGTAGGGTACATTCTTTTTCTATTGAGTTAGTTGATACGTTAAGTTGGATGAGATATAACTTATACTATCATATAAGCTTTTTTTAATTTGTGTGTTTCAAGTTTGGTCGGTTTTGTTTATGTCTTTTGTAGGTGGGGTATACAGAAAAATAAGAGAAAAAAAAACAAAGTCAAAGCTGACTTTGACGACAAATCGCTAACCTTCGAGAGATGATGATAACAAGCCTAATTAAAAT
>3138-2-7177085-399
GATAGATTAAACTTTTTATAAATTCAAATATTAATAATGTTTTATGAAGTTTAAATATACAAATAATAATATTTAAAAATTTAATATTTTTTGCCTTTTAGGTAATGATATAATAACTCTAAAAGCAAAAATTTAGAAGATTTAAATCTTTAAATAAATATTTTTATGCCTAAATTATTAATGTCAGTAGCATGACATTGTAAATAAGTTCAAATACATGATTTGTTTATTTAAACAAAAAACGTTTAGTAAGAACAATATTTATTTAAACAAAAAACTTTGTTTTAAAATATTGTTAATAAAATACGTTAATGCTAATTTTAAGGGATTCATGTGAAGTTTGTTTGGATTAAATTTGATTGATAATGTGATTGACAATTTAAATTAAAAATTTAAAGT
>6920-4-8755359-307
CAATGTATTTCACTCCGTTAGTTATAAACCTTTCAACCTCTTTCTTTCTAAACTCCGGGAATTGTTTACTAAACTGAGTCAACGCTACAATGGCTGACCCTGTACATTCCACATACCTAAAGATTGAAATGATATCTCACAATGTAAACCCGTTTAACTTTTACCCAAACCAATAATAGATCGATGAAAGAGAGGTGATAAATATATCATACTCATGCTCGATGACCGTGTCTTGAACAAATTCCACCGGACTAAACCACTGCATTTACTTGATGAGGTCATTTTTAATGTTACATCTAACCAGGTC
>1982-1-23611941-239
TATCGCCAGTAACGAATCTAACTCTTTAGTCAATATGACTTAGTTATTAAAATTTGAGATTGCATTCGTATTATTGTATAGAAATTGGTGGAACATAAATATGATTGTTTGACTTGTAACGGTATGCGTGTGGTTGTCCACTTGTCTTATGTTATTAATAATCAAATCCATCTAACTTTTCACCAAAGTTTCTCTCTGCCGTTCAATATAATATAATTATGTCGATTTGGCTACGCATA
>5795-3-18522629-307
TGCGGCGACGCTAACTTCATGGAACAGCTCCTCCTTCACTGCGCCACCGCCATAGACTCCAACGACGCTGCATTAACTCACCAAATCCTCTGGGTCCTCAACAACATCGCTCCACCAGACGGTGACTCCACCCAACGTCTTACATCCGCATTCCTCCGCGCGTTGCTCTCACGCGCCGTCTCCAAAACCCCTACACTATCATCCACCATTAGCTTCCTACCTCAGGCCGATGAACTCCATCGTTTCTCAGTCGTGGAGTTAGCCGCTTTCGTAGACCTCACTCCGTGGCACCGGTTCGGATTCATTG
>254-1-2901202-247
AGTCTGAGTTGCAGATGAGCTTTGAATAAGATGTTGCTGCAACAAGATAAGAAAAAGGATTACCTTGAACTAATAATGCGAGCGCAGAACCCAAAGAGGCGTGAGGTCTCAATGTAGCGAGAGGTTTGCTACTTGATTCTCCGATTCTAGGGACCCACGTACCCAGGGGAATTGAACAAATGGGTTGCTGAAGGATAGGTAAAGAGCTAGACGAATGTCTAAAGTATCTGCATATACCTGGAAGATT
>1958-1-23308030-254
ATTTACACATATAATATTATGATTGAAGGGATGTGCAAGGCAGGGAAGGTGGAAGATGGGTGGGATCTATTTTGTAGCCTCAGCCTTAAAGGAGTGAAGCCTAATGTAATAATTTACACTACAATGATATCAGGATTTTGTAGGAAAGGTTTAAAGGAAGAAGCAGATGCCTTGTTTAGAGAAATGAAAGAAGATGGGACTCTTCCAAATAGTGGTACCTATAATACGCTGATTAGGGCACGCCTTAGAGATGG
>9595-5-22182092-369
TCAGAGGAACATTTGGCTACCTCGATCCCGAATACATTTCAACAAGAACATTCACCAAGAAAAGCGATGTCTATGGCTTCGGAGTTTTGCTTTTCGAGCTTATAGCAGGAAGAAATCCTCAACAAGGTCTAATGGAATTGGTTGAGCTGGTAACATAAAACTAAAAAGTCCTCGAAATCTCCAATTGTTTTGTTTGGAGAATTGCATGTAAAGACTAAACGTTTTGTTGTTGTTGATGAACAGGCGGCTATGAATGCAGAGGAAAAAGTCGGATGGGAAGAGATAGTAGATTCAAGATTAGATGGGAGATATGATTTACAAGAAGTGAATGAAGTAGCAGCTTTTGCTTACAAATGCATCTCTCGTGCA
>3639-2-13097241-294
GGAGCTTCCACGCTCATTCTTGTTAGAAAACTTCCTTGCTTGGGAAAAATATAGAAAACAGAATCGATTTCTTGATGGAATGTGTTACTATTATAGGTAGGAAGGGAGTTCAAGGAGCACAGCCAGGTCCAACACTTGACTGGTTAACGAGGGTGAAGATAGCTGTTGAGGCAGCTAGGGGTTTAGAATACCTTCATGAGAAGGTTCAGCCTCCTGTAATACATAGAGACATAAGATCTAGCAATGTTCTCCTTTTTGAAGACTATCAAGCAAAAGTTGCAGATTTTAATCTCT
>2494-1-29664360-251
TTTAGTGTAAGCAAACGACTTGCTTCTCCTCGATTTCTCTATGACTCTGTTACATAGCGCTCTAATAAAATGGTCTGAAACGGAATTATGGGAACTACAGGTCTCAGAAGTTCGAAGACCCAGCAGAAGGGGAGGATACACTGGTGGAAAAATTCAAGAAATTGTACGACGATCTCAATGCTGGATTCCGTGCTTTGGAAGATGAAACTCGGTAAGCTGTCGAGTCTCCACCGCAAGTAAAAAAAATCCAC
>1266-1-15252967-222
TGATTTTTGGTTTTGGATCTTCTAATAGGGAAAGATAAATTTAGGTTCATAGCCCTGGTTGTGGTTTTAGCCCTAAAACTCAATCATCCACCTATCATCTTGAGATATTTGATTCCAAAACGCTTACAAAGATTGTGCTTACTTTTTAAAGTATATTTTCCCCTCAACACTAAACCTAAAACCTTAAACCCTAAACATAAATCCTACACCCTAAACTAAAAA
>4770-3-6673976-291
CCCATCTGCATACACACAATATTAAATACCATTAAATAACAGCAACAACTATCATTTATTAATTACATCATTAGTACATCATATATTCATATGTGAAAGCATTTGTTTGAGTTATATATATAGAGATAAATGTACTTTATTAGTTAGGGATAGTGATGTGATTAATCATGTTTAGACAAGTTACTATCCAAAGTCTTTATTGTGTTTTGTGTACGATCATAAATTTTCAAAACCATGTTTTTGACACGTTGTTAAGATGGTAACAACTTATGTTGTAAATGATCGATTATA
>2882-2-3920665-247
GACAGGATAGTGTTTTAGGATTAATTGACTAAAATCCTACTACCAATTTGGGGCTGTTGCCAGTTTGGTGTTTGTTTGCTATATTTGAGATCATTAGAAACGTTAAGATCAAGTTCATTTTTGTTGTACAAGTTACTTTGGTTTCAGGTACCTTGCAACCCGCTTTCCAGACGCATCTCTAATTCGTCTGTTATAGCCCGTCTGCTATCTGTTGCATGCATACACGGTCACAAGGAAATCAGAACCT
>4558-3-3886510-273
TCGAATCTGAGGAAAAGAAACGTTTTCTGGTTCAGAAATTGAACCGAGAACGTAAGTTTGAGCTAAAGCGGACAAGAGAGCAAGTGGAAGCGTTGCAGAAGAATGATATGAAACTGGATGTTAAACATTCCAAGGAGATGTCGGAGGAGCTACTGGTTCAACAGGAGAAGTACGAAGAGATCTTGAAGAAGAAGAAGTTGGAGGAGAAGAAACTTAAAGATTGTACCAGAGATCTTGCACTGAGAGAAGGAGACCTTCGATGGGTGAGTATGC
>2472-1-29303469-292
TACTTACATTTTGGAAGTTTTCTTTATGAGAAACTAAACGATGTATACAGAGAAAGAAATACGTAAAAAGAGGAAAGAAATACAGAAACACATGTGAATATCTATCCATTAGTTAAATGGATAAAATGACCAAAACAAGAATAACTTTGTTTCACCAAATGAATAACTATACACCTTGACAACAACAACTGAACAAAAACAATGGTTTATTTGTCTCCATTTTTGTCAGATGTGTATTTTGACACATGCCCCTTTTTTGGATGATCATATCCGTACTAATCAAATACTATAA
>2819-2-3205943-287
AATTAAACGATCATACAAACCTGTTTTCCTTTTCCTGTGGATAGGTGCTCCTCTAGTATATCTACTTCGCTTAGGACTTATATCTTTTCTACCTTTAATACACGGTGCCCTTTGATTCTGTGGATGCATTGTTTCATGTGTTTCAACAGAGGTTTCAGTTTCATATCCAGAACTGCTATCAGAAGCCAAATCTTCTTGACTACTAACATCATATTCCTGTTCGAGATCAGAAATATCTTCTTCTGTTTGACAACAATATGTTATTAGTCAAAATCGAATTCATATTT
>4041-2-17790960-269
CTTTATAGAAGAACCACGTTGCGTATCTAGCAATTTGTCAACGAAAGCCATGTAATTTCTGTGAATCTCAATCCGGTTTTGCTTAGTCTTAGGCACAGATTGACGATCATCAATATCAAGATTGGAAACCAAAACAAACATGTTCTTCCACCTCTTAGAGAGTACTGAGGTTGAAACAGCTTCTTTTGTGGAGATAAGAGACAGAATACGCCCAAGAACCTCATCTGGTAGACGGCTGATTACATCTTTAGCATTCATTGATACCAAAA
>3247-2-8448523-363
ATCTACAAAATTGTGATTATAGTAGAACACTATAGTAGTCGAGTTATTTATGGACACCAAAAATAACCACTAGAACTTTTAATTCTGGAACAAAGTTGGGAATATCTTGGTAGATATGGCACCGATAATCACAATGATATGATGTTTCGCTAAAGTCATGACAGGTGGCGAAATGGTCTTTGTTTAGTTATAGTTGATTACTTGATCTTTGTTTGCATAGAGATAATTGCAATTTTTCTTTGTTCTTTACTAGTATAACTACCTTAAACTATTGAAGAGATTTGAAGAATATCAGAACTGTTGTCATATTTGTTTGCAGTTTCTGTTCTATAACTTCTGTTAAAATAATCACTTTCTGACATT
>6708-4-6322287-377
CCGATAATTGAACCGGATTTTTCGAATCGGGTCGCTTAAATCATTTTGGGATCTTAAATGTTTGGGCTTGGGCCTGATTTAAAAAAATCAATACTTGACCCGATTACGCAAACCCGTTTACGGAAATACCCATCTTCAACTGGTTCCGTGAAGAGACGCGCAAAAGACGATCGATCAACGTTCATTTGTGTGAAATCTGTTAACTTTTTCTGGGGAGAATTAATTTTCGTGAAGATTTTGTAGAATCGTGATGGGTTTATCAAAAGGTAGATTAAAAGCATGGTTCAATAAGAAAATCACTGATCCTCTTCTCCAGATCTTGCGTAGGTTTGTCTTCTTTGACTCTTTGTCTCTCTTTTACATAGATCTGTTAATTA
>9126-5-16679693-274
TCCAAAAATGTTCCCTCCTCGAAGTCGTATGATACATTAGTTGCCCGGCCAGTGACAACAGAGCCCACCGCACAACGGCTCGTGAAAAAAGAGCCACCGCACAACGGCTCTGCTTATAACTAGTAAGTTTTAGGGGCTAATTCGAATTTATGAGAAGCGGCAAAAGAAGTTGGTGGATGTTAAACCGGATACAAACGGTTCTTGGTTATAGGGTGTACTAAACCGGTTTTTCTCCACAATCATCTTTGATATTTCATTTAAGTACTGTTTTTCT
>6372-4-2263465-269
AAGACTATTTTGGATCTGGACTTTTGTTCACTCTTGGAAACTCTTCAACATGGACTTCGTTGATGGCAAGAGTTCTCTCTCTTGGACCATCAGATGTGCCATTCTCGATGTTTTTCGACGACGCATGGTGATTCCTTATTCAGAGTGATAAATCCTTCTCAAAAACCCATGTTTTATTTGTTCACCGCCTCCGCCGCAGATAATGTCAATAGCTTTCTACCAACGAATCTTATTACATTGAAGGAGCATAATTCATCGCAAATCTATCC
>5628-3-16537614-439
TAAAGAACCCATGGATTTGGATACGGTTTTCGGTTTTGCTGATGGAGTAAGAGAGATCATAGAAGATTCCAATTTACTAGTGAGTTTCCTTCAACTCTCCAAAACATGTTTTGGTTTTGAATAAAAATAAAACTCATCAATGTTCTTTTTACCATGTAGCTTGAGGAATCTCGAGAGTTTGATACAAACGATTCCAAACCGTCTCGAAACTTCTCAAATCTGCCAACCGCGACAAGAGGTCGTCTTCATGCACCAAAACGATCTGGAAACAAGCGAGGAAGACAAAAAAGACTGTCTTTCAAGAGTCCATCAGATCTTTTTGATTCTAAATTTGGCATTACCGACAAGAGTTGTTCACATTGCGGGACGAGAAAGACTCCGCTATGGAGAGAAGGACCGAGAGGAGCGGGAACGCTATGTAACGCGTGCGGGATGCGAT
>4932-3-8488240-254
GTGAGTTGTGTGTCCCTCTATTTTATAACTTATAGGTCTCTACATTGTATCCAAGTAGCTTTTAAGTCATCCACATAACAAAACAAGTTTTTAAAGTTCATACTGGAGCAACTAAAATAATAATTATTATGAATACTGAAGTTAGTTAAAAAAATTAGAAAAAGTAGTTAAACTGTATGTAAGCATGCTTGAACTTGGATTTGAATACCAAGAAAAAAAAATCTATAAGGGGATTTTTTTTGTTGTCAAGGGTT
>9512-5-21221142-306
TTTTTGCAGCCTGATCATGAATATGCAAATTATTATTCTTCTGGAGATTTCTTCATCAACAGTGACCAAAATTATGTCTAAGAAGAGTGAATATGATCGTAAGAGGAACATAAGCTAGTTACTTGTGTTACAAGTTACAAAAAAAATCTAGATTCTTAAATCAAACATGAACAAAGAAAAAACTTATTATGTGGAAAGTCCATTTGAATTGGTTTTAATCATTTATTTTTCACGACAATCTGTATATACAGATAGAATAACATTTGTAAATTTTTTTTATATGAAAACAATTATTTGTAAGTTCAG
>1468-1-17571566-221
CTTTAAAGCCTCGTAAACGTAATGGATCGGCTATCGGGTAAGAGTGAGCCCGTGAGCCGAGAGAGGACGTGGGGTCACTAAGAAAGATGGAGGTCGGGGAGTTACAAACGGTATCAGAGCCAAACCCAGACGAATGTGGAGTTAAGAGGGTTAACAAAGTCGATTGTGACGGTCTTGATGCGCAACCAGGACGATACGATCTGCTAGAGGGATGAATTGTA
>7785-5-719257-196
TTAACCCGGAAAAGATAATAGATACTAGCCTTCAGTGTTCTGTTCACGGATAAGAATTGTTAATACTGCTTTGGGATCAACAGCGACAAAATTGCCTAAACTTCGGAGAACCTGGATTCACATTTTTGTTTTAGAGATAATCAAGAATGCAACATTTGAAAATTAAGGACCACGTAGTGAGTATTCTGATTCTAAT
>1763-1-20925657-295
ATTGGTCGTTAAGAGGGTGATGTCCGAAAGACCATTAATTTCTCAGTAGCTGGAGGTATAATGCTGGATCTGACGGCATTGTGTGTAAGGTGAAAAGTTAATATATATTAAATCAAAACCTAAAAAAACTCGAACAAACCAAAATATTAAATGTGTTATCCTATAAATTTTTGTAGTTTACATAACATAACTTCTAGTGGTAACAAAACTGATTTTTCTAATCTTAATTAAATGGTAAATGTAATTTTATATAGCAAAAACCTTAATCTTAGAAATTGCAAATCGAATTGAAAAA
>6252-4-888156-316
CTTCCTATTCTTCTTCACTAATGATGTTTGGCTTTCCTGTCTGCTGCAGGAAAGATACAATGAGCTCAAGTTGAAGGATAAGCAGAATACCGAGGAATTTTCTAATTCCGGATTCAAGCTGGGAATATCTCTGGAAAAGGGCCTTGGTGCAGCTCTAGATTCTTTTGATAATCTTTTCTGCCGCCGTTGCTTGGTACTTGGATTGTTCTTTGTGACAGAGAGAGCATGTATTATTAAGTGTTTGTTAATCATGTTAATCCTTCTTTGGTTATTTCTAACAGGTATTTGACTGTCGTCTGCATGGATGTTCTCAGCC
>9258-5-18187911-239
CGAATTGCAAAGCCTTTGACAACAAGACCACTCTTCCTCTCAGTGTTCAAAAGCTGATACATCGAGAAAAAGATCTTTGCGTCCTCTTTCTCTTGCGGTGCCTCAAAGTCTCCAACAGGAATATCCACCCAATTTTCTCCTATGTATTCGTCCAAACACAATTTCTTCGCTTTCACATTAGCGGCTTCATCACTCATAACCACCTTCAGCGTCAGGGTCACTTCATTCTTCCACCCCAA
>5581-3-16024261-289
AAAGACTACACATATATACGACAAATATATCATCGACATTATTTATATAGCTAATGATTGCATACGTACTTGGAAGCTGAGTAGGCTCAACGCTAAACACATCGAGGATCGGTATGAGACTATGAATGGTGGCATTTCCTCCACCAAGCTGGATTCTTAGGTAATACGTAAGGAGCTCTACTTCGGTCGGATAGAACCGAAACCCTACAGAAAGCTCTTCTCCCATTTTTTGGTGTGTTACAAATTTGCTTCTTGAATAAAGTGAAACCACATGGACTCATGATGAGTT
>3595-2-12602289-132
TATGTAATAAATGTAATTTAGATGTGTCCACATGTTCTGTTTCTAAGAGATTCTTAGATATTTATGCTTGCGTGGTGAACAAGAGTTCACTCTCCGGATGGACCGCATCCATAATCTATGAATTTGGGAATT
>1395-1-16752212-262
TTTAAGAGAAATTCAATACTTTTGTTGCTGCTTGTGGATCTTTTCACTTCTTCATCCCTTTTATATAGGGATTTACCTAGAGCTGTATATATCTAAAGTTAAAAGGCAAAATTTATTATCTCCAAAAAACAAATTAGTACGGGAAAACAATCATTTACAGTTCAGTATAGATGCATAGATTATTTTCAAAATCAATGTCTCAATTTTTATATAACTAAATAAGGTCTATCGTCCGCATAAATAGACGAGTGTAAGAAGTAAA
>5343-3-13156952-267
AATTATGGGTCAAGGACCATGTAAAAAGACACGCATTTTTTGTGCAAACTTACTATACACATTTTTTTACAAAACTCATAGTTTTCTCTATAATCATCAATCTATTTTCTAGTACAGTTGTCCTCAAGCATAATCCTTCTCACTAAATAAATAAATACTTGAGTGTGTGAAAACGACATTCACATTTTGGCGCCGTCTGTGGGGATGGAGAATTCTTGAGTCATCTGATTTTTTATATACTACATTCCCGAAGTGAGCAGCAATGTG
>5030-3-9337588-279
AATGAACTCATTAAATACAACTTTAAGAATCTTTTCGAAATACAATTTCATGTAATTGTCAAAAAATTTTTGAAGCAAATCCTAAGAGATTGAAATTAAACCAAAAGAAAAAAAAAACAGTTAGTGTTTGAGATTATTCACCACAGAATTATGTCTCATGGAAGGTCCCGAAGGTGGTACAAGTACCCTTTTAGAAAATGAATGGAACACACGACCTTTGAATGTAAAACCCCCAATGATCTCTTGTCTTGATCTTGTTTGAACTATTTCCGTTTCAGA
>5551-3-15655790-250
AGAGACTTCCATATAGCAAAACAAGAAGAAGATATTGGTTTCTATGCTGGTTTTGTTGGTAAGTTTTGGCTCTTTGTGGTTGCTTGAAAACTAATCTTGGAAGATTCTTGATGTTGATAACTTTTGTTAGGATCATCATTCATGATTGGAAGAGCTTTGACATCTATTTTCTGGGGGAAATTAGCTGATCGTTATGGTCGCAAACCTATTATTCTCATTGGGACATTCTCAGTGTTAGCTTTTTTACTTT
>35-1-372437-322
GAGTATCATCAGTTTAAAAATTATTTTTATATTAACCAAACAATTAGAATGAGCTTGATTAGTATCATTCCAATGATTTTTTTGATATTACTATCATTTACGTGGCATCTCCTGATTGGTCGCATTTGTCAAAAATAAGAAAAAAATATTTATCTATTAAACAAATATTATAAATAATACTAAAATTTTTTAATGATAGTTTGTTAGTATCACCTATAACCATGCTCTTAATAATTAGGATATAAAACATGTGAATGAGAGAAGTGGACCCTAGTGATCTTTGTTTGTAGTGGCCTCAAGATTTTACTTTAGTCCCAAATTC
>9336-5-19094368-235
CCACTCGATCAGCGGCTTCACTGTCATCAAACCTTGGAGGCTGCATTGGACCCAACAAAAAGTATGCGGTTAAGTTTCACAAATTTCACGTTTGTACCACAATTTATAACAGCCATCAATGATTTTCTACTATAAGAACTATTTAGAAGTGAAAACTGAACAGAGCAGAGGACAGCTTTACCCCGAGGATTTTTTCAAGCATGGTCTCATCCACCACCAAAGCTGAGGGACTCTG
>8353-5-7574296-326
TTCTTCTGGCCAAGTCCTGATAAGAAGGAAATTACCAGAGAAAGGTGTGGATGGTGTCATTCTTGCAAACTCACATCAGCAAGTAGGAGAGGATGCATGTTAAATGCAGCTGTAACAGGGGCCACCAAGAGTGCTATGAAAATCTACAGTGGCCTTTTTCCTCTAAAGAACGGGGAGGGGGTACTTTCTAGGATCGCAGCATATGCCCTATATCTCGAGGAAAGCTTACGTGGTCTCATTGCGGGGCCATTTCTTAGTGAGAGTCTTAGGTACCAGTGGCGTAAGAAGTTAGAGGAAGCTTCAACATGCAAAGCGATGAAAGCCCT
>3573-2-12375789-297
CCAGGTTTCAGTATTTTTGTTAGTTTGGAGTGTAATAACTCTTTTTTTTTTCTTGGAGTAAAAATGAGTACAAGTACCTTAGTGAACAAATTTATTGTTTTGTTGGAATTAAACTGTTGATCAATAATTCGACACGACAGTAAATAACTCACTGGGACAACCAAAAAAGTCATATTAATTCATGGAACATATATATGCTGACAAACAAAAACAAATCATGGAACATCTATTTGGTGTTTTCCAAAAGCAAATATCGTCTTTAAGTCAGAAAATGCAAACAATTTTGGCCGCAAAAAA
>8619-5-10790394-352
TTAGTTATTTAATTCTTATGAATTCGTGCGTTTCGTCTTGTTCATGCCAAGTTTGTCCAACATGATATAATGCATACCATATAATGGAAGAAGTGTTTTCTGAATTGATGTGTATAATATCTTTAAATTTTTTTGAAAATTAGTATAAGTGATTAATAAATGTTCCAAAACATGTATGACTGATTCTTCTTTAGAAAAACAATTCCCTTAAAACAGAAACAAATGATTCTAAAACAAGTACAAGTACATAAATTCCCTTAGCACCAGTGGCGGACCCATTAAAAGAGAAGGTGGGTTAGTTGACACAAGTTAAAACTATAAATTCAATTTAATGCATCAAATATGTCAAAGA
>8014-5-3447536-261
TTCTAAGACTTTGGGGGTCATATGTATGTTTTTTTTTTTTTTAATATTCTCTATTACCTTATAATGTTAAATCATTTTTGTATAACGTAACACTTAAAATTTTCTATTATTTTACAATACACCAATTTCTAGAAGAAAATAAAACAGTGTCAAAATAATAATCAACGTCAAAGGAAATAGGCAATTTAAATAGGTAAATATAACACAGTATGTGTAAATAACATAACCTAAACTTTAGATTATGTTATCATCAAATAAGAT
>8974-5-15029241-310
AATAACTCGGGTTAAGAATTGTTTTTCCTAAATTCTAGTTTACAATGGGTTTTTTTCTAAATTGAAGTCCTTTAGTTTTGGTGTAAACAAATTATATATAGTTTTTATTTCAAATCTATTTGAGATATAGCAAAACGTTTTCATTATTATTAAATATTTTGTTACGTAAACAATTTAAAATTTTATTGACTTGGACAATCCAGTCTATACCCAACATTTATTTTGGGTCGAATTTAAGTTTCATTCAAATTTTTAGATAAAAGTATTTTTGTGTTAAATATTATATTTTTATGAATTCTATATACAATAA
>3804-2-15089922-394
AAATAATTAAAGAAAATAAATTTACTTAAAAACGCTTTCTTAAGTAACCTAATAACACAAGAAAGAATCATTTTGAAACGTACCTGGCTACGAGTGAGTCCTGTTTGCTTAGCTAGCATGTGCTTGTCCGAATCCTTAGGGTATCTAATTAAAAGAAAGACAACTTAGAGACTGAGTTTGTGTTCCAGTGATGAAAAGTAGTGCATGTGTGTATAGTGGGTTACTTACGGATGAAGAAAGTGTTCGAAGAGCCAAGCACGGAGAACTGAGACGGCTCGTTCTGGGAGACCACGTTGAGGTCTCCAAGCATTATTGGAAGGATGTTGAATCATTCCCAGTTGTTGAAGAGCTCTTTGCTGTCTCAAGTGGTGGTCCACGAACTTGAGCCTCGACC
>2958-2-4921931-258
TGAGTCAAAATCGCATCTCCCTACAAACAAGTTCATCATAAACCAGTCGTAGGGTCCAAAGACTTTCACGATCCATTAAACTGACATCTTAGTGTTTAAAGACATTTTTCTTGGTGTTCTAAAACATATATCTTCTGAACATGGCTCAATTGTGACTCCTCTCAAGAAAATTTAAAGGACTTGGGGAGGACTATATTATTATTTTTAGTTCCCCTTAAATATCCACATAATAATTACTGTTTGTTGTTTTCTTTTTAA
>3259-2-8581849-363
TAAATGTTGGAGGATAAAAGTCTGGATTTTGGGGATTTGTTATCTTTAGGGGTTTTGTTCTACAAAGGTTTGAAAAGTAATGATTTTTATGTTCCGTATGAAGCGTAGAAAAGAAGAAATTGAGCGTTTGTTGCATCATCAATGATTTTCCAGGAAAAATGATTGGTTTAGATCATATAAATCCTAGCAGTTTTTGGTTAAATGTGTTCTCTTTTAGTTGTTTGATTGAGCATTTTTATCATCAGGATAAGAATTTTTCTTGCGTTTGTTATTTGGGTTCTTAATGTTTCTTGTATATGCTTCAGGGGTGTACAATATGCTTACTACTTGCTCTCGGCTGGTTATTGGCTGAATATGTCAGGT
>4203-2-19673931-296
ATCAGAGCACCAGGATATCACAAGTGAGTTCCTTATCTCAGTTAAACCTTGTTTTCTCCAAAAAAGTTATTTATTTTTGGCAGTGTAATAAGATATTAATGTAAAAGTTTTTACATGCGTAATCATAATGCTAATTTTTCTTCTCCTAGTTTGTAAAATGCATACTAATGTTGTTGTTACAAATGAACAGAACAATGAATTCCATCGATGATATCCTCCATCTTTCTGAAACCTTTGGTGTCCAAGATCAAGAACCGGGAAGTATTCTCCTTGCATTTGTCTTCTCCATTGTCTGG
>5897-3-19763336-282
TCGTCTCCGGTCTCTCGAGAACAAAACGCTCTTCACTCCAAATACAAAGAAAAAAACAAAACCAAGCTAAGGCAAAATAAAAGACAAGAATAATGTCTATCTTCCTCCTATGTATCCTCTTCCTTTTCCCTCTCTTTCAGATCATTTTTAAAAAGCTTTTACCTTCGAAAAGTAAGCTTCCTCCGGGACCTACAGGTCTTCCGATCATAGGAAACTTGCACCAGCTTGGAAGATCGCTTCACAGTGTTTTTCACAAGCTCTCTTTATAATATGGACCAGTGA
>1128-1-13586557-307
AAAGGATTATATACATGAAACTACCAAAAAAAAGGAATGTAAACATCCACCTCTGTAACAAAGAGATAATCTCTTATTTTTTCACACAAAAAAAATAATCAAAAAGATAATAATACAAAAGCTATATGTATCTTATTAGATAAAAATAGAAACTAGAAAAGCAATTAATAATTCTAATTCAAATTACCAACTTTTTATAAAAGGAAAATTTTACAATTAATTATCTATTGTAGAAGAAAACGGATTATATACATAATTCTACAAAACAAAGAAGGAATGTTAACATCCACCTCTTGGTTGACAGTGT
>943-1-11405385-240
TTCATACTGCCTCGGATACTCAAGAACAGTAACATCATATTCACAGAGAGTTTCAGCAAACACGCTTTTTTTCTCCCCTTCTCGGAAATTAAACGCTAAAAACGACGATTCCGGGAATTCTTCGTGTAAATCATTGATAACTTCATGCAAGAAGATCTGATACAAGCTATCAGCCAACACCTCCGTGCAAAAACATGAATCAAAAACTGTACATTTACACACAGATTTTGAATATTAGAT
>7606-4-16956387-292
TAGGTTGGTATGCGCCCATGGCGATTTCAGTATCTTTGGTGCCTGCCATAGATCTTTGGTTGATATTAGCAGATCCCATGAGTACATACTCATCATCTACTATCATCCCTTTTGCGTGCACGTAAATCATGAAACGCTGGAAATTATAAGAATCTGATACCTGAAAAATGCAGTTAAAATGATCATAAAGAAATTGTTCCACTGATTACTACAGGAAACTTTATGTATGATTTATCTATCTGTAAGCTACAGTTTTTGTGAATGAAACATTCTTAGTCTTAGAAGTTTGAAG
>2940-2-4701826-286
GAAACATTATATCAAAAAGAGATGGAGGAAAATATCTCTCTAGTTCGCACAGTGTCTCTACACACTCATCCTCTAATGATATTAGCTTCTCAGGGTCAAGAACTCCTACCACAATCTTCTAAAGAAACTGCACAATCTAGTCACTACAAGCCTAGGTCCACTTGGAAGCAAGCCTCGCAAAGCAAATGGTAGGAGGTTTTGCAGAAGCACATGGTGATCGTGATATTTTAATCCATCTATTATGGGAGGATCAACGAACACAGAGTTTGCAAGATTTGCACAATAA
>3060-2-6266556-355
TCGCATGAGCTTCACTCAAGATCTCCCGTTGCAACTCCTCATCCTTAGGCACACAAACTCGCCCATGCACAAGGATAGTCCCATTAGCTGCAAACTAATACTCAGAGCCCTCTGCCTTATAAGCCGCAATCAACCCCTCATCCTTCTCCTGAGCCAACCGAACTCTAGTCAGCAGATCTGCTCGATCCACAGCTTCCAATCCCAATGGCTCTCGTGCCACAGCACACAACCGCAAAGCACCAATCTCACTCACCAAGGCCTCAACACTCTGTCCTGGAGCCGCGCCCACGCGCTTATGGCTCAACGCGTCTGCAACCACATTAGCCTTACCAGGATGGTAAGCTATCTCCAGATC
>9691-5-23115939-250
TGCGAGGATATGTGTTTGATCCATAAATGGTCTTGCGCTTTAGCAAGTCATCATCATCGCCACTGATACCTTTCTCTGGATTTGTCTTGAGCAAATTGGCCAATCCTTGAGTCTGATGCAAGAAATACACGCATACCAATAAGATAATTAGAGAACGACTATAAGAAAACAGACATAAGCATGTTTCATGACTGAAAACTTACCCCTCCATATTGCTCCAGGGCACCACTGTTGTGATCCTTTGACATTA
>8424-5-8478242-259
CAAAGACCATTGGGTAGAACTGACAACAAAAACTAGCTCAAGGGTTTTGGTGCCCTGAGGTTTTCTAAAGTTTTGATTTAGTTCCCTCCCATCTGATGTGAGATTATTTATATACCGTCTTATCAATTATACAAGTAGACAGAAAGTTGGAAGCTACTCATCCTTTCTGAAAACTAGTGGGAAATTTGATTATAGGATTTAGCACCAAAACCACAGTATTAAACCAAGCTGACCGAAACTAACCAATCCCTGCCATTAT
>1613-1-19055835-318
CTTAATCTTCTCTTATTATTACATTTTTTGGTTTACATGATATATGATTTTTTTTGTACCTTATGATAAATTGGTAACATTAATAATGACATACACATTTTTCAAGTAAGTTTTTTTGTGATCTTATATATACCAAAGAATTCAATACAAGACACTTTCTCCAATATGGGTATATGTAAATGCAAAGAGAGATACCTAAAAGTGTTGACTTAAATGACTCTTTAATTTTTTGCTTTTTGTTTTCTCTTTTGGTATAAAACTTTTGAAATAAATGAGTAGATAGTTATACATTTGTTATTCAAATTATTACAATTCAAT
>936-1-11211724-263
GAGAAAATTGTAAGAGTCCTCGACCAGCAAAACGTAGGAACATCAACTCAAAGCAGTCGAGAATAAGAACCACTGACTTGCATCAAAACAGAAGATCTAACCACACCACACAGAATCCGAAAAGAAGACATCCACCATCGTTTAAACTTTCAACCCTTGACCCAACCACCGGTGATAAAGACTTGTCCATTATAGTTTACTAAAGTTTATGATCAAACTTAAAATATCTGTTGTTAGATTGATACCTCTAATTCCTTTGAATT
>6694-4-6137148-279
AAAAACAAAGCCTAGACGTCCCAGGACTGTTGTTCTTTGTCCTACAAGAGAACTATCTGAGCAGGTTTGTCTTCACCAAGATTAGTTTCGTTGTTTAGTTCGACTATAGTAACAATATGACTCTGCTGTTTCGGGGAAAAGGAAAAGTTGGAATCTTTACTTTAGCATAAAGTTTTGGTTACTTTCTTATAGGATGATGATAAAATTGGAGAATGTTTTAATATGTGATTATAGAATTTTTTACCAGTTTGTTATATCATAAATGTTTGTAGACAGAGA
>2931-2-4524033-305
TCCGTTGTTTTATAAGAAAATATATCCAAAAGTTCCACAAAAAAAAAAAGAAAATATATCCAAAAAAAGTAATAATGAAAACGAAATGTTTTCAATTTGTAACGCTTGGTGTTCCAGTTGTTCACGAGAAGGAAAGTGTTGTTTTATGGCTATAATTCCAGGAAATACTGATATCCATGTTTTTTTTACTTTTAATTTTGGTGCTTTTAATGACAAATCATTATCTAACCAATAATATTATTTAAATTTTCAATGCCGGCAGTAATTGTTCCCACCTACGGTTTTAAAATTGAGGAAAACCCAGG
>9849-5-24953638-342
TTTAAACTGGTTTTATTTTTGTTACTATTAATGTTATAGTTAATCTCTCCTTTAAACTACACACGAGTCCCCGCCAAAATAAACAAAGAATAAAAAGTCAAAAAACGAATCAGTAGATTTGTAGTTGCGATCAATCAATAATCTTTAAGCATCATCGAGTGATACGACACACACACAAAAAATCATTATTATCATTGTTATTAGTTACAATCATAGAACTAAAAGAGAAGAAATATTTGTTTTGAAACGTTAGTAAAAAGAAGATCAAACATGATATTATGTTGCACGTGGTAATTAGTGTTTGCCAGAGTTTTGTAGGACTTGTGAGGTACGAGGAAGATT
>817-1-9776683-280
TATACAAGTTCACAACACAGGTTAAGAAACCTTTCATTTTTTTATCTTCTTGAGAAACCATAAAACCACACAGAGTGACTATATTTGACCTTACACAAAAACATTTCACCACTTAATCTCACTTGCTCATTAACAGAAAAAACTAAACTGTTCTTAGCCAAAAAAATCAAAAGAGAGATAAGCAAAACCTGAGAACTCTGGCCACCACTAGGATTAGTAGTAGTAGCATTCCACTGCTGGTTAACTCCTCCTCCTCCGCCACCATTGATCTCCTCAACAT
>7313-4-13544201-292
CTAGCAAGATCAACCCCTTGGTTAGTGAAGTTTCTTATTGCTTTACGGCTGTAATATGTTTAATCCAGCACTTCTCATATTTACCTGTATATATCTAGGTTCCTGTTGATCTTGTCGTTGATCACTCGATCCAAGTTGACTTTGCAAGGTCAGAAGATGCCGCACAGAAAAATTTGGAGCTTGAATTCAAAAGGAACAAAGAAAGATTTACGTTCCTTAAGTGGGGTTCAACAGCCTTCCAAAACATGCTGGTCGTTCCTCCTGGGTCTGGGATTGTCCATCAGGTACAAGA
>1479-1-17663880-278
CACTTCAGACTACTTTCCTGAACTGATGCAAATGGCGGAAAAACTGATGCGTTATCTGGTGTGCTGACCATTGTCTTATTGTCTTATTATCGATTCCAGATGGAAGAGTGGTTAAGTGATGAATGAAAACTCTTTTTGATCTTCCCATGTTATGAAAATTGTGTTGAGAATTTGCTTTTTACCTTCTTCTTTCTCATTCAACACAAAGATCCACTCTTTCAATAACACACTGCAAGTTTTTGCATTTAACTTTCATCATTTTCTAGAGTCGTCTGTTC
>892-1-10741583-307
CTAACTTTAACAAATCATGTTATGTAGTCAATGCAAGAAGGTGATCCAGCTTGGGTTGGCTATGTCTATGCTTTCATTATATTCGTTGGTGTGGTATGTATGACAAAATTTGTCTCTGATCTCTAACTATCATGTATAATTTTCTCATCATTTTATTTCTCATATTGTTGATTTTCTTGTCAAAACCATTGAAAAGCTTTTCCATTTCGATTTTGCTACAGACACTTGGAGTGCTTTGTGAAGCCCAGTATTTTCAGAATGTTTGGCGGGTGGGATTTCGGTTGAGATCAACTTTGGTAAAATTCTG
>3571-2-12368009-242
CTCGGCTTATCTGACGTTGATGTTCCACGACGCGGCTAAACATGAATCTCTGCATCTTGCTGCTCTCAGATCTATAGAACTTGCTGCTCAAGCTGAAGATAAATGCATTTTTTTGTACATTTATTTTGCCTTCTTCTCCACGGCCAAATTAGGAAATTATATATTTAAGATTTCTTTTCTTTAAAACTCTAATAAAAAAAAAAGAAACACTAGTCTTGTAATTGTGACTTTTAATTAAGATC
>1773-1-21001472-334
ATTTGGAAACCAACACAGTTACACTGTAAAAGAGACGGCATTGATTTGGTTGAGGACGTGAATAGTACGTGGCCCATCACGACCGCTTGTGGAAGTCAGAGGAGCTAAAATATTATTATTATTTAACCAAAGTGAAATCTAGAGTTTTTCCAATCCAAGAAGAATAAAGTGAACCTCATATACACAAACATAATCTCTATATGACTATATCTATAGCCACCATATAGGGTCTTTGTCATCTTCCCTCATTCATCTGGGCTCCAAGCATTGGCCTAGCGTCGTTGTTTCTCGGTGATATCTCGGATCTAGGCGCCACAAAGCTCGTGAAGGATTC
>8686-5-11643654-367
CTCATTCTCATTCGCATTCAATCCATACACAATCCTAATCCCAAATACAAGTCTCCACCTAGTCGTAGCTAACCCAAAACGCGTGGGCTAGGTCTACATGAAAGACTGCTCTTGTCGGCTCATACCTAACACGTTATACCAAGCTCAATCGAAAAAGACCTCACAATCACACACAAATGATCTTTGGCTTGAAATAAGGCTAGGCTAAGGGTATGGGAAACTGATCTAAAAATGAGAGTCAGCTACTTAGATTAACAGATGGTGGTGAAGTGAATAAGATAATCCAAGTATGTATATATGGTAGCCATGAGTTCACAAAAAATGCAAAGACATGATAATTGCATATTCAGTTCAGGTTCTAATAAAT
>366-1-4270240-242
CCCTGAGACCAAGCTCAAACTTATCTTTGCACACAACTAACCATATCACTTGTTTCAACACTACAACAGTACACACGAAACGAAAAGATCAAATTTTTTGGAGTGAGTTCCGAGAAGCTACTGATGAAAGTACCTAAAACCATTTATGGAGGACTATTGGGCTCAGTCTATATGAACCAAAAGAGCAAACTTTATACAAATTCTCAATCGAAATCTCTATTACTCAAGTCAAACTAACAAAA
>7879-5-2232101-215
TACAGAAACTCCAGCTGTTTGAGTTTAGAGATTGAAAACGGTATGTCTCCAAACAACAAATTGGTGGAGAAATCCCTGAAACAAGAAAGGTTTTTGATTATATAATAGAGATAGATTAAGTTCTCATTAACATGAAACTACAAGCATCAAACAAAACTTACACATAAGCAAGAGAAACACAGTTTCCAATCTCATCTGGAATTTGACCACCCAAT
>2697-2-1912558-362
AGTTGATTGTTGGGAGTTAAATAAGAGATCAAACAGTTTCAGATCGTGACATATTTTATATTGAACGTGGTTTGTGGTAGTTTGAGCAAATTTAGGGATGTAAGATTTTTGGAGTTTTAGAAATGCAGTTTTTTTTCTCTTTTTTTTTTAGCTTTTTTCTCTTTTCTTTTACGTACCACTATTTTGTTATTAACTATTTTTAATTTTTTTTTTAAATTAAAATATAAAAACAAAATCTATGTGGCAGGTTTTAATTGGCCAAGTGACTTGTGATTTATAAGATAAAGGATAACAGAGATTATCAGCCTTACCAAAAAAAACTCAGAGATTATCAAAGTCAAAAATTTAAGAAAGTTTCCCCA
>8911-5-14347222-319
CACGTAACATTAACTAAGAAATATTGACTACAAAGAGAAAATAAAAGTAAAATGGCTTCACATAATTAATCAATCATCGGTTTATATCTCCAAATTTAAACAAATAAATCGATTTATAATATTTTCTTCGTGAAATTATTTGAATCAATCTAAAGGTTTGGTTTGTAAAACTTCTATACAATGAGGTTCTCCATGACTTGTTAACACTAAACTTAGAGGAGAAGAGTTTCTGGATAGCGGGTTAAACGGTTGGGAAGAGCAGTTCGGATCTGGCATGAAAACAATGAACATAATCCAATATATGTGCCAAATATCTACA
>2761-2-2591464-312
AATAAAATAATTATAATAAAAATGAAAATTTAAATTTGAGAGACCATAAACTAAAATATTAATAAAATTAATTTTTATCCAAAACTAGAAAATTAATATCATATCATCTAAAAATTAATAGTTAATTGAGATGGTAAGGGTAAAATTGGAATTTTATTTTTATTGTGAAATCGTGAGTATGAAAATAACAACAATTAATTGTTTTTGTATTAAATTGCAAGATTTTATTACTTCGTGTATTTACCTTCCAACCAAAAATAATTGGGTATTAAACATCCAAAAAAAAATTAGTTGAGGATTTTTTTGGGTTTG
>3303-2-9201903-273
CACCATCTCCAGCTACCAATGGCGAGAGCGCATCAACATCAAACAACGAGAACCCAGTTGATGTTACAGAGAGTTCCTCAGGATCCGAGCCTGCTTCTAAGAAGAGAAGACTCTCTGAGACCGAGGCCAGTAATCATAAGAAAGAAACAGAGAACGTCGAGAGTGAAGATGATGATATCATGGAGGTTGAAAATCCCATGATGGTGAGCAAAAAGAAGATAAGAGTTGAATAGGCCCCTTTTTTGAAAGATCTGATCCCTAAATGCTTGCTTT
>4741-3-6238151-170
TTAAAACAGGAGCAATTCTTCAGGGCTTGATCTCAAGTTTTAATGTCATCCAATATATGTTATTGCTTATCTTACTAATGTTTCATCAATTGCTCATCTTGCTAGTGTTCCATCAAGCTTGGGTTTGACGTGGTTTAAACAATTTCTGCAATAGCAATAAAGAGCATAGA
>654-1-7772622-181
TTCTTCGCCTTCCTACGTTAGACAAAAAGAGCGGTAATTTTCTCTACCTTGTTATACTGTTTATCGCAGTGTAACAACATGTTCCCTTGAATTCTGTACTCGTTAACTATGGCTTTGAGATCATGTTCATATCATCTCATTATATGAAAATTTTCTGTTCCACAGAAAAACTGCAGAATGA
>5381-3-13657525-319
CTTATATAGAGATCAATAGATAATTCTAGAATAAACATTTAGATTAATATTAGATAACTCCTAATAATATCTTTAGGTAATGATATGTCTATAATTTGCATGTTTTACACATCTTTTTATCACCATTTTGAGTCTAGTTTCATCCATCTTTCATAGCATTTGATAATAGGTTTTTAATTAATTAAACCTAAAGCACTATCATGTCGTTGTAATACTGAAGGTTGTCAATCCAAATGGGTGTGATGCTAACAATCAAGATGTGATCAGAAGTCACTAAGTCAAGCCAAGCAATAACAGGTTGTGGTGTGTTCTAGCAGTT
>169-1-2037371-281
AGCCAGAAACAAGAGTATTTCATTTGCTCATGAGTAATGTGATAGCCATATGTAAGTAACACTGATCTGTACGAAAGCCAAGGAGACTTTCAGAAGGAAACTACCGAGTTTGGTTGCACTGAATGGTGCAGCTGCGATATGTCTGTGTCCCCTTCAACCTCCTCCATCATCACTTCAAGTTTCCTGCATCACACACATTTATGGGGGTTGCTTATTTAGGTTTCATCACTTCTCCTATAGATTATCAATGAGATTTACGGTTAATACCTTTGAGGGAATAA
>6398-4-2679096-311
GTTTCCTTCAACAGGCTATAAACAAAAGCTTGTCTGCATTGAGTGATGTTATATTTGCATTGGCAAAGAAAGAGGATCATGTACCTTTCAGAAACTCAAAGTTAACATATCTGCTCCAGGTTAGATAACATTTTTACTTCTGAATCATTATGCAAATAATCTGTCTATCTAGCTCTTTCTAATTAAGGAGAATCATTTTTAAACAGCCATGTTTAGGAGGGGACTCAAAGACCTTAATGTTTGTGAACATATCACCTGATCCATCTTCAACTGGAGAGTCTCTATGCTCTCTTCGGTTTGCTGCTAGAGTT
>2649-2-1369611-449
GGATATTAAGTTTCACCATGATACAATAAATATAATAATGCAATGTTTGGTTTTTTAAAAATAAATGAATAATATATATTTTTAAAAATTACTACTAAAGTTTTTTGTTTTGGTAAATAAAATCATTACTAAAGTTTTATTGTTACATAAATTTATTTCTAAATTTATTTTATTTATTTTATATATAATAATAATAATAAAAAATAACATTTACACCTTTTACAGTTTTGTTCTACTAATCAGATTTTAACAGTCAAAGTCTTTACATCCAAATTCTCTGCAGCTCAAATTTTTAAAATCAAAGCTTCTAAAACCAAAACTAACAGTGACTACCAATCGCCCCTGACTCTTCTTTTTGTTTTTTTTCTAAAGTCTCATAAACGAGACTTTCACTTTGAGAGAGAATAATAAAACAAAACAAATATATTTTTTCTTTACCCATACAATTT
>2932-2-4540881-281
AATAAAGATATGACATTCAACAAACTTGTCTGTTTCTTAACCTTTTATTTGTTGTCATCTTCTTACACAATTTTTAAATCTCTTTAATTTCCTCTGTAAGTATATATTATTCGATAGGTGGTAAGTATATATAAATATATACATATTCAATGTATATTCTCGTTTGAACAATCACAAATTTTTACTCGACAGACACGATTGAAACATCGTATCTACTCTTTCCACCATTTCGGCATACATCTTCAGGTTTATAAATTAATGAAGAAAAAAATCAAACTCAT
>53-1-535957-353
ACTTTTTGTAATGTTTTTTCCTTTTCTAATAATACAAAGGAGTTAATTAGATATTTCAAGATTATAGGAAAATTGTTATCTATAACCCTATACGATTGGTTACGTGCATAAGAAGTTAGTGGCTAATCATATCCAAACTTGGTGATTTTTATACGATTTGATTGCATAGCGATAAACTTGTTAACAAATTAAAAAGCTCTTGTATTCTCTGTTTTGTGCTGCAATATATTAAACAGTCTACTTCATTTCTGGTATAATTCAAAGGCGGCACTAATATTACTAAATAATCTCTGATATGATCTATATTTAGTTAATAAATTACCATAATGATAAAGGATATTTAACAAGTAACA
>8982-5-15123426-335
AAAAATAAACAAGCAAAATCACACCAATAAGTATGAAAAAATTTAACATTTAAGAGAAGATTAAGCATTAGAGCACACGATAAGAGCCATGTTTCGAAAACTTAGAATATAAGAATAAGTGTTTGAAAATAATATTTCTTACCAATTTAGCCAGATCCATAAGACAATCTCCAATCATATCGATCACAACACCTTGCCATGTCAAAGCCTTTGGGATACCATCGGGCAAGCATTGTCCTGAAAGGATCATCAATCCGCCCGAGACAAGCTCTTCCGCCCTTGCCTCAAGAAATCCTCCAAAATCTTTTCTGAACTGGATCTTGTAAGCCTTGGTC
>6972-4-9340248-289
GAATTGCATTGTGGATGGATTGGGTGATGGATGAAGAAAACTCAACCGTGATCTCAACAGGACCAGGTATGAGATTCTTAACCTTGAGTACTTTGCTTGAAAGGGATCAAATAGTTTGATCGTTGCAGGCTGATGCTTACGGTTACCCCTGTAAATTTTGACAACTAAAGGGCAGTTTTTATAGATTGTCCTCTTAGCTGGTTTCAGTAGAGGATTGGCTTTTTCCCCAACATGTTACTTTCAGGGCTTGCACGATCTATAAGGGGAATAATTAGCGGATTTGTTTCTC
>7447-4-15119049-332
GATATAGCAAGCATAATGCTCCAATGTGACTGGCATGTGGTATTTCCCAGCTTGTGTGAATATGGTTTGAGCTTCTTCTACCAGGCCAGCATGGTTGCAAGCCGATAAAATTGCAAGAAACGCCATATCATCTACTTCATGTCCACCTTTTATCATCCCTTTAAAGATTTCTAAAGCTTCTGAACCATGTCCATGAAGACCGTATGCGTTAATCATTGAGCTCCATGACACAAGATCTTTCTCAGTAAGTTCATAAAATACTTCACGCGCTGCAGAAAGACTGCCACACTTTGCATACATATCTATGAGGGCGTTTCCCAATAAGATATGTG
>6976-4-9373921-292
AGTGACTTCAGTGACATTTTTGATGTTAACTGGTTCATATCTTCTCTCGCCAAAGATGTGACTATAGTAAAGAGAGTTCCCGACAGAGTCATGCGTGCGATGGAGAAACCTCCTTATACCACACGTGTGCCTCGAAAGTCTACTCTTGAGTATTATCTTGACCAAGTATTGCCAATTCTCACGAGGAGACATGTAAGACTATGTCACCTAAGAATCAAATTGTTTTAGTTACTTTATCAAATAGAATCATAGGTATTACTATTCATCTTTAGTTTTATCATCTTATAGCTAA
>7217-4-12347239-273
TTGTACAAAGGAATGAATAAGACATTAGATTGAAAATATTAGTTTGACAGGTGATTCAACCCGCCATATGGGATAACAAAGAGTGAATACATATCCAAATTCGATTAACATTCAACAGTGCAATTAATATGACAGATCACATGTTTTAACTAGAGAAATTTAAGTCAAATATATTCCAACTTCTAATTGTTAAAAATGAATCATTGGGTACCTGACTGAACCAAAAAATTTCACATGTTTGGATTTGATAATTTTAAAAAGAAGGTTAAAACA
>6454-4-3366480-308
TCCTTATTGACCAAGGCTTCTTTCTCAGCCTCTTCTCTCGCCAATTTTCCCTCGATGGCCTGGGAGATCACCACGTCACTCGCCTGCTCGACCTCTTTCGCCCTGGCCTCAGCTTCAACCAACTTATTAACCGCCTCCAGATTGTTTTGCATTGCCGAGTTATAGGACTGGACCATCCCATTCATCTAACCAACGGCCTGAAACAAAAAGACAGACATCCACGTTCATAATAGCTCGGAGAACGCGCCAAGTAGCTAAAATGATTAAGGCACTTACCCTTAGAAAATGTGACGCCGTCTCAGCGTACT
>2769-2-2682283-250
TTTAAATTAAGGAGTGATTTAAAATACCTCTCAAGTGGTTGAAAATAGTCACAATTTCTTAAAACATATGCATGTGCGCTTTGGTAGTCTTTCTCTGTAAGCCATTCTACGTGCATTTCACCACTTGGACGGCCGACTTGCATAAATATGTTAGGTACTCCAGGGACATGATATACAGGAACTTCTCCTTCATCAAATCTTGTTAACCTGATTCATGTAATTGATTTTAATTCTGAAGTATAGATTGCGA
>1540-1-18217611-264
TGGTGGTACAACTATGTTCTCAGGTATTGCAGACCGTATGAGCAAAGAGATCACAGCTCTTGCCCCGAGCAGCATGAAGATTAAGGTCGTGGCACCACCCGAGAGGAAGTACAGTGTCTGGATTGGTGGTTCTATCCTTGCTTCCCTCAGCACTTTCCAGCAGGTAAAATTGGACTGTCATTTCTAAGTTTTTGCTTCTTGTGGTTGATTAAATGTAGACAACTCCTCTAATGGTTTACATTTTCTGTGTGTGTGTGTGTGTGT
>6926-4-8791771-307
AAAGGTAAATAAAGGATCTAATCCGTAACGTCTATTAAAACATTGAAATACTTAACCAGCAGACTAAATAAATAATTCTGAAAATGTAATCTTTCAATTAATTTTATATTTGTGGCATAAATCAAATGCTTCACTTGTCGTATAGACAGGCTGGACATGATGTACCGCTTCCTTATGGTCTACATATATAACTCCAAGCCACCGCTTAGATTCGGGGTTGATAAAACCTTGGAGCTCAGTTTGCATGTCAACATGGAACTTGGAAAGTGAAAAGATAAGATGAGGTAAGATATGAAACAAATTTTCG
>8091-5-4389885-364
TGTGTTCCAAAATGAAGAACAGCATCAGCTTTGAAGATCTTTTCTACATAAGAGTAGTAAGCAGCAAAACCGTGATGAGGACTTGCTGACTTGGAGAAAAGCAGCCTCATGGGATCACCTTCATACCCAAATGTTGGTTGCACTCCGATGAAAACATTACCGTACGCTTTTCCATAGACAAGAAGGTTCTCTCCATCTGAGTTAAGGTTCCCCGGAGGTTTCCCCCAGTTTTCTTCCAGGGCATTTGCATAAGGAGTGAGGTCTTGGTACTCACGGACTCCCATTTTGTAAGCTACATTGAGGTTAGGGCTGCTGAACTGAGCCTCCTTGTCATGAATGATTTCTTCAATAAGAGTCTCTGCAT
>8672-5-11418434-326
TAAATAAATATATTTATTCCAGAAAATATTTTATGACATATGGATAGCCTATGTCAAAATACGCGATTGAGGATGAAAATATATGTCTGGCGGACAGTGCTTCTACACACTATCTTTAAAGATAAAAGTACTTCTCCTCTCTCGAAATAAATGACTCCGCTAGAAGCGTGAGTACTATAAATGGCCATGCAAAGATAATATTAGGCTTTGGCAAAGTCAATTTTACAATGCCAAGGGGATCTCATTTTAAAGTAAATGATGCATTATACTCCCCTAAATCTCATAGAAACTTGATAAGTTTCAAAGATATCCAAAGTAATGGATAT
>6049-3-21744337-264
TATAACAAACTAATAAGCTGTCATAATAATGTCTTTACATCAACTCACGACACAAAACAACAAAACTGCTTCAACAGAAACAGTGCAAATGGAAAGCGTTTTTTTAAGTCATGTATTGGAATTATTCGTCTGTCTCGTTTCTCTTTGTTCCTGTTTGTTGCTACGTATAAAGGAGAAAGCAACCAAGTGGCTATGCACTTTCTGGTGGCAGCAAAATCTGCCACGTATCCTGTCAGAAAAAAACTGAGTGGAAAGTTGAAACTC
>5461-3-14502226-431
TCTAATCCTAATCTAAAATAAGCCTTCGATCGCCTAAATAATCTACTTGGTAGAGCCTCGACATTAGAGCTCCTCGGGATGAACTAGTCGTACCTGAAGAAGAACTAGTCAACACTCGCTCATGGACTTTTTAGAGAGATTTTGGCGTTTCGGTGTGAATGAAGAAGAATAAGGCAGAATGACTATTTATAGGGGTGGTAGGACGGTTTGGGAAGCACCAGGTGGCGAGATAGGCTCAACCGAGCTTATTTGTAACTTTATCCAAAACCTGCAGACAGACTTGAATTATTATCCATACACGGATAAACTTGGACGATCTTATTTGTATGGAACGGATAGACATGAATGAACTTATCCACAAGTTGATCCTTATCTGCTTCCATACTTATCCAAAATTTCATACTTATCCACACTCGTTCTTATTTGTACCT
>8285-5-6896931-475
ATCATTGGAGCTTATCCAGATCGGTGCTGAGAGGACTAAGAACGTCTTGATCCTCATGAGCGATACTGGTGGCGGTCACCGTGCTTCCGCTGAAGCCATTCGTGACGCTTTCAAGATCGAATTCGGAGACAAATATAGAGTAAAAAGAACAATGCTGAGAAATTGTAGTTTATTCTCACCCTAAAAGGATTGGTTTTTGATTGAGAATTGTATGGTTTTGACAGGTAATTGTGAAGGATGTGTGGAAGGAATACACAGGGTGGCCATTGAATGATATGGAGAGATCATATAAGTTCATGGTGAAGCATGTTCAGCTATGGAAAGTTGCTTTTCACAGCACATCACCCAAATGGATCCACTCTTGTTATCTAGCAGCCATTGCTGCTTATTACGCTAAGGAAGTAGAGGCTGGTTTAATGGAGTATAAGCCGGAGATAATCATTAGTGTTCATCCTTTAATGCAACATATTCCATT
>5000-3-9099566-254
TAGGTCTAGTGACTCGATCTTCTTAAGATTGGCCAAAGACAGAGGAATATGGCCTGTGAAGGCGTTGTTCGATAAGTTGAGTGCGATCAGTGCCTTTAAGAGACCAATAGATTCAGGAATTTCTCCTTCAAGTCTATTTCCAGAAAAATCAATGGTCGCTGAGGAACTAAGGACCCTATTTTGCTCCATAGACAGACCTTTATATTGTAAATCTATAGCTTCCAGAGAGGTGAAGTAATAGGTCCCGTAAACAA
>8281-5-6853980-321
AGTATTTCCCACCAAAAGATGTCAAACCAACTCCAACATCAGTTGTGTTGTGCTTAAATGTTTGAAGCTTTGTGCCGCCCTGAAACGAGTACACCAGATCTTCTCCTGATGATTGAAGGTCAACAGCTACAGAGAATGTCTGTTCTCTAAAGTTTCTAGTATAAGCTGCATTAGTCTCAGATTGGATAGTGAAGCGTTGCTTGTCTCTGCTCACCTGTCCTGTAGCTGAAGCGAATAGATTCCTATTTATTTTTGCAGCCGTCTCAATATTTATTCCATCAAATCCCACATCGCGATCCCAACCTTGTGGGTCATAGACAG
>9283-5-18410898-286
TGCGGTTAACCTTATTGAGCGCCTTTGCTCGTGGGATCCCTGCAATAGACCGACTACTGCAGAGGCTCTACAGCATCCGTTCTTCCAAAGTTGCTACTATATTCCCCCATCTCTCCGTCCCAAGCTGTCTGAACCAAGAGGGTCTCTCGAGCAGCAGCAATCCGTGAAGCGTTTACCAGCGGCTCCGACTTATAATGCTAATAAGCCGTTGAACACCTACGTTACTCCAAAGACGAATGCTCCTTTTAGCAATGGTGTCAACAGTTATGTTACTCCAAAGACAAAT
>1757-1-20841045-425
ACAAGAATCGACGAAAAATATTTGGTATAATAACTTGCTCTTGGTGTATAATAAGATTAAATTTCCCGTGAAAGCCTAGGAATCAATATATATAGCAATTTCTGGGACTGGGAGATTTGAAAATTGCAATAACATTACCTTGGTATGAAGATATGTGGTTGTTATCGGATAAGATGACCAAAAATGTTTCAGTAATTCTTGTATTGATGTCCAATGCTGTAGATGAAAGAAGAAAAGTCCTCTTATCCATATGCATTACTACCTAATCTTCACTAACTAGTACATATAGAGCTTCTTGTCACTTAGGACACTGGAAAATGTCGGACTTACGTGTAGAACTTCATCCTTAGTGGACTTTGGTAATCTGTCCAGAAAGCTCTCTCGTGGGTTCTTCCCATTAATATTTTTAGCAGTTGCAATGGTTC
>4204-2-19683047-251
ATGTGTCACCAAAACAGTCCCATTGGTGCAAACATGAACAAAAGCACCGGCCTGTAATAATAATATGTGTTGGAGTAAGTATCTTAAAATCCAGATTCTAGATTTGCAAGCAAAGGTAGTGCAATGCTGAGATTTCCAAGAAGCTTTATCTTATTCTTTTAACTTTAAAGTTCCTCGAGAGATGACTAAATTTGAAAAAAAAGGATTCACTTCAAACATGATTCATGAACTTTGTTGTAAATGAATATGAC
>931-1-11166188-288
TTCAGGTTGTATATATATTCTTAGGAAAGTATTATAGTGTAATTAATTAACATTAGATTTGAAGATTTATATTGATATATTTTTTTGTGAGAAGATAGTATATATTGATAACCTGACATTTGGTAACTCTTTTGTACAGCTAAAATTGTTTGCATTACATTTTAAGATATTCATGTTAAATTAAAATTGTTTGTAACACACCACCACAAGTTATAATTATCCGTAGATTGTCATCTGTCTAAATCAATTATATTTCCGGTTTTTGGATCCATATTCTTTGGTTGGTCA
>8007-5-3392477-287
ATATCTTTACAAAGAATTACTATGTAAGATCCCCCAAAAGGCCAATACGTATACCTTCTCAGTAGGAGGTGGAGGCACATGTACAGTCTCAGCTTCTTCCACATTGAAGGGCTCATCAATTTTGTTAGAGTCTGTCGAGAGATACCTCCCGCCACCAGAGGCAGAAACAAACCTAATGCAACATAATCCATAAGCACAGAACAGTAAAGCTAAAGTCAAGTATCTGAAATTTCACAAAACACTCAATTGCAACCCAAATCACCTAATTGTTAGAATCTAGATCATGA
>4338-3-1230946-249
TTATAAGTTAGCTTCCATTACATCTTTTCTCTTTCTTGCTTAGTATCATTCTTTGTCGTGTTCTTTTAATTAACCTTTTGCAATTTGTCTTGTGTTTCTCACAACACAAAAACTTGTAAAAGTGTTAAAAAATCAAGATCTGAAAAATCTTATCACCGCTTCTAGGTTTTTCAGTTTTTTTTCTTCCTTTTCCTGATCTAAATTAACTTATATTTCTTAGGGTTTCACTTCTTGAAACATTTAATCAGA
>8379-5-7862666-348
AATAAATAGTTTTCTTTTGCACCAAATTACATGTCAAAAGAAGTGTCATGGTACTACTTATACGAAAAGTAACAACGAACCACATATATGTTGTCTGTTTTGTTAATATCAGAGATAGTAACACAGAGACATGACTCTGAAATAATTAAAAATTACCAAGTCAAGATTTGTGTTATTTTTAGTTTGAATTTACAAGTTTCAATATTGAATCTGGCTCTTATATTTAATCACTATTTCTTGGCTTACAAGTTACAATGAGGCACAGTAGCCCTATTCAGTAACTTAGTCTATACAACAAAATTGAGCGGCATAATTAGTAGATAATTTATCGTCCTTCAGTAATATTTT
>9351-5-19340402-226
GGCCAAGTACTCGTGTGTGCCCACAAATGACATGGAACGTGCATCGGTTGGCTCGGCTACCAGCTCTGGCAATGGCCTAACTTGATTTGCGGTGTCATTCTTGGGTTTACGGTCCTTCTTAGATTTGCTTGAGAACAAACGTGGGGAGAAGCAAGTGGTGGGGACGGTGCAAGACGGTTGAATGCAGGAGGGCTCAATGCAAGCGGGCTGCACACAGTAAACGTTT
>9098-5-16418209-193
ACAAAAAATATCTAGGAGATGTGAGGATAAAAAGTTTGGCACATTCTTAAATAATTTAATATAAATATGCAAACTCAAATTTAAAACTCAACCCAAAAACTTTTTTTACCACTATCAAAATTTTGTAGAAATATTTAAGAAATTTGTATTTGATAATCAGCCAAACTAAAAAGATAATTGTTGTGTGATTACA
>6526-4-4157422-426
GTTGAGTTGGAAACTAGGATATCCTCAAGTCTGTTGGTTTGCCATCTAGATTTTCCAATAGTCGGATTGACTCGAACCTGCAGCACTCATCAATCAGGCAATAAACAAGAGAAATATAGATCATGATTCCTAACTAAACTAAAGAAAACGTTTTTTTTTTTTTTTTTTTTTTTGAAAAAGGAAATAAAGGAAATAACCAAATGAACTACAAAACGAAAAATGATAAGAAACAAAAATAAAAGCATCATTAGTAAGAACCTCCCCCATACTTAAACGACACTGTCCCCAGTGGCATTCAAATCCAGAGAAAGCGGGAAAAATAAATCAAAAATAAAAGAAAATAAAAGAAAGCGAAAAAAAAAATCAAACCAGTCAGTTGCCTCCCACTAAGCGCTTGTTTTGAGTCGATAGCTTGACTTGGCGGAG
>2237-1-26784984-265
TTCAGTACGCTGTATTTGCAGCTTATCACTTATCGTTGGAGACTTCATTCCTTGCGGATGAAGGTGCTTCTCTGCCTAAAATTAGACTGAAGCAACCAGGGATGGTGCGGACTGCATCACAAAGGAGGATAATTGATGAAGGCATTTCCTTAATAACTCAATCTCCTACAGAAACAGATAGTCAAGCTTTGCTTGAAACAGCTGCACATGAAGATGAACATACGGCTCCTATGCCTGAGCATGAAGTTTGTGAATCATTGTGTGA
>3398-2-10303214-309
TGCTGGGTTTGCAGCGATAGGGCAGCTATTTGTAGAACCAAAGAAGGATCTGTTCAGAGTTTCAGCTGAGAACTTTCCGGAACAAAATGTTAAGTTGTTGAAAGAGAAGTTGAATCTCTCCATCCAAGGGAGCTTCTCAAGGATAGACATCGGTATCTCTCCCGTCAAATTGTTCCTCGACACATCGATAGCCACAAGGTTCTTGATACTCAAAATCGGGATATGTCCTGCAAGATGGTTTCCAGAAACATCGAGTGTACTCAAATCACTCAGCTTTGAGATCTCTCTAGGTATGTGACCAGAAAGATT
>9131-5-16715598-229
GCTAAGAAGTGAATACGTTGACCAGCTCCTTGTACCAGATTCGGGTCCTTTCATTTTTAATCTCCATAATTAAACCAGCCGCGAGTCTTGAAGAAGAAGTATGCAGTCGATAGTTTCTTTCTTCCAGAGAATATACATCGAAGCTTGATAGGTAATCCTAAGAAAGTAAGGATCGTAGTCATATTTTTGTCTTAGAACGGATTCTTAAGGCATCTAACACCATCGCCAA
>7468-4-15312218-197
AATCTGGACCGTCGATTTCAACTACAGAGTAATTAGGATTCTCCATTTTCACCACAACTGGTGTTCCTTTCCTCGTGTCTTTCGCCCACCAATCTGAAAAATCCAACCTTGGAGCCATCTTTTGCCTCTAAAATCTCCTCTGAGAAGTAGAGAAATCGAAAACCCTAGCTGAAATTTCTAAATGTGGTAAGAAGGAT
>3722-2-14009837-275
[truncated: 128,742 more chars]
