# Supplementary material for: MORPHEUS, a Webtool for Transcription Factor Binding Analysis Using Position Weight Matrices with Dependency
Source: PLoS One. 2015 Aug 18;10(8):e0135586. doi: 10.1371/journal.pone.0135586 (PMC4540572; doi:10.1371/journal.pone.0135586)
Supplement: S5 Text — (TXT) [file pone.0135586.s005.txt]

>AtAP1
AAAAGGGATATTTAATGGGAAGAAAAGAAGGGTGGAGATGTAACAAAGGCGAAGATAATGGATATTCTTGGGATGTTGTCTTCAAGGCCACGAGCTTAGATTCTTTTAGTTTTGCTCAATTTGTTAAGTTTCTACTTTTCCTTTTGTTGCTTACTACTTTTGCTCATGATCTCCATATACATATCATACATATATATAGTATACTATCTTTAGACTGATTTCTCTATACACTATCTTTTAACTTATGTATCGTTTCAAAACTCAGGACGTACATGTTTAAATTTGGTTATATAACCACGACCATTTCAAGTATATATGTCATACCATACCAGATTTAATATAACTTCTATGAAGAAAATACATAAAGTTGGATTAAAATGCAAGTGACATCTTTTTAGCATAGGTTCATTTGGCATAGAAGAAATATATAACTAAAAATGAACTTTAACTTAAATAGATTTTACTATATTACAATTTTTTCTTTTTACATGGTCTAATTTATTTTTCTAAAATTAGTATAATTGTTGTTTTGATGAAACAATAATACCGTAAGCAATAGTTGCTAAAAGATGTCCAAATATTTATAAATTACAAAGTAAATCAAATAAGGAAGAAGACACGTGGAAAACACCAAATAAGAGAAGAAATGGAAAAAACAGAAAGAAATTTTTTAACAAGAAAAATCAATTAGTCCTCAAACCTGAGATATTTAAAGTAATCAACTAAAACAGGAACACTTGACTAACAAAGAAATTTGAAACGTGGTCCAACTTTCACTTAATTATATTGTTTTCTCTAAGGCTTATGCAATATATGCCTTAAGCAAATGCCGAATCTGTTTTTTTTTTTTTTGTTATTGGATATTGACTGAAAATAAGGGGTTTTTTCACACTTGAAGATCTCAAAAGAGAAAACTATTACAACGGAAATTCATTGTAAAAGAAGTGATTAAGCAAATTGAGCAAAGGTTTTTATGTGGTTTATTTCATTATATGATTGACATCAAATTGTATATATATGGTTGTTTTATTTAACAATATATATGGATATAACGTACAAACTAAATATGTTTGATTGACGAAAAAAAATATATGTATGTTTGATTAACAACATAGCACATATTCAACTGATTTTTGTCCTGATCATCTACAACTTAATAAGAACACACAACATTGAACAAATCTTTGACAAAATACTATTTTTGGGTTTGAAATTTTGAATACTTACAATTATTCTTCTCGATCTTCCTCTCTTTCCTTAAATCCTGCGTACAAATCCGTCGACGCAATACATTACACAGTTGTCAATTGGTTCTCAGCTCTACCAAAAACATCTATTGCCAAAAGAAAGGTCTATTTGTACTTCACTGTTACAGCTGAGAACATTAAATATAATAAGCAAATTTGATAAAACAAAGGGTTCTCACCTTATTCCAAAAGAATAGTGTAAAATAGGGTAATAGAGAAATGTTAATAAAAGGAAATTAAAAATAGATATTTTGGTTGGTTCAGATTTTGTTTCGTAGATCTACAGGGAAATCTCCGCCGTCAATGCAAAGCGAAGGTGACACTTGGGGAAGGACCAGTGGTCCGTACAATGTTACTTACCCATTTCTCTTCACGAGACGTCGATAATCAAATTGTTTATTTTCATATTTTTAAGTCCGCAGTTTTATTAAAAAATCATGGACCCGACATTAGTACGAGATATACCAATGAGAAGTCGACACGCAAATCCTAAAGAAACCACTGTGGTTTTTGCAAACAAGAGAAACCAGCTTTAGCTTTTCCCTAAAACCACTCTTACCCAAATCTCTCCATAAATAAAGATCCCGAGACTCAAACACAAGTCTTTTTATAAAGGAAAGAAAGAAAAACTTTCCTAATTGGTTCATACCAAAGTCTGAGCTCTTCTTTATATCTCTCTTGTAGTTTCTTATTGGGGGTCTTTGTTTTGTTTGGTTCTTTTAGAGTAAGAAGTTTCTTAAAAAAGGATCAAAA

>AtCAL
atatatgtattgtccttgttcatacCACGCCGGTCTTGTAAGGTGGAACAAGGGAAGAAGACAAGGGATCGGGCTTTCCCATGCAAATGCGCATGTAAGGATCGCAAGACAAGTAAAGATTCTTCACCAGTACTGAGGTGGATCCCTCCGGAAGCCTTAGATCAATGGTAGTTGTGGTTATTTTAAGATCAGATTCTTTTGGAAATCCAGTAACATAGTCTGGGAATATGATTTGCTTGTTGGTCACCGTTACTGCTTCTGCGTTCGTCATttccgattttacgtacttttgatcactatgataatttcttctttcttacgtcgagatgtgtctgctttttgtagattgaatttctcaatgttgctttgatcataagaccatttgatttctttccttcattgatcgatccaatttcttcgggagataaataaggtaaaaatggactattatttttggaaaatacaggagaaaaaaattcttaagaataaaagagtatttatagtgaccatgaattttgttgtttttttaaaaagaaaaaaaaactcgattggattggatgacacattgaaattaacattcaaatagcatcttagttaacagatattgcatgcaccatataataaaatatcataattatgtgtgatgcgaggtttgttttggtcaaaatgttattttaatcacaatttaataacagatcatttaccaatttgttttttgataatttatgccaacttagtaaattcatccaaaaagttgaaaaatatagatgtgtaatatgttgacggatatacaacactcaaaacaatatactcaaaaaaaaaaaaaattgaaagcggcaacgattcaaacatatatgctaaattttaataatggacaaaggaggaagtactgcatatgtacgaaaagtgttgataatggagatcagcggatagtgtcgccaagggcacgagctttagattcttttagtttgctctaaatgttcttctttggtacttttaattgctttagttgcttgcttcttatctccacataaataaatggggtaaccattttctctcgtatcttattccgatctttggatctatgtacgtactacatgaataaatcgtgttcaataagttattatcatttggtctgcttaaagtgatcatggtgtattaatctataatacgtagttctcttaatttattccctagaattccatcaaagacaaattttagcaaaaagaaaagttgagtatataatttgcttagtagtacaaaaaaaacttatggtaatttgtattttggatatttccttaattaacccaaacttcaaaattaattttcttctgctgtatctttatatccaacgtgaaatctattgactcaacaaaatacacagttgtcaattgaagttcaactctaccaagaaacatctatatgtacttcactgttcttaccgccgagcaattaaaacctctataactacttggttacattattacatttttatttacaaaaaatatatatcaacaaccaataatatagttagaaaatgaaagaaaattatttaagaaatatccgccgtcaatgcaaatcgaatgcgacacttggggaagctctgaagtctgtggtctgtgcatatttcacttgtctagctaacccattttcacgtcactagacgtcgataatcaattattgttattttttttatcaatgttccacttattgaaaattatatacgagaaaacatagactcgacattaggcaatggaagtctaatcagaccaatgagaagtcgacaacacatcctagaaaccaactctggtttatttccttccccaataccaagttatagctttctttcaaaccgctatttccaaaatatctcttctttaaataaagagtgaaagaagcactctttcacattaccatcattagaaaactttcctaattagatcaagatcgtcgttatctctcttgttttttcttcatataatttagttattttaagagaa

>AtFUL
ttggagagaagaaattccgatgaaatgtcaggagctaccaatcttccaaaccattgacaactcgacataaggaatcactaaaatttatgtgtttatgatcaattaaggtacgaacataattaagagcaacataaacaaatttacgtcggaaggtaaaagaaaataatcagttacgatgattcattatatcagttaccaattcttacaaaatttgatatttcattcttattttgttagtgtacaaaactagtttatgtttggtatcagactatcagttatcaattcattgatcagttaccaaatcttaaaatagattttccacttttcagaccaatatatgttatgtatatatcgatatcacacagagtcagacatataatagtcatgggaccgacatgaatgttgttttgttaacttcttatcggaacacgttccctattcaataaccactcaaaaagttgaaccttcggaagaaattatatttacttatttagtcataaaatagcttagtgtgatgtgttaatcctacaaaaattatagtagtgagttattaattgacagaaaaggttttattttcgtaactattttcttacattgactacaatagtagtacattaccaatttaccagttaccagttaatcattaaagtatctttatatttcatttaaaaactccttacattgtatttaataaatccatctacccaaatccaatgggtctaaaggagtaaaagaaaatggtagtctagagacttttcctacattgagagtatcatacgtttgagattctcttcccataaataggccactttttcccggtcaaaagaaaaattatagtatatcaagtgaataagttatggaatataggcattttttttacaacaatatatgcattttgcatattggttggtccaaaaagatcaacgccacgatctatagaacatgcttcatttgatgttaagagttttgttggttcagcagctaaatttcagcctagcttccactttgtaggttcatcaatttccagagcaaagagaagatcgatacttaacttgaaattgaagaaaaggacatcattttagtttttttccttccaatttagcaggataaaatattgtaaaatgttccgtgttatttttgtgtttgcaattataaaattactatttttcctaaggttttattacaattgggtcaaattctttcgtgtacttattaaaacacactatatttaattttatctaatatatatatctttgaaattgtaagcacaatgtttctccctgtttaaaggaaaaacagaaagtcaccttaaataaaattaaaatttctccgtgcatttaaccagaaaaaaacttgtctccatgcaaaaagaaaaattaaaaaaccaaaatacaatttgcattttgaaagaatatttaaaccctatatatagtcgttatagtgttactgtagaaagtattaaggagttaaagattattctcctttaatatctattgagttctttggtctgatttcttaaccttaaaaacaataacaaaagtccgtacggtacggaaacaatgtaagctaaagggaggcacaaaactaacgaacgagttacaagcacagtaaaaagtagccaatgaggactcgacaacacatcaaatggtttatttcccaaacagcccttaaaactttatctccactctggtctcttcttccactcgtatgtagcttttgtgttttttttttctttcttttttttccacaaatatcatcgtctatgtattcacgtcacataccgtatttataccacatcacttacgtcactgtagactcacgcgaaacccaacaaaagtccataaaagaaaaaataaaaaaaataaaatagctattatcacattcatcaacacaaaagatacccagagagacataagaaagaaagagagagagagatactttggtcatttcagggttgtcgtttctctctcttgttcttgagattttgaagagagagagat

>AlAP1
tactttaaaattatttaaacaaaatccatggacaatcccgcaaatccgcatatatttgcgggacgggtttgtatttcatatatgctacccgcgggtcgtgcggaccgactaactacaagtcaaaatattttttgtctatcgcaaaacggacttacgggacgaatcaacttgctttgacagttctaatgggaatattatttagtcatacaataaaatgaagtttggacatagtaataatagaatatgtatcttatttgttagatgagagattgaaagatgaagtataatgatttaaaattcattattatttttcatgattcacaaaatttaataaatacttatcatcttgttgaataattctaaaatcatattcaagaaatctttataaattgaaaattaaacttctttggtaagctataggtatgaaaatatcataatttcgatttaatctaattaaattaaaattagttacatggatttcatatctatttaatttacacgaccaaaataaaaataactatttaatttacacgaccaaaataaaaatatcaatttaatttataaaacagatgggttatttgtgataaattttctacaaaatctttaaaagcaagtaaaatatctttcaattaatgataattggctaaaataagcgaaattaatgacaaaaacgttgattgttatggaattagtcccaaaaatatatgaacaaatttattatacgtaattaatgtataatattgtttggaatatgcttttattattagttaccataagtacaatcagattttatttgatttccataaatatttgattttattttgatttttcattattaattcgaatttatattccaaaaaaatttcaaagatccgatttcagattttcgggtcaattttctgattttaacccgacccattttcatttgtacttctcttttaatagtatagagatggatagttgaaacgcgaattcatttgtaatgtaccacatctgctacaactaaaccagttgaaagttgagtttggtttttgttttttggttgaacttatgaaacttgggtttatagatttgcatataaagtacaaactaaatatgtttgattaacaacaaagcacatattcaattgattttttttcctgatcatctacagcttaataagaacacacaacattgaacaaatctttgacaaaatactagctatttttgggtttgaaattttgaacacttacaattattcttctcttcttcctctctttccttaaatcctgcgtacaaatccgtcgacgcaatacattacacagttgtcaattgcttctcagctctaccaaaaacatctattgccaaaagaaaggtcttgtacttcactgttacagctgagaacattaaatataatgagcaaatttgataaaacaaagggttcttactttattctaaaagaatagtgtaaaatagggtaatagagaaatttaaataaaaggaaattaaaaatagatatttttgttggttcagattttgtttcgtagatctacagggaaatctccgccgtcaatgcaaagcgaaggtgacacttggggaaggaccagtggtccgtacaatgttacttacccatttcgcttcacgagacatcgataatcaaattttttattttcatatttttaagtccgaattttattaataattcatggacccgacattagtacaagataaaccaatgagaagtcgacacgcaaatcctaagaaaaccactatggtttttgcaaacaagagaaaccagctttagcttttccctaaaaccactcttacccaaatctctccataaataaagatcccgagactcaaacacaagtcttattataaaggaaagaaagaaaaactttcctaattggttcataccaaagtctgagctcttctttatattactcttgtagtttcttatcgggggtctttgttttgtttggttcttttagagtaagaagtttcttaaaaaaggatcaaaa

>AlCAL
AACTTATTTTCAATTTTGGAGTAATCATATATTATCTAAAATTTTGAATAAATCAAAAATAAAAAATATTATTGTTTATAATATTAGTAAGATTTCTAATTTACTTAAAATAAATAATTTCAAACTATATAACTTATAATAAATAAATAAAAAATTCTTCTTATTTTTTGGTAAATTTATTCATTCTATGTTGATTTATTGATAAATTCGATTTTTTTGAACTTTCGACTTATTTTCTACTTTTGTTGACTTAATTTTCTTTTTTGTTGACTTATTTTACAACACTCTACTTATATTTTGACTAGTTGATTTATAAAATAGTCGATTTTTTGAACTACTGACTTATGTATTTTGCTCATTGATTTATAATTTTTTTTGTCGACATGTTAATTCATGGTAGACTTAATTCATTCTATGTTGACTAATTAATAAGATCGATTTTTTGAACTGTTGACTTATATTTCATTTCATTGACTAAATTTATTTTCTATCGACTTATTTTAAAACAGTCGACTTATATTTTGGTTGATTGATATTTGAAATAGTCGACTTTTTTAAACTAATGACTTATTTAATATTACATCGATTTATTGATAAGGTAGATTTGTTGAACTGTTGACTTATATTTTATTTTTATCGACTTAATTTTCTTCTCTATTGACTTATATTAAAACAGCTGATTTGTATTTTGGTTAATGGATTTCTTACATTGTCGATTCTTTTGAACTATTGATTTGTTTTTTTTTTGAATAGAGATAATTATTTTTAGTTATAATATTTAAATTAATAATTTATTTTGGAATTAAATTTAAATTATATAATTTATATTCATAATAAATTTAAAATAAATATAGTGCATATATATATATTATATATCTCAAAAATATTAACTATGAAAAAATCTAAAAAATATTTTTGAATTACATATAATTAAAATTCATAGTTAATATTAAACCAATCATTATCCAAAATATTTACTACATCAACCCAAAATCTAGATTATTTTATTATATGATTAAAAGTCAAAATTTATATCATAATTATTAGTTTAGTTTCATCATTATCTATAATTTTCACAAAATAAAAAAAAAAAAATTTGAGCATATAAATTTTTAATATGAACAGTTTAATTTTGAATTTTAAATAATATTTGTAAAAACTAACTAATCAAATTATTTGATTTTCATTTTCAGAATTCTTAGTTATTAATTAAGGACAAAAATGTCATTTTGAACAAAGAATAAGATACATCTCAAATTGTTAAAAATTATAGTATACATTTCAAATTTCCAATATAATTTAGGGTATACAATCTAATTATTCCAATTTTAAAATTAATTTTCTTCTACTGTTTCTTTATATCCAACGTGAAAATCTATTGACTCAACATAATACACAATTGTCAATTGGTGTTCAACTCTACCAAGAAACATCTATATGTACTTCGCTGTTACCGCCGAGCAATTAAAACCTCTATAAGTACTACTTATAATATAGCTTGCAAATAAAAAAATTTGATTTAAGAAATCCACAGAGAAATTTCCGCCGTCAATGCAAAGCGAATGTGACACTTGGGGAAGCTCTGCGGTCTGTGCATATTTCACTTGTCTAGCTAACCCATTTTCACGTCACGAGACGTCGATAATCAATTACTGTTATTTTCATTTGAGTTCCACTTTTTGAGAATTATATACGAGAAAACATAGACTCGAGATTAGGCAATGGAAGTCCAATCAGACCAATGAGAAGTCGACAACACATCCTAGAAACCAACTCTGGTTTATTTTCATTGCCCAAAACCTGGTTTTAGCTTTCTTTTAAACCGCTATTTCCAAAATATCTTCTCTTTAAATAAAGAGTGAAACAAGCACTCTTTCACATTATTATCATTATAAAGGAAGAAGAAAAACTTTCCTAATTAGATCAAGGCTCATTGTTATCTCTCTTGGTTTGTTTTGTTTTGTTTTTTTTTCATATATAATTTAGTTATTTTACGAGAA

>AlFUL
TTTGGCAGAATATTTTATCTCTTGTTTCAAAGGCGCTCATCAATAGAAGTACGAACATAGAGCAAGATAAACAAATTTACGTCTGAAAGTAACTAAAAATAATTAATTACTAATATCAGTTACTAATTCTTACATAATTTGATATTCATTCAGCTGTTTTTGTTAATGTGCAAAACTAGTTTATGTTGGGTAGCAGACTTCAGTTATCAATTCATTGATCAGTTACCAAATCTTAACATGGATTTCCCATTTTTCAGACCAATATATGTTGTGTATATATCGATATCACACAGAGTCAGACATATAACAGTCATGGGACCGACATGAATGTTGTTTTGTTAACTTCTTATCGGAACACGTTCCCCATTCAATAACCACTCAATAAGTTGAACCTTCAGACGAAATTATTTGGTCATAAAATAGCTTTAGTTTGAAGAGTTAAATCATACAAAAGTTATCCTAGTAGAGTTATTAAATTGTCAGAAAATGTTTTAATTTTCTTAAGAGATATTTTCTTACATTGACTACAATTGTACATTTACCAGTTACTAATTAAAGTATCTTTAAAATTTGTTTAAAGAATCCTTACATTGTAATTTGTATCTAATATATCCATCTACCCAAATCCAATGGGTCTAAAGGAGTATAAGAAAATGGCAAGTGGTCTAGAGACTTTTCCTACATTGAGAGTATCATACGTTTGAGATTCTCTTCCCATAAATAGGCCACTTTTTTCCGGTCAAAAGAGAAATTATAATATATCAAGTGAATTATTTATAGAATATAGGCCTTTTTGGTTTTTGTTTTTTCTTTTGTCAACAATATATATATATATATATATATATATATATATATATATATATATACATATTGGTTGGTTTAGGAGATCAACGCGAGCTGATCTATAGAATAAGCTACATTTGATTTTAAGAGTTTTGTTGGTTCAACAGCTGAATTTCAGCTTAGCTTCCACTTCGAAGGTTCATCAATTTTCAGTAACAAAGAGAAGATCGATACTTAACGTGAAATTAAAGAAAAGGACATCATTTAAGTTTTTTTTTTTTGTCCAAACAGGATCAAATACTGTAAATGCAAACATAAAAAGTTCCGTCTGATTTTTTTATTTGCATTTATAAAGTTATTGTTTTTTCTAAGATTTTATTACAATTGTGTCAAATTATTTCGTTTACTTTTAAAACACACTATATTTAATTTTATCTAACATATTTTTGAAATTGTAAGCACAATGTTTCTCCCTGTTTAAAGGAAAATCAGAAAATCACCTTAACTAAATTAACATTTCTCCATGCATTTAACCTCAAAAAAAAAAAAAAACTTGTCTCGATGCAAAAAGAAAAATTTAAAAACCCAAATACAATTTGCATTTTGAAAAAATATTTGAACCCTATATATATAGTTATAGTTTTACTGTAGAAAGTAGGAGTATTAAGAAGTTAAAGATTATTCTCTTTTAATATCCATCACCTTATTATTCTCTTTTTCTTAACCTTAAAAACAATGACAAATGTCCGTACGGTACGGACACAATGTAAGCTCAAGGGAGGCACAAAACTAACGAACAAGTTATTATTATCACAGTAAAAAAGAGCCAATAAGAACTCGACAACACCTCAAATAGTTTATTTCCCAAACAGCCCTTTAGCCTTTATCTCCACTCTGGTCTCTTCTTCCACTCTTATTTATGCCTTTCTTATGTAGCTTTTTGTTTTTTCTTTCTTTTTTTTTTTTCCACAAGTATCATCGTCTATGTATTCACGTCACATACCGTATTTATACTACATCACTTACGTCACTGTAGACTCACGCGAAACCCAACAAAAGTCCACAAAATAAAAGGAAATAAATAAAATTAGCTATTATCACATTCATCAACACAAAAGATACCCAGAGAGACATAAGAAAGAAAGAGAGAGAGAGATACTCTGGTCATTTCAGGGTTGTCGTTTATCTCTCTTGTTCTTGAGAGTTTGAGGAGAGAG

>Carubv10022005m
GAGTAGCAAAGAAAGAAGAAGAGATATTTAATGAGAAGAGAAAAAGAAGGGTGGAGAAGTAACAAAGGCGAAGATAATGGATATTATTGGGATGTTGTCTTCAAGGCCACGAGCTTAGATTCTTTTAGTTTTGCTTAATTTGTTTTGTTTCTACTTTTCCTTTTGCTGCTTACTACTTTTGCTCATGATCTCCATTTACATATCATACATATATATGGTATACCATGGCCACTATCTTATAACTTGTGTATCTTTTCAAATCTCAGGACGTACATGTTTAAATTTGGTTATGTAACCACAACCATTTCAAGTATCTATGGTCATACCATACCAGATTTAATATAACTGCTATGAACCAAATACATATATGAAATCTATATAGTTCGGTTTTAAGATACACAATCTACACCTTTTTAAGCATAAATCATTGCCATGTACAGAAAATAAAATACTTTGGAATAGCTTTTCCTTTCATTAGGTTACGGTTTAAATGGTCTAATGCAATTTTCTAAATTTTGTATGATTGTCTTGATGAAATAATAATTACGTAAGCATTAGTTGGTAATTTATATGATAAATAAAATTGGACACGTGTAAAACACCTTACAAGAGAAGAGAGTGAGAAATGAAAATAAGAAAGAAACTTTTTAACAAGAACAATCAATCAATTAGTCTTCATATGGAGATATTTAAAGTAATCAACTAAAACAGGAACACTTGACAAACAAAGAAATTTAGAAATGTGGTCCAGCTTTAACTTAATTAGATTGTTATCTAAATGCTAATGTTACATATATCTGCCTTAAGCAAAAGGCCGGCTTTGTTTTTTTTTTTTTTTTCATTTGGATAGAAGCGAAAAGTTATTTTCTTACTACTGATCAAGATCTTAAAAGAGAACACTATTACAACTGAAATTATTGTAAAAACAAGTGATTAAGAAACTTGAACCAAGTTCTTTTCTTAATAACATCCCGGCACAAAGATTTGATGTTGTTTAACATCAAATAATGTATATATGGATAGTTATAAGGCGTTGTTACTTGTAAAGTACCACAAACTTGAGTTTAATTAGCAACATAATAAGAACATACTTAATTGATCTTTGCCCTGAATCCTGATCATGCATCTACAACTTAATTAGAACAGACAACATAGAACAAATCTTTACAGAACACTTTTTCGGGTTTGAATACTTACAATTATTCTCCTTCTTCCTTCTTCATCTCTTTCTCCTTAAATCCTGCGTACAAATCCGTCGATGCAATACATTACACAGTTGTCAATTGGTTTCTCACACAGCTCTACCAAAAACATCTATTGCCACAAAAAAAAGGTCTATTTGTACTACACTGTTACAGCTGAGAACATTAAATATATAAATAAACAAATTTGATGATAAAAACAAAGTGTTCTCACTTTTGTTACAAAAGAATAGTGTATAGGAAATTATAATAAAAGGAAAAAAATAAATAAAGATATTTTTGTTGGTTCAGATTATGTTTCGTATATCTACAGGGAGATCTCCGCCGTCAATGCAAAGCGAAGGTGACACTTGGGGAAGGACCAGTGGTCCGTACAATGTTACTTCTAACTCTGACCAGTGATCTCTTCACGAGACGTCGATAATCAAAAAAAATTATTTCATATTTTCTTTGTCCGAATAATTTAACAAATATATGGACCCGACAATAGTACAAAATTCACCAATGAGAAGTCGACACGCAAATCCTAAGGAAACCACTATGGTTTTTTTTGTAAACAAGAGAAACCAGCTTTAGCTTTTCCCTAAAACCACTCTTACCCAAATCTCTCCATAAATAAAGATCCCGAGGCTCAAACACAAGTCTATATTATAAAGGAAAGAAAGAAAAACTTTCCTAATTGGATCATACCAAAGTCTGAGCTCTTCTTTTGTATCTCTCTTGTAGTTTCTTCTTAGGGGTCTTGGGTTTGTTTGGTTCTTTTAGAGTAAGAAGTTTCTTTAAAAGGGATTAAAAAAT

>Carubv10011954m
GGCCCGTCTTGACATTGTCTCTCCGCGGCCCGGCTTGGAGTCATCTCACCACGGCCTGTTCCGACATCGTCTTGCCACGGCTCGACCTCAACGTCGTCTTGCCTCGGTCTAGCTCAGCATCGACTCACCACGGCCCGTCTTGATCTTGTCTCGCTGCAACTCGGCCTTAACACCAACTCGATGCGGCTTTGCTTAACGTCGCCTCACCACGGCTCGACCTCAGCAACATCTCGCCAGAACCTCGCTAACACAAAATTTCATCTCGGTTTCGTCTCAACAAACGATTCACCTCACCACCTCGTCACGGTAGCACCTCGCGTCTACAGATTTGGTCACTTTGAGACAACCACAAACCAAGTTTACTACTAAGTTATGAGCATGTCGACGAAATGGAGATTTGTTCTCCTCGAAAAGCGTGTTCACGACACTTTTAATCGAAGAGGTTCAACCCTCTAAATACACGATGAAGGACCCCAAACTTGTCTACGACAATGTCATCCTTCGTTTTGCGCCCAACTAATATATCTACTACTCAAAGACTAGCCCGCTGAACTCAAGCAAGCTCTCGCACACCAGACTAATGGGGGGACTATTGTTGGATATGGGTCATGACCCTCATATATTAGAAGGCCACAAAACAAAGGTCCAACAAGCTTAAATGAAGATTTTCCTTAAAACAAGCCCACTAAGCTCGGAGGGGCAAAATCGTAATTCGCAGAAAGGAGAGAAGAGATTTGTAGGGTTTCTAGTCCCTATAAATACATTGTATCACTGTTGGGAAAGGGGGAGATCCAGAGGATATTACCCAGAAAACAAGAGAGTCGCTGCCTAGCCACGACTCTCTCGCGTTTTGTCCTTATGTTTCGTATAATCATTGCCTAGCCGCGGCTCTCTCGCGTTTTCTCCTTCTTTTTCGTAGAATCGTTGCCTAGCCGCGACTCTCTCGTGTTTTGTCCCTTTATTTCGTATACGTTCTTGGCTCGACATATCGTAGCGAGACTTATTCTTTTTGTAACTTTAGATCTAACTTAAGCGTTAATAAAGGAACTAGTTTCGTATCGTCCCTAAACTCTCGTATTATTGTTTTCACCTCCCATGTACAAACATATTTGACTCTTTAGAAAATGATCAATTTATTAGAATCACTCTTTTGCGCAGGACTTGTGAATTTAGTTTTTAAAAAAACAAGCCGATAAACTAGAATAAGTTGTCTAGTTTTAATTTGTATATTGGATATTTCATTTATATCCAATGTGAAAATGTATCGACTCAACAGAATACACAATTGTCAATTTGGAGTTCAGCTCTACCAAGAAACATCTATACGTACTTCACTGTTACCGCCGAACAATTAAATCTCTATAAGCACTCACTACTTATTACGTCCTGTCCCACTTTTATTTAAGTAAAACGCTTACTTGAAACAACAAATATAAAATTATAATTAATTCAGCCAAAAAAAAAAAATTGTTTTAAAATTTTAGAAAATAAATCCTCAGAGAAATCTCCGCCGTCAATACAAAGCGAGAGCGACACTTGGGGAAGCTCGTTGGTCCGTCCGTACACATATATTGCACTTGTTGTCTAGCTAGCTAACCCATTGTTAGGTCACGATGAGACGTTGATAAAACAATTATTTCATTTGGGGTCACTGTTAATTAGTATAAGTATGTACAGTACACTACGAGTACGAGAGATAACATAGACTCGACATTAGGCAATGGAAGTCCAGTCAGACCAATGAGAAGTCGACAACACATAATCCTAGAAAGAAACAAGCTCTGGTTTGGTTTTAAACTTTACTTTAATTCATTAAAACCGCTATTTCCAAAATATCTATCTCCATGTCTTTAAATAAAGAGTGAAAGACAGAAGGACTCTTTCACATTATTATCATTATAAAGGAAAGAAGAAAAACTTTCCTAATTAGATCAAGCTTCGTCGTTATCTCTCTTTGTGTTTTTCTTTGGATTTTTCATATACTACTATCTTTAGTAGAA

>Carubv10027017m
AGAGGAGGAAAGACAAGCCCTTCAGCCACAGTCACACAGTTCTGATAGGAACAGTAAGTGAGTAACAATAACAATAGCTAGAGAGTAATAATATATATATATATATATATATATATATATATATATATATAGTTTGTATCGGAACCACACCAAGTATTATTTTCGATTCTGTAACTCAACTGAACTTCGATGAATATTTTTGATATTCAATCTTTTTTTAGTTTTTGTGTGTTAATGTACAAAACTAGGTAATACTGGGTATCAGTTAACAATTCATTGGATCAGTTACCAAATCTTAAAATAGATATCACTTTTCAGACCAATATGGCAATATATGTTAGTGTAGTAGTGTGTGTATCGAAATCACACAGAGGGCAGACCTATAATAGTCATGGGACCCGACATGAATGTTGTTATGTTAATATCCTATCGGAACACGTACCATATTCAATAACCACTCAAAAAAGTTGAACCTTAATTCGGACGAAATTATTTGGTCATAAAATTAGAATAGCTTTAGGGTTTAGTGTTTAGTGTTTAATTAATCCTACAACACACTAGTATTAATATAGAGTTATTAATTGTCAGGGAAAAGAGAGGTAGTATTAATTATCTTAAGATATAACAGCAGTATTAATGTTCTTACATTGACTACAATATAGTACATTACCAGTAAAGCATTGAAGGATCTTTAAGAAAACCCTTACATTGAATTTTGAAAAAGCCATCTACCCAATTCCAATAGTTCTAAACAATTGATACACGTACCTTGGCTTGTTATTTAAAGGAGTAAAAGAAAATGGTAAATATATATATTAGCCTTAGGAGACTTTTCCTACATTGAGAGTATCATACGTTTGAGATTCTCTTCCCATAAATAGGCTACTCTTTTTGGTCAAAAGAGAAATTATAATTATCAACTGAATTATTATTTTCTTCTCTTCTTTTTTTCTTTTGTCAATGTCAACAATGTAATGTATGCATCGCAAGCCGATCTCTTGAATGAGCTCCGTCTATTATATGCAAGTTTTGTTGGTTCATCAGCAGCTGAATATTATTGCCTCTAGCTTATATATTTCTTTTAGTTTGCGTAGGTTTATCACTTTGATTGCAATTTGCAAACATTAAAAACTTCCGCCTGATTTTTACGTGTGTGTATATATTATATGTTAAAAAAATTCTTATGTCTAACTTTAAGTTTATCAAACATAAATATACTTTCAAAATCCTATCAATGTTTCTCCGTGTTTGCGTTTAAGGAAGTCAGAAACTCATCCTTCAATAAATTAAATGTGTTTTTTCTCCATGCAAAAATAAATTCATCTCCCCCAAATACAATTTGCATTCTGATTCTGAACCCTATATATATATATATATATATATATATGTTTTTTATTTTTTTGTAATAGTAATACTCCTTTAATACCAACATTGAGTTCTTCTTGGTCTGTGTTCTTCTCAACCTTAAAAACAAGGTTGTCCGTACGGTACGGACAAATAATGTAAGCTAAATGGAGGCACAAAACTAACGAACGAACGAACGAGTTATAAAAAAAAATAAAAGAACCAATGAGAGGTCGACAACACATCAAACAGTTTATTTCCCAAACAGCCCTTAAACTTTATCCCCCACTCTGGTCTCTTCCCACTCTATGTTTTGGCTTTTTAATTTCTTTATTTTTTTTCCTCAAATACCAATCGTCGTCTAATGTATGTATTCACGTCACAGAGCGTATTTATATACCACACCACTTACGTCACTGTGGACTCACGCGAAACCCAACAAAAAAAGTCCCACACATGAGAAAAGAAGAAAAATAAAAGAAATAAAATAAAATAAAATTAGCTATTATCACATTCAACACAAAAGATACCCAGAGAGACATAAGAAAGAAAGATAGAGAGAGAGATATATACTTTGGTCATTTCAGGGTTGTCGTTTCTCTTTCTTGTTCTTTGAGAGGAGAGGGTGTTTGAGAGATAGAAAGAGAAAGAGAGAG

>Bra004007
ATTCGTGGGATCTGCTTTAAAGCGACTGTTAAGCTTTTCTGGTTCTAACTTTCAAAACCATTTTGAATGTATGACTACTATATTGGAGATAAAGATAGATATTACCCCCTTTCTAAGAAAGCTAAATTGTTTTCTAGTATTTGGAATAGAAGATACGGTTTAGTGGAGATATTGTATACAATGTAGTACACTATGCATAATGAAGTAAAGAGTAGAAATGTATACTAAATGGGAGAAAAGAAGGGTGGAAATGTAACAAAGGCGAAGATAATGTAATATTATTGGGACGTTGTCCTCAAGGCCACGAGCTTAGATTCTTTTAGTTTTGCTCGATTTGTTATGTTTCTACTTTTCCTTTTGTTGCTTACTACTTTTGCTCATCATCTCCATATACATTATCATACATATAGTATACTAATCATCAAATGGAGTTCTCTATTCTCTCTGTCCTGTGTAGCATTTCAAATCTCAAGACGTACATGTTTAAATTTAGGAGTTATTTTTGGGTTCACCCTCTAAGTTAAACTCGTAGATTTACCAACCGATATGATTTTGTTATTTCATATTCAATATCTTATTAAAAAAAATATTGTCAATTTATATTATAGTTTAAAATAAAAAACTAAACATAAAATAAAAAACAGTAATAGTTACAAAAAAAATCTTTAAAAAAAATATTTTTAATGTTGTCAGCAAAACACTAAACTCTAAACCTTTGGATAAACCCTAAACATTTAGATAAACCCTAAATATTTGGATAAACCCTAAATTTTTGGGTAAATCCTAAACTCTTGGATAAATCTTAAACCCAAGGATTTATGGTTTATTGTTTTGTTGACGACGTTTAAAATATTTTTTTTTAAATAACTTTTTTTTGGTAACTACTATTATTTTTATTTATTTTTTATCTTTTTATTTTAAAAACATAATATAACTTGATAATATTTTTTTTTAAAAAATATAGAATATGAAATAACAAAATTATATTGGTTGGTGAACCTATTTTATCCGAACCGAAGAATAATTCTAAATTTAGTTATATAACTACCATCATTTCAGTGTATATGGTCACAGCATGCCTGATTTAATATATCTTCCATGAAGAAAATATATATATGAAATCTACAAATTTGATTAAATACTACCACTAAGGAAAATAATTTATTGATATCAAGTAAATTGATCATCATTTTCGATTTATTTAGATCGTATACGGTAAGATCTACAGTGTAATTAGAACTACACCATACGCATTACACCACGCTTCACATCATAATTATTCGTCTTGGTCCCTGTTGTTCCTTAAACCCTGCGTATAAATCCGTGAACGCAATACATTACACAATTGTCAATTGATTCTCAACTTCACCATAACATCTATTGCTAAAGAAAAGGTCTATTTGTACTTCACTGTTACCGCTGAACATTAAATATAAACAAATTTAATAAAACTGTCTAAAACAAAGGGTTCACACTTTATTCCAAATAGAAGAGTTCATTTAAAAAGAAGATGATTAGATATTTTCGTTGGTCCAGATTTCGTTTCGTATATCTACAGAGAAATCTCCGCCGTCAATGCAAAGCGGAGGTGACACTTGGGATGGTCCAGTGGTCCGTACTATGTTACTTCTCGCTCACAAGACGTCGATAATCAAACTTTTATATTATATATTTCATTTTAGAAACGTGGGCCTGACATCCAGTATACAATATACCAATGAGATGTCGACACGAATCCTTAAGAAAACCACACTGGTTTTGAAAACAAGAAAAAACCAGTTTTAGATTTTCCCTAAAACCGCTATTACCCAAATTCTCCATAAATAAAGAGAGAAAGAAAGATCCCGAGACTCAAACACAAGTCTATATTATAAAGGAAAGAAAGAAAAACTTTCCTAATTGGATCATACCAAAGTCTGAGCTCTTCTTTATCTCTCTTCTTGTAGTTTCTTGTTTTGTTTGGTTCTTTTAGAGGAAATTGTTCCTTTAAAAGGGATAAAA

>Bra038326
AGGTTTTTAGAATTATAGTAATGTGTAGATTTTGATTTCTAAAGATTTTAGATCGGTAGGTTAAGCGCGGAATGTGTATTCTAAATATTTTTAGAATACTCTTATTTACATAGATCATATATTCTAAACATTGTAGATTCAATGAAAAAAGTGTATTTTATTTTCTACTTCGTAGAATGTCATTTCTACTTTATTTAGAACATAATATGAAATTTATAATTTTAACTTTTTTATAATTAGAAAAAATATCACTAAGTTCATATAGGTATTTTATCAATAGTTATCATTTTTTCAAAAAAAATTTGTTTATAAAACTATTTATTAAATTTATTTTCAAAAATATTAAAGGGTGTTATAGGAAAATATGACACAAAATATAGATTAGTCTAAAGGGACATAGTTACCATTTTTTTGCTCTAAAAAAACAAATTTCCCAAAAAGATTTTATATGTAGACTATGAATGGATTTTCTTGTCGATCTTGTAGATTTTGTTTTAGATTTTAGATTGATGTTTACTTTTATTTTTATTTGGAGTCGACTAAGTAATTTTTTATCTAGTGACTTTCCTTGGATAATTGATCTGTATCAGTTTTTATTTGAGGATTTTATAAGAGTGTGCATCTCATCTCTAACTATTTCATAATATATATAAGGGCAATTGTCAATAATAGCACATTTTGAAGTTTATGTCTCAAAAAGAGCACTAGAAGGAGAAAGTCACAAAAATGACATTCATTAAAGGGTAAAATATCCCTAATATCCTTGGTTTAAAATTAAATAAACAAACAAAAATAAATAAATAAAAATAAAAAATTTTCAGATTTTCTTTTTATAGTTTAAAAATAATTTTTGAAACTGTTTTATAAATTTTTATTTTTTATTTTAGTATTTATTTTTTATAATTTAAAAATACTTTTTGAAATTTTTATTTTTTATTTTAGTATTTATTTTTTATAAAATTTTAAACCCTAATTCCAAAACCCCACCCCCTTAACTCTAAACCCTAAGGTTTGGATTAATTAACCCAAGGGGTATAAGTGTATATTTACTTTTTAATGAAACCTATTTTTGTGACTTTGAGCCTTGAATGCTACTTTGGGAACAAAAACTTGGTTTGGTGCTATCCTAGTCTTTTTCTCTATATATAATGTACATTTTCAGAATAATCTTTGTCCAGATCATCAACTGTTTAATTAGAAACTACACCGCGCGTAGACATTGATTCAAAGCTTCAAAAATACATATCTTAGTTTGAATCTTAATAATTATTCTTCTTCGTCCCCTCTTTCCTTAAATCCTGCGTATAAATCCGTGAACGCAATACATTTCACTATTGGTTCTCTCAACTCTACCAAAAACATCTATTGCCAAAAGAAAGTGTCTATTTGTCTACATTGTTACCGCTGAATATTGATTATAAATATTTTAATAAGCAAAGGGCTTACACTTTATATAAAAGAAAAGTATACAGGTTGTCAAGTTAAATCGATAAATTTTATAAAGGAAATTGATTAGATATTTTTGTTGGTCCGGATTTCGTTTCGCAGATCTACAGGAAATCCCCGCCGTCAATGCAAAGCGAAGGTGACACTTGGGGATGGTCCAATGGTCCCGTACTATGATACTTCTCTCTTCACGAGACGTCGATAATCAACTTTTCTTTCTTTTTGAAAAAATATGAGAAAACGTGGACCCATTATTATTACAGTTAAGCCAATGAGAAGTTGACAACATATCTTCACAAAACCACTCTGGTTTTTGTATACAAGGAAAACCAGTTTTTGCTTTTCCCTAAAACCGCTCTTACCCAAATCTCTCCATAAATATAGAGTGAAAGAAAGATCCCGAGACTCACACACAAGTCTTATTATAAAGCAAAAAAAGAAAAACTTTCCTTATTGGATCATACCAAACACTAGGATCTTCTTTATCTCTCTTCTTGTAGTTTCTTGTTTTGTTTGGTTCTTTTAGAGGATATAGTTTCTTAAAAAGGATCAAG

>Bra011021
CCGCAAAAATATTTTCCGCAAAAAACGCAAAAAAAAAACGCATTTCCCGTCAAAAACGGAAAAATTCACATTTCCCGCTAAAACTACAAAATGCATTTTCCCGCAATATCGCGAAAAAAAAAACTTTTATTGTCAAACCCGCAAAACACACTTTTTCGTTAAAAACACATTTTCCGCCAAAACCCCAAAACGTACTTTTTCCGCCAAAACCGCAAAAACGTATTTTCCGCAAAACTCATAAAAACGTATTTTCCGCCAAAACTATAAAAATATTTTTTTTCGCTGAAAGATAAAAAAAATATATTTTAGTCATTTTATTAACAAGTCCACGGTCCACTTGAAAGTAGATGCAAGTTAAAAAAAATGAACATAGCTGCATTCAGATGATTCATCTGGATGCATGGACGAAATGAGGAAACAAACAACACCCAAACGAAGCATATGGATAAGACATCTAGATAGACCATTTGGACGCATCTTCTAGATGTACAAACGAACGGGGCGTATCTTTCTCCGATATACAATCGAAATCGCTCGTTGCACACGGTTGGTCTATGAGAAATGCAACTTGTTAGACACGATATATATATTACCCAAATCTTTAGTGTCGTTACCATCTTTTTTTGTTCTTATGGTACAAAAAGTTTGATCATATTTCTTATCCTCAAGACTTTTATTACATTCTGGATCTGCCTCTCGTACAATAGACTCACTATCATAATTTGCAACTTGACTCCACGGAGCTGTCCACGAATTATGTAATGCTAAATGTAATAGCCAGAGTCTGATAGTCACGCGTTAATCTATACTCTGCTTGGTGATTTTCTTTACATTTTAATTTCTGTCTAGATTTTAGTAATACCAAAAAAAACTCAAAAGTATGAAAAAATGACCCCAGTTAGTTAAAAAAATATGATCCGAGTTGAGCAGTTGCAATTTTTTCTATACATACAAGATACATAATGGACAAAGGAGAGTACTCATATGTAAGAAAGATGTCGATAGTGGAGATCAGCGGATGCTGTCGCCAAGAGCACGAGATTTAGATTCTTTTAGTTTCGCTCTAAATTTTCTCTTTAGATACTGTTTAACTGATTTCATCTCCATATATGTATTGTTATAGATAAATGAAAAACCTACAATATTGTTATTCTCTCGTATCTCATTCGATCCTTCATTCCGCTATAAGTCAGCATACCACATGCGTAAATTGTGTCATATAAGTTATATTTTGGGTCTGTGATAATACATATGTATATATAAATATTGATAACAGTCTCCCGAAGTTGATATAAAATGATATGTTCATTAATTACCAGAACTGATAATCAATTTTCTTCTAATGTTTCCAAAAATATAACGTGAATAATATCTATTGACTCAACATAATACACAATTGTCAATTGGTGTTCAAGTCTGCCAAGAAACATCTATACGTACTTCACTACTGTTACCGCCGAGCAATTAAAAACTCTATAAGTACTTATTTACATTTACAGAAAAAAAAACTCCGCCGTCAATGCAAAGCGAAGGTGACACTTGGGATAGCGCCATGGTCCGTGCTTATTTCACTTGTCTAGCTATCCCATTTTCTCGTCACTAGACGTCGATATAACCCAACTACTGTACTTTTAATTTTAGTTGTGTTCACTATTGTAATTTGTAAATAATACAGTGCGAGAAATGAATAGACTCGCATTAGCCAATGGAAGTCCAGTCAGACCAATGAGAAGTCGACAGCAAAACCTAGTAAGCTACTCCTGTTTTATCCTTGTCCAAAACCAGCTTTAGGTTTCCCTGAAACCGCTCATACCAAAATATCTTCTCCTTAAATAAAGAAAGACTCTTTCACATTGTTATTTTCATCAGAAGGGAAAGAAGAAAAACTTTCCTAATTAGATCGAGCTCGTCGTTATCTCTCTATTATATTTCTTACTGGGGCTTGTTTGGTTGCTTCTCTTTTTGGACTTCTTTTATATAATTTATATATTCTACGAGAA

>Bra012997
TTCAAAATTGTAGAATAACTTTCTCTCTCCAGACTGTACCATTGAGGCATTGACAACTTGACATTGAAATAAAAAGTGCCTGTTCGCAGTTCTTTATATATTTATTGTTCTAAAGACGCTTGACAGAAATTTAAAGTGTCTTTTTTTCTTGGTAGCTGAAATTTAAATGTCTTTAATCAAACAATAGAATACGTACCAATGCTAATATGTGCAACAAAAACGTCTGAAGTAAGGGGTTTTTTTTTCAGTGAAGGCTTACTAACGTCTGAAGTAAAGTTAAAATCACAAGTGATTCCCTCAGCTATAATTCTTTCAGAATTTTGATATCATTCAATTATACATCTCACCGGCTCAGTTATGGTTTTCATTATTCTGATCAGTTTATGTATATCACGCAGAGGCCAGACATATTCTAATCATGGGACCGACATGAATGTTGTTTTGTGAACTTCTTATCGGAATACGTTTCCTATTCGATAACCACCAAAAAAAAGTTGAACGTTAAGACGAAATTAATTGTTTATAAGATAGCCCTAGTGTTTGACGAAGAAAAAAAACTATAGCTAACCACAGGGTGGTGGGCTAGCTAGTGGTCTTGAAGTAATTAACACACCAATACGGACCCGGGTTCGAATACCCCATGTGGCCACGGAATGCTTTACTCCCTCCCCAAGTTTAAAGTTATCGCGGTGTTGGTGTCGGGTCCTTGGGTAATGGATATTAGTGCCGGCTGGTTCCGGGCCAGGGGGATTAGAAGGTTGGCAATCGGAAACCACGTGCGGATTACGGGCCTTTGGGCAAACGGAAACCACGTGCGGATTACAGGTCACCTTTGAACCTCCTGTTAAAAAAAAAAAAAAAAAAAAAACTATAGCTAGCTAGTGTTATATTGTAATCATACAACAATTAGACCGACCACCACAAAACACTACCGAGTACTGATTAATTAGTAAAGATCTCAACATTTTTCTGAATCCATCTATCCATATCTTATGGGACTTATTGATATCAGACCTAATTATTAAAATTAGCTTTCCTATATTGAGAGTATCATACGTTCGAGATTCGCTTCCCATAAATAGGCTACTTTTTTCGGTCAAAAGATAAATTGTATATATACATATGTATATATAGAAATATAGAATTACTTCTAGTACATATGCATGTTGGTCCAAACGATCAACGGGAGCCGATAGAAAATTCAATTTTTCGTTTAATTATGTTTCAACTTTAGTTGGGTCAACTGAGCCTAGTTCCACTTGTGATGATACAAAGAGAAACTCGATACTTGAACACAGGATAAACGGTTTATCATAAACCCATATGCTTAAAATATCCTCATTATCACATGAGCGAATATAAAACAACTTAAAATTAGAGACAGTGTGATAACTCCATGAAAATATCATATAAATTCATATACAGTTTTACTGTGCAAACCTATAAGGAATTAATTATTTTTTTCCCTTTAATACGCATTAACATTTGAGTTCTTGACTGATTTGTTCTTAACCTTAAAAGCAATGACATTTAAAACTCCGTACGGTACGGAAACAACGTAAGCCAAAGGGGAGGCACAAAACTAACGAACAAGTTGTAATTACAGTAGAAAAGAGCCTATGAGAACTCGACAACAAGTCGTATGGTTTATTTCCCAAACAGCCCTTAACTTTATCTCCACTCTGGTCTCTTCCACTTTCTATGTGGCTTTTTCTCTCTGTTTCCACAAATATCATCGTCTATGTATAAACATCAACACACCGTATTTATACCTTTATCACTTACGTCACTGTTCACACGCTTACGTCACTGTAGACTCACGCGAAACCCAACAAAAGTCCACGGAAATAATAATAAATAAATGAAAAAATTATCACACATTCAACACAAAAGATACCCAGAGAGAGATAAGAAAGAAAGAGAGAGAGGTCCTTTGGACATTTCAAGGTTGTCGTTTCTCTCTCTTGTTCTTGAGCTTTTGAGGAGAGAGAGAGAGAGAC

>Cp_evm_model_sc_1_162
CTTATAAACTACATAATATAATATAAATACAACTACTTGAGTCTACCTTAAAATTAAAAGTAAAAAATAATAACAAAAAAAAAGAAATTTTAGTTACATATGAAGTGCATTACTTAGAGCCAACTATCTGATCTATCAGGAAAAATATACATGCTGCTAGAGAAAACCTCCCAAAGGCAGAATCCAAGTGAAACACTACACCATTTGTATGATTCAGATAAAGAACGTATTTATCCTAGAAAAATTACTTCAATAATATCTATATCTCTAATGTCCTTTCCCCTCAAATTTACATCAAAAATTGGAGACAAAAGTTTGTCTTAAATTTTGATAAATTGAGGCATAGGTAAATCTTGGATGAAAATATCTATAGTTTGATCTAGAAAGGAAATAATTTGGATGTGTAATTCCTTGATAGCAACTTTTTCAAATACAAAGTGATAATCAATCAATCTCAATGTATTTAGTGCAAATATAAAATATTGAATAATAATTAGATACATACGTAGCACCAACATTATGCACCATGGTATGAGATGGGTAAAGTTTAATATCAAATTCATGCAATAAAAGTAGAGTCAATTTGGAATTTGGGACTTGAGATGTACAATTGATACGAGATAATATCATCTTTAGTAGTGTAGTACCAAATTCATTAATTAACCTATGTAAATTTTGATTGTTACAAACGGTAAGAAATTATGTTTTCTATAATAAATAGCATATAAAAGTAAATTTTGTTAAAAATTAATTACCAAAACAATATGACAGTAAAATAATTGAATCTTTTACTTGAAGAAAGGAAGAAGTAGTGCTTGCAGTACTTTCTAATCCTTTTTAAATTACCATCATATAGAGCTTAGTAAATTATTAATTATTGTATATTAGTTACAAGTTAATGCTCTTAGAATTCTTTTGAATTGTGCAAAATTTTATTTAATATACAAAAAAAGTGACAAATGTAACAATATTTTATTTTTTTATTAATTAATCGAATATATATATATATATATATCCTTATATCCTAATAAACGATATACAATATGTATAGAATTTTCTCTAATGGGACATTTTGTTACCTAATAGTTAAAGAAAAATCTTAAATTAGGTGTAGATAGAAAAATTTCTATATCTGTTCATATTCGTAAAAATATTTAAGCCAATAATTTGAACGAAAGAATTGGAATTAAAAAAATAATATCATATTATATAATTAAACATCTCTATAAATATAGAAAGACGAATTAGAAAAAGAATTAAAAAGGAATATCGAATGTTTTCTTTGAAAGCAAACAATTCTCTCTATCAAAGGGTATTGAATCATTGATATATTACGATCTATATAATATTCTATGCTAATATTTTAATTGTACTAGCTAGAAACTAAAAGAAATACATATATATATTTATATAAATGTGTAAAAATTTGAAGGCTTGATGATCTAAGATTTAATTCCTTGTAAAATCTCCGCCGTCAAGACAAAGCGAACTTGACACTTGGGGTTCCTGACACGCTTAGCATTATGAGAACCCTGTATTTGAAAACACTTTAAAGAAAATAAAAATACAAAATTTGTGGTTCCTACACGGGCCAGTGACTGATAGCAAAAGGACAATGAGCCAATCACAACTCGACAGCACATTCAGTGAAAACCACTTGGGTTTCTCCAAAAAACCACTAATTTTCCCCTAAAACAGCTTTTTTCTTATCTTTGAGAATTTTTCCTATTTCTATGTGTGTATATATACACACTTACATGCTTCCTCAGACACAAGAACCTCTCATTTATTTTAGCAAGAACAAACACAAGAGAGGAAAACAATTCCCCATTTGGGCTTTTTAATACACTACCCAAAATATCCATTTATATATATATATAAATAGTTTTTTGAGTTGTGTGTGTGTGTGTTATAAGTTGCAAAGCCTGGTTTTGTTTTCCTGGTTGTGTTTCTTGGGTTCTGGTTGTTGGGTGTTTTTAGAGAAATCAAGAAGAGTAGAG

>Cp_evm_model_sc_1.162 (4kb)
CTTATAAACTACATAATATAATATAAATACAACTACTTGAGTCTACCTTAAAATTAAAAGTAAAAAATAATAACAAAAAAAAAGAAATTTTAGTTACATATGAAGTGCATTACTTAGAGCCAACTATCTGATCTATCAGGAAAAATATACATGCTGCTAGAGAAAACCTCCCAAAGGCAGAATCCAAGTGAAACACTACACCATTTGTATGATTCAGATAAAGAACGTATTTATCCTAGAAAAATTACTTCAATAATATCTATATCTCTAATGTCCTTTCCCCTCAAATTTACATCAAAAATTGGAGACAAAAGTTTGTCTTAAATTTTGATAAATTGAGGCATAGGTAAATCTTGGATGAAAATATCTATAGTTTGATCTAGAAAGGAAATAATTTGGATGTGTAATTCCTTGATAGCAACTTTTTCAAATACAAAGTGATAATCAATCAATCTCAATGTATTTAGTGCAAATATAAAATATTGAATAATAATTAGATACATACGTAGCACCAACATTATGCACCATGGTATGAGATGGGTAAAGTTTAATATCAAATTCATGCAATAAAAGTAGAGTCAATTTGGAATTTGGGACTTGAGATGTACAATTGATACGAGATAATATCATCTTTAGTAGTGTAGTACCAAATTCATTAATTAACCTATGTAAATTTTGATTGTTACAAACGGTAAGAAATTATGTTTTCTATAATAAATAGCATATAAAAGTAAATTTTGTTAAAAATTAATTACCAAAACAATATGACAGTAAAATAATTGAATCTTTTACTTGAAGAAAGGAAGAAGTAGTGCTTGCAGTACTTTCTAATCCTTTTTAAATTACCATCATATAGAGCTTAGTAAATTATTAATTATTGTATATTAGTTACAAGTTAATGCTCTTAGAATTCTTTTGAATTGTGCAAAATTTTATTTAATATACAAAAAAAGTGACAAATGTAACAATATTTTATTTTTTTATTAATTAATCGAATATATATATATATATATATCCTTATATCCTAATAAACGATATACAATATGTATAGAATTTTCTCTAATGGGACATTTTGTTACCTAATAGTTAAAGAAAAATCTTAAATTAGGTGTAGATAGAAAAATTTCTATATCTGTTCATATTCGTAAAAATATTTAAGCCAATAATTTGAACGAAAGAATTGGAATTAAAAAAATAATATCATATTATATAATTAAACATCTCTATAAATATAGAAAGACGAATTAGAAAAAGAATTAAAAAGGAATATCGAATGTTTTCTTTGAAAGCAAACAATTCTCTCTATCAAAGGGTATTGAATCATTGATATATTACGATCTATATAATATTCTATGCTAATATTTTAATTGTACTAGCTAGAAACTAAAAGAAATACATATATATATTTATATAAATGTGTAAAAATTTGAAGGCTTGATGATCTAAGATTTAATTCCTTGTAAAATCTCCGCCGTCAAGACAAAGCGAACTTGACACTTGGGGTTCCTGACACGCTTAGCATTATGAGAACCCTGTATTTGAAAACACTTTAAAGAAAATAAAAATACAAAATTTGTGGTTCCTACACGGGCCAGTGACTGATAGCAAAAGGACAATGAGCCAATCACAACTCGACAGCACATTCAGTGAAAACCACTTGGGTTTCTCCAAAAAACCACTAATTTTCCCCTAAAACAGCTTTTTTCTTATCTTTGAGAATTTTTCCTATTTCTATGTGTGTATATATACACACTTACATGCTTCCTCAGACACAAGAACCTCTCATTTATTTTAGCAAGAACAAACACAAGAGAGGAAAACAATTCCCCATTTGGGCTTTTTAATACACTACCCAAAATATCCATTTATATATATATATAAATAGTTTTTTGAGTTGTGTGTGTGTGTGTTATAAGTTGCAAAGCCTGGTTTTGTTTTCCTGGTTGTGTTTCTTGGGTTCTGGTTGTTGGGTGTTTTTAGAGAAATCAAGAAGAGTAGAGATGGGGAGAGGTAGGGTTCAGTTGAAGAGGATAGAGAACAAGATCAACCGCCAGGTGACCTTCTCCAAAAGGAGAGCTGGCTTGTTGAAGAAAGCTCATGAGATCTCTGTCTTGTGCGATGCTGAGGTTGCATTGATCGTCTTTTCTCACAAAGGAAAACTCTTCGAGTACTCCACTGATTCCTGGTAATTTTAATTTACTTCCGTAATTTTTTTCATCTCCAATTTCTTCAATTGATATTCTTATTCATCTGGGTATTTTTATTTTTACTCTTGATTTACTGTTATACACGCACACACACATATATCTCTCGTCTTATAGATCTTTGCACACCGATCCACATCTCAATCATCTTACAACTCCTTTTGTTTTCCTGCAAATTAATAATTTTGATCTTCTATTTTTCTTATTATATTTTTGGTTCTCAATATCCCTTTTGTTTGTAGTTAAGTAGTAGGATTAATACATTAGAGTGGTTTATAAAGCTTAAATTAATTTTTAGTAAATTTGTCTTCATCTGAAGTGGTACTGAGTTAGGAACTGACGTATATTAGGAACTACTTGCGGATTTAACACATGTACGTATGCTTTAAATGGAAGGTTAATTAAGGGGGTACCGCGGTTTAAGTTCTTTCTGAGCTGTTTCATTGAATTCATGCAATAATGCCCGTCATAACGTACTTCATATAACTAATAAATTAATCTGTAGTTAAACAGAACTACTGTTAATTCTTCATTTACTTGGTATATATATATATATATATATAATATCCGTTGGTCCAAATTTGAGACCGTACTGACTATAGAGCTGGACGTTTACTCATTACCCATTTCCTATTAGAGTAATTAATAGGATAATCATAGGATTATAGGAAGGAGAGATATTGACCTTTATGATGCATGTACATACATATATATATATATATATATATTCATGAAGCGATCAGTTGACGCCTAGCTCTGGTTGATTCTTGGGTATAAGTAATTTCTAATAGCAAACTATATTCAATTAATTAATACTTTTATTAACATAATTAACAATAATGGTCACAAGTGTTAATAAACGAATAATGACATGTGTGTATGATATATAGTTACTCCTTTTGAATGATACCGAAGTTTCCTCTTTTTCCTGCCTTTTGGAAGACAAAGTTTATTGATTTGACTCAAAGAACGTCTGAAAAATGCTAATGCTAGAAATCCATTTGGAGCTCTGCTTCATAGGCTCTCAATCATGGTCAAGGGAGAAAGGTGATACACACACACACTGCACTAAATCCCATACTTGCTTCCTTAACACGAGTAAGCCAAATTAGCAAACCCTACAAACATAAGCATCATTATAAAGTTGTATCACCTTTAACAAAAGATGGTTAATTAGTGATAATTATAAGCTTATCTTTCCGAAAACGCCCAGTGAAGTCTTCTGGATCCCACTAGAAACCTAGGATGAAAATATAGGTAGAGTTGTTTCGTCTTTACTAGGTTTGTCAGGGTTGAAGGATACATCTGAACGAGGACAGAGAAAAGAAAAGAACCAAACAGCTTTTTACTTCTCATCTCAATTCTTTTGTAAGATGAATTAACATAGTATTAATACATTTCTATTGATAATTTATTAAAAATTTTAATTTATTAAGTATATTATTTAAGTTAAATTTTTAATAAATTTCTGATTTTGTATGAATATATATTCATTGTACAAAATCATTTCTCTATTCAAACTTCAGATCCTTTCATAAAAATTTTATTATGACATAATTTTAATGGGACCTGTTGTGTCTAAACACCCCAGAGGCTTTCGATTTGGATTGAGGAATATAAGGACATTTCCTGCTGACCTTCCAAAAAGAAAAACCATAGAAAACCTTCATGAATATCCCATAACTTCGAATACATATACATATACATATATACACACACACACACACACACACACACACACACACTCCACAGGGGTATGCATGTAGTTTCATTCATAATGACCTGTGTATATATAT

>Cp_evm_model_sc_3_196
TTAATAACAATAACTTTAAGTATTAATGTATTCATTAATTAAATTTAATTATTAATTATTTTTAAGCATATTTAAATGTAACTTAAATATTTTAATTTTTAATATTAAAAATAAAAAAAATCAAAAATTAAATTATAACAAAATAATATTAAAATTAAATTGTAACAAGTAAGTACTTAAACATTAGTCACTAATTTAATGATTTAACATAAAAAACAATCAATATGGTACCAAGTAGTGACAATGATGTAACATTTCATAAGTACAACAAGTTACAAGATTGGAATCTTTTATCTTTTTCAATTATTATTATTTAATATATATATATATATATATACACACATATATATTGAGGTTTAATTAGTAATTAGAACAGACAATTGTACGTATGTCATGCTTATGATTAATTAAACAACTTTATTACTTAAATTAATTTTATGCTATGCTAAAATTTGTATCTTTCTTATTGAATAAATTAAATACATTAAACTAATTGTTGTACGGCGATGGCAACAAATAACTACCCACTATCATGACTTCATTCAATCCCATCTTGTCCCCTTCAATCAATAAAACAATTGGCATATACATACACACACACACACGCACGCATATATGTATATATTCTCATTAGAACATTATAATTGTCACGTGTTAAAAAAATCAAATGACCAAAAGAAAAGAAGGAAAGAGAACTTGGTACGTTTATTAACCTGCGAACATAAATGACAAGAACTTGCGTTTAAAGATGGTGTGAGGTTTGAATATTTTTATTTTGTTAAATCAGTTTATGATATACGTCGTGTTTGGTTATGGAGATATAATTTGACGTGTTTGGTTATGGAGATATAATTTGACGTGTTTGGTTATGAAAGGGATAGTCATGGAGGTGTTTGTGTGACCCATTTTATTTTATTAGTTAACTTATATATTTTCTTAGTCTTTACTAAAAAAATATAATTATTTTTTTGTTGTAATAAAATTTATTTTGTATTTTTTTAATACATTTTTATAAAAATATTTTTATTAAATTTTGTTAATGTGTGTTTTTTTTTTGTATTTTTACCAATTTTTGCAAACGCTAATTATTTATAAAAGCTTATACATTAAATAAAAATACAATACTCAATATATGTTTTACTTATTTTCAAGAATTTATAAAATTAATCTCATTTATTTCTAAATTTTATTTTTTGTATCATATGTTAATTCTGTATAATTAAATTGCGGCAATATATATATATATATATATAAATGATAAATTTGTACTGAGTAGAAATTTATCAATGAAACAAAAAAAAAAAAATGAGTTTAATAATCTAGAGATTAACTCAAAAAGAATTTAGCTAAGAGGCCAGCAGTCCCTACATATCCTCCTCCTCCTTAAAATATGTCATATATATACATATACACAAACAGGATGATAGAAGTTTAATTAAATATATGTGCATATATATAGTAGGTAATCAGCAAATATTGAATATATACGTTTATATATAGACAGTAGACATATTTTCAACCTGTAACAATGTATGCAGTACTTTAGTTAATGATAAGTCTGATCAAAGAAAAGCATTAAAATACATGCATACAACTTTGGATGATACAGTGAAAAACCTTGGGTTTCTTTAACAGGTTAAGCCCTAAAACCAGACAAACAAATGTTCGATTTTTTGCTCTGCGTGTGTGTGTGTGTATATGTATAGACATATACATACACACCCATTAATCACACTCCCCCCCCAAAAAAAAGAAAAAGAAAAGAAAAAAAGGAAATGAGAGCATCTAAAACTTCTAATATAAACCACAGCATAAAAGCTCAAGATCTCACTCAAAACTCTTTCCATTTTTCTCTCTACCTATATTTTATCATTCCTCCATTAGTATAAATCCTTATTGGTAAACCACAGATCGAGATTGTTCAAAAGTTCTTTCACCCTTTATCCAAGATTGGAAAAGAGAGTTAATCAGTGATCTTTTAGGTTTTTGTCAGAGGAATT

>clementine09_019281m
AAAAAAAAAAAAAAAAAAAAGGCTTTTTAATATCCTCATCCTTATACTACAGATAGTTTAATTACCCCTCGTATTTTTCACGGTTGCTTTGGTGCCTCTTGAGTCAAAAGCAGTTACATTAGCCAATCTTTCTTCCTATTCTAAAGTTATTTCAATTAAAGTCACTCGTCAAAATCTTAACGTTTCAGGGAAGTACTGCTTTTTCTGGAACTCCAATCCAATATTTCCTTTTTTAACACAAACCCAATTAACGTTTTGATTAATATGAAACCAAAGTCTACCTAATGCACCAAGCCATGGCAGCTAATTAAGTCCAATGGTTGCTTGCTCACAGAAACGGCAAAAAGAAAAATATATATATATATACATTGTAGTGGTTTCATAATTTCTACTAACTTTTTCATACTGGGTACACAAAGAAAAAAACTTGATAGCATTAACTTTATTTCACGCAATCCCTTAACAATGAACCAAATAAGTAATGCGTAGAGGGAACTACATTAAACTCATTATGATAAGGCAAATTTGAAAAACTTGACAAAATGATCCAGTGTTAGCTGCACATGTCTGGGCAATGTAAGTAATGAAATGTTTTGTGTTCTGGGATATTTTTCCTTTCTGATTCGAGAAACACAGAATGGTATATATATGTCACTTATTTGTAAAGTTTTTGTTGGACTTTTACACAATATAAATGATCATTTTCTAAAATGTAATTCGGTACGTGATCGTATAAATTGATGGAATTGCATATACGTACCCTTGAGTTAATTTCTTGCAAAACTCAAAAGCAGTAATGGATGCTGATCTGATGCGGTCTTATTGCAGCGAGTCAGGTGCAGCAGCAGAAAATGGTGGGAATAATTACATTGTCGTTGTTTTTGTGATAAAGGGTGGAAGCACCGCCAAGCCAATTTAAGAAAGGAAAAAGAAATTTGAAATTTATTATAGCCATGGGAGAAGGTGCACATACTTTAGGCATCTGATGCAAATCAGAACTAAAAAATGTAGAGAAATCTGGATTTATATATATATATACTGATCTATTCTTATCTTTGTACCTTGTTTTATTTTATTTTATTAAGTAAAATCAATCACTTGTTATCTTTATTTTTCAGACAATCCCGAGGGGTAAACCAGTGAATTTATATAGAAAACAACGGAACTACGAAGCTGTTCTGTTTCAGCTTTACACGTAATTGGCCGAAGGAAATAGTCAGGTGGGGATAAATCAAAAACCTCGTTCACTTCTCATCTCGACACGTGTCAATGTCCATTTATTTAATTACCTCACCTCTCCTCTTCTAAGTCTGGGATTTCCCTTATTTATTTTTTTAAGAAAAAAAATGTCTAAGGTTCTCCCCCCCCCCCCCCCCATGGCCTCTCCACCGTCTGATCAAAGAAATAGGGTATAATAATAACAACAATAAAAGTAAAAATAAAGGAATGCAAAGCTAAAAGCAAAATAACGCTCCATAATATTCGTTTTGTTTTACATTTATATTTTTTTTTGATATATTAAATCACCTGGTATTTGAAAATCACATTAGACCCTGATTAATTCAGATTCGAGCCAAGTAGGACCACTAGGACGGTAAAGTTCTCTCCCGAACTAATCTAAATTCGAGTCGAGTAAGATCACTAAGGCAAATTCGAGCCGAGTAAGATCACTCGGCGGCAAAATTCTCCCAACAAGTATTTGATGCAGTTGTATTCTTAAGTCTCGAATCGAAGACTTTGGTTAAGTTAGAACAACCTCATACTAGTTGATCTACGCGCTTGTTGGTTTGTTATACACTTATATGATAACAATAAGAGTCAAAATGAAGTCATACGGACCTAATAATAATAATAATAATAATAATAGGGCAAAAAGAAAAGGTATAGGAAAGAGATCGAAGAGGCAATAGCGGAGGCAATATAATATAATACTAGAAGTGATAGATTATAAATAGATATATGAATATATAGTGATAGAAGAAGAAAGAAAGGAGAAGAAA

>clementine09_020032m
CAATCATTAATATGCATGCACATATTGCACACAAATTCTTAACAACTCAAATCATTATCAAATGACCTTAACTTCCAAGTTACACCCATTTGAATCTAGCCCACTCATAAATCCTAAATTATAAGAACTCTTAATATTTATTTGATAATCACTTATGTATTCTAAAATAGATGAATATGTGTCTAGGAAACCACCCCATTAGTTGGCACTAGGGGTGTTCGCGGATCGAATTTTGTAAATTGGACATCAATCCATATCTTATCCACGATTTTGCAGATTATAAATTTTTAATCCAATCGAATCCACGGATTGACGAAAATTCAATCCAAATCCAGTCTATATGTCCGTGGATCGAATGCGGATTTGACCAAATCTATATCTAATCCACCATTTTACAGATTTGTTTTGTAGATTAAGAATTTTTAATTCTGTCCAATCCACATAAAATAAAACAATTAATATATAAATAATTTTGCTACTGACCAAATTCAAAATTGAATACGATTTAAATAAATTAATTGTTTAAAAAACTAGAAAATACATTCAAAGTTTCAAAATATAGCACACCAAAAAGAAAAAAATCTCATTTATTTAGATACATGAAAATTAATTGTTTAGGAATCTATATTTGTTTATTTAATTATTTTATATTTTATATTATTATTGAATAAGATATAATATGGTATTAATGTAACTAGAATTTAACTTATTTATTTATTAGTAAGCACTAATGCCACATTTACAAGTTTTATTTTTTAATTAAATAAGTGTTTTTTTATTTTTTTCAGATTTGCGGATTTTTACGGATTTATAGAAGTAAATCCATATTCAATCCATTAACTACGCCTTTTCAATTTTCTATCTAATTCAATCTACCAATCTACAGATCAGATTTTTACGGATCAGACGAATTGAGCGGATTTGATTAGATTTTAAATACTCCTAGTTGGCATGGATGGTAATCTCTTTTTACATTCTTATTGAAAATATATTGATTTCCTCATGTGTATTAATGAGAAACGATTTTATTTTTTTACATATTTAAAGTAATTTTGATCCTTTTTAAAAATATTAATCGGTTGAATTAAGACGCTCAAACTTGACTAATAATACATCATATAAGTCACGCATGTAGGACTCAAGTACCGTACTGAAATATGTTGGACCAGAACAATTGATCATAAGTTGTAGGAGGCTTTAACATTTTAAAGAATAAATATGAGTAGATTTGAACAAAATATTTTTAAAAAATAAGTAATGTAAATATATTTTAGGCATGGATAAAGACCCAACAGCCTACACCATCGTAATTCGACCATTGTTTGCCAATTTTTCTCGTATGAAAAATGTCTAGTCATGCAAACACGATCTGCTCAACACAGAACGAGCTGCTTAGCTAAGGCCAATAGCATGAGGAGCCGTCACCCGTCACCAATCACCAATCACCATAACCAGACAGACATTGAAGACCCTAATTGGCCCCACTAGTGCTTGACTGCAGGTTTATGTACGGATTTAAATCCCACCACAAAATCTGCGGCTCTAGCTGAGACATTAACGACTATTTGGACGATTCACCCATCACAACTCGACAACACATAACTCCAAATACCACTTGGTTTACCTAAACCACTTTCCAGTTTCCACTCATCACACTGTTCATAGCATAAGAATTTTTAAAAAATAAAAAATAAAAATGCGTTTCCTCATTAATTCATCTTATAATTTTCATTTCCCCATATATACACAAACACAAATAGCTTTTGCTTCATAGAACAGCAAAAACACTTCCATAAACACAAAAATGGAAACCCACTAATAATTTTCCATTTTTATGCACATATCACTCATAACTTCATTCTCTTTCTCACTTACCTTCGTTAACCTACAATAAGAAAGAGCTTGAGGCGAAGCAGGATTAGGGTTTCTTTCTTTTTTTGATCTTTTTTTAGATTTTCTTTTCTCCTTTAAAAGAAAAAGAAAAGATCAAAAAGATCAAA

>clementine09_021724m
AAGTGTTGAGATTTATTGAGAGTGTTGAGGTTTGTTGAGGGTATTGAGAGTATTAAGGTTTATTGAGAGTGTTGAATATTGTAAGAGTGACATTATTTAAAAAATTGTTGAAAGTGATGAGTGCAATTTGGTCCAAAATATTAGTATTTGTCTAGTTATGATAAAAAAAAGTTTAAGGGATTAAATTTAAAAAATGTAAAAATATTGTGGCTATTTTCGTAAATTTTCCATTAATTAGTAATGATATATGAATTAATTATAATAATAATATATTAATTATTGCAATTATTTATTCAAAAACTATAGTTATTAATAATTATTGTTAATAATATTAATATATTAATTAATTATAAATGAGGAAAAAGTATACATTTTTTATTTTGGAGGAAGGCAAAATGGTCAATCATGGGAATGGGAAACTCATTCCCACTCCCTCCTTGGGAATGTGTCTCTCATTCCTCATTTCCAAATTGTGGTGGATCTCACGATCCCGATTCTGATTCCTAATTATATTTTACGAAGTAAACGCTGTCAATGATTTTGATTCTGTAGTTCGGAAAGTGAACACACTATTATTTATTCAAAATAACTTCTTTTGTTTAAAAAAATGGACACATCGCATAGTTTAGTGCCTTTGGTATACGGCACCTACAATAGTTTAGTCCCTTTGGTATACGGCACCTACAAGGATGTTTTAAATATATGGGGAATCACTCTATAATTGAGTGTTAAAATCACTTTTACTTTTTTGCGTTGAAGGAAATTTAAGTGTGAACGTGGAAAAGAATATAATACCATGTTATATATGTGTGTGTGGAATCACTTAATAATTGAGTATTAAAATTACTTTTTGATTTTTGCATTTGTTTGAAGGGAATTGAAGTGACTTGTGGAAAAGAATATATACAGCCCATTTTGTATGCACACACTCAATAATTGAGTGTTAAAATCACTTATAGTATTTTGTGTTGAATCCAATTCACCCGTGTATGTGAAAAATATATGTAGAATGTTATATTGGGATGTTTAGTTTTCTTGTCTTTTAATTTATATTTTATTATTAATGTAGGGATAACTTATTAAAAATTTGTTCGAAATACATGTCCCAATTTTTGTTTGTATAGCCTTATTTTTTACATTCGCTTGTTGATCCCCAAATAATTTGTTCTTAATTGGGGATGGTTTGTGTATTTTATTGTAAATAATTGAATTGTAACAATGTTTCAAATATCTCTAAAGGATAATTGAGTTGATTGGTGAGAAAATAAGAAGCGAAAGATGGTACAAGGAAACATAAAAAAAACAAAGTTGTGAAATTATTGTTTACTATTACTTCAATCTAACAAATATTCACTCAATTATTCTTTTTTTGCCCTTAATTTATTAATTGAAAATATGAAATAGAGGACGTCTATTTTCGGTACCGAGGTTTGTGCTCAATCAGGACTGAAGTGAAACAATCCCAAACCTTGTGGGCAAAAATAAAAAATGTCCATGGTAAACAATTATGTATAGTAAAATCCTTAAAAAAATTCCGCCGTCAACTCAAGGAGTGACCGTACAACTCTGACAGCGAGAGGGCTTTAATTGAAGAGTTTGGAAAGCAGACAATAAAATAAAAGTTCAAACAGCAGACAGTAACGACACCGCTATGAGGACAACCAATGAGAAACCGACACGCTATGAGGGCAACCAATGAGAAGCCGACACGCATCGACCCACTTTTTCACTGCAACCATTACTCCACATCTGAAGCTGTTATCTCTATTTCCTTTTAATTTCCTGTTCTATAAATGTGCATGCTTTCTTAAACAAACTTCACATTTGGCAAGAAGAAGAAAATCCTTTTATGAGATATTAGATTTGGGTTTCTGTTTTTGGAGGGGCTTTGGTTGTTGGGTTTCTTTTGGGGAAAGAGAAAAAAAAAGAATAGAAATTATCAAATAATCTGTGTGAGACAGAGAGAGAGTGAGACAGATCATACACAAGAATTCATAACA

>Glyma08g36380
AACAAAAGATCACAAAATTGAACAATAATGACAATACCTCGCATTGAAGTAGTTCAATACATATTCTGAGTATGACTCGCGAGTACATGTATCTCATGTTTCAGTTTTTAACCACAGCTGGATGCCATGGACACTTTTAATTCTATTCTTTTAAATGAGATACCTGGCCTATCAATTTTAAGGGTAAATTAAAACTCAGAAATCAACATACTAAAAAATTGCATGCATGTCCGCAAAAGAAAATGTTTAAGGCAGTATATATTCACTAGTGCACAAAGTTTTGACCTTAAATATTGAAATAGTGACCATACGAGTGTAATGTTTCAGATATATATAATGCTAATTATGGACTAATTAATTAAAATAGAGGATTGCTTTCAATAGGAAAATAGTAGTGTAATGGAAACCGGAAAGTGAACTAGAAAGAAATGTTAAAAATGGTCTAGGGAAAAAGTTAAGGAGAAAATGGATTATACATAATGTCAAAAATTTTATACCGCTGATTATAATTTATATATTATGTAGGAAAAATTTATTAAATTTTAAAATAATTAAAATTATAATTTATGATTGAATGATATTATAAAACAATTTTACACAATCAATTTATAAATATTAAACTTAAAAGATAAACCTAAAAAATACTATTTTTCTTTATCATAATATTAGTATAAAATAATTCTACTAAAAAAAATAATTAATATTTATAAAAATACATATAAAATAAATATTTTTTTTATAACATAATTTATTTTATATATAAAAATTAATCAAATATTTTAACTTTGGATTACTTAATTAAAAAATGATTCCTAAAAAAGACCATTTGAATATTATTTGGTGGACGAAGGGATGGACCAGAGTTCAATACTCGTGGGTTTTGGCGGCGTCAATGAGAGGATGCACGTAATGTTCGGGTCCGTACGGCATTGCCACTGTTTAAACCATCGGACACTTGAAAGCTCAAAGCAGTGACTGTGATGAGCAGCTCGCAATAGAGAATCCAAAATTCCCAAAAGCAAAAACAAAACCCAAAAAGCAAAAGAGATATCATTGTGTGGCTGTTAGATACCACAGACAGCAACATGGTAACTGACCACCCAATCCGGGCTCGACAGCGCAACGTTAGCAAAACCGCCCTGGTTTTTTCCCAAACCAGAAACCACTTTATCGCCAAACCCCAATGTGATTAGAGTGTTGCTAGGTGCACCTACTGTTATTGCTGGTGCACCCAACCTTCTTTGATAATGATAAAATTATCCGTCTTCTTTTTCCCTTTACGGATCAAGTTGATCCGCAAGTTGATTTTTAAGACTTACAGATCAAGTTAATCGGTAAGTCTTTTATGGATCAACTTGATCCGTAAGTCTTAAAAATTAATTTACCAATCAACTTGATCCGTAAGAAGCTTGCAGATCAAGTTGATCCATAAAAGACTTAAAAATCAATTTGCGGATCAACTTGATCCGTAAGAAGCTTACGAATCAAGTTGATCCGTAAAAGACTTACGGATCAACTTGATCCGTAAGTCTTAACAATCTACTTGCGGATCAACTTGATCCGTAAGAAACTTGCAGATCATCTATATCAACTGTAGATCAACTAAAACATATGCGGATCGACTCATTACATATGTGGACCAACCTGAATGAGCTAGGTGCACAAAAATATTTTTAAAAATACATAGGGATATTTTTGTCTTTTCATGTTAAGTGTTAGGTGCCCAACAACAATAATGCTGGGTGCACTTAGTAACACCCATGTGATTAGGGATATATAACAACATAGCATACTCACACTACTACTCACTGCGGTTTTTTTCTCCTCCAGAAGAAGAAAGATCCTTAAATCAACATTCTCTCTCCCTCCCTTGGTTATAATAGCAAGCTTTTCAAGCATATTTCCGGGGTTTGTTCCCTTTTCCTTGTTTAGGGTTTTCTTTGGAAAAAAAAGGTAATTAGGTATAATAATATAATTAAAGCAAAAAAAAAAAAAATAAC

>Glyma16g13070
AAAAAAATAAGCATTTGCTTCAACAAAATCAAAAAGCATATACAAATAAACGCCAGACTAAAAAGAGGCACACAGGAAAATACAAATTTTGGAAACAATGCAACATAATCGAACACAACAGTCACCCACAGAAACATCGAACCTTTTTGGTTGCACAAAGTCGTGAGAAGACGAACTTGCAGAAAGATATGGCCTTTTTTCGAACAAAGGCATAAACGACAAACAACAGAATCAATGTCTAAAGATAAACATTAGAAATATGAGGTTCAGGAAATAATAGCAACCATCCATCCAAAAATAAGGCAAAAAAAATAAACATGTGCTTCAACAAAATCAAAAAGCACAACAAAAATCGCACAAAGGTTGAACCTTTCTTCTTGTTGTACAAAAAGTAAAAAACAAAAAACAAAAATACAAAAAGATTGAACCTTTTTGGTTGAACAAAGTCATAAATCGCACAGAGAAGGGAAAACATGGCCAGAAAGGTCAGGAGAACCCAAAAATAACCGAACGCAAGAGGTACCCACATGAAAATACATACCTGGCCAAAAAATAATGGTGACAAACACAAAGCTCACAAAGCCAAACACAAAGGTCACAACTTTAATGATGGATAGGAACACAAAGGTCACAGCGCTACACTGATGGAGAGGAACGAAAACCTCTAAACCATGGAGAGGAACGAAAATGAAAAAAGGAACGGTGAGAAGCCGAGAGGAAAAAAAAGGTCACAACCACGGCCATGGAAAAGAACGAAGAGCTGTGGAGAGGAACAGAAAGCAGTGAAGCTACGAAAATGAGAAACTGAATGGTGAGTAGCCGAAACCCTTCGGTTACCCAAGCGCACCGGGAACCAAAACGCGTGTACGCGTACCACGTATCCCAATTCCATAAGAAATTCTAAAAACCCACACGAACCATTTTGGGCAGGAACAAAATCCCCCAGACGACGACACCTCAGAAAGTTAGGGGCATTTTGGTACTTTCTGCATGTGTTAGAGCCTTGTTTGTATAAAGGATATAGATATTTGTCTAAGGTGTATATTGTAAACAAAATATGACTTTCCTATTCTTACATGGTCTTTTGTCTTATAAAAGATGATAGTGACCGAGTTGATAATTGTTCACAATAATAATATGTGTAAAGTGATAGTCAGTTAACAAGTGTCGACTACCCGTCGATTCCGTACAAGATAGTAATCATACGAGTGTAAAGTTTCCTATAGAGAGAGAGACATGAATACTAAGGGGGATTATTTAATTAAAATAGAGGATTGTTTTAAATAGGTAAATAATAATAATAATAATAATAATAATAATAATAATAATAATAATAATAATAATAAGCAAAGGAGAAAGAGATGTTAAAAATGGTGGAAGGAAAAAGATAACCCTAAAAAGGAACATTTGAATATTTGGTGGACGAAGGGATGGACCAGAGTTCAATACTCGTGGGTCGTGGCGCCGTCAACGTAAGGATGCACGTAATGTTCTGGTTCATATACGACATTGACACTGTTTAAACCATCAGACACTTGAAAGCAAAGCAGTGAGTGTGACTGTGAGAGAGCAGCAATAGAGAATCCAAAATCCCGAAAATCAAAAACAAAACCCAAAAAGCAAAAGAGATATGATTGTGTGGCTGTTAGTTACCACGACAACAACATGGTAACTGACAAGCCAATCAGGGATCGACAGCGCAACGTTAAGAAAACTACCCCGGTTTTTCGTAAACCAGAAACCACTTGTCGCCAAACCCCAATGTGATTAGTGATATATAATAACATAGCATACTCACACTACCACTCACTGCGGTTTTTCTCCTCCAGAAGAAGAAAGATCCGTAAATTAACATTCTCTCCCTCCCTTCGCTATAATAGCAAGCTTTTCAAGCATATTTCTGGGGTTTGGTCCCTTTTCCTTGTTTGGGGTTTTCTTGGGAAAAAAGAAGTAATTAGGTATAATAATAGTATAACTAAAGCAAAAAAAAAGACAGTAAT

>Glyma01g08150
ATTATTTTTTTTATGTTTATAACTAGATGGATTGGGTGATTAGTAAATGCATGGATTGAATAGTCACTCCTATAAGTATTCTAAGATTACTTTAGAAAATGGCATATTTAATATTGGCCTGTCATTACAGCATAAATGGATGCAGGTATATATATAATGCGGTGACCTGTACAAACAAATGTTCACATCAGCACATACACTTCAAAATCAATAGGAAAAACTGTAAAGATGCTTACACAAAAATATCGAAGATGTTTACATATTTCATTACAATTTGTTTATTTTTTCTTTCGTGTGTGTGAACAAAATAAATGATCTGCACATGTATCATGGTTATAGTAACAAGTCCCAGCTCCCAAGGGTAGTAGCTGCTTAAAGACACACGGAAACCCTCGAGGATAATGGTGGAGAGAGAGTGTTGAAATTTCAACCATCTCACTTTTTTCTTCTACCTTATTCTTTAGCCGAAAATTAAGTTCTAACTTTAAAATACAGATTTGCTTCAGAAGTTGATTTTTTAGGTTTTTTTTTTTCTGGAAGACCAATATTAATTTGTGATAGTTAGTTAAAAAAATTATATTATGTTTTGTGATAGTTAGTTGAAAAAATTATATTGTGTTTTGCTACTAATTTACTTTCAAAATATAAATATCCAAATATATATATAAATCTTATCACTTGAAAATAGATGGTGGGTATATGGACTCAAATCTATGGATCGGTCTGTTTAACCCACGAATTTTGCAGATAACAAGCCTTTTTTTAAAAGAAAATTCGCATAACTATATCCAAGTTTTTCTTAGTTCGGTCCATTAAGCTAGCACATCTAGTAGTCTTTATCCATGGACATATTATTAATTTGTTATGTTAAAATTTTGATTTTTAATCTAGTGGTATATTTTAGTATGATAGATTTTAACTTAAAAAATGAAGTCAATTTTTTATTACTAATTTTATACATTTTTCACTTTTAAAAAATATTTATTTCATAAGAAATATTTTTAAATTACTATTTGGGTCCATGGATCAATTTATTTATCTGAGTTTTTATGGGCTAGATACAAATCTTGGAAAAAAGCCAATTTATTTCATGGATTGGCTTATTTGATCCGTCTAAAATGCAAGCTTCACAAGACAAACCTTAAACATACCATACCATCCTTTTATCTATCTCTACTTCAAAATCAATTTTTGCAACATTCACTCAATGGTGCACTTAATTAACAAACCCTCATCCATATACACATATTTAGAGATCAACAATATGATTATCTATCAAAAATACACAAAATCAGTGTGTGTTTGGGTAGGCGTTGACAAAAATTAGTTTTGAATGAAATTGATTTTATAATTTTTTTTTTGTTAAAATTGATTTTGAAGTAATATTATTTATGTTTGGATGTTTTATTAAAAAATTAAGTTATGAATAAAATGAAGTACATAATTTTGGACCAAAAATTATTCAAAATTATTTCAACCCAAAATTAATTCTGTATCCAAAGTCAATTTTAAATTTTTCTTTGATGTGAAACTAAACATGTAAAAATGTATTTAAATTAAAATTAATTTTAGACTTATAATTAATTCTCTGTGGTCAATCCAAATACACACTCACACTTAGAATGTATGAAATTTCAATTTTTAACTTTCTCATCTATGAGCTGTTCCTATTCCTCCTTCCCCTCCTATGCCCTCACTAGGGAGCCAGCCAGCCATATTCCAAAAGCCCTTATTATCACACATGGGTCCCTCCATAGTCAAAATAAAAATAATATCATGATCACTGTTTGGCCATAAAGAGCTATACGACACACATGGACACAGTAGTACACTGCCCAACCAATCACACGTCGACAGCACACCGTTCCCAAACTACTTCACCTTTCCCAAACCAGAAACCAAAACCACTTGTCATCAAACCCCTGCCCAGATAGTTTTTCTCCATTTCAATATTTTACTTCACCTTTTGAGGCTTTGTGGGTACTACAAAACATAACACA

>Phvulv091011642m
TTTTTGATTTGAATTTATTTTTATTTTAATATATATTTCTAAATTATTTATAATATTTTTAAAATTTATTATATTTATCAAATTTGTAAAAACTTATATTTTATACATTTTACATTTAAAAAAAATTAAAAAACTTTCGCAATCATCACATCACACTAACTCCAATAAATTTTCCTCACAAATCTACTCTAACATATCTCAATCCAAACAATCTCACTTTCCTTTCAAATCACTCCAAATTCACTCTCTCAAATCTCCTCCCCAATTCAAACACACCCTTAGCGACAATGGGATGTTTGAGCAAGAAAAAGGATGTTATAATTCTCTCTCATCAAAGAAATTCTTTTTATAAAAAAAACAAAAATATGAACCATTTCAAAGATATTCTAACCCTTATAGAAACTCTCATAATAGGAAATAAGCTCAAATAAGAACTCCTTACTCACACGACTAACTCTTTTTTTTTGAATTATTTCCTTTTTTCTTGATTTCTTTAAATTAAATGAGTTGTATATAGTTGCTTTAATTAAATTGTTGTACACGCTGTTTTGTGACGTATAATAAGTGATCATTTATGAAAAGTGGAAATAAAATGTTTTCAAATGAAATATTATAAACTATAAAAAGAATAGTATATGTTAATATAAATTGCAATATTCATGATGTTTAATATGAATTGAGAATGAACAGTTACGAGAAATAGTAGGTGGAAGACTTAGTGATAAATTAATTACCAGAGCATGATTTATGAGAAATCATAACTGGGTGATTCAGTAACAAATCACATAAATGATGCATTACAATATGCGTTTTATGTGGGAAGGTTTTAGTCATTATCTTCTAGGTAAAAAAAGTACACATTACAATTATCAAAACTTTACATAGATTATTACTTTTGTCAAGAACATGGTCTACTACAAGTCTCAATCAAAGTCCAAATTGGTGGTTCTTTTTTCTCAGTACAAAAAATATCTTTTAATTTTTTTATTTAAGTCAGACACTTAAAACAAAATAGCTTTAAATCTGCTCAGTGAAACTGGTTCATAAAATATTTCCGTTGAACAGGTGAATCCAATCTAACTATTAAACACAGAATATAAGTATAAAGCGAGAGTACAGTCACATGCTTCAGATTTTAACGACAGCTGGATTTCATGTGTACGGAAAGTTGCAATAGAAAACGTTGAAGGAAGCATGGAAAGTTTTTGACCTAAAGAAAGAGGAAATATGCATACACATATTTGGAGAGTGAAAAGTTTCGGACATTAATGGGAAGGAAGTGATTAGTTAATTTGAATGTGGAAAAAGTGGCAAATGGAAGGAGAAAGAGAAGGTGATATTAAGAAGAGTGGAGGGAAAAAAGTGAACCCTAAAAAAAGCATTTGAATATATGGTGGACGAAGGGATGAACCAGAGTGGGTTGTGGCGCCGTCAATGAAAGGATGCACGTAATGTTCTGGTCCGTACGACATGGGCACTGTTTAAACCATCAGACACTTGAAAGTTGAATCCACTGAGATACAAAATGCAAAAACAAAACCCGAAAAGCAAAAGAGATATCATTGTGTGTGTGGCTGTTGGTTACCACATGCACCAACATGGTAACTCTTCAACCAATCGCAGCTCGACAGCACAACGTTAAAAAAACTGCCTGGTTTTTTCACACCAGAAACCAAAACCGCTTCTCTCCAAACCCCATGTTATTACCGTCTTAGTAGTAATAATAATAATAGAAATAATTGAGTATATAGATAGATAGATAGAGAGATAATAGGAAACTTGCACTACTACTACTACACAGTGGTGCTTCTCCTCCATTCTTGTCCAGAAGAAGAAAGATCCGTAAATTAACATTCTCTCCCTCCATTGGCTAGAATAGCAAGGTTTTTAAGCATATTTCTGGGGTTTGTTCCCTTTTGCTTGTTTGGGGTTTTGTTGGGAAAAAAAGGGAAAGAAGTAATTAGGTATAATATAATTAAAGGAAAAAAGAAGACAGTAAC

>Phvulv091025645m
AATTTGTTTGGATTAAAGAGAGAATGAAAAATAAAAGAAACGAATATAAAGAGACTAGAAAGTTAAATTTTTGGATAGAGGAATAGAGAGTAGAAATTGGTGAACATTTTCTAGTAGATGTGATTGATATAATAAATAAATTTTTGATATATATTTAAAAGAAATTTTAAATTAACATAAAAATTATCATCTAATATCAATAAATAAATAAAATTATATATTAAAATAGTTAATATATCAATTTATTTTATTTTATTTATTATTTAGTTATTTATTTTATTATAATATTAAGATATATATTAATGAAATATTAATAATATAATTATTAAGAAAATTATTATAATATTTATAATTCGTTTAATGATATAAATGTAAAAATAATAAAACATTAAAATCATAATCAATTATGCTTTTTAATATAATCGATTATATCATACTTATTTTATTATATATATATATATAATTACTATACTAAAAAGTATAATTGATTATTATTATTATTATATTTTTACAAGTCTATCTAAAGAGTGTAAACTGTTTGTCAACAACTTGTTTTTTGTTTTTCATCATTTGTGTTTCGTTTTTCCAGTTTCATTATTCCTCTTTCTATCCGCATAAAGAGTATATCCATAGATATAAACACATCTCAGTGAATTAACTTTTTTTTACTTTATTTTATATAGATGATCATAACAATATTCTAAAGTACCAAAAAGTTCGACATGTGTCGTTTCTAGGGTTATAAATTATTAATAAATTAAACTGAATTCTACTAATTATATTAAAATAATTATTAATATCACTTTTTAGATAATATTTTCTACATGTCAAATATAACTAAAGTTTTTTATATGATCCAATTTTAATGAACTAAATATGTGTATATATATAAATATATAGTTTAAATTTAAATTAAATAGATATTTAAATAAAAACACACAAAAACATCGACCCTGTATATTCACAGATTTCAAAACATAAGAAAGGATATTATTAGTCTCATTACATAAACCATTATTCAAATTTCTGTGAATAGAAATTTAAATTCCTGTCAAAGATACGTAATTTGAATACTATTGCAAACAAAATCCATGGTGTAAATATACTAGCAGATTTATCATATAGTTTCCGACAATATGAAATAACTCGTTCAAGCTATTTTTCTTATGTTGTTATTCAGAAGCAGATTATTATAAACTTTAGTCAAACCTATAAAATTATATTTCTGTATTTAGATTTTTTTATATACTATACTTTAATTGTATTTATAGTTGTGTTGACTTTTCAACTAGAACTTACATAATGTTCTTAATCTTTACTTTTTACCTAATTTCTTTGTGAATTTATTAGTAAGTTTGAAGAAAGAGGAGGTAAATAATAACAGACAAAAGCATAGGAAAATACGAGGAAGTAAAGACACAAGGAGAGATCGTACATGACGACAGGGAGCAAGGGACTGTCCCGATAGTGCCTCTGTCCAATCCAAGCTCGACAACGTTTTTGACGAAACCGCTCTGGTTTTGCAAAACCACCTTCCCATCAGGTTTTTTCCCACTCACTTTTCTTTTTCTTTTCCTCGAATATAATAATAATAGCCAATGATATTTGCTCTTTTAATTTTTTATCTTATGTTTTATTGTCCACTTTATAAAAAAAAGAAGAAGAAGAATGAATCATAGGGAGACTAGTGGTCAAGGTCATATGTTAATGTTCGTCTCCCACACACACCACATAGCTCTCACGTACGTAAATAAAGATGTTGATGGCATATTATAAATCACAGAATTCCATACGCAGAAACAAGAACACCAAGAGAGAAGCATAGACAAGAACACACCGATAGAGGGGAATTGAAGGGTGCTACGTCGTCTTTCTTGTGATCTGCTATTAATGACTGGAATTCGTGTGGGAATTGTGTTGTTGGTGTGGTGGTGATCGTGGGAGTGGATCAAAGCAGCTAGCAAAGTGTTGGAAGCAGAAGCAGTGTGTGGTGGTAGAAT

>Phvulv091007709m
TCATTTTTTAAAATTTGTAAAATATTTATTATTCTCAACGCAATGGAAAAAGTGCATTTTAAAACTGAAATGCAACTAAAAATTAATTCTTAATCTTTACAGTAAATGATTATTTTTATTATGTATTTTTTTTATAATTTTATTCATTTTTAAACTCCAATGAAAAGTTAAATCAATATTTATATTTAATTAATTATTTTATTGAATGTAGTTTTTATTTTCTTAGTTTCTCTAATTAAGACTATACACACTAAGATTCATTAATTGATATTAAATTGATTTTTCATCAATTAAATCGGTTTTAAGTATTTTAAAGGTAAACATATATTTTAACAATTTAATTTATTTTTATTATTAACTATATTAAAAAACCAATTTATTCTTTGAGATTATAATGATAACCTAAATTGGACTCTAAAATAAAAAAAATGAGGAAATAATTCATGAAATTATGAATAATCTCAATTTAAGCCATTTGTTATTGATTAAAAAGGCCTAATAAGTGTCTGACTAATTGTCAGTTAGAAACACAGGTTTGAGCTCTAATAATGCTACTGCAGGTGGCGTTCTGAGGAAATGATTTTAGTCTTAAAAAAATAATCAAAATTATTTTAACCAAATATTTTAGTCCTAATAAATCAATTTTAATGTGCAAGTTTTATTCTAATTAAAAATACTACTATTTTTATAATGTTAGAAATTCAATTTGTAAAGGTATACTTAACATATTCTAATTTTATAATAAATATTATAAATGACGATATAATACTGTTTTTAATTATTTAATTTTTTCTTTTGTAATACTAAACTTTTTTTAATTGAGCTTTGTTTTAATTTTTGGGATCGCTATGACATATCTTTAATGGGTACATCCAAGAAAAAAAATACAATATTGAACAAATAAAATCATTTTAAAATTTATTTTATTATTATTATAAGTTTTTAGGTTGCTATGGTGGTGATTTATTTTGGGTTTTGTTTTGGAGATATATAGCCTCATCCTTATGTTTACGAATTGCACATCCCATAAATATTTATTTTATTTAATTTATTTATTATTGATAAAAAAAAATTTATAATATTAAACTTAAAATATTAAATCCTAAACTCTAAACTAAAAAAATCCTAAACATATAGATTTCTAATTATATAAAAAACTCATATATATATATATATAATAATGTGACAATACATAAATTTTATCTTGTCAAAACAACATTATCACAATTCACTATCAGTTTAATAGAAGCTAATTAAGATAATATAAATATAACATGTCTTGGTGACTCTCATCTTATATTTTACTTATAAACCAGAGTTTTTCTACTATAACAAAAATCCACAATACAAAGTAGAAGACTATAGAGACACTTCTCTTGAAGTCACTTGGTCTATATTAATTTTACTTGGTGATGCTACATTCTCAGTTTTTTTTATAACAGTTACTCTTTCTTTTAAGGATTATTTGGTGTTTTATATCTGTCATTTGTTAAAATTTTAAAATAATATATTTTTTAATTATACCCTTATTAATATTTCATCATACATCTAAAAAAGATTTAAAAAATAGAAAACTGAAAAAATGTATTAAAATTTTTAGTTAAAATCATATAAAAAAAATAAAAAATGAAATACATGTGGGGAATATAAGAAGTGTGAAGAAAGGGTGGGGACAGGACAGTGTCTCCGACCAATCGTAAGTCGACAACGTATTTGGCGAAACCACTCAGGTTTTGGAAAACCACGTTGTATATTCGATTACCGGCTTCTCTTTTTTTTCTGATTCCCCAATAGTTATTCATTTATTATACACTAAAATAGTAAATACCAAATACCCACCAAAGATATTTGGGTCTTCCAATAAAGTATGGAGAATTGTGATATTTATATATGTACCTATTTCCTCTGCCTTCTTCCTCTCAGATTGTTCTTCCTCATCCGATTGAAATTGGTAGCAGAGTGAGGTAACTGAGAAGGAGAGAGAATCTAAGTATTGGTTA

>Medtr8g077590
TAAATGATAGTCAAAAGCAAAATTGATCTGATTTGCTTTCAGCCACCACTATGATTGAAACTTAATTTTTTTTCGAGAAGTTGTTGTAACGTGTCCTCGTTTTGCTTAACAACCCAAGCATTTCTTTCACACACACATGAGAGGCAAATGAGATGAAGAACTGAGTGGATCTTTTTTAAAAGACCGCCTAAAGTTCCAAATTGAAGTAATCGGTCTGTCACATGAGCAAGATGCACCGTAATATAACCAAACCAGCTAGAATATCATGTCAAATTTCCCCAAAAAATCGCAAGATAGAAAAATATGATCAATATCCTCCGGTTTGCAACATTTGTGGATTAAACATTCTTTTTACTTTTCCCTATTCTTTCTAATAAATTTGGTGTTAGAAAAAGGTAGTAAGAGCATAATTGAATTTGAAAAGATTTACCCACTCTGTATTTAATTATAAGCTTCTTTATTCAAATAAAATTATGTCTATTAGTGTATATGCACATTTCCAAATTATTGGAGATATTTATTATATATATTTTTTATAATATTTGTTATATGTAATTCTACAAATTTATATTTAAAATAAAACACATCTACACAAAGGATAATTTAGTAATATCTATGGATATATAAAATATACATATTAATTAATTAGAATACCAATTTATTTTAAAATATTTATGAAAAGTTCTGAAAGTGCTTATAAAAAGGGGCAGAGAGTAATTCATAAGTATAAGTAGACTAGCTCACTTTAAATAACATTTTCTTGCTCTCTCTAGCACACTTTATTTACCTTATCCTGTGAGTAAATAACTCGCAAACTCTATTTACCTTATCCTGTGAGTAAATAAAATTCAAATGTATTTTACTAAAATTTAAATTAATTCTATTAATCAAATTGAACCTTCCATAATAGTGTGGTACGTCTTGTAGCGCGAGTGAGTTCTTAGTAATATGATCAATGATTGTTCTAGTCAAAATTAAGCTCACAATCTTCCTAATAATTTGTATTTAATTGAAGTTCATTAACCATTTAAGATTAATAACTATGTACAGTTGATAAGAACCTTCATATCAAACTCAAGATAGTAAGAAACTTTTACCTCAAAAACCAAATGGTTGAGACAAAAATAAAATCTAATTAGAAAAATTAAAAACAAACAAGAACAATTGCTGTTTTGAGTTATTCTTCAATCTCTTTTTCTCACCAAATTGTCACAAAATTCAAGATTCCAGTATTTTTTTTTTATTATATATGCAGTCTAGTGGTTGGAGCCTCACATTTTAAATGTGAAGAAATACGACGTGTTTAGAGTTCGAACCTCAATCCCTACATATATTATGTATTCTACGGTACAAATATTGATTCAACAGCCATGCGAGCGAGTAAAGTCGTTATTTACTAAGACAATATAAATATAATACTTTAGAGAAATGCTAAACTAGATACCCGTATATATCTTTTATTGGTCCAATATACACTTGAGTGGCAATATCAAAGAAATAGTAATAGAGTTTTCACCAAAAATGATTATGTCCTTAACATTTGAAGAAAAGGAAAGTGAAAAAGCAAAATAAGAGATATGATTGTTGTGTGGTTGTTAATAACCAAAGGACAGCAACTTGGTAACTGACCAACCAATAGTTTGTCGACAACACAACATTATCAAAAACAACTCTGGTTTTTAATTTCCAAAACCAGAAACCACTTGTCCCCAAACCCCAATCTTCAAATTTTTATAATATAATAAAATGAATGATAGTAGTAGAACACTCACACTCACAGATGTGGTCTCTCTTCAAAAAACTTGTCCAGAAGAAGAAAGACCCATAAATTAACATTCTCTAAGCTATAATAGAAAGGCTTTTAAGCATATTTCTGGGGTTTGTTCCCTTTTACTTGTTTGGGTTTTTCTTGGGAAAAAAAGATATAGCTAGAAGAAGTAATTTAGGTATAATAATATAATTAAAGAAAAAACAATTTCCTAAAACAAACATCACTTAAC

>Medtr7g014850
CTCAACACCATGCCATGTCAAAGACTAGACCATCAACCAACTCTCACACTTTCAACCAATCATAACTAGACAACGCATAGTACTCAAACTATTTTAACCAATCATAACTAGACAACACTTGTACCAATCTAATCCTAGTTTCTCAGTCGTTATCTCTCTTCCATTCGTTTCAAAATTTATTCTCACTTTTTTGTCCCATGAGTGACCACTATCCTCTCTCTCACTCTATAATCTATATATCAACTCAAAACCTATCTATCTATGTAGATTTTTCATTTTTCACGTCTCATTCAATGTAATTAAGGAACAGAAATTTCAAACCAATAGTAATATATATTGGAAATGTAATATAAAGTACTATATTACAAGAGAGATGTGAAAAAAATTAGAATTGAATTATATTACATTCAAAATAATAATAAAAATTAATAGAAATATGGAAATAAGAAAATATAAAAAATGTAATATTGAATTAAATTAAGCCTTTAACCATAAAAAAAAAATTAAATTAAATTAAACCTTTAGCTGTGTTCTTAAATTAACACTCTCTCATATTTGACCACTTAACTATAAAGTATACTAGATTAGACTCTCCCTAAAATATAGAACTTAGTTGACTAAATTTCATGAATTAGAAAATTGTGAATAATATTAAATTTATTTATTAATTAAAAATTAATATAATTGTTTCTCATTCACCCTTTCGAAGAGAAAAATGCTTTATTATTAGCAAAAAATAAAAAATCACTTTATTCTTATATCATAGTATTTATGATTTAATTTTATCATAGTATTTATGATTTAATTTTACAGATAAATATGTAAAATAGCTAAGGCGTTTTAATGAAGAAATAAGAAATACAGGTAATTTGCTAACAAAAAATGTAATAAAGTTAAAAATCAGAAGAAGTCCTATTAGAAATGGGCAAATAAATATCTCAAGAGTATTATAAACAGCGTAAAAGAATTATTATATATCCGGGACATATTAGATAGTCCATAAACTATTTTAATTCAACTAAATTAAGGAGTAATGTGACATACTTAGAATAATTTATGGATTATTCCTTATATAGGTTTTAGTTTTTTTTTTCAATTATATTCTTTATTTAAATTATTTTATCCTCCTTTTATTATTTTCATTCAATGAAATAAATTATTTTAATTATTTATTTCAAATATAAGTTTTGGTCTAGATTCCAATTTGATCTCTTAATTTAAATTAATTTATTTACAATTTTATTCATTTTTACCATTTAAACAAATGATTTTTTACGGTAGTCATATACTCCCTCCGGTCTCATATGTAAGAAAATATTATTTTTTTAGGTTCATTGAGTAATTAATGTATATAGTCTATATTATAGGTCAGATACATTAACTATTCAATGAATGTTTTCTTACATATGAGACCGGGAGTACAATTTAATAGGAGATAATGATAAAAAATAAAAATAAAAAATCTCAAAAAATGATAACAAAAATCATCAATAATAATAACTTGGCACCTTGAGATATAAAACACTTACGCACAATAGCATCAACTATTTAACTAGACCCGACAGTGGAGATAATAGTTTAATATAATTTATTTTTGGTGAAAAATAATTTAATATACATATTTATTTTGGAATAATGATTTAATATACCTTCTTTTTTTTTTAAGAAATGATTTAATATACCTATTCTACACTATAATACTAATTTTGAATAAAATAGCAAAAATAGAAAATGTTCCCATCCTAGGCTATTAATTAATTAGACACCACCCATTTCTTCTCAAACTCTTCAATTCCTTCAGGTGAACAATACTATATACTCTCTATCTACTCTTCCTAGGGTTTCCTTCTTTATACATCTTTCTTTATATGTAACCTCTTGTGTTACTTTTTTTAGCCTATATATCTCTTTGTTTATTTTGATTATTCCTTCTTTCTCATCAGAACAACAAGAACAATTGGTGGTAGCTAGGTTAAACAAAAAAAAAATCATTCATCATC

>ppa010723m
ATTATAGAGTGTGGGACCCATTGTATTGGTGGGCTCCACCTCTATTAGAGAGTTGGTACACAAGTTGGTATCTAAAGTTGGTCTCCCTAGCATGACCCATAACTAAATGACTCAACTTAGTAAGAAATACAAAGAAGTTAGATTTGACATGACATGTTATTGTCAAACTTAATCATAAATTATTATTCTAATGCGTGCCACAAACTGAACATTTCCTTCGCCAAACAGGTTTAATAAATTAACAAATTAATCATTTTTCTTATGCAAAGCGATATTCTAAAGAGTGTTGTTATTTCAACCCACCTGTCTTATTTCCCCATTCACTTATCTTCAAAATTTTAAAAACAAATTAACCCCTTTGTAAATTGACTTCTATATCCCTTAACTAATTGTTGACACATAAATACTCACTTTACTCTAAGCTGACACTGTTAAGTCAAAACAATAAAAGTAAAAATAAAAACAAAAAAATTAGAAGAAAAAAGGCCAACAAACAACCACCAGACCACCCACCCAGCACCACAAACCGACCTCCCCTCCTCACCTCACCACCAGCCACATATTCAACATTCTTCAAAACTTCAAAACCATGCAATCCCAATTCCACATATATATTCAACATTCTTCAAAACCACACAATCCCAACTTCATAAATTCAATATTTTAGAAAACCTCAAAAACCCAATTCTAAAAATTCTACTACTTTTTATAACGTAGCAGACCTAATTCCACAAATTCAATCATTTTCAAAACCCAACAAACCCAATTTCACAATTTCAATAATTTTCAAAACCCAACAAGAGGGCCAACAACGAGAAGGAACACGCGCATAAAATCTTTGTAGCACTTGAGCATGTCAGGGTTTAGGGTTTAGGTACATCAAAGGTGGTTCATGTTAGGTTTGGTGGAAGGTACATCACAGGTGGTTCTTTTTAGCTTTGGTGGAGTGCGCGGCGCTTGCTGAATTGAAAATTTTCATTATCTAAGTGTTTTTTTTTTGGACTCAACAATGTGAAGTTAGGGTTAAAAAGTTTTAAGTGAATATCTAATTGTCAATAATTAAAAGGTATTTTAGAAATAATGATGGGTAAAAATATAAAATATTATTTTTTAAAATTTAAAAAGTGAGTGAAAAATAAGACAGAAGTAAAAATAACATCACTCATTTAAAATTACTTTAATTTACACAAAACGGATATACAAACTCGAATTAATGATAACTGGCACAGTAACTTGAACAATTAATGAAACCAAAAGTGCTTTCAAATACAAATGCTTAAACGGTCAACATCACGGTAATGTGCCATGCGAAAGCTGTCAGTGTAAAGAAGACCGTACGATGTGTGAGGCTAATAAGTAACTAGTGAGCTACTAAATGAGCTCCACTAGAATACAAGAAAGATAAAATGTGGTTCCTAATACAGAGGGAAACGACGACACATTACACCCCAGCCAACCACAACTCGACAACACATCCTCAAAACCACTTGTACTCCCTGAAACCGCTTTTCCATCTCAACTCGTGCCATGTTAATTATAATCCTCATTTTCCATATCCTGCACACACTTTCTCAGACGCCTTCAGAGCTTTGGCTACAAGAAGAAAAAAAAAACAAAATTAATTCAGTTCAGTTCATTTCTTTATATATATAGGGTTTCAAGTTGTTGTCTTTCTTTTTTTGGGGCTAGGCTTGGATTTTGCTCTTGTTTGGGTTTTTTGGTGAAAGAAAAATTAAAGAGGCAGGAGGTGCAAGCAAAAGAGTGTAAAGTTTTAACTGAGAGAGATCGTAACTGTTATC

>ppa010308m
CCTGGGACCACACTGGTCTCTTAATGGCTTCGCCCTGCTCAAAAGGAAAAGTGCCTTCCCTTCCCTTGCCTACATATGAATGAATTTTTCATTTGAATCTTGACAGGACGGGAAAAAGAAAAGGTTTCAAAAGGAAAAGTGTCTTATCTTGCCTTGTCTACAGATGAATGAATTTTTCATTTGAATCTTAACTTTTTACTTTATGGTTATATTTATGAACACGTATAAAATGTTAAGAAGTGTGATGAATATATATGCCTTGGGTTAAAATGATGAAAAAAAAATGCTCACAAAGAAAATAAGTACAGAAAAGCATAAACAGATGATAAGAGATAAGAGAAGTGTCTCAAATCAACGTACGATGTCTGCTAATATAAAGATTAAAACATATATAGGAGCCAATCATATCACGACAACTAAGCTATGGGGGTTGATAATAAACGATAAAAAATCATAATAATGATGACGTTGTGGTACTCACTTTGTTGGGATTGGCATGATAAGCAATTTTGAATTTTTAATTCGGTGTGGAGAAAAGCAAGATAACATATTCTAAGTGGAGATTAAAGTAATTTTTACTTAATCCAATTTTGTAAACCACAAACTCTTTGCAACATGCCCGAATTGAAATACCGAATGAAATAACTTTAGGGTTATATCATTAGAAGTTAATAATGAGGTGGTAATTAAAGATAAACTGAGTGAGAGGGATCGAATCCAACCCAATTTAACATATATTAATGTTATTTTGTTGGAATATTAAATTTGTTGTCATAAAATAGGCAGAGTGAGTGTGACAGTGGCACATACAGACACACATAGAGACACATTAAGCAGTAAAAAGTAAGTTGTGAGAGAGATGCATAAGATTAGTAATAATTCTGAGAGTGAACCCAAAAGGCAAAGTTAAAATAGAAACAGAGAAAGATCCCCCTTGAAAGCCGTACACATTAGGGGTGGGCACGGTTCGGTTTGGACCGGTTTTTGCCTCAAATTAGAACCGATCCAATACTATTCATCCGGTTTGGTTCGGTTCGGTTTTAATTAAAAAAATTTCAAAAACTGTCCGGTTCGGTTTGAACCGGTTTCGGTCCGGTTCCGGTTCGGTTCGGTTTTGAACCGGATTATAAAAATTATTTTTTTAAATTACTTTTTAATACAATTCTCAACTGAAATATTATTTTTTTACTTGAAAATTAACAAATTATTCAATTTCATATAAAAAATAAATATTAAAGTGAGAAAATAGAGATATTTTGACATTGAACTTGGATAAATATTATGTATTTTTTAGTGAAATTAAAAATATAGCATTAAATATAAATATATATATATTGAAATTATATATTTTTTTAGTTTCACCGGTTCGGTTCGGCCCGGTTCGGTTTTTGAAGACATGGAACCGGATCCGGAACCGGTCCAAACCGGTCCGGTTCGGTTTTTGACCGGTTTTTGACTTTTTGGTCAACTCGGTTTTTTTCCGGTTTGATTCGGTGCGGTTTGGTTTGGATTTCCGGTTCGCCGGTTTGAGTGCCCACCCCTAGTACACATCACTTTTCATTTTGATTAATGTTTATTACGTAGGATTTGGAAATATTTGGGTTCTGGCCAATCCCAAGTCGACAACCATCCTGACCAAACCACTCTGGTTTTCCAATCCTACCCATCTCTTGTTTTAGCGGTTTTGTAATTTATATATTTATATATCTACTATATCGTATAAATACAGAAACAACGGCAGTCAGAGAGAGAGAGAGGGAGAGCAGACGACACCTATCTATTAGAAGAAAGAGAGAGAAGAAGCATATAGCTCATCCCTTTCCTTCCTTCTTTCTTTCTTTCTTTGTTTCTCTCCCATTTTCTGGGTGGGGTTTTGGTTTCTGCAAGCAAAGAGATCATCATCTGTTCATCAAAAGGGCTAGCTAGGCTTATAGGATAATATTATTATTTGTTTAATATCATAAAATTAAAAAGAGAAATTAATACTAGTAGTATATATT

>MDP0000269921
ATAAAGCTAAAAGGTAAGAATTTGCAAGACAAGCTGCAAAATGAAAAGGAAAATCCAAAAAGATTAGGTAAAAAAGAAAATCACACATCAAGAAGGGGAGACGAACTTGTAGGCTGCATGCCCAAAAATCTGAGTGCAGAAGAGAAAAAATATCTATAGAAGGAGCGGCATGTCAAACAAGTGAAGACAGATAAGCTCTAAATTGGCTAATTTGTCAGCAACTGCATTCCATTCTCGAAATGTGTAAGAGCAACAAAATACCATGTTCTGCAATTGGAAAATACAATTTTTCCAACGTGTCTGGAGCGACCAAAGAGGAATGAAAGATCCAGAAGCAAAACAAGATCTCACACTAGAAGAGTCACTTTCAAGCCATAAATTTTGCTAACCCTATACGTGGGCCAACTCCACAGTAAGGATGACACCATGAAGCTTTGCATAAAAAGAAGTACGATGCTCCAAGCTTAGGGAGAACTACCAAGAAAATAACCCCCAGAATCTCGGAAAAGCCCAGCAAAAGCCCATGACCCAGGTTACCTTTAGCAAGGTCATCAGTACCAAGAAAATGGTGAAGGATGCCAAGGAACAGGGACTATAGATGGAGCTTTACAAGACTCAGCCGAGATTGCAAGAGAGACTAAAAGTTGCTTACCCAAAATACCTCGTCCATGACCAGGGTGAAAACTCCAACCTGCCTAATCCAGACCGAAATGAATGGCAAGGGCGTGAGAAGGAATAAGGCTTACTTTCAAACTTCACTTTATCAAGCATTTTCCAAATAGCCATTAGCAAGAAAAACCATGAAGCTAGCCAGACATTGCAAAGTAGTGGAGAAAATCGCTTTGACACAAAAGCAAGCGAGAAATCTAGAAAGAACCCGTAAGCGGAAGAATAGCTCCAAATTGGGTAGCTTGCCAACACCAAGCCATTGTGCAAATTCACAACTAAAAAATAAATGCTTAATAGATTTAGAATTTTTGTAACATAGTTGGATATTAGAACCAGCGGAATGCCCTATCGCTAAAGTTGATCCTCCTTGGAAGCTTTTTGAAAGAATCTTTCAAACTAAAATAGAGTAGCGAGGTGTAATGAAATGACCTAAACAATGGAAGCCCAACTCTTAACAGAAAATCAATGACGAACAATTTCATAGCCATCAAAAAACAAAAGACTCTAGATGTAGAAGCTTTCCAAATTAACACGTCCTTATCCTCATCAATTGAAAAAACGCATCTCTAAAACCGCAATGTGTACGCTTCATACAATATGTGCCCTTCATCTAGTAATTGAATAATACAAAGCGCAAAGAGATAGTGATAAACAACTAAATATTGCTTTCTTGTCAAATTGATCATGAACACATTGTTGGAATGTGGGATACCGAATAGCAGGGGAGAATCCTAGTCCATTTTCACTACACAAAAAGTGGCACTGTGCATACGTACGTCAGCTGGTTACGAGTCGAGAAAAAAAGTAACGTAAAGCTGAAGGTTCGTACAATGCATACCTGAGACTCTTGAGTCCGGCAGGAAGCCGGTACCTAGTGAGCTACACCGGTATGTAAGAAAGATAAAATCGAGGTGTCTTTTCCTGGCCCCGTTGGAAAGAGAGAAAACGACTACATAGTACACCTCGGCTAATCAGAAGTCGACAACAAATCCTTTAAAACCCCACCGGTTTTCCCAAAACCACTTGTATCACAAAAACGCTTAATCTATCATCAAATCAAAAGTCTGTAGAGCTGGTTATAGCACATATACTTTCTCAGGCACCTTCACGTATTTGGCTATAAGAAGAAACTTTGCATAAATTAATATTCCCATTAAATCGTAACTATATTTCTTTCTTTTTTGTATATAAATCGACAGCCTACCAGTTCATTTTCTGGGTTGTCTTTCTTTTTCTGGGGGTTTCGGTTGTTTGGTTTTTTTGAGAAAGAAAATCAAAGAACAAGCAGTTGAAAGAGTGAGTGGTAACTCAGAGTCCATAAATATTTAATC

>MDP0000013331
TTACCAATGGGTATGAAATGCTTGTGTGATTTTTGTGAGGCTGATCACACAATTGAACACTTACCGAATTCATCACGATTGTTGTGTCCTGAAAATTTCCTTTGTATTACCAAATGAGCAAACGCATGGCGACATCTAATCGTCTTTGCCTATTTGGGGCAATGGATGAAGGGGATGGTGAAAATTACTCAATTGTACTAAATTGGGGATATATTATATAATATAAATATATAAACTTGTCTACTACTATGAGATCATGCACATAATACATTGCTGAATCTAAAAAAAAAAAAAGTTATTTCCAAGTAGTAAACAAAAAAATCTAAATTGGTATGATCTTCTGTGCGGACAAAGATGAAGACGATGAAAAGAAAGAGCATAACTCACTGTTGGGGTGTCCAGGAGATGTAAAGGGATGTTTAAAATTTGATGAGAGATCGTCGTGGGTTTCAGAATTGAGGTGGAGGACGGCGAAGATGTAAAGCCATACTTATAATTGGTGGGTGACAGGGCCATAAACGGCGGACTCTTTTCAATTTGTAGGGTGGTTGGGGTCCAATTGAATCATTCAATTACAACTCTATTACTACTAATGGATGCCTGGTTGGTGCGTCCTCCCAATTATGCTTTGGTTAGGGAAACAATTTTGAACCCCATATAATTATTCTAGATTTTTTTTTTTGTGGGTCTACATAGTCATGCTAGATGAACTACGTAAGAAAATAAGAGAAGATAAATGTTAAAAGCAAAGTGATGATCAGTTAGAAAGAGACAGCACATCTTAAAATCTGTTTGAGATTATTAAGCAAATAATTAACTAAAACTTAATTGAGAATCTAAAATTATTGCTTCTGAAATGGTTAAAAGTCTTTTCTGACAATAAAAAACGTTTTTTTTACTACATTTGAAAGAAAACGTTAATATTTGTAGTTATAAAAGCATTTTCTAGAAAAAACATATCATTCTTCCCTGTAGCACTAGGATTAATATTATACATGTTTTTAATAAAAACACTTCTAACAAAAATAGTCTCACTTCCTTCAACTCTTTATTATTCATATATATATATATATATATATATATATATAACACGATGTTAACATGACATGCATACATATATTTCACTAACAATATGGTAACCAAATGATCCCCTCCTCATTTTATGTAGGAAAAATGAGTTAGCTTAATCATTTTCAGTTCATAAGAGACTAACAGTGTATCTCAATATATTGAATAATATAAACCGTAAAGGAGACAGAGATTGACAACTAAATATTGTTTTCGTGTCAAACTGATCATGAACACATTGTTTTTTTTGGGACAAAGATCATGAACACATTGTTGAAATGTGGGACACCAACGAGCAGTATAATTCCTCTGGCCAAAAACAAACAATTTTTCAACCACCATGTACTAATGGGTCAAATCACAGTAATTTTCACCGTATAAAATGTGGCACTGTGCGTACTTACGTTCGCTGGTTACGCGTCAAGCAATAAGGCAATGGTAACTCTAAGGCCGTCGTACAAGCATGCCCGAGACTCTTTGTGTCCGAATAGAAGTCAGTAAGTAGTGATCTACACCAGTGTGAAAGAAAAATAAAATTGTGGTTCCAATTACTAGCCCTGTTGGAAAGAGAGAAAACGACTGCACGGTGTACCTCAACCAATCAGAAATCGACAACACTTCTTAGAAACCCACCGGTTTTCCCAAAACCACTTGTGTTCACAAAACCGCTTTATCTATCATCAAATCAAATGTGTGTATAGATAGCTACTAGCACATACACTTTCTCAGACACCTTCAGATATTTGTTAGAAGAAGAAATCCATTAATTTATAACTGTATTTCTTTCTTTTTGCATATAAATAGCACAGCTTAGTATTTCAGTTTCTGGGTTGTCTTTCTTTTTTGGTTGTTTGGGTTTTTTGAGAAAGAAAAACAGAGAACAAGCAGTTGAAAGAGTTGAGTGGCAACTGAGAGTCCATAAGTATTTAATC

>MDP0000289836
GTTTTGGGGTGCAGAGAGAAAAGTTGGGGGGTTTGGATCGTTGGATTTGATCGGCGAGGGGAGGAGAAGACGGGAAGCAAAAGAAATGCAGAGCGCGTGAAAAAGAAGTGGGGTGGGTTCTTGGATGGGAGGGGGTGAAGAGAGGTTTCTGGGTTTGCTTTTGGGGGTGAAGGGTTGCGAGTTATAGTTTTTATTTTTTTTTTTGATATGATTCAGTTTTTTTTAAATTATTTTTTTCACGTGGACACATGTGGCACCACGTGGTACAAATGTGGCAACCACGTCAGCTCTTAACGATCAATGGATGAAAAATGTAACGGAGGTACTATATTGAAATAAAATAGCATGAAAGGTATGAAAGTGAAATGTTTTAAAGATATTGTATGAGGTTGTAATAGACTTCAAACCTGAAGCTACTATGTAATTTACCCTAAATTTATTTAAGGGTTTTTATCACAAATATTTCTGAAATTGACCAACCACATTAAGATGGTCTCTGAAATTGAAGATCAATCAATGTAGTTCTGAAAATGATGTTGAAATTAATTGGTCATTTCGTAAAAAATTTGTTATATGTGATGTAGCACATAACTGGGCATTTATCACTTGAAATTAAAAATATTAAAATATTAAAAAACTATTTTTATTTTTGTATAATCGAAAACTTTAAAAAAAATAAAAGAAAAGATGAATAGACATCTTCTTCCCCTCCCCAATTAAAACCTTCATTGCCTTTTAAAGCTTTCAGGATTTCAGAAATCCTTCACACTTTGGATAGATTTTGCTACTAGAGTACCACATGATGAACCCCCAATTTGGTTGGTTGGTTAAACAGTTAACATCAGCATCCCTTTTCTTGGGCTTCAGCTCCGGTGGCTTCCATTCCTTCGCCACAACCATCGCCTTCTCTTCCTCATCGGAACTCGCTGACAACTCACCATCCTCAACCATGTTTGTCCCACCCAGACTCAATCCCGACTCGCCGTCGCTGAACTCGATCCGTGGCGCAGTCGAATGCCAGACCCAACTCAAAACCGAGTTTTTCCATTTTTAATTTTTAAGTTTTTAATTATATAAAATATTTTTTAATTATTTACATACTTTTAGTTTCACATGTAATGTTTAATTAGATTTGTGGACCCATTTATGTGTCACGTCAGCCGTAACAGAATTTTTTACGAAATATCACATTGATTTGCGACATCTATTTTCAGAGACTAATTGATTGGTTTTTAATTTTAAACCATCTTAATGAAGTAGTCAATTTTAAAGATCATTTATTACAAAAACCCTTTATTTAATTTTATATTGAAATACTAAAATATGATAAAATGTACTCGAATAGTTTAGTAGATAGGGTGGTGTTATTTAGATACTTATTATTTTATTTTTATACATACTCTTCTTAATTTCTAATCAAAAATTGAATTAATAAAAAAAATCAATGAAAAATAATTTAACAAAAATGTACAAAAATACAGAATGAACGTGGAAATAGCACTATACCCTAGTAGATATTGGATAAAATATATTATGGGTTTAAAATTGAAAAAATATATGTGGTTTCGAGCCATACGGGCCCGGGAATGACCGACTGTTGCAGTGCCTCTGGCCAATCCCAACTCGACAACGTTTTTGACGAAACCACTCTGGTTTTCCAACCCCACCCATTTCACTCTTACAGCGGTTTTGAAATATCCTATAAATATATCATAAAATACAACAGAGAAATTTTTTTTTTTGTCAAAATATACAACAGAGAATTGAGTCACTCATATATAGACAGAGAAGGAGAGAGACCAGACCCCTACCTTAGAGAGAGAGAGAGAGCAGAAGCCATCTGTGTGTCAACTGGTTCTTTCTCTCCCATTTTTCTTGGTTTCTTGGTGGGATTTCTGGTTTCTCTAAACTAAGAGATCAGTTCAGCAGGAACAACCGTATATATATTACTAGGATTATTAATTATTTATTTATAATAATAAATAATTGTTAGAGAGATT

>POPTR_0008s09800
CCTAGCAGGGATTCGCTGCGGATTTCACGTAACAAATCTCGCAATCATATATGGTAATTACTTAATTAGTGTTAGCAAAATCTCCGCCGTCAATACGAAAGAGGACGTGGGTGTGGACATAACCCAACAATAAAAACAACTCTTCTTCCGATGAGTCCGTACAGCTGTGACATGCAAAAATAGAGAAAAGAAAGATTTTTTAAAGAAATTAGCACAGTTATATAAAATATTTGGCAAATTTAACGCCGAACAATCAACCAAAATACTTTAGAAAAAGAAGTTAGAAATTAAAAGTAAAGAAAGACTAGAATAGAGGTTGGAAAATATGAAACTATGTAATTTTTTATTTAAAATTATTTTATAAATTAAAAGAAAAAGATATAAATAGCATAACCTTAAAATATATAATTATTGGGCTCAACCTATTAATTAAAATTTTCTAACATATATAACTCAAATAAATAAAATAGACTCAAATAAGGTTAGTCTCTTAACCAAGGAACAACGGGTTAGGCTATTCTCCATCGTTGATAATCATACGCATGTGTAATAGTGTCTCGGATATGATGTTTCCATCAACTATAATATTATCATTTGAGAAATTCTTGGTGAAATAACACACTTTTATTTTATAACGCTTATAAAATGTGATATTTATTAAAAACTTTCATTTCCGAGCGTGACAAAATAGTTGTCGCACTTTAGAAGAGCGATGTTTAAACTTATCGTGTTTTAGAAATGCGACATGTCATGAAATTTAAATCCTCTTCTGATCAAAGAGCACAGCAGACACAACAACTCTCTTTCTCTCTCAAAACTGGTGTTATCTCTCTAAGAACCCCACCAATCACTTGTTTTTTTGCCAGTAAAACACCAAAAAATTAAACCCATTTTAGTCTCCAAGCTTCCTAGAAAGTTTTTCTCTTCAAAATCTCATGTTGTTGCCACCTAACTCTTTTTCTAGTCCTACAAGCATGGTAAACATATTATATTGCTATAAATTTATGTTTGGTTTAGTTGAAATGCAATCATTGTTTAGGGTTTATATTGAATTTAGAGTTTGTTGAATTAATGATAAATTAACTAGAATATTGTATTATTTAAGTATTTGAGATTCATTTTGCATGTATATATGTTTATTTATTTGTATTCCTGAAACTATTTGTGATTATAAAATGTAAGAATTTATTGTGTTTGGTTATTGTGGTTCTTTATATGTATTTTTAAATGGGACATGATTTTAGATATAGTTTTTAAATTGGAGGAACTTTACCCGGATTTTGTTAAAATTAATTTTTTTTTACTTTCTAAAATCATTAATTAAATTAAATGTAAGATTAACAAACTAAATACTAAATCTCATAAGAATCATTTTTTTGTTAGATTTAGATGTAGGGAAAATTTATTCTAGAATTTTTATGGAATAGCTTGGATAACTACTAAAATTTCATTAATATTGGATGTTCAAAACATAACATTAATTAAATATTATAGTTTTAAACTTAATATTTAAAAATATACTATTTTACCTTAACTTTTTTACTGCTGTGTCCCTATTTCTTTTCAATTTCTATCCTGGGTGCCCAATTCGTCCGAAAAGAAAAGGAAAGGAAAAAGGACCGGGACCTGCATAGGCAATAGAATCCAGGCTAGCTAAGGCAGTCCTGAGCCAGTGAGAATTCGACAACTCACATTCAAGAAACCACTCCGGTTTTGCCCAACCAGCCAATTTCACTGTACACCGCTACCCATTTACCATCTAGACAGTAGACCCTCCTATTCTTTTCCACTCCACGCCTGCGCATGCTTTCTCAAGGAAACTTTACATTTATAATTTTGTTCCTCTTTTTTTTTTTTTCGCATCTCATTTTTTAAGGTTCAGGTTCGGTGTTTTTTTGTTTTCTCTTTCGTTGCGGTAGTGGGGTTATTTTGAGAAAAAAAAAAAAAAAAGAACCAAGAAAAGAAAGGGTTAGGACATTTAGAGAGAGAGAGAGAGAGAG

>POPTR_0004s11420
ATATATATATAAAAAAAAAAACCAAGTTCTTAAAGGACAAGCATATCGTAGTAGCATGGGGATGTGTCAGATTTGCGTGCTGACCAAATTCTAGCCCATGTTATAAAATGAAGCAATGAGAAGGATGTTGAAAGTAAGAAGTGCAAGTGAACTAACGAAGGAACATGTGACTGAAGCAACATGTGACTGAATAATTCCAATTAAATTGGACTATACATACATGCTAAACTGGACCGTACGTTTCTATAGCTTTCGTGGGAAGGTGAAGAACTAAATTGATACTTCACAGCTGGCTGGGGGGATGGCAATGTTAAGGCAGAATGTGTAAAAAAAAACTACTTTTTTATTATTCACAAGTTAATTTACCAATCTCATATTTTTCCCAGCAAAACTAAAAAAATAATCATGTTACAATAGATAGTAAAAAAAAAAGAATATTTAAGATTCTAATTAGGGTTTAATAAACATAAATTTAATACGTATTATTATTCACAAGTTATACATAAGGGTATGTAAATCCATTTTCCGGATATATATTATCTACCAAAAAAAGAATCTATTTTTTTATTTAACGAGACAAAGGAATCTGTCTAGGGAATGCTGAAGGGAGAGTAATTAATTTGTACATTAAAGTATTTCTAGCAGGGAAGGGATAGCATATACATCAACCTCAAGAGTGGTAGATATCGGCCGTCTACTCACATTGTGCCCGAAAATTAAGAGACTCGACACATCAATAAATCTGGAAATGAGATAGCCAAATTTGGATTCAAAATCAATTAGATTGCTCCCATTTAAAAAATAATCACCATGGAATAAAAAGAATTAAATCACTCACTCCTTAATTAATTGAAGGATTTAAATCTAAAATTAGACTGAGAAATAAGATCCTAATCTCCAATATTGTGAATGAAAAAAGAATCACATCAAAGTGATGGATTGTAAGCTTTATAGAAAACAATGTTGAATTTTAAGAGATTGCTATAATGGTAATATTGAAAAACACTCATGTCTAAGTGCTCATAGCATTATTGAATTTGATAACTTTTTTACCTTTTCATTGAGATATGAGAGAGTAATGATGTAAAGATATGTTTGTACCCTCAATTTCCCATTATAATTTAGTTTGGAAGGCACGAAACAAAAGTGATTTTGCTGGATGAAATAGTGTTTTTGAAATTATTGTAAATAAAAGTGATTTTTCGTTTGAAAATGTATTAAAATAATATTTTATTTTTATTTTTTAAAATTTATTTCTAATACCAACATATAAAAATAATATCTAAAATTATATATTCAACACAAAAAAAAATATATCAAAATTTCTCAAAAACACAGCTTTAAACAATAACAGCCAAAACTTAGAGAACGTTATAAATGGTGACAGAGACATAACAAGGGTGACCTAACAGAAGGAGAAGAAGTGCCGTCACCAAAACAAATGGGAGTACCAGTTTAACAGAAGGAGAAGAAGCGCCGTCACCAAAACAAATGCTAGCAAAACAAATACGTTATGTACGGACTGTCTCTCCCATAAACCTGTGGCTCTATAAGAGACATTAACCAACATCAGACCTCTCAACCAATCATAACTCGACAAGCACGTAACTCTAAAACCACTCCTGTTTTTCAAAACCGCCTTACCACAGTACCAGACCCAAATCACACTAAACAAAAAAGAAAAAGAAAGAAAAATTCCTATATTTTTTTTTCTTTTCCCATATATACATACACACAGGAACATTCAGTGTTCATACACAAGGAAAGCTTTTGCTTCATAGAATAACAATAACAAGACCTCTCTCCACCATCATCACAAAAATAGAAACTTGCCCATAATACCTTCCTATAAATGACTCTCTATTTCTTTCTCATGTTGGCTTTCTTGTTTTTCTCACAATGATTAGCTGAAACCATAAAATCCTCAGCTAGGGTTTTCTTAGAATTTTTCTTGGTTTCTTTTAACTCATAAAACTCCGAAAGAAATTCAAGAAAAAAAA

>POPTR_0017s13410
AAAGCATTAATTTCGAGAAGAAGAGAAGGCCATAGCAGAGCAGATCATCTTCAAACTGAGAAATTGACTCAAGAGTGGTAGATATTAGGCATCATATCAAATATATGTGAAAAGAGATAGCCAATTTGGTTGCAAAATCAGCATTTTTTTTCTATTTCTGTCTGGTTTTGCTTTTTTCCTTCTCTAAAAAAAGAAGAAGAACATTGGCCAGGTTCTTATATATGGTGCTATATATAAACATATGTTAATATTCCACTTCAGCTAGGTGCAATAACTCCTAGAGAGATTCCCCAGGTTCCATTAGGGTTTGAAGTGAAATCTATGTTACAAGGGGAAAAAAGAGAGAGGGAAGGGAACATAAACCAAAAAAACCCTATACTCATTTGGTATCGTATCATGATATAATCGATTTTTCATTTGAGGAATATTTTCAGACTTGCAAAAGAATCAGGAGGATTAGTTTGATGATTAAAAATATATACTTTCTCTTTAATTAAAAGTCTTAATTAATCTCATTAGACTATGAGAAATAATATATTTTAATGGTTTTTATTATTCTATATAAATAACCTCTTTTTACCCTGTTTTTGACATTATTAGAGAGTTGATATAAAACAATTATTGAGATCTTATTTTTATTGTAAAATGATTTGTTATATAATATGATAGTTTTCATGTTTAGGAGTTTGAATTTCATCATCTTTAATTTTGAATTAAATTAAAATTAAGTATGAAATCTTGTTAGATATATGCAAGTTTAAAATTAAAATTAATTTTAGTTTTATATATACACACACGTTAAAGATTTAATATAAAGCCATTTTAGGCACCTCACCCATTATTAAATCTCGTTCAGTAATTTGAAATGATTTGAATAATTTTAGTACTCATTGGATTTTACTTGGAGGGTTTTTTTTTTATTTCATTGAAATACAATGATTTAAACAGTATTGCAATGTTAACTCCTTTTTGGACATCGAGTTATTGAAATTTAAAGCTTGTTTTGGGATACAGTTTCAGTTACATTTGCCATGCAACTTGTGTTTTTAAATTAAAAATATTGAAATGATATTTTTATTCAAAGAACAACTGAAAATGTATAAAAACTATTATTTTTTTTACTTAACGTGGATATCCGGACCAGTTTGCGTGTATATTGACTAATCTCATAGGTTTTAATATTAATGATCATGTAAACTTTCAGTAGCCCTTGGAGGATTCGATATTATGACTATTAAAGAGCAAACTCAAGACTTCCAGGTTGTATAAATACTATTATTTGTTTTTAGATTAATATGGATGTTCGAATTAACTTGTATATATCTTAGCTAATCTCACAAAATTTAAAATTAACAACTATATAAACCTCTAATAATTCTAAAATTTATAAAACTCGAAAGAGTAATATCTGAAAAGCAAATTCAGACCAGTTTAGCTAATACCGCAATTAATATACGGGGATGAGGTTTTTTAGGATGGTCCACGTGGACCCCACACTTAAAAATCCCTTTACACTACTGTATGCTGATAAATAAGTAAAAGTATGTAAGAAATAATATTAAACGAGTTTTGTTTTTCATGCAAATTACACAAAAATAGGTACACATGCATTATTGAGATGTGTGACCAAACGTGAAAAGCAAAGGGGGCAATAAGAAGTTTACAGAGGTAGAAGGATCGCCGTCATTAAAACAAACAAGAATAAAAAATAGAAGCAGGGAGGTTTCCACGCCATGGGTGACAAGATTGTGCACAGACTGTTCTTCCATTAACCTGTGGCTCTGAACGACACGTCAACCAACAGCTAGACTCTTCACCAATCACAGATCGACAGAAAACAGCTCTAAAACCACTTCTGTTTCGCAAAACCACCCCTCTAAAAGTACGAGACCCACATCACCCTTTTCCATATATACATACAAAGGGGGGCTTTGGCTTGATAGTTCACCATACCATCACAGAAATAGAAACTTTGAAGAAAAGAGTGAAAAATAATAAAG

>GSVIVT01012250001
ATTCCCTCGACCGGGAAGAGAAGGCTACTGGGAGAAAGAGAAACTTTTTGGCCTCCCTCGACTGGTCCTGGACTAGTCGACCGGTTCCTCAACCGATCGACCGGTTCCTCAACCGGTTGAGCCGGTTGGCCATAACCTCGACTGGTTGAGCATTTTTGGCCCCAAAAACCTATTTTTTTAATTCCTTTCTTTTCTAACACTTAAGCAAGACCTTTAGGAGAATTATTAAGTCAATTATAAAACATTTTGCCTAAGGTACATTAGTTAAAAACTCGGGTTTTAATGAAATTGAAGTTTTAAAGAATAAACCGAGTTTTCAAAGTTGCATGAAACGTATGAAAATCCTAAGTGCACTCATGCATTCATCTTACATTAGTTTTCTATGATCACAAGTCTTCCAAGCGTCTCGATCTTGTATCTATTTGGTCATTTGATGAATTTTCGAGTTTATGCCTGAGATTCTTAACCATTAAACAAATTAGTCACTTAACCATGGTTTGTTATCATCAAAACCCGATTAGGAGAGCCCTTGGGCTAACATAAATTTTATAATATGTTTTAAATAGTCTAAATTTAAACTTTTATACTTAAGGTTGAAATTTTGAAGTAACATTTTTTGGATATAAATAATTAATTTTCAATAAATAAAAGAAAAAAGAAAGAGAATGGAAAAATGATTTGATTTTACTTGATATTCTTATAACTAAATTTGATTGGTTGATTTGACCAATTGAACCATTAATTGATTGTGTTATTAGTTCAGTTGAGCTATTAGATCATTCTAAACATTAGACTTCAATTGAACTATTTAAACCGCTTAAATGGGAGTACTGACCAAGTCTTAAAAAATTAGATGATCGAGATTTTTTTTTTTTTTTTTTGTTTCTAGGTCAATATAGTGGCAAAACTTATATACTTGCCATTAGGTTTATTGTTGCTTTTAATAATAACATGATGCGCGTTATGGTTTATAATTAAATATACAATTTTAAAATTTTAAAATAAATATGAATTTTTATACAATAAACAAACTTATGCTATTTAATAAACTTAGAAGCTTTGGTGCATTTAGATTTTACCTATATCTTGATTTAATTATTAATGTTAAATATAGAAATATGGAAGATTTTAAACTTTATTTATCCATAATTATTTATAGTTAATTTTTAAAATGTAGAAATGATATATTTATGAGACGTAATTCGATAAATTTATATATTTGTTGTTTATAAATTATATATTAAATAATCCGACGACTTTTCTAGTTACAAGTTACCACCAAGTCCCGGTAGACAACTTGGGTTTGGTTTCTCAAGAGTTAAGACTTAAGAGACAAGAGAAAGAAGTGGAAAAGAAAAAAAAGAGTGGGGCATGTCAAGTCACAGTAATCGACGTTAATAATTCAGAGAGGGAGTCACACGTAAATGATTAAGAATAAGAAAAAGAGATTAAAGGAAAAGAAGGAGAAAGGGATAGTGATGATCAGAAGCGCCGTCAATGGAAGTGAGAAGACTGCAGTGGCCGTACAAGGGCTGACAATAACATCTACTGATGCCTAAAATGCCTAAAAACTTGTGGCTCCTACACCAGACAGTAACGACTGTACAGTACCCTCCGCCAATCACAACTCGACAACAAATTCTTAAAAACCACTCTGGTTTTACCACACCATCCATCCCTCCATCCAACCCTCCAATACCACTTTTCATCAATATGCCTCTTTTTCCTTTCCTTCTATAAATGACCATTCTCTCTTCCACACAACTCTCACCAAAATACATCACCATTTGGAAACTACAAGGAAACCCCTTTAAGCTTTTTTTTAATCGAACTATCTACTTCAACTGCTCTTTGTTTTTGTTTTTGTTTTCTTTTTTGGAATTCTCTTTCCCTTTCTTTTGGGTTTAATTTTCTCCGCTGTTTTCTGTTTGGGTTCTAAGAAAAAAAAATACATAAAAATAACAAAACAATCGAAAAAAAAAAAAACGCAAAACCAAAAG

>GSVIVT01008140001
ATTAAATACAATTTAACTTCACCATAAAAATATCTCATAAACAGTTAATAATAATAATAATAATAATAAATGTTGAATTATTTAATTTGTTATTGTATTTATTTATTTTTTTTTTTTATGAAAACTATTTAAAGTATGGTGGGTTCTAGAAAAATATTAGAAAACTAGAAATAAAAGGCATTAAGAGAAATCATTCTCTTCAAGTTAAGTGACAGGATCTATGTGATGGAAAAAATAAAAAGCCAAGGAAGAATATATTATATAAAAAAAAAAGGTTAAAATGTTATAGATATTTTCCTTAAAAGGAAATAAGGAAAGTTTGAGAAAATATATTTGTCCATGACTTAGTGAGTGTTTGATAAGTCAACTTAATAATTTAATTTAAGTTATTAAATAAATTAAGTATGTTTGATAAAATAATTGAATGATATGACTTAAAGTAAAAACAACAACAATAAGTAATAAATAAAAAGAATTAACTTATTCTTAAGTCCATATCTTCGTTTTATCTTTTTACTATCATTTACTCTAATTCCATCATGATATTTTTTACTACTTTACAACCTGCATTATTACTCAATCTCATTTGCCATAATTATACTTTATGAAAATAAATATATCAATTTGATAATTTAAAATAAATTTTAAGTTAATTTTATCAAATAAATTTAATACTTAAAATAAAAATTAAATAATAAATTTTAAGTTTTAATTTAACCATAATTTAACTTAAATTCAACTTAACTTATTAAGTAATAAATATTAAGTTTTATCAAATATATCTTAATTTTTACTAAAAGAAACTTTTATATATTATTTTCTTTTTTTCTATTTTTTCTTTTTAATTGTTTTCAAACTTTTTTATAATTAAATATAGTTTTTTTTTTTTTTAAAAAAAAAAACAATCTATGATAAGAAAATCAATGAAAACAAATTATAAAGCAGAAGGTTGTTACAAAAAAGAAAAAAAAAATCTTATATAACATAAATAGTCTATAATAAATAAAAATAATGTAATACATAATTCACCTTATTGTTATTTTTATTTTTTATTAAAATCATTTAAATAAAAATAATTGTAATTTCATTTTTTTTCATTTACTCTTTAATGAAAAAATGGTTTTATAAATGAATCAGTAAAGTTTATTTATAATTTTAATTTTTTATATTAAATAATTAAAAATATATATTAAAAAAATCCAATTTCAACATAAATCAATTAAAAATAAAATTTGATTACATATAATTTCTAAAAATCAAGTAAAATGGGTTTTTCTTAAGAATTTTAATTTCTTTACATAAACCAATATGAAAAAAAAAATGATTTAAAAGGAAAAATAAAAAATAGGACGTGTATTTAGATGTGGGAGGTGTTGCGGTGGTGTTTTTTTTTTTTTCTTTTTTTTGGTACTCTAAAATACTTTTGAAAATAAGAAAGCAAAAACCTTCGCTCGGACGATTGAATCAGTCAGACCGGCGATCCGATTTCCTAAACCTTGTAAAATACAGAGAGTCCAAGGCGCCGTCAACACCAACCAATAAAATATAGCTGTGCACAGTACGGACTCACAGAGTGGGGTTGTACGGACATTGCCCCCACAGTTCGGGCTGACGAAAGGGACAGGGGCAACTGTGCAAGTTTCTCACCAACCAATCACAAGTCGACAACGTTTTTGACGAAACCAGCACTATTTCCCAATACCACCTATACCCATGTCTCAAATGAGTCAAATCCCGAATGCAAACCACTTTCACTGTTTGGAACACTCTTATTGATTCATATATAGACACACTGCAACCCAAAAGAAGCGGTATTTTTGTTTTAGAAAAAATATACCATTTTTAGGGAGAAGAATGAGACTTCTCTATCTCTAGCTCTACTTGCAGCTGCCCCCTCCCTACCTTTTTCATATCCTTCCTCTCTCTCCCCACCTTTTTTCTCTCCTTTTCTTCCATTTTCTTGGCTTGGTTCTGGACTGCTGCTATATGAGGGGAAGAAC

>OsMADs14
gatttgtccccacatgactatctcatccctttcaaccaaatacattataacttattgacggttctgcagctctggctcgtttcggaaaagagctatgatggaggctcgggctcagctaatttggcttacaagctgagctgagctttttgtcctcacctagttctgcccatggggaatctaacattatcaatcatacaccatatcttaaagagatgctgctatgatacgtcaagaagtcaagttttaaggtagaatatatggtagttgggaaaatagaatcattacataaatgttagaaaatagggatgccaacgcgacatgcttgcaggctttgaggcccagtaaacctaattgtacttttttttcatccatttttattatatacttgttgatgaaaattaacttagaatatgggctcttatgtaagatagcatcgcctgcatccttacaaagagacagatagatccaatcgtacaattaaatcagtaattttataagagaatgaaataacattctagctagtgtatccaagaatgcacagtgaagtccgtatttaagtcccatccaaaacgatgtgatgttagatctgatccaaaatatttaataatgtagctcaagttttgcatagcccctgagaaccagacaagccaatgttaaaattcctactgtgcatagggagggcaatcaatcatcctactgcatgagtaggtccctgcttcctgttcaaaatactttctccgttctacgaagactacatttttagaacaaagctaacaaactaatggtgagagaagaaaaatcaaatgaacactcattaatacgaaaataaattatcgtcaaatgataacctaggaataattttgagttacagattaattataggtaagaaagaacaaagttaaagcgatcgaaaatgaagtctatttaaggaccagtttagtatggctctagctatagctccactcattctatagctggagtccaaccaaatagtttctacacctaaaatagaaatatagttggctagagcgttatcacaaaataaactagagaggtggagttgagttcagaccgctacacaacttcactttaaactttaactcctaaagttaaattttaagagatgaagatctactaaacaggctttaatacggaggaaatgcattcatccacaaaggtcaaaagcagcagaaagagaacgaatgcctttgctgcattcaacccaaagcagagctgcaggggtgccaactgccaatcaggcaatcatccactctgggagcgacaggcgacgccattgatgggcacaccccctcgccggggccgacgggagacgagacgacgcaggcactgttttgcggccgacccaagccaagccaagccaggagccatcccgtcccatcacgacgcattgctgccgcggcctaattgggcaggaaaagccatggcccacccccaccgcctggccagacgagacggcccaaaaaaggatcggcccagaaaagcccacgagagtacgacgcacgcacgcgtcgccgggaggcggggcccgggccggcgccgcctcgcccaatggccgttcgacagcggaggcgatcgaaaccaccccggtatcgccaaaccgcctcctcctcctccgacgatccggcgcgcgctccctttaaaatccccccatttcctcctcctcctcctcctcgtcgtcgtcgtctcccccacctcgatcgatccatccatcgatcgatcggtcccccccaccgcgcgcgacgcattccgccgccgtctcgccgtgtccacgtgatgggggccggggctaggggataggcggatagccagcagccaccaccaccagtagttgccgtgtggggataggtgtggctatagggctagtggtcgtcgctgatagcgaggtgggtagggttaattttggttggaggtagagagagagagagagggagggagggaggaggaggaggaggaggaggaggaggaagaacaggaggaag

>OsMADS15
gcgttcaacagttgcaagcaataatattattggctaattagtactgacttttattaatattcgcctattatacaattgataccacctccgatccattcctaaatatactgaccaatgtcatatgaaaaaagaatagagagagtagtaattaatgaactatatcagtgaacattgacagacaaaaataaaatcatactagccatactgtgcaaaaagcaccatatataatttgaaaacgaccggtatagtttacactcatatatactactccatccgtttcagtttataatgcattttgactttagtcaaagttaaactgttttaagtttaactaagtttgtagacaaatataataatatttataatactaaattaattagagtcatcaaattaacaattgaatatattttcataataaatttatcttggattgaaaagtcaaaacgtaatttgactttgaccaaagtcaaaacgtcttattataatggagtaactttgtaaatcacacttgagtgtattgcgtgatttcttaggatgctacgctatctcacaagcgacttacgtactataaattaatgcagtgaacatacttagagagttgaattttaccacgatttaatttcgatggactaattaaagaaaatctcaaggtttcgaaaacgacatggtacgtcgtgcgcgtatatgtaactattgaccatgtattcatatgcacgaattggtacaaaagggtgcacaaattctgcaataactgttggaaatgtatatatattcatacatatgtgtgtacactgctctctccatctctaaaataccttatactccctccatttcatattgtaagactttctagcattgtttatatttatatagatgttaatgaatttagacacacacacacacacacacacatatatatatatatatatatatatatatatatatatatattcattaacatatatatgaatgtggccaatgctaaaaattcttacattgtgaaacggatgaagtagtatttagctggtctcagatatattagtatggttgtgaaaagacgaatatgcacttcattaagattatatgcttctattatactacatgtttagctagacttttggcatgcccaagctctaacaaatgatttttgcacctaaatcgatttcaattaggtgggcgagagtggggtttaaccaatagagataaaataaggacaataaaaacagctagtggaccacatatctccacacgtctcttaaaaaaagatttattttacaactgaatttgaagataaggtattttgtaattgagaaagtaaataccaatatactccctccggttatttatatttatatttagcgttagaaaagttaaacttagttttcccatctttaaatatatatagtgaatggatcgtatcgtaaaaaaaaagacaaccggattatagttaaataattggccatgtattgatatggtgcaaattaacaaaatttcgcagtaatgattggccatgtattcatgtgtacatttatcaatatatcaataaaaaagacaagaggataataatagtaataataaagaaatggagaaaaggagtcgaggggttgggagttcgaccgtacgaggaggtagcatagcagcagaatcgaccccaagctttccttctcacgtaacatgccgttattatattatatatattaaaataattaatccaattattttttaccagattaatattaatgtaatccgtgtgtcagcaggcttgagaggctgcaggtgggccccatgattccgggaccaatcacagctcgacagcatactgacacccgtccccaaaagcaaagaggcctctctctctctctctcgccgatccctctcctccctcctcttcttcttcttccactagctagttcgtcttcctccttcagctagcttgtagcagctaaggttaggtcggatcgagatcgggatcggccgccggcgagcggcgagcggcgagg

>ZmMDS4
aagttagatgaataatgttatatgattatttatgctatcttttatgtttcatatgcctcgtcttttactaatgtatgctgtattgatgaaggttagtccttcatgaccttcgtccggagatcgttatatcctaagggaaataatgcttcaaaggacgaaggaccttaatgtttaacattttctgtgttgccttgttcttaactcatagcatttgagaacaagtctccaacaatattccttttttctattagaaattaataattcaaagctaacgaacctctatcaaacaagcagtcaggtcgcggccaatcacggtcatgggtggattgggcctgggtgaggtaggccgtaggcccgtagcagcgaacggctctgatagcactgttgctgtagacctgtagccgccgcatcgtgctcgtgcagcagcagcaggactgcaggagacacaggtgtcccgcattggcccgtccccgtcgtggcctggccgctgccgtcggaccggcccaaaagtgggcggccccttgctgcgtcagcccgccccacgcgttgtccgcctctccggactgcgaaaagtgaccgagccgggaaaccaggcgaccagttgctgccccttccccgttttgcccaaacattaccccgcagacttcatcacgtgcacggcgtacggtgcgcttaaaaaagcaaaataaaaataaaaaccccgacgagccgcatactccaaacaatctgatatctttaatgcttgggcaccgctgcacgtggcaccagcacggccgtgcaaattaatttgaaagcaaaacattccgatacaaaaaatgacaacaacgaatctagttagatctatttaaaacaatacctccattctcgaatatttatcgtccactagttcagtttttaacgcgcgcgacaaataaaaaagaactaagaaagtatactactccactaccatcctaatgcctactttgagtaatctagtattgatcctaatccatatgtattaaggtggtttgcagtataacttaaactaatttacatataatccacctcaacacatatggattatggtcaatactagagtatccaaacaaagcttaaggattgtttggtttctaactattttttaatccatccattttattttattttagaccctaaactaataaatacgataactaaaatagaacccaaacacccatagagactaaacaccccctaaaacaagtcttgttctcatatgttagagtcaaacgtttttatttttaataaaacatataaaaataacactaatagttttaatatataaatagaattaatagatggagcgttggtttttttgtgtaataaatttattcgaagatactactgctaatactttggtcgaaaataaatgttatagcgatattcattatagctaccagtagtcgagtggagtagatagaaacaaaaacagataatagctgctgcctgccagcatcttgtcgtcattacttcatgccaggcaaggtgtgtgagagaagccggtttcgaccgtacgaggaaagaccctggcagcgggcccttgcgatgagagatgccgtggggccaggtgggcccgggcacgccgcatcggccaatgccagttcgacagcggcggcggggaaaccatcccggtttcgctataccccctccccctccgatccgtcgcggcagcgctcatcaccgctttaaatccgcctcctcccagcgtctccctcctcccggcctgtcccctcacctccctccccctatctctccaccgccgcagctagctgcgacgtcatgcactcgccggcgccaccgccaccgcatactatctacaattagccagccgtaggcttacctatcctgtgtcaagcaagcctctcgcaagcaacaaggaaggaagctagctagttttatagctgctgtcggcggcggcggctgaagcgacgtgcctgagctaggatttaggttgagatcaggagagggagaaggcggcggcg

>ZmZAP1
ccccgccgagcaagtcaatcgccccatcatgcggacttgctcggcaaatgggctagagagaggtttatgggcctcgccttgggtaccctgttcccggtacccgacaatgaccttcctcggatgctgataggtcaattaaagaaacaacaatggatatatatggataggtatagaggtgtaaggctatctctagaacgttgcctattcttatacccatattcaaactttattgataaaatgttggacaggtctggtgcccttggaacaagtgttgtttccattctccagagtggactacttcttgcgctgatttgtttggtgagttaccgaaggagatttaggggaagaaaaacagggcacttataagtgatatattgtttatctcagatgtattgatcacttctctggtattggtgcaatgtattggggtaccgatcactgagtaatcacgcaatgtattggggtactaaatcctctctggtatcgattattcatgcaatgtattgacgattttaataagtgaatcgccaatgtatatgatatttccactggcggtgtacttaatacagccgccagtgtatatacatcatttccactgacggttcagttaagtgaaccgcaagtgtatatgacatttccactggcggtgtactttatagaaccgccagtgtatatacatcctttacactgacggttcagttaagtgaaccaccagtgtatatgatatttccactggcggtgtacttaatacagctgccagtgtatatacatcctttatactgacggttcagttaagtgaaccgacagtgtatatgatatttccactgccggtgtacttaatacagctgccagtgtatatacatcctttatactgacggttcagttaagtgaaccgccagtatatattatatttccactggcggtttacttaataaaaccgcaagtgtaaatacatcatttacactgacagttttgttaagtgaaccaccagcgtatatatatttacactgccggttcgttaagacgggcccgtctgtttttttcactggcgtgctgtaactgaaaccgccattataaatttctacgtgccgccaccttagagctcttttctactagtgttaacttcttttcttgtagaccatttggaaaacaggaaacaacgcggtactgtattcaacaacagatggttgtccacacctatgacaatcatggcgtcaatgcagtagtaagtttgtcgtttttgtgtgtgtgtgtttattagccgtttctttgttttttttcttctgttgagctccaactttatgaaacgtcgtaagctggtaattatgaaatgtaaggatttggagagagaaaaaaaacgggagggaaaaccatgcatgctgctgacgcgacggccggacgcagacgcaacaatgcccccggtgcggcgttgtcgagcagccactgcaccaccccacgcatcacctgcagtaatctagcgacgggtttttcttatttatttatttatttatttatttttcttctctccctccctccctcagatttgttttcgttttcattaatcgttattaccagcaattaattaactttatctattgatttaccaaaccgcaataaagaatatatatattcttttattaaggtccagtaataagcagcacagaagcgcaggtgcagcagcagcagcgtcagcgcccgaggcgcgcacgagagaaacagaggctgacgaggtggggcccgtgcgggccttgaccaatcggagttcgacaacagcctggccacccacaaacacacactccttcgcctcgcgccggccgtcgtcgcctccctccaccgaacgatccctcctcctcctcctcctcctcctcctcgcatcccaccccaccccaccttctccttaaagctacctgcctacccggcggttgccgccgccgcaatcgatcgaccggaagagaaagagcagctagctagctagcagatcggagcacggcaacaaggcg
